# Supplementary material for: Green synthesised AuNps using Ajuga Bracteosa extract and AuNps-Free supernatant exhibited equivalent antibacterial and anticancerous efficacies
Source: PLoS One. 2023 Aug 7;18(8):e0282485. doi: 10.1371/journal.pone.0282485 (PMC10406282; doi:10.1371/journal.pone.0282485)
Supplement: S1 File — (XPS) [file pone.0282485.s001.xps]

Archive with 25 entries (25 files):
- Metadata/Job_PT.xml
- Metadata/MXDC_Empty_PT.xml
- Documents/1/Metadata/Page1_Thumbnail.JPG
- Documents/1/Pages/_rels/1.fpage.rels
- Documents/1/Pages/1.fpage
- Documents/1/Pages/_rels/2.fpage.rels
- Documents/1/Pages/2.fpage
- Documents/1/Pages/_rels/3.fpage.rels
- Documents/1/Pages/3.fpage
- Documents/1/Pages/_rels/4.fpage.rels
- Documents/1/Pages/4.fpage
- Documents/1/Pages/_rels/5.fpage.rels
- Documents/1/Pages/5.fpage
- Documents/1/Pages/_rels/6.fpage.rels
- Documents/1/Pages/6.fpage
- Documents/1/Resources/Fonts/78B4EAC2-2B9E-4EA3-AC4B-66807428A141.odttf
- Documents/1/Resources/Fonts/88FE6112-C215-43C1-8CCD-8DC58E1B4B77.odttf
- Documents/1/Resources/Fonts/ABEED5EF-60F3-4409-9619-57239B987788.odttf
- Documents/1/Resources/Fonts/1DADCA11-9CE0-4B31-B697-79184AEF40F9.odttf
- Documents/1/_rels/FixedDocument.fdoc.rels
- Documents/1/FixedDocument.fdoc
- _rels/FixedDocumentSequence.fdseq.rels
- FixedDocumentSequence.fdseq
- _rels/.rels
- [Content_Types].xml
