# Supplementary material for: Green synthesised AuNps using Ajuga Bracteosa extract and AuNps-Free supernatant exhibited equivalent antibacterial and anticancerous efficacies
Source: PLoS One. 2023 Aug 7;18(8):e0282485. doi: 10.1371/journal.pone.0282485 (PMC10406282; doi:10.1371/journal.pone.0282485)
Supplement: S1 File — (XPS) [file pone.0282485.s001.xps › Documents/1/Pages/_rels/1.fpage.rels]

<?xml version="1.0" encoding="utf-8"?>
<Relationships xmlns="http://schemas.openxmlformats.org/package/2006/relationships">
<Relationship Target="/Documents/1/Resources/Fonts/78B4EAC2-2B9E-4EA3-AC4B-66807428A141.odttf" Id="R0" Type="http://schemas.microsoft.com/xps/2005/06/required-resource"/>
<Relationship Target="/Documents/1/Resources/Fonts/1DADCA11-9CE0-4B31-B697-79184AEF40F9.odttf" Id="R1" Type="http://schemas.microsoft.com/xps/2005/06/required-resource"/>
<Relationship Target="/Documents/1/Resources/Fonts/88FE6112-C215-43C1-8CCD-8DC58E1B4B77.odttf" Id="R2" Type="http://schemas.microsoft.com/xps/2005/06/required-resource"/>
<Relationship Target="/Documents/1/Resources/Fonts/ABEED5EF-60F3-4409-9619-57239B987788.odttf" Id="R3" Type="http://schemas.microsoft.com/xps/2005/06/required-resource"/>
</Relationships>
