# Supplementary material for: Green synthesised AuNps using Ajuga Bracteosa extract and AuNps-Free supernatant exhibited equivalent antibacterial and anticancerous efficacies
Source: PLoS One. 2023 Aug 7;18(8):e0282485. doi: 10.1371/journal.pone.0282485 (PMC10406282; doi:10.1371/journal.pone.0282485)
Supplement: S1 File — (XPS) [file pone.0282485.s001.xps › Documents/1/Pages/1.fpage]

<FixedPage Width="816" Height="1056" xmlns="http://schemas.microsoft.com/xps/2005/06" xml:lang="und">
	<!-- Microsoft XPS Document Converter (MXDC) Generated! Version: 0.3.7600.16385 -->
	<Path Data="F1 M 94.4,510.08 L 721.28,510.08 721.28,646.88 94.4,646.88 z"  Fill="#ffffffff" />
	<Glyphs Fill="#ff000000" FontUri="/Documents/1/Resources/Fonts/78B4EAC2-2B9E-4EA3-AC4B-66807428A141.odttf" FontRenderingEmSize="9.5176" StyleSimulations="None" OriginX="377.12" OriginY="518.4" Indices="51,54;72,42;68,42;78,47;3,23;53,64;72,42;83,47;82,49;85,32;87,27;3,22;55,59;44,32;38" UnicodeString="Peak Report TIC" />
	<Glyphs Fill="#ff000000" FontUri="/Documents/1/Resources/Fonts/78B4EAC2-2B9E-4EA3-AC4B-66807428A141.odttf" FontRenderingEmSize="9.5176" StyleSimulations="None" OriginX="104.8" OriginY="528.96" Indices="3,24;51,53;72,42;68,42;78,47;6,49;3,254;3,24;53,63;17,24;55,55;76,26;80,72;72,42;3,286;3,23;44,32;17,24;55,55;76,26;80,72;72,42;3,274;3,23;41,44;17,24;55,55;76,25;80,73;72,42;3,470;3,19;36,67;85,32;72,42;68,42;3,187;36,67;85,32;72,42;68,42;8,79;3,390;3,23;43,69;72,42;76,26;74,47;75,47;87,27;3,112;43,69;72,42;76,25;74,48;75,47;87,27;8,79;3,265;3,19;36,67;18,27;43,69;3,64;3,23;48,86;68,42;85,32;78,47;3,65;3,24;49,69;68,42;80,72;72,42;3" UnicodeString=" Peak#  R.Time  I.Time  F.Time  Area Area%  Height Height%  A/H  Mark  Name " />
	<Glyphs Fill="#ff000000" FontUri="/Documents/1/Resources/Fonts/78B4EAC2-2B9E-4EA3-AC4B-66807428A141.odttf" FontRenderingEmSize="9.5176" StyleSimulations="None" OriginX="122.24" OriginY="539.52" Indices="3,24;20,48;3,318;3,24;20,48;17,24;24,49;24,48;19,49;3,318;3,23;20,49;17,24;24,48;21,49;19,49;3,318;3,23;20,49;17,23;24,49;28,49;19,49;3,356;3,24;20,48;19,49;22,49;21,49;20,48;23,49;3,207;3,23;22,49;27,49;17,23;25,49;22,49;3,355;3,23;20,49;19,49;19,48;25,49;21,49;21,49;3,207;3,23;24,49;20,49;17,23;19,49;21,49;3,253;3,24;20,49;17,23;19,49;22,49;3,134;3,24;3,23;3,24;3,23;3,135;3,22;55,55;85,32;76,25;70,42;75,47;79,26;82,48;85,32;82,49;80,72;72,42;87,27;75,47;68,42;81,48;72,42;3" UnicodeString=" 1  1.550  1.520  1.590  103214  38.63  100622  51.02  1.03       Trichloromethane " />
	<Glyphs Fill="#ff000000" FontUri="/Documents/1/Resources/Fonts/78B4EAC2-2B9E-4EA3-AC4B-66807428A141.odttf" FontRenderingEmSize="9.5176" StyleSimulations="None" OriginX="122.24" OriginY="550.24" Indices="3,24;21,48;3,318;3,24;20,48;17,24;26,49;20,48;25,49;3,318;3,23;20,49;17,24;25,48;28,49;19,49;3,318;3,23;20,49;17,23;26,49;22,49;24,49;3,405;3,23;20,49;26,49;23,49;22,48;20,49;3,256;3,23;25,49;17,23;24,49;21,49;3,403;3,24;20,49;27,48;25,49;22,49;26,49;3,255;3,24;28,49;17,23;23,49;24,49;3,253;3,24;19,49;17,23;28,49;23,49;3,134;3,24;3,23;3,24;3,23;3" UnicodeString=" 2  1.716  1.690  1.735  17431  6.52  18637  9.45  0.94      " />
	<Glyphs Fill="#ff000000" Clip="M 579.36,542.08 L 721.12,542.08 721.12,552.48 579.36,552.48 z"  FontUri="/Documents/1/Resources/Fonts/78B4EAC2-2B9E-4EA3-AC4B-66807428A141.odttf" FontRenderingEmSize="9.5176" StyleSimulations="None" OriginX="579.36" OriginY="550.24" Indices="3,24;51,53;85,32;82,49;83,47;68,42;81,47;82,49;76,25;70,42;3,24;68,42;70,42;76,25;71,49;15,23;3,24;21,49;16,30;80,72;72,42;87,27;75,47;92,46;79,25;16,30;15,24;3,23;80,72;72,42;87,27;75,47;92,46;79,25;3,23;72,42;86,37;87,27;72,42;85,32;3" UnicodeString=" Propanoic acid, 2-methyl-, methyl ester " />
	<Glyphs Fill="#ff000000" FontUri="/Documents/1/Resources/Fonts/78B4EAC2-2B9E-4EA3-AC4B-66807428A141.odttf" FontRenderingEmSize="9.5176" StyleSimulations="None" OriginX="122.24" OriginY="560.8" Indices="3,24;22,48;3,321;3,24;21,49;17,23;21,49;20,45;20,49;3,318;3,23;21,49;17,24;20,48;28,49;19,49;3,318;3,23;21,49;17,23;21,49;23,49;19,49;3,405;3,23;23,49;24,49;22,49;22,48;22,49;3,207;3,23;20,49;25,49;17,23;28,49;26,49;3,403;3,24;23,49;19,48;23,49;24,49;22,49;3,207;3,23;21,49;19,49;17,23;24,49;20,49;3,253;3,24;20,49;17,23;20,49;21,49;3,134;3,24;3,23;3,24;3,23;3,135;3,23;48,86;72,42;87,27;75,47;92,46;79,25;3,23;76,26;86,36;82,49;89,47;68,42;79,26;72,42;85,32;68,42;87,26;72,42;3" UnicodeString=" 3  2.211  2.190  2.240  45333  16.97  40453  20.51  1.12       Methyl isovalerate " />
	<Glyphs Fill="#ff000000" FontUri="/Documents/1/Resources/Fonts/78B4EAC2-2B9E-4EA3-AC4B-66807428A141.odttf" FontRenderingEmSize="9.5176" StyleSimulations="None" OriginX="122.24" OriginY="571.52" Indices="3,24;23,48;3,318;3,24;23,48;17,24;24,49;24,48;25,49;3,318;3,23;23,49;17,24;24,48;20,49;24,49;3,318;3,23;23,49;17,23;25,49;19,49;24,49;3,405;3,23;25,49;19,49;24,49;25,48;24,49;3,207;3,23;21,49;21,49;17,23;25,49;26,49;3,403;3,24;21,49;25,48;20,49;19,49;22,49;3,207;3,23;20,49;22,49;17,23;21,49;23,49;3,253;3,24;21,49;17,23;22,49;21,49;3,134;3,24;3,23;3,24;3,23;3" UnicodeString=" 4  4.556  4.515  4.605  60565  22.67  26103  13.24  2.32      " />
	<Glyphs Fill="#ff000000" Clip="M 579.36,563.36 L 721.12,563.36 721.12,573.76 579.36,573.76 z"  FontUri="/Documents/1/Resources/Fonts/78B4EAC2-2B9E-4EA3-AC4B-66807428A141.odttf" FontRenderingEmSize="9.5176" StyleSimulations="None" OriginX="579.36" OriginY="571.52" Indices="3,24;51,53;72,42;81,47;87,27;68,42;81,47;82,49;76,25;70,42;3,24;68,42;70,42;76,25;71,49;15,24;3,23;21,49;16,30;75,47;92,46;71,48;85,32;82,49;91,47;92,45;16,31;23,48;16,31;80,72;72,42;87,27;75,47;92,45;79,26;16,30;15,23;3,24;80,72;72,42;87,27;75,47;92,46;79,25;3,23;72,42;86,37;87,27;72,42;85,32;3" UnicodeString=" Pentanoic acid, 2-hydroxy-4-methyl-, methyl ester " />
	<Glyphs Fill="#ff000000" FontUri="/Documents/1/Resources/Fonts/78B4EAC2-2B9E-4EA3-AC4B-66807428A141.odttf" FontRenderingEmSize="9.5176" StyleSimulations="None" OriginX="122.24" OriginY="582.24" Indices="3,24;24,48;3,269;3,24;20,49;19,48;17,24;23,49;25,48;28,49;3,269;3,24;20,48;19,49;17,24;23,48;20,49;24,49;3,269;3,23;20,49;19,49;17,23;24,49;21,49;19,49;3,405;3,23;23,49;19,49;25,49;24,48;27,49;3,207;3,23;20,49;24,49;17,23;21,49;21,49;3,407;3,23;20,46;20,48;22,49;28,49;23,49;3,255;3,24;24,49;17,23;26,49;27,49;3,253;3,24;22,49;17,23;24,49;26,49;3,134;3,24;3,23;3,24;3,23;3" UnicodeString=" 5  10.469  10.415  10.520  40658  15.22  11394  5.78  3.57      " />
	<Glyphs Fill="#ff000000" Clip="M 579.36,574.08 L 721.12,574.08 721.12,584.48 579.36,584.48 z"  FontUri="/Documents/1/Resources/Fonts/78B4EAC2-2B9E-4EA3-AC4B-66807428A141.odttf" FontRenderingEmSize="9.5176" StyleSimulations="None" OriginX="579.36" OriginY="582.24" Indices="3,24;37,63;72,42;81,48;93,42;72,42;81,47;72,42;83,47;85,32;82,48;83,48;68,42;81,47;82,48;76,26;70,42;3,23;68,42;70,42;76,25;71,49;15,24;3,23;17,24;68,42;79,25;83,47;75,47;68,42;17,24;16,30;75,47;92,45;71,49;85,32;82,49;91,47;92,45;16,31;15,23;3,24;80,72;72,42;87,27;75,47;92,45;79,26;3,23;72,42;86,37;87,27;72,42;85,32;3" UnicodeString=" Benzenepropanoic acid, .alpha.-hydroxy-, methyl ester " />
	<Glyphs Fill="#ff000000" FontUri="/Documents/1/Resources/Fonts/78B4EAC2-2B9E-4EA3-AC4B-66807428A141.odttf" FontRenderingEmSize="9.5176" StyleSimulations="None" OriginX="322.88" OriginY="592.8" Indices="3,24;21,48;25,49;26,49;21,49;19,48;20,49;3,158;3,24;20,48;19,49;19,49;17,23;19,49;19,49;3,355;3,23;20,49;28,49;26,48;21,49;19,49;28,49;3,158;3,23;20,49;19,49;19,48;17,24;19,49;19,49;3" UnicodeString=" 267201  100.00  197209  100.00 " />
	<Path Data="F1 M 94.4,665.44 L 717.92,665.44 717.92,961.28 94.4,961.28 z"  Fill="#ffffffff" />
	<Glyphs Fill="#ff000000" FontUri="/Documents/1/Resources/Fonts/78B4EAC2-2B9E-4EA3-AC4B-66807428A141.odttf" FontRenderingEmSize="9.5176" StyleSimulations="None" OriginX="94.4" OriginY="673.76" Indices="47,55;76,26;69,47;85,32;68,42;85,32;92" UnicodeString="Library" />
	<Glyphs Fill="#ff000000" FontUri="/Documents/1/Resources/Fonts/78B4EAC2-2B9E-4EA3-AC4B-66807428A141.odttf" FontRenderingEmSize="9.5176" StyleSimulations="None" OriginX="94.4" OriginY="688.16" Indices="31,54;31,54;3,21;55,53;68,42;85,30;74,47;72,42;87,27;3,23;33,54;33" UnicodeString="&lt;&lt; Target &gt;&gt;" />
	<Glyphs Fill="#ff000000" FontUri="/Documents/1/Resources/Fonts/78B4EAC2-2B9E-4EA3-AC4B-66807428A141.odttf" FontRenderingEmSize="9.5176" StyleSimulations="None" OriginX="94.4" OriginY="698.72" Indices="47,55;76,26;81,47;72,42;6,49;29,25;20,49;3,23;3,24;3,23;53,64;17,24;55,55;76,25;80,73;72,42;29,25;20,49;17,23;24,49;24,49;19,48;11,32;54,54;70,42;68,42;81,47;6,49;29,25;21,49;20,45;20,49;12,32;3,23;3,24;48,86;68,42;86,37;86,37;51,54;72,42;68,42;78,47;86,37;29,25;22,49;23,48;26,49;3,24;3,23;3" UnicodeString="Line#:1   R.Time:1.550(Scan#:211)  MassPeaks:347   " />
	<Glyphs Fill="#ff000000" FontUri="/Documents/1/Resources/Fonts/78B4EAC2-2B9E-4EA3-AC4B-66807428A141.odttf" FontRenderingEmSize="9.5176" StyleSimulations="None" OriginX="94.4" OriginY="709.44" Indices="53,64;68,42;90,65;48,86;82,49;71,49;72,42;29,25;36,60;89,48;72,42;85,32;68,42;74,47;72,42;71,48;3,24;20,49;17,23;24,49;23,49;24,48;16,31;20,48;17,24;24,49;24,49;24,48;11,32;21,49;20,49;19,48;16,31;21,48;20,49;21,49;12,32;3,23;37,64;68,42;86,37;72,42;51,54;72,42;68,42;78,47;29,26;27,48;21,49;17,24;28,48;19,49;11,32;22,49;24,49;21,48;24,49;19,49;12" UnicodeString="RawMode:Averaged 1.545-1.555(210-212) BasePeak:82.90(35250)" />
	<Glyphs Fill="#ff000000" FontUri="/Documents/1/Resources/Fonts/78B4EAC2-2B9E-4EA3-AC4B-66807428A141.odttf" FontRenderingEmSize="9.5176" StyleSimulations="None" OriginX="94.4" OriginY="720" Indices="37,64;42,67;3,24;48,85;82,49;71,49;72,42;29,25;38,64;68,42;79,25;70,42;17,24;3,23;73,32;85,32;82,49;80,72;3,24;51,54;72,42;68,42;78,47;3,23;3,24;42,67;85,32;82,49;88,47;83,47;3,23;20,49;3,24;16,30;3,24;40,58;89,47;72,42;81,48;87,26;3,24;20" UnicodeString="BG Mode:Calc. from Peak  Group 1 - Event 1" />
	<Canvas Clip="M 75.52,94.4 L 75.52,961.44 740.32,961.44 740.32,94.4 z" >
		<Path Data="F1 M 113.44,789.6 L 111.36,789.6"  Stroke="#ff000000" StrokeThickness="0.5" StrokeLineJoin="Round" StrokeStartLineCap="Round" StrokeEndLineCap="Round" StrokeDashCap="Round" StrokeDashOffset="-2" StrokeDashArray="1 0" />
		<Path Data="F1 M 113.44,782.72 L 111.36,782.72"  Stroke="#ff000000" StrokeThickness="0.5" StrokeLineJoin="Round" StrokeStartLineCap="Round" StrokeEndLineCap="Round" StrokeDashCap="Round" StrokeDashOffset="-2" StrokeDashArray="1 0" />
		<Path Data="F1 M 113.44,775.68 L 111.36,775.68"  Stroke="#ff000000" StrokeThickness="0.5" StrokeLineJoin="Round" StrokeStartLineCap="Round" StrokeEndLineCap="Round" StrokeDashCap="Round" StrokeDashOffset="-2" StrokeDashArray="1 0" />
		<Path Data="F1 M 113.44,768.8 L 111.36,768.8"  Stroke="#ff000000" StrokeThickness="0.5" StrokeLineJoin="Round" StrokeStartLineCap="Round" StrokeEndLineCap="Round" StrokeDashCap="Round" StrokeDashOffset="-2" StrokeDashArray="1 0" />
		<Path Data="F1 M 113.44,761.92 L 110.08,761.92"  Stroke="#ff000000" StrokeThickness="0.5" StrokeLineJoin="Round" StrokeStartLineCap="Round" StrokeEndLineCap="Round" StrokeDashCap="Round" StrokeDashOffset="-2" StrokeDashArray="1 0" />
		<Path Data="F1 M 113.44,755.04 L 111.36,755.04"  Stroke="#ff000000" StrokeThickness="0.5" StrokeLineJoin="Round" StrokeStartLineCap="Round" StrokeEndLineCap="Round" StrokeDashCap="Round" StrokeDashOffset="-2" StrokeDashArray="1 0" />
		<Path Data="F1 M 113.44,748.16 L 111.36,748.16"  Stroke="#ff000000" StrokeThickness="0.5" StrokeLineJoin="Round" StrokeStartLineCap="Round" StrokeEndLineCap="Round" StrokeDashCap="Round" StrokeDashOffset="-2" StrokeDashArray="1 0" />
		<Path Data="F1 M 113.44,741.12 L 111.36,741.12"  Stroke="#ff000000" StrokeThickness="0.5" StrokeLineJoin="Round" StrokeStartLineCap="Round" StrokeEndLineCap="Round" StrokeDashCap="Round" StrokeDashOffset="-2" StrokeDashArray="1 0" />
		<Path Data="F1 M 113.44,734.24 L 111.36,734.24"  Stroke="#ff000000" StrokeThickness="0.5" StrokeLineJoin="Round" StrokeStartLineCap="Round" StrokeEndLineCap="Round" StrokeDashCap="Round" StrokeDashOffset="-2" StrokeDashArray="1 0" />
		<Path Data="F1 M 113.44,727.36 L 108.32,727.36"  Stroke="#ff000000" StrokeThickness="0.5" StrokeLineJoin="Round" StrokeStartLineCap="Round" StrokeEndLineCap="Round" StrokeDashCap="Round" StrokeDashOffset="-2" StrokeDashArray="1 0" />
	</Canvas>
	<Glyphs Fill="#ff000000" FontUri="/Documents/1/Resources/Fonts/78B4EAC2-2B9E-4EA3-AC4B-66807428A141.odttf" FontRenderingEmSize="9.5176" StyleSimulations="None" OriginX="94.4" OriginY="730.4" Indices="20,49;19,49;19" UnicodeString="100" />
	<Path Data="F1 M 114.08,801.6 L 114.08,796.48"  Stroke="#ff000000" StrokeThickness="0.5" StrokeLineJoin="Round" StrokeStartLineCap="Round" StrokeEndLineCap="Round" StrokeDashCap="Round" StrokeDashOffset="-2" StrokeDashArray="1 0" Clip="M 75.52,94.4 L 75.52,961.44 740.32,961.44 740.32,94.4 z"  />
	<Glyphs Fill="#ff000000" FontUri="/Documents/1/Resources/Fonts/78B4EAC2-2B9E-4EA3-AC4B-66807428A141.odttf" FontRenderingEmSize="9.5176" StyleSimulations="None" OriginX="109.44" OriginY="809.76" Indices="20,49;19" UnicodeString="10" />
	<Canvas Clip="M 75.52,94.4 L 75.52,961.44 740.32,961.44 740.32,94.4 z" >
		<Path Data="F1 M 114.88,798.56 L 114.88,796.48"  Stroke="#ff000000" StrokeThickness="0.5" StrokeLineJoin="Round" StrokeStartLineCap="Round" StrokeEndLineCap="Round" StrokeDashCap="Round" StrokeDashOffset="-2" StrokeDashArray="1 0" />
		<Path Data="F1 M 115.52,798.56 L 115.52,796.48"  Stroke="#ff000000" StrokeThickness="0.5" StrokeLineJoin="Round" StrokeStartLineCap="Round" StrokeEndLineCap="Round" StrokeDashCap="Round" StrokeDashOffset="-2" StrokeDashArray="1 0" />
		<Path Data="F1 M 116.16,798.56 L 116.16,796.48"  Stroke="#ff000000" StrokeThickness="0.5" StrokeLineJoin="Round" StrokeStartLineCap="Round" StrokeEndLineCap="Round" StrokeDashCap="Round" StrokeDashOffset="-2" StrokeDashArray="1 0" />
		<Path Data="F1 M 116.96,798.56 L 116.96,796.48"  Stroke="#ff000000" StrokeThickness="0.5" StrokeLineJoin="Round" StrokeStartLineCap="Round" StrokeEndLineCap="Round" StrokeDashCap="Round" StrokeDashOffset="-2" StrokeDashArray="1 0" />
		<Path Data="F1 M 117.6,799.84 L 117.6,796.48"  Stroke="#ff000000" StrokeThickness="0.5" StrokeLineJoin="Round" StrokeStartLineCap="Round" StrokeEndLineCap="Round" StrokeDashCap="Round" StrokeDashOffset="-2" StrokeDashArray="1 0" />
		<Path Data="F1 M 118.24,798.56 L 118.24,796.48"  Stroke="#ff000000" StrokeThickness="0.5" StrokeLineJoin="Round" StrokeStartLineCap="Round" StrokeEndLineCap="Round" StrokeDashCap="Round" StrokeDashOffset="-2" StrokeDashArray="1 0" />
		<Path Data="F1 M 119.04,798.56 L 119.04,796.48"  Stroke="#ff000000" StrokeThickness="0.5" StrokeLineJoin="Round" StrokeStartLineCap="Round" StrokeEndLineCap="Round" StrokeDashCap="Round" StrokeDashOffset="-2" StrokeDashArray="1 0" />
		<Path Data="F1 M 119.68,798.56 L 119.68,796.48"  Stroke="#ff000000" StrokeThickness="0.5" StrokeLineJoin="Round" StrokeStartLineCap="Round" StrokeEndLineCap="Round" StrokeDashCap="Round" StrokeDashOffset="-2" StrokeDashArray="1 0" />
		<Path Data="F1 M 120.32,798.56 L 120.32,796.48"  Stroke="#ff000000" StrokeThickness="0.5" StrokeLineJoin="Round" StrokeStartLineCap="Round" StrokeEndLineCap="Round" StrokeDashCap="Round" StrokeDashOffset="-2" StrokeDashArray="1 0" />
		<Path Data="F1 M 121.12,801.6 L 121.12,796.48"  Stroke="#ff000000" StrokeThickness="0.5" StrokeLineJoin="Round" StrokeStartLineCap="Round" StrokeEndLineCap="Round" StrokeDashCap="Round" StrokeDashOffset="-2" StrokeDashArray="1 0" />
		<Path Data="F1 M 121.76,798.56 L 121.76,796.48"  Stroke="#ff000000" StrokeThickness="0.5" StrokeLineJoin="Round" StrokeStartLineCap="Round" StrokeEndLineCap="Round" StrokeDashCap="Round" StrokeDashOffset="-2" StrokeDashArray="1 0" />
		<Path Data="F1 M 122.4,798.56 L 122.4,796.48"  Stroke="#ff000000" StrokeThickness="0.5" StrokeLineJoin="Round" StrokeStartLineCap="Round" StrokeEndLineCap="Round" StrokeDashCap="Round" StrokeDashOffset="-2" StrokeDashArray="1 0" />
		<Path Data="F1 M 123.04,798.56 L 123.04,796.48"  Stroke="#ff000000" StrokeThickness="0.5" StrokeLineJoin="Round" StrokeStartLineCap="Round" StrokeEndLineCap="Round" StrokeDashCap="Round" StrokeDashOffset="-2" StrokeDashArray="1 0" />
		<Path Data="F1 M 123.84,798.56 L 123.84,796.48"  Stroke="#ff000000" StrokeThickness="0.5" StrokeLineJoin="Round" StrokeStartLineCap="Round" StrokeEndLineCap="Round" StrokeDashCap="Round" StrokeDashOffset="-2" StrokeDashArray="1 0" />
		<Path Data="F1 M 124.48,799.84 L 124.48,796.48"  Stroke="#ff000000" StrokeThickness="0.5" StrokeLineJoin="Round" StrokeStartLineCap="Round" StrokeEndLineCap="Round" StrokeDashCap="Round" StrokeDashOffset="-2" StrokeDashArray="1 0" />
		<Path Data="F1 M 125.12,798.56 L 125.12,796.48"  Stroke="#ff000000" StrokeThickness="0.5" StrokeLineJoin="Round" StrokeStartLineCap="Round" StrokeEndLineCap="Round" StrokeDashCap="Round" StrokeDashOffset="-2" StrokeDashArray="1 0" />
		<Path Data="F1 M 125.92,798.56 L 125.92,796.48"  Stroke="#ff000000" StrokeThickness="0.5" StrokeLineJoin="Round" StrokeStartLineCap="Round" StrokeEndLineCap="Round" StrokeDashCap="Round" StrokeDashOffset="-2" StrokeDashArray="1 0" />
		<Path Data="F1 M 126.56,798.56 L 126.56,796.48"  Stroke="#ff000000" StrokeThickness="0.5" StrokeLineJoin="Round" StrokeStartLineCap="Round" StrokeEndLineCap="Round" StrokeDashCap="Round" StrokeDashOffset="-2" StrokeDashArray="1 0" />
		<Path Data="F1 M 127.2,798.56 L 127.2,796.48"  Stroke="#ff000000" StrokeThickness="0.5" StrokeLineJoin="Round" StrokeStartLineCap="Round" StrokeEndLineCap="Round" StrokeDashCap="Round" StrokeDashOffset="-2" StrokeDashArray="1 0" />
		<Path Data="F1 M 128,801.6 L 128,796.48"  Stroke="#ff000000" StrokeThickness="0.5" StrokeLineJoin="Round" StrokeStartLineCap="Round" StrokeEndLineCap="Round" StrokeDashCap="Round" StrokeDashOffset="-2" StrokeDashArray="1 0" />
		<Path Data="F1 M 128.64,798.56 L 128.64,796.48"  Stroke="#ff000000" StrokeThickness="0.5" StrokeLineJoin="Round" StrokeStartLineCap="Round" StrokeEndLineCap="Round" StrokeDashCap="Round" StrokeDashOffset="-2" StrokeDashArray="1 0" />
		<Path Data="F1 M 129.28,798.56 L 129.28,796.48"  Stroke="#ff000000" StrokeThickness="0.5" StrokeLineJoin="Round" StrokeStartLineCap="Round" StrokeEndLineCap="Round" StrokeDashCap="Round" StrokeDashOffset="-2" StrokeDashArray="1 0" />
		<Path Data="F1 M 130.08,798.56 L 130.08,796.48"  Stroke="#ff000000" StrokeThickness="0.5" StrokeLineJoin="Round" StrokeStartLineCap="Round" StrokeEndLineCap="Round" StrokeDashCap="Round" StrokeDashOffset="-2" StrokeDashArray="1 0" />
		<Path Data="F1 M 130.72,798.56 L 130.72,796.48"  Stroke="#ff000000" StrokeThickness="0.5" StrokeLineJoin="Round" StrokeStartLineCap="Round" StrokeEndLineCap="Round" StrokeDashCap="Round" StrokeDashOffset="-2" StrokeDashArray="1 0" />
		<Path Data="F1 M 131.36,799.84 L 131.36,796.48"  Stroke="#ff000000" StrokeThickness="0.5" StrokeLineJoin="Round" StrokeStartLineCap="Round" StrokeEndLineCap="Round" StrokeDashCap="Round" StrokeDashOffset="-2" StrokeDashArray="1 0" />
		<Path Data="F1 M 132.16,798.56 L 132.16,796.48"  Stroke="#ff000000" StrokeThickness="0.5" StrokeLineJoin="Round" StrokeStartLineCap="Round" StrokeEndLineCap="Round" StrokeDashCap="Round" StrokeDashOffset="-2" StrokeDashArray="1 0" />
		<Path Data="F1 M 132.8,798.56 L 132.8,796.48"  Stroke="#ff000000" StrokeThickness="0.5" StrokeLineJoin="Round" StrokeStartLineCap="Round" StrokeEndLineCap="Round" StrokeDashCap="Round" StrokeDashOffset="-2" StrokeDashArray="1 0" />
		<Path Data="F1 M 133.44,798.56 L 133.44,796.48"  Stroke="#ff000000" StrokeThickness="0.5" StrokeLineJoin="Round" StrokeStartLineCap="Round" StrokeEndLineCap="Round" StrokeDashCap="Round" StrokeDashOffset="-2" StrokeDashArray="1 0" />
		<Path Data="F1 M 134.24,798.56 L 134.24,796.48"  Stroke="#ff000000" StrokeThickness="0.5" StrokeLineJoin="Round" StrokeStartLineCap="Round" StrokeEndLineCap="Round" StrokeDashCap="Round" StrokeDashOffset="-2" StrokeDashArray="1 0" />
		<Path Data="F1 M 134.88,801.6 L 134.88,796.48"  Stroke="#ff000000" StrokeThickness="0.5" StrokeLineJoin="Round" StrokeStartLineCap="Round" StrokeEndLineCap="Round" StrokeDashCap="Round" StrokeDashOffset="-2" StrokeDashArray="1 0" />
		<Path Data="F1 M 135.52,798.56 L 135.52,796.48"  Stroke="#ff000000" StrokeThickness="0.5" StrokeLineJoin="Round" StrokeStartLineCap="Round" StrokeEndLineCap="Round" StrokeDashCap="Round" StrokeDashOffset="-2" StrokeDashArray="1 0" />
		<Path Data="F1 M 136.32,798.56 L 136.32,796.48"  Stroke="#ff000000" StrokeThickness="0.5" StrokeLineJoin="Round" StrokeStartLineCap="Round" StrokeEndLineCap="Round" StrokeDashCap="Round" StrokeDashOffset="-2" StrokeDashArray="1 0" />
		<Path Data="F1 M 136.96,798.56 L 136.96,796.48"  Stroke="#ff000000" StrokeThickness="0.5" StrokeLineJoin="Round" StrokeStartLineCap="Round" StrokeEndLineCap="Round" StrokeDashCap="Round" StrokeDashOffset="-2" StrokeDashArray="1 0" />
		<Path Data="F1 M 137.6,798.56 L 137.6,796.48"  Stroke="#ff000000" StrokeThickness="0.5" StrokeLineJoin="Round" StrokeStartLineCap="Round" StrokeEndLineCap="Round" StrokeDashCap="Round" StrokeDashOffset="-2" StrokeDashArray="1 0" />
		<Path Data="F1 M 138.4,799.84 L 138.4,796.48"  Stroke="#ff000000" StrokeThickness="0.5" StrokeLineJoin="Round" StrokeStartLineCap="Round" StrokeEndLineCap="Round" StrokeDashCap="Round" StrokeDashOffset="-2" StrokeDashArray="1 0" />
		<Path Data="F1 M 139.04,798.56 L 139.04,796.48"  Stroke="#ff000000" StrokeThickness="0.5" StrokeLineJoin="Round" StrokeStartLineCap="Round" StrokeEndLineCap="Round" StrokeDashCap="Round" StrokeDashOffset="-2" StrokeDashArray="1 0" />
		<Path Data="F1 M 139.68,798.56 L 139.68,796.48"  Stroke="#ff000000" StrokeThickness="0.5" StrokeLineJoin="Round" StrokeStartLineCap="Round" StrokeEndLineCap="Round" StrokeDashCap="Round" StrokeDashOffset="-2" StrokeDashArray="1 0" />
		<Path Data="F1 M 140.48,798.56 L 140.48,796.48"  Stroke="#ff000000" StrokeThickness="0.5" StrokeLineJoin="Round" StrokeStartLineCap="Round" StrokeEndLineCap="Round" StrokeDashCap="Round" StrokeDashOffset="-2" StrokeDashArray="1 0" />
		<Path Data="F1 M 141.12,798.56 L 141.12,796.48"  Stroke="#ff000000" StrokeThickness="0.5" StrokeLineJoin="Round" StrokeStartLineCap="Round" StrokeEndLineCap="Round" StrokeDashCap="Round" StrokeDashOffset="-2" StrokeDashArray="1 0" />
		<Path Data="F1 M 141.76,801.6 L 141.76,796.48"  Stroke="#ff000000" StrokeThickness="0.5" StrokeLineJoin="Round" StrokeStartLineCap="Round" StrokeEndLineCap="Round" StrokeDashCap="Round" StrokeDashOffset="-2" StrokeDashArray="1 0" />
	</Canvas>
	<Glyphs Fill="#ff000000" FontUri="/Documents/1/Resources/Fonts/78B4EAC2-2B9E-4EA3-AC4B-66807428A141.odttf" FontRenderingEmSize="9.5176" StyleSimulations="None" OriginX="137.12" OriginY="809.76" Indices="24,49;19" UnicodeString="50" />
	<Canvas Clip="M 75.52,94.4 L 75.52,961.44 740.32,961.44 740.32,94.4 z" >
		<Path Data="F1 M 142.4,798.56 L 142.4,796.48"  Stroke="#ff000000" StrokeThickness="0.5" StrokeLineJoin="Round" StrokeStartLineCap="Round" StrokeEndLineCap="Round" StrokeDashCap="Round" StrokeDashOffset="-2" StrokeDashArray="1 0" />
		<Path Data="F1 M 143.2,798.56 L 143.2,796.48"  Stroke="#ff000000" StrokeThickness="0.5" StrokeLineJoin="Round" StrokeStartLineCap="Round" StrokeEndLineCap="Round" StrokeDashCap="Round" StrokeDashOffset="-2" StrokeDashArray="1 0" />
		<Path Data="F1 M 143.84,798.56 L 143.84,796.48"  Stroke="#ff000000" StrokeThickness="0.5" StrokeLineJoin="Round" StrokeStartLineCap="Round" StrokeEndLineCap="Round" StrokeDashCap="Round" StrokeDashOffset="-2" StrokeDashArray="1 0" />
		<Path Data="F1 M 144.48,798.56 L 144.48,796.48"  Stroke="#ff000000" StrokeThickness="0.5" StrokeLineJoin="Round" StrokeStartLineCap="Round" StrokeEndLineCap="Round" StrokeDashCap="Round" StrokeDashOffset="-2" StrokeDashArray="1 0" />
		<Path Data="F1 M 145.28,799.84 L 145.28,796.48"  Stroke="#ff000000" StrokeThickness="0.5" StrokeLineJoin="Round" StrokeStartLineCap="Round" StrokeEndLineCap="Round" StrokeDashCap="Round" StrokeDashOffset="-2" StrokeDashArray="1 0" />
		<Path Data="F1 M 145.92,798.56 L 145.92,796.48"  Stroke="#ff000000" StrokeThickness="0.5" StrokeLineJoin="Round" StrokeStartLineCap="Round" StrokeEndLineCap="Round" StrokeDashCap="Round" StrokeDashOffset="-2" StrokeDashArray="1 0" />
		<Path Data="F1 M 146.56,798.56 L 146.56,796.48"  Stroke="#ff000000" StrokeThickness="0.5" StrokeLineJoin="Round" StrokeStartLineCap="Round" StrokeEndLineCap="Round" StrokeDashCap="Round" StrokeDashOffset="-2" StrokeDashArray="1 0" />
		<Path Data="F1 M 147.36,798.56 L 147.36,796.48"  Stroke="#ff000000" StrokeThickness="0.5" StrokeLineJoin="Round" StrokeStartLineCap="Round" StrokeEndLineCap="Round" StrokeDashCap="Round" StrokeDashOffset="-2" StrokeDashArray="1 0" />
		<Path Data="F1 M 148,798.56 L 148,796.48"  Stroke="#ff000000" StrokeThickness="0.5" StrokeLineJoin="Round" StrokeStartLineCap="Round" StrokeEndLineCap="Round" StrokeDashCap="Round" StrokeDashOffset="-2" StrokeDashArray="1 0" />
		<Path Data="F1 M 148.64,801.6 L 148.64,796.48"  Stroke="#ff000000" StrokeThickness="0.5" StrokeLineJoin="Round" StrokeStartLineCap="Round" StrokeEndLineCap="Round" StrokeDashCap="Round" StrokeDashOffset="-2" StrokeDashArray="1 0" />
		<Path Data="F1 M 149.44,798.56 L 149.44,796.48"  Stroke="#ff000000" StrokeThickness="0.5" StrokeLineJoin="Round" StrokeStartLineCap="Round" StrokeEndLineCap="Round" StrokeDashCap="Round" StrokeDashOffset="-2" StrokeDashArray="1 0" />
		<Path Data="F1 M 150.08,798.56 L 150.08,796.48"  Stroke="#ff000000" StrokeThickness="0.5" StrokeLineJoin="Round" StrokeStartLineCap="Round" StrokeEndLineCap="Round" StrokeDashCap="Round" StrokeDashOffset="-2" StrokeDashArray="1 0" />
		<Path Data="F1 M 150.72,798.56 L 150.72,796.48"  Stroke="#ff000000" StrokeThickness="0.5" StrokeLineJoin="Round" StrokeStartLineCap="Round" StrokeEndLineCap="Round" StrokeDashCap="Round" StrokeDashOffset="-2" StrokeDashArray="1 0" />
		<Path Data="F1 M 151.52,798.56 L 151.52,796.48"  Stroke="#ff000000" StrokeThickness="0.5" StrokeLineJoin="Round" StrokeStartLineCap="Round" StrokeEndLineCap="Round" StrokeDashCap="Round" StrokeDashOffset="-2" StrokeDashArray="1 0" />
		<Path Data="F1 M 152.16,799.84 L 152.16,796.48"  Stroke="#ff000000" StrokeThickness="0.5" StrokeLineJoin="Round" StrokeStartLineCap="Round" StrokeEndLineCap="Round" StrokeDashCap="Round" StrokeDashOffset="-2" StrokeDashArray="1 0" />
		<Path Data="F1 M 152.8,798.56 L 152.8,796.48"  Stroke="#ff000000" StrokeThickness="0.5" StrokeLineJoin="Round" StrokeStartLineCap="Round" StrokeEndLineCap="Round" StrokeDashCap="Round" StrokeDashOffset="-2" StrokeDashArray="1 0" />
		<Path Data="F1 M 153.6,798.56 L 153.6,796.48"  Stroke="#ff000000" StrokeThickness="0.5" StrokeLineJoin="Round" StrokeStartLineCap="Round" StrokeEndLineCap="Round" StrokeDashCap="Round" StrokeDashOffset="-2" StrokeDashArray="1 0" />
		<Path Data="F1 M 154.24,798.56 L 154.24,796.48"  Stroke="#ff000000" StrokeThickness="0.5" StrokeLineJoin="Round" StrokeStartLineCap="Round" StrokeEndLineCap="Round" StrokeDashCap="Round" StrokeDashOffset="-2" StrokeDashArray="1 0" />
		<Path Data="F1 M 154.88,798.56 L 154.88,796.48"  Stroke="#ff000000" StrokeThickness="0.5" StrokeLineJoin="Round" StrokeStartLineCap="Round" StrokeEndLineCap="Round" StrokeDashCap="Round" StrokeDashOffset="-2" StrokeDashArray="1 0" />
		<Path Data="F1 M 155.68,801.6 L 155.68,796.48"  Stroke="#ff000000" StrokeThickness="0.5" StrokeLineJoin="Round" StrokeStartLineCap="Round" StrokeEndLineCap="Round" StrokeDashCap="Round" StrokeDashOffset="-2" StrokeDashArray="1 0" />
		<Path Data="F1 M 156.32,798.56 L 156.32,796.48"  Stroke="#ff000000" StrokeThickness="0.5" StrokeLineJoin="Round" StrokeStartLineCap="Round" StrokeEndLineCap="Round" StrokeDashCap="Round" StrokeDashOffset="-2" StrokeDashArray="1 0" />
		<Path Data="F1 M 156.96,798.56 L 156.96,796.48"  Stroke="#ff000000" StrokeThickness="0.5" StrokeLineJoin="Round" StrokeStartLineCap="Round" StrokeEndLineCap="Round" StrokeDashCap="Round" StrokeDashOffset="-2" StrokeDashArray="1 0" />
		<Path Data="F1 M 157.76,798.56 L 157.76,796.48"  Stroke="#ff000000" StrokeThickness="0.5" StrokeLineJoin="Round" StrokeStartLineCap="Round" StrokeEndLineCap="Round" StrokeDashCap="Round" StrokeDashOffset="-2" StrokeDashArray="1 0" />
		<Path Data="F1 M 158.4,798.56 L 158.4,796.48"  Stroke="#ff000000" StrokeThickness="0.5" StrokeLineJoin="Round" StrokeStartLineCap="Round" StrokeEndLineCap="Round" StrokeDashCap="Round" StrokeDashOffset="-2" StrokeDashArray="1 0" />
		<Path Data="F1 M 159.04,799.84 L 159.04,796.48"  Stroke="#ff000000" StrokeThickness="0.5" StrokeLineJoin="Round" StrokeStartLineCap="Round" StrokeEndLineCap="Round" StrokeDashCap="Round" StrokeDashOffset="-2" StrokeDashArray="1 0" />
		<Path Data="F1 M 159.68,798.56 L 159.68,796.48"  Stroke="#ff000000" StrokeThickness="0.5" StrokeLineJoin="Round" StrokeStartLineCap="Round" StrokeEndLineCap="Round" StrokeDashCap="Round" StrokeDashOffset="-2" StrokeDashArray="1 0" />
		<Path Data="F1 M 160.48,798.56 L 160.48,796.48"  Stroke="#ff000000" StrokeThickness="0.5" StrokeLineJoin="Round" StrokeStartLineCap="Round" StrokeEndLineCap="Round" StrokeDashCap="Round" StrokeDashOffset="-2" StrokeDashArray="1 0" />
		<Path Data="F1 M 161.12,798.56 L 161.12,796.48"  Stroke="#ff000000" StrokeThickness="0.5" StrokeLineJoin="Round" StrokeStartLineCap="Round" StrokeEndLineCap="Round" StrokeDashCap="Round" StrokeDashOffset="-2" StrokeDashArray="1 0" />
		<Path Data="F1 M 161.76,798.56 L 161.76,796.48"  Stroke="#ff000000" StrokeThickness="0.5" StrokeLineJoin="Round" StrokeStartLineCap="Round" StrokeEndLineCap="Round" StrokeDashCap="Round" StrokeDashOffset="-2" StrokeDashArray="1 0" />
		<Path Data="F1 M 162.56,801.6 L 162.56,796.48"  Stroke="#ff000000" StrokeThickness="0.5" StrokeLineJoin="Round" StrokeStartLineCap="Round" StrokeEndLineCap="Round" StrokeDashCap="Round" StrokeDashOffset="-2" StrokeDashArray="1 0" />
		<Path Data="F1 M 163.2,798.56 L 163.2,796.48"  Stroke="#ff000000" StrokeThickness="0.5" StrokeLineJoin="Round" StrokeStartLineCap="Round" StrokeEndLineCap="Round" StrokeDashCap="Round" StrokeDashOffset="-2" StrokeDashArray="1 0" />
		<Path Data="F1 M 163.84,798.56 L 163.84,796.48"  Stroke="#ff000000" StrokeThickness="0.5" StrokeLineJoin="Round" StrokeStartLineCap="Round" StrokeEndLineCap="Round" StrokeDashCap="Round" StrokeDashOffset="-2" StrokeDashArray="1 0" />
		<Path Data="F1 M 164.64,798.56 L 164.64,796.48"  Stroke="#ff000000" StrokeThickness="0.5" StrokeLineJoin="Round" StrokeStartLineCap="Round" StrokeEndLineCap="Round" StrokeDashCap="Round" StrokeDashOffset="-2" StrokeDashArray="1 0" />
		<Path Data="F1 M 165.28,798.56 L 165.28,796.48"  Stroke="#ff000000" StrokeThickness="0.5" StrokeLineJoin="Round" StrokeStartLineCap="Round" StrokeEndLineCap="Round" StrokeDashCap="Round" StrokeDashOffset="-2" StrokeDashArray="1 0" />
		<Path Data="F1 M 165.92,799.84 L 165.92,796.48"  Stroke="#ff000000" StrokeThickness="0.5" StrokeLineJoin="Round" StrokeStartLineCap="Round" StrokeEndLineCap="Round" StrokeDashCap="Round" StrokeDashOffset="-2" StrokeDashArray="1 0" />
		<Path Data="F1 M 166.72,798.56 L 166.72,796.48"  Stroke="#ff000000" StrokeThickness="0.5" StrokeLineJoin="Round" StrokeStartLineCap="Round" StrokeEndLineCap="Round" StrokeDashCap="Round" StrokeDashOffset="-2" StrokeDashArray="1 0" />
		<Path Data="F1 M 167.36,798.56 L 167.36,796.48"  Stroke="#ff000000" StrokeThickness="0.5" StrokeLineJoin="Round" StrokeStartLineCap="Round" StrokeEndLineCap="Round" StrokeDashCap="Round" StrokeDashOffset="-2" StrokeDashArray="1 0" />
		<Path Data="F1 M 168,798.56 L 168,796.48"  Stroke="#ff000000" StrokeThickness="0.5" StrokeLineJoin="Round" StrokeStartLineCap="Round" StrokeEndLineCap="Round" StrokeDashCap="Round" StrokeDashOffset="-2" StrokeDashArray="1 0" />
		<Path Data="F1 M 168.8,798.56 L 168.8,796.48"  Stroke="#ff000000" StrokeThickness="0.5" StrokeLineJoin="Round" StrokeStartLineCap="Round" StrokeEndLineCap="Round" StrokeDashCap="Round" StrokeDashOffset="-2" StrokeDashArray="1 0" />
		<Path Data="F1 M 169.44,801.6 L 169.44,796.48"  Stroke="#ff000000" StrokeThickness="0.5" StrokeLineJoin="Round" StrokeStartLineCap="Round" StrokeEndLineCap="Round" StrokeDashCap="Round" StrokeDashOffset="-2" StrokeDashArray="1 0" />
	</Canvas>
	<Glyphs Fill="#ff000000" FontUri="/Documents/1/Resources/Fonts/78B4EAC2-2B9E-4EA3-AC4B-66807428A141.odttf" FontRenderingEmSize="9.5176" StyleSimulations="None" OriginX="164.8" OriginY="809.76" Indices="28,49;19" UnicodeString="90" />
	<Canvas Clip="M 75.52,94.4 L 75.52,961.44 740.32,961.44 740.32,94.4 z" >
		<Path Data="F1 M 170.08,798.56 L 170.08,796.48"  Stroke="#ff000000" StrokeThickness="0.5" StrokeLineJoin="Round" StrokeStartLineCap="Round" StrokeEndLineCap="Round" StrokeDashCap="Round" StrokeDashOffset="-2" StrokeDashArray="1 0" />
		<Path Data="F1 M 170.88,798.56 L 170.88,796.48"  Stroke="#ff000000" StrokeThickness="0.5" StrokeLineJoin="Round" StrokeStartLineCap="Round" StrokeEndLineCap="Round" StrokeDashCap="Round" StrokeDashOffset="-2" StrokeDashArray="1 0" />
		<Path Data="F1 M 171.52,798.56 L 171.52,796.48"  Stroke="#ff000000" StrokeThickness="0.5" StrokeLineJoin="Round" StrokeStartLineCap="Round" StrokeEndLineCap="Round" StrokeDashCap="Round" StrokeDashOffset="-2" StrokeDashArray="1 0" />
		<Path Data="F1 M 172.16,798.56 L 172.16,796.48"  Stroke="#ff000000" StrokeThickness="0.5" StrokeLineJoin="Round" StrokeStartLineCap="Round" StrokeEndLineCap="Round" StrokeDashCap="Round" StrokeDashOffset="-2" StrokeDashArray="1 0" />
		<Path Data="F1 M 172.96,799.84 L 172.96,796.48"  Stroke="#ff000000" StrokeThickness="0.5" StrokeLineJoin="Round" StrokeStartLineCap="Round" StrokeEndLineCap="Round" StrokeDashCap="Round" StrokeDashOffset="-2" StrokeDashArray="1 0" />
		<Path Data="F1 M 173.6,798.56 L 173.6,796.48"  Stroke="#ff000000" StrokeThickness="0.5" StrokeLineJoin="Round" StrokeStartLineCap="Round" StrokeEndLineCap="Round" StrokeDashCap="Round" StrokeDashOffset="-2" StrokeDashArray="1 0" />
		<Path Data="F1 M 174.24,798.56 L 174.24,796.48"  Stroke="#ff000000" StrokeThickness="0.5" StrokeLineJoin="Round" StrokeStartLineCap="Round" StrokeEndLineCap="Round" StrokeDashCap="Round" StrokeDashOffset="-2" StrokeDashArray="1 0" />
		<Path Data="F1 M 175.04,798.56 L 175.04,796.48"  Stroke="#ff000000" StrokeThickness="0.5" StrokeLineJoin="Round" StrokeStartLineCap="Round" StrokeEndLineCap="Round" StrokeDashCap="Round" StrokeDashOffset="-2" StrokeDashArray="1 0" />
		<Path Data="F1 M 175.68,798.56 L 175.68,796.48"  Stroke="#ff000000" StrokeThickness="0.5" StrokeLineJoin="Round" StrokeStartLineCap="Round" StrokeEndLineCap="Round" StrokeDashCap="Round" StrokeDashOffset="-2" StrokeDashArray="1 0" />
		<Path Data="F1 M 176.32,801.6 L 176.32,796.48"  Stroke="#ff000000" StrokeThickness="0.5" StrokeLineJoin="Round" StrokeStartLineCap="Round" StrokeEndLineCap="Round" StrokeDashCap="Round" StrokeDashOffset="-2" StrokeDashArray="1 0" />
		<Path Data="F1 M 177.12,798.56 L 177.12,796.48"  Stroke="#ff000000" StrokeThickness="0.5" StrokeLineJoin="Round" StrokeStartLineCap="Round" StrokeEndLineCap="Round" StrokeDashCap="Round" StrokeDashOffset="-2" StrokeDashArray="1 0" />
		<Path Data="F1 M 177.76,798.56 L 177.76,796.48"  Stroke="#ff000000" StrokeThickness="0.5" StrokeLineJoin="Round" StrokeStartLineCap="Round" StrokeEndLineCap="Round" StrokeDashCap="Round" StrokeDashOffset="-2" StrokeDashArray="1 0" />
		<Path Data="F1 M 178.4,798.56 L 178.4,796.48"  Stroke="#ff000000" StrokeThickness="0.5" StrokeLineJoin="Round" StrokeStartLineCap="Round" StrokeEndLineCap="Round" StrokeDashCap="Round" StrokeDashOffset="-2" StrokeDashArray="1 0" />
		<Path Data="F1 M 179.04,798.56 L 179.04,796.48"  Stroke="#ff000000" StrokeThickness="0.5" StrokeLineJoin="Round" StrokeStartLineCap="Round" StrokeEndLineCap="Round" StrokeDashCap="Round" StrokeDashOffset="-2" StrokeDashArray="1 0" />
		<Path Data="F1 M 179.84,799.84 L 179.84,796.48"  Stroke="#ff000000" StrokeThickness="0.5" StrokeLineJoin="Round" StrokeStartLineCap="Round" StrokeEndLineCap="Round" StrokeDashCap="Round" StrokeDashOffset="-2" StrokeDashArray="1 0" />
		<Path Data="F1 M 180.48,798.56 L 180.48,796.48"  Stroke="#ff000000" StrokeThickness="0.5" StrokeLineJoin="Round" StrokeStartLineCap="Round" StrokeEndLineCap="Round" StrokeDashCap="Round" StrokeDashOffset="-2" StrokeDashArray="1 0" />
		<Path Data="F1 M 181.12,798.56 L 181.12,796.48"  Stroke="#ff000000" StrokeThickness="0.5" StrokeLineJoin="Round" StrokeStartLineCap="Round" StrokeEndLineCap="Round" StrokeDashCap="Round" StrokeDashOffset="-2" StrokeDashArray="1 0" />
		<Path Data="F1 M 181.92,798.56 L 181.92,796.48"  Stroke="#ff000000" StrokeThickness="0.5" StrokeLineJoin="Round" StrokeStartLineCap="Round" StrokeEndLineCap="Round" StrokeDashCap="Round" StrokeDashOffset="-2" StrokeDashArray="1 0" />
		<Path Data="F1 M 182.56,798.56 L 182.56,796.48"  Stroke="#ff000000" StrokeThickness="0.5" StrokeLineJoin="Round" StrokeStartLineCap="Round" StrokeEndLineCap="Round" StrokeDashCap="Round" StrokeDashOffset="-2" StrokeDashArray="1 0" />
		<Path Data="F1 M 183.2,801.6 L 183.2,796.48"  Stroke="#ff000000" StrokeThickness="0.5" StrokeLineJoin="Round" StrokeStartLineCap="Round" StrokeEndLineCap="Round" StrokeDashCap="Round" StrokeDashOffset="-2" StrokeDashArray="1 0" />
		<Path Data="F1 M 184,798.56 L 184,796.48"  Stroke="#ff000000" StrokeThickness="0.5" StrokeLineJoin="Round" StrokeStartLineCap="Round" StrokeEndLineCap="Round" StrokeDashCap="Round" StrokeDashOffset="-2" StrokeDashArray="1 0" />
		<Path Data="F1 M 184.64,798.56 L 184.64,796.48"  Stroke="#ff000000" StrokeThickness="0.5" StrokeLineJoin="Round" StrokeStartLineCap="Round" StrokeEndLineCap="Round" StrokeDashCap="Round" StrokeDashOffset="-2" StrokeDashArray="1 0" />
		<Path Data="F1 M 185.28,798.56 L 185.28,796.48"  Stroke="#ff000000" StrokeThickness="0.5" StrokeLineJoin="Round" StrokeStartLineCap="Round" StrokeEndLineCap="Round" StrokeDashCap="Round" StrokeDashOffset="-2" StrokeDashArray="1 0" />
		<Path Data="F1 M 186.08,798.56 L 186.08,796.48"  Stroke="#ff000000" StrokeThickness="0.5" StrokeLineJoin="Round" StrokeStartLineCap="Round" StrokeEndLineCap="Round" StrokeDashCap="Round" StrokeDashOffset="-2" StrokeDashArray="1 0" />
		<Path Data="F1 M 186.72,799.84 L 186.72,796.48"  Stroke="#ff000000" StrokeThickness="0.5" StrokeLineJoin="Round" StrokeStartLineCap="Round" StrokeEndLineCap="Round" StrokeDashCap="Round" StrokeDashOffset="-2" StrokeDashArray="1 0" />
		<Path Data="F1 M 187.36,798.56 L 187.36,796.48"  Stroke="#ff000000" StrokeThickness="0.5" StrokeLineJoin="Round" StrokeStartLineCap="Round" StrokeEndLineCap="Round" StrokeDashCap="Round" StrokeDashOffset="-2" StrokeDashArray="1 0" />
		<Path Data="F1 M 188.16,798.56 L 188.16,796.48"  Stroke="#ff000000" StrokeThickness="0.5" StrokeLineJoin="Round" StrokeStartLineCap="Round" StrokeEndLineCap="Round" StrokeDashCap="Round" StrokeDashOffset="-2" StrokeDashArray="1 0" />
		<Path Data="F1 M 188.8,798.56 L 188.8,796.48"  Stroke="#ff000000" StrokeThickness="0.5" StrokeLineJoin="Round" StrokeStartLineCap="Round" StrokeEndLineCap="Round" StrokeDashCap="Round" StrokeDashOffset="-2" StrokeDashArray="1 0" />
		<Path Data="F1 M 189.44,798.56 L 189.44,796.48"  Stroke="#ff000000" StrokeThickness="0.5" StrokeLineJoin="Round" StrokeStartLineCap="Round" StrokeEndLineCap="Round" StrokeDashCap="Round" StrokeDashOffset="-2" StrokeDashArray="1 0" />
		<Path Data="F1 M 190.24,801.6 L 190.24,796.48"  Stroke="#ff000000" StrokeThickness="0.5" StrokeLineJoin="Round" StrokeStartLineCap="Round" StrokeEndLineCap="Round" StrokeDashCap="Round" StrokeDashOffset="-2" StrokeDashArray="1 0" />
		<Path Data="F1 M 190.88,798.56 L 190.88,796.48"  Stroke="#ff000000" StrokeThickness="0.5" StrokeLineJoin="Round" StrokeStartLineCap="Round" StrokeEndLineCap="Round" StrokeDashCap="Round" StrokeDashOffset="-2" StrokeDashArray="1 0" />
		<Path Data="F1 M 191.52,798.56 L 191.52,796.48"  Stroke="#ff000000" StrokeThickness="0.5" StrokeLineJoin="Round" StrokeStartLineCap="Round" StrokeEndLineCap="Round" StrokeDashCap="Round" StrokeDashOffset="-2" StrokeDashArray="1 0" />
		<Path Data="F1 M 192.32,798.56 L 192.32,796.48"  Stroke="#ff000000" StrokeThickness="0.5" StrokeLineJoin="Round" StrokeStartLineCap="Round" StrokeEndLineCap="Round" StrokeDashCap="Round" StrokeDashOffset="-2" StrokeDashArray="1 0" />
		<Path Data="F1 M 192.96,798.56 L 192.96,796.48"  Stroke="#ff000000" StrokeThickness="0.5" StrokeLineJoin="Round" StrokeStartLineCap="Round" StrokeEndLineCap="Round" StrokeDashCap="Round" StrokeDashOffset="-2" StrokeDashArray="1 0" />
		<Path Data="F1 M 193.6,799.84 L 193.6,796.48"  Stroke="#ff000000" StrokeThickness="0.5" StrokeLineJoin="Round" StrokeStartLineCap="Round" StrokeEndLineCap="Round" StrokeDashCap="Round" StrokeDashOffset="-2" StrokeDashArray="1 0" />
		<Path Data="F1 M 194.4,798.56 L 194.4,796.48"  Stroke="#ff000000" StrokeThickness="0.5" StrokeLineJoin="Round" StrokeStartLineCap="Round" StrokeEndLineCap="Round" StrokeDashCap="Round" StrokeDashOffset="-2" StrokeDashArray="1 0" />
		<Path Data="F1 M 195.04,798.56 L 195.04,796.48"  Stroke="#ff000000" StrokeThickness="0.5" StrokeLineJoin="Round" StrokeStartLineCap="Round" StrokeEndLineCap="Round" StrokeDashCap="Round" StrokeDashOffset="-2" StrokeDashArray="1 0" />
		<Path Data="F1 M 195.68,798.56 L 195.68,796.48"  Stroke="#ff000000" StrokeThickness="0.5" StrokeLineJoin="Round" StrokeStartLineCap="Round" StrokeEndLineCap="Round" StrokeDashCap="Round" StrokeDashOffset="-2" StrokeDashArray="1 0" />
		<Path Data="F1 M 196.32,798.56 L 196.32,796.48"  Stroke="#ff000000" StrokeThickness="0.5" StrokeLineJoin="Round" StrokeStartLineCap="Round" StrokeEndLineCap="Round" StrokeDashCap="Round" StrokeDashOffset="-2" StrokeDashArray="1 0" />
		<Path Data="F1 M 197.12,801.6 L 197.12,796.48"  Stroke="#ff000000" StrokeThickness="0.5" StrokeLineJoin="Round" StrokeStartLineCap="Round" StrokeEndLineCap="Round" StrokeDashCap="Round" StrokeDashOffset="-2" StrokeDashArray="1 0" />
	</Canvas>
	<Glyphs Fill="#ff000000" FontUri="/Documents/1/Resources/Fonts/78B4EAC2-2B9E-4EA3-AC4B-66807428A141.odttf" FontRenderingEmSize="9.5176" StyleSimulations="None" OriginX="190.24" OriginY="809.76" Indices="20,49;22,49;19" UnicodeString="130" />
	<Canvas Clip="M 75.52,94.4 L 75.52,961.44 740.32,961.44 740.32,94.4 z" >
		<Path Data="F1 M 197.76,798.56 L 197.76,796.48"  Stroke="#ff000000" StrokeThickness="0.5" StrokeLineJoin="Round" StrokeStartLineCap="Round" StrokeEndLineCap="Round" StrokeDashCap="Round" StrokeDashOffset="-2" StrokeDashArray="1 0" />
		<Path Data="F1 M 198.4,798.56 L 198.4,796.48"  Stroke="#ff000000" StrokeThickness="0.5" StrokeLineJoin="Round" StrokeStartLineCap="Round" StrokeEndLineCap="Round" StrokeDashCap="Round" StrokeDashOffset="-2" StrokeDashArray="1 0" />
		<Path Data="F1 M 199.2,798.56 L 199.2,796.48"  Stroke="#ff000000" StrokeThickness="0.5" StrokeLineJoin="Round" StrokeStartLineCap="Round" StrokeEndLineCap="Round" StrokeDashCap="Round" StrokeDashOffset="-2" StrokeDashArray="1 0" />
		<Path Data="F1 M 199.84,798.56 L 199.84,796.48"  Stroke="#ff000000" StrokeThickness="0.5" StrokeLineJoin="Round" StrokeStartLineCap="Round" StrokeEndLineCap="Round" StrokeDashCap="Round" StrokeDashOffset="-2" StrokeDashArray="1 0" />
		<Path Data="F1 M 200.48,799.84 L 200.48,796.48"  Stroke="#ff000000" StrokeThickness="0.5" StrokeLineJoin="Round" StrokeStartLineCap="Round" StrokeEndLineCap="Round" StrokeDashCap="Round" StrokeDashOffset="-2" StrokeDashArray="1 0" />
		<Path Data="F1 M 201.28,798.56 L 201.28,796.48"  Stroke="#ff000000" StrokeThickness="0.5" StrokeLineJoin="Round" StrokeStartLineCap="Round" StrokeEndLineCap="Round" StrokeDashCap="Round" StrokeDashOffset="-2" StrokeDashArray="1 0" />
		<Path Data="F1 M 201.92,798.56 L 201.92,796.48"  Stroke="#ff000000" StrokeThickness="0.5" StrokeLineJoin="Round" StrokeStartLineCap="Round" StrokeEndLineCap="Round" StrokeDashCap="Round" StrokeDashOffset="-2" StrokeDashArray="1 0" />
		<Path Data="F1 M 202.56,798.56 L 202.56,796.48"  Stroke="#ff000000" StrokeThickness="0.5" StrokeLineJoin="Round" StrokeStartLineCap="Round" StrokeEndLineCap="Round" StrokeDashCap="Round" StrokeDashOffset="-2" StrokeDashArray="1 0" />
		<Path Data="F1 M 203.36,798.56 L 203.36,796.48"  Stroke="#ff000000" StrokeThickness="0.5" StrokeLineJoin="Round" StrokeStartLineCap="Round" StrokeEndLineCap="Round" StrokeDashCap="Round" StrokeDashOffset="-2" StrokeDashArray="1 0" />
		<Path Data="F1 M 204,801.6 L 204,796.48"  Stroke="#ff000000" StrokeThickness="0.5" StrokeLineJoin="Round" StrokeStartLineCap="Round" StrokeEndLineCap="Round" StrokeDashCap="Round" StrokeDashOffset="-2" StrokeDashArray="1 0" />
		<Path Data="F1 M 204.64,798.56 L 204.64,796.48"  Stroke="#ff000000" StrokeThickness="0.5" StrokeLineJoin="Round" StrokeStartLineCap="Round" StrokeEndLineCap="Round" StrokeDashCap="Round" StrokeDashOffset="-2" StrokeDashArray="1 0" />
		<Path Data="F1 M 205.44,798.56 L 205.44,796.48"  Stroke="#ff000000" StrokeThickness="0.5" StrokeLineJoin="Round" StrokeStartLineCap="Round" StrokeEndLineCap="Round" StrokeDashCap="Round" StrokeDashOffset="-2" StrokeDashArray="1 0" />
		<Path Data="F1 M 206.08,798.56 L 206.08,796.48"  Stroke="#ff000000" StrokeThickness="0.5" StrokeLineJoin="Round" StrokeStartLineCap="Round" StrokeEndLineCap="Round" StrokeDashCap="Round" StrokeDashOffset="-2" StrokeDashArray="1 0" />
		<Path Data="F1 M 206.72,798.56 L 206.72,796.48"  Stroke="#ff000000" StrokeThickness="0.5" StrokeLineJoin="Round" StrokeStartLineCap="Round" StrokeEndLineCap="Round" StrokeDashCap="Round" StrokeDashOffset="-2" StrokeDashArray="1 0" />
		<Path Data="F1 M 207.52,799.84 L 207.52,796.48"  Stroke="#ff000000" StrokeThickness="0.5" StrokeLineJoin="Round" StrokeStartLineCap="Round" StrokeEndLineCap="Round" StrokeDashCap="Round" StrokeDashOffset="-2" StrokeDashArray="1 0" />
		<Path Data="F1 M 208.16,798.56 L 208.16,796.48"  Stroke="#ff000000" StrokeThickness="0.5" StrokeLineJoin="Round" StrokeStartLineCap="Round" StrokeEndLineCap="Round" StrokeDashCap="Round" StrokeDashOffset="-2" StrokeDashArray="1 0" />
		<Path Data="F1 M 208.8,798.56 L 208.8,796.48"  Stroke="#ff000000" StrokeThickness="0.5" StrokeLineJoin="Round" StrokeStartLineCap="Round" StrokeEndLineCap="Round" StrokeDashCap="Round" StrokeDashOffset="-2" StrokeDashArray="1 0" />
		<Path Data="F1 M 209.6,798.56 L 209.6,796.48"  Stroke="#ff000000" StrokeThickness="0.5" StrokeLineJoin="Round" StrokeStartLineCap="Round" StrokeEndLineCap="Round" StrokeDashCap="Round" StrokeDashOffset="-2" StrokeDashArray="1 0" />
		<Path Data="F1 M 210.24,798.56 L 210.24,796.48"  Stroke="#ff000000" StrokeThickness="0.5" StrokeLineJoin="Round" StrokeStartLineCap="Round" StrokeEndLineCap="Round" StrokeDashCap="Round" StrokeDashOffset="-2" StrokeDashArray="1 0" />
		<Path Data="F1 M 210.88,801.6 L 210.88,796.48"  Stroke="#ff000000" StrokeThickness="0.5" StrokeLineJoin="Round" StrokeStartLineCap="Round" StrokeEndLineCap="Round" StrokeDashCap="Round" StrokeDashOffset="-2" StrokeDashArray="1 0" />
		<Path Data="F1 M 211.68,798.56 L 211.68,796.48"  Stroke="#ff000000" StrokeThickness="0.5" StrokeLineJoin="Round" StrokeStartLineCap="Round" StrokeEndLineCap="Round" StrokeDashCap="Round" StrokeDashOffset="-2" StrokeDashArray="1 0" />
		<Path Data="F1 M 212.32,798.56 L 212.32,796.48"  Stroke="#ff000000" StrokeThickness="0.5" StrokeLineJoin="Round" StrokeStartLineCap="Round" StrokeEndLineCap="Round" StrokeDashCap="Round" StrokeDashOffset="-2" StrokeDashArray="1 0" />
		<Path Data="F1 M 212.96,798.56 L 212.96,796.48"  Stroke="#ff000000" StrokeThickness="0.5" StrokeLineJoin="Round" StrokeStartLineCap="Round" StrokeEndLineCap="Round" StrokeDashCap="Round" StrokeDashOffset="-2" StrokeDashArray="1 0" />
		<Path Data="F1 M 213.76,798.56 L 213.76,796.48"  Stroke="#ff000000" StrokeThickness="0.5" StrokeLineJoin="Round" StrokeStartLineCap="Round" StrokeEndLineCap="Round" StrokeDashCap="Round" StrokeDashOffset="-2" StrokeDashArray="1 0" />
		<Path Data="F1 M 214.4,799.84 L 214.4,796.48"  Stroke="#ff000000" StrokeThickness="0.5" StrokeLineJoin="Round" StrokeStartLineCap="Round" StrokeEndLineCap="Round" StrokeDashCap="Round" StrokeDashOffset="-2" StrokeDashArray="1 0" />
		<Path Data="F1 M 215.04,798.56 L 215.04,796.48"  Stroke="#ff000000" StrokeThickness="0.5" StrokeLineJoin="Round" StrokeStartLineCap="Round" StrokeEndLineCap="Round" StrokeDashCap="Round" StrokeDashOffset="-2" StrokeDashArray="1 0" />
		<Path Data="F1 M 215.68,798.56 L 215.68,796.48"  Stroke="#ff000000" StrokeThickness="0.5" StrokeLineJoin="Round" StrokeStartLineCap="Round" StrokeEndLineCap="Round" StrokeDashCap="Round" StrokeDashOffset="-2" StrokeDashArray="1 0" />
		<Path Data="F1 M 216.48,798.56 L 216.48,796.48"  Stroke="#ff000000" StrokeThickness="0.5" StrokeLineJoin="Round" StrokeStartLineCap="Round" StrokeEndLineCap="Round" StrokeDashCap="Round" StrokeDashOffset="-2" StrokeDashArray="1 0" />
		<Path Data="F1 M 217.12,798.56 L 217.12,796.48"  Stroke="#ff000000" StrokeThickness="0.5" StrokeLineJoin="Round" StrokeStartLineCap="Round" StrokeEndLineCap="Round" StrokeDashCap="Round" StrokeDashOffset="-2" StrokeDashArray="1 0" />
		<Path Data="F1 M 217.76,801.6 L 217.76,796.48"  Stroke="#ff000000" StrokeThickness="0.5" StrokeLineJoin="Round" StrokeStartLineCap="Round" StrokeEndLineCap="Round" StrokeDashCap="Round" StrokeDashOffset="-2" StrokeDashArray="1 0" />
		<Path Data="F1 M 218.56,798.56 L 218.56,796.48"  Stroke="#ff000000" StrokeThickness="0.5" StrokeLineJoin="Round" StrokeStartLineCap="Round" StrokeEndLineCap="Round" StrokeDashCap="Round" StrokeDashOffset="-2" StrokeDashArray="1 0" />
		<Path Data="F1 M 219.2,798.56 L 219.2,796.48"  Stroke="#ff000000" StrokeThickness="0.5" StrokeLineJoin="Round" StrokeStartLineCap="Round" StrokeEndLineCap="Round" StrokeDashCap="Round" StrokeDashOffset="-2" StrokeDashArray="1 0" />
		<Path Data="F1 M 219.84,798.56 L 219.84,796.48"  Stroke="#ff000000" StrokeThickness="0.5" StrokeLineJoin="Round" StrokeStartLineCap="Round" StrokeEndLineCap="Round" StrokeDashCap="Round" StrokeDashOffset="-2" StrokeDashArray="1 0" />
		<Path Data="F1 M 220.64,798.56 L 220.64,796.48"  Stroke="#ff000000" StrokeThickness="0.5" StrokeLineJoin="Round" StrokeStartLineCap="Round" StrokeEndLineCap="Round" StrokeDashCap="Round" StrokeDashOffset="-2" StrokeDashArray="1 0" />
		<Path Data="F1 M 221.28,799.84 L 221.28,796.48"  Stroke="#ff000000" StrokeThickness="0.5" StrokeLineJoin="Round" StrokeStartLineCap="Round" StrokeEndLineCap="Round" StrokeDashCap="Round" StrokeDashOffset="-2" StrokeDashArray="1 0" />
		<Path Data="F1 M 221.92,798.56 L 221.92,796.48"  Stroke="#ff000000" StrokeThickness="0.5" StrokeLineJoin="Round" StrokeStartLineCap="Round" StrokeEndLineCap="Round" StrokeDashCap="Round" StrokeDashOffset="-2" StrokeDashArray="1 0" />
		<Path Data="F1 M 222.72,798.56 L 222.72,796.48"  Stroke="#ff000000" StrokeThickness="0.5" StrokeLineJoin="Round" StrokeStartLineCap="Round" StrokeEndLineCap="Round" StrokeDashCap="Round" StrokeDashOffset="-2" StrokeDashArray="1 0" />
		<Path Data="F1 M 223.36,798.56 L 223.36,796.48"  Stroke="#ff000000" StrokeThickness="0.5" StrokeLineJoin="Round" StrokeStartLineCap="Round" StrokeEndLineCap="Round" StrokeDashCap="Round" StrokeDashOffset="-2" StrokeDashArray="1 0" />
		<Path Data="F1 M 224,798.56 L 224,796.48"  Stroke="#ff000000" StrokeThickness="0.5" StrokeLineJoin="Round" StrokeStartLineCap="Round" StrokeEndLineCap="Round" StrokeDashCap="Round" StrokeDashOffset="-2" StrokeDashArray="1 0" />
		<Path Data="F1 M 224.8,801.6 L 224.8,796.48"  Stroke="#ff000000" StrokeThickness="0.5" StrokeLineJoin="Round" StrokeStartLineCap="Round" StrokeEndLineCap="Round" StrokeDashCap="Round" StrokeDashOffset="-2" StrokeDashArray="1 0" />
	</Canvas>
	<Glyphs Fill="#ff000000" FontUri="/Documents/1/Resources/Fonts/78B4EAC2-2B9E-4EA3-AC4B-66807428A141.odttf" FontRenderingEmSize="9.5176" StyleSimulations="None" OriginX="217.92" OriginY="809.76" Indices="20,49;26,49;19" UnicodeString="170" />
	<Canvas Clip="M 75.52,94.4 L 75.52,961.44 740.32,961.44 740.32,94.4 z" >
		<Path Data="F1 M 225.44,798.56 L 225.44,796.48"  Stroke="#ff000000" StrokeThickness="0.5" StrokeLineJoin="Round" StrokeStartLineCap="Round" StrokeEndLineCap="Round" StrokeDashCap="Round" StrokeDashOffset="-2" StrokeDashArray="1 0" />
		<Path Data="F1 M 226.08,798.56 L 226.08,796.48"  Stroke="#ff000000" StrokeThickness="0.5" StrokeLineJoin="Round" StrokeStartLineCap="Round" StrokeEndLineCap="Round" StrokeDashCap="Round" StrokeDashOffset="-2" StrokeDashArray="1 0" />
		<Path Data="F1 M 226.88,798.56 L 226.88,796.48"  Stroke="#ff000000" StrokeThickness="0.5" StrokeLineJoin="Round" StrokeStartLineCap="Round" StrokeEndLineCap="Round" StrokeDashCap="Round" StrokeDashOffset="-2" StrokeDashArray="1 0" />
		<Path Data="F1 M 227.52,798.56 L 227.52,796.48"  Stroke="#ff000000" StrokeThickness="0.5" StrokeLineJoin="Round" StrokeStartLineCap="Round" StrokeEndLineCap="Round" StrokeDashCap="Round" StrokeDashOffset="-2" StrokeDashArray="1 0" />
		<Path Data="F1 M 228.16,799.84 L 228.16,796.48"  Stroke="#ff000000" StrokeThickness="0.5" StrokeLineJoin="Round" StrokeStartLineCap="Round" StrokeEndLineCap="Round" StrokeDashCap="Round" StrokeDashOffset="-2" StrokeDashArray="1 0" />
		<Path Data="F1 M 228.96,798.56 L 228.96,796.48"  Stroke="#ff000000" StrokeThickness="0.5" StrokeLineJoin="Round" StrokeStartLineCap="Round" StrokeEndLineCap="Round" StrokeDashCap="Round" StrokeDashOffset="-2" StrokeDashArray="1 0" />
		<Path Data="F1 M 229.6,798.56 L 229.6,796.48"  Stroke="#ff000000" StrokeThickness="0.5" StrokeLineJoin="Round" StrokeStartLineCap="Round" StrokeEndLineCap="Round" StrokeDashCap="Round" StrokeDashOffset="-2" StrokeDashArray="1 0" />
		<Path Data="F1 M 230.24,798.56 L 230.24,796.48"  Stroke="#ff000000" StrokeThickness="0.5" StrokeLineJoin="Round" StrokeStartLineCap="Round" StrokeEndLineCap="Round" StrokeDashCap="Round" StrokeDashOffset="-2" StrokeDashArray="1 0" />
		<Path Data="F1 M 231.04,798.56 L 231.04,796.48"  Stroke="#ff000000" StrokeThickness="0.5" StrokeLineJoin="Round" StrokeStartLineCap="Round" StrokeEndLineCap="Round" StrokeDashCap="Round" StrokeDashOffset="-2" StrokeDashArray="1 0" />
		<Path Data="F1 M 231.68,801.6 L 231.68,796.48"  Stroke="#ff000000" StrokeThickness="0.5" StrokeLineJoin="Round" StrokeStartLineCap="Round" StrokeEndLineCap="Round" StrokeDashCap="Round" StrokeDashOffset="-2" StrokeDashArray="1 0" />
		<Path Data="F1 M 232.32,798.56 L 232.32,796.48"  Stroke="#ff000000" StrokeThickness="0.5" StrokeLineJoin="Round" StrokeStartLineCap="Round" StrokeEndLineCap="Round" StrokeDashCap="Round" StrokeDashOffset="-2" StrokeDashArray="1 0" />
		<Path Data="F1 M 232.96,798.56 L 232.96,796.48"  Stroke="#ff000000" StrokeThickness="0.5" StrokeLineJoin="Round" StrokeStartLineCap="Round" StrokeEndLineCap="Round" StrokeDashCap="Round" StrokeDashOffset="-2" StrokeDashArray="1 0" />
		<Path Data="F1 M 233.76,798.56 L 233.76,796.48"  Stroke="#ff000000" StrokeThickness="0.5" StrokeLineJoin="Round" StrokeStartLineCap="Round" StrokeEndLineCap="Round" StrokeDashCap="Round" StrokeDashOffset="-2" StrokeDashArray="1 0" />
		<Path Data="F1 M 234.4,798.56 L 234.4,796.48"  Stroke="#ff000000" StrokeThickness="0.5" StrokeLineJoin="Round" StrokeStartLineCap="Round" StrokeEndLineCap="Round" StrokeDashCap="Round" StrokeDashOffset="-2" StrokeDashArray="1 0" />
		<Path Data="F1 M 235.04,799.84 L 235.04,796.48"  Stroke="#ff000000" StrokeThickness="0.5" StrokeLineJoin="Round" StrokeStartLineCap="Round" StrokeEndLineCap="Round" StrokeDashCap="Round" StrokeDashOffset="-2" StrokeDashArray="1 0" />
		<Path Data="F1 M 235.84,798.56 L 235.84,796.48"  Stroke="#ff000000" StrokeThickness="0.5" StrokeLineJoin="Round" StrokeStartLineCap="Round" StrokeEndLineCap="Round" StrokeDashCap="Round" StrokeDashOffset="-2" StrokeDashArray="1 0" />
		<Path Data="F1 M 236.48,798.56 L 236.48,796.48"  Stroke="#ff000000" StrokeThickness="0.5" StrokeLineJoin="Round" StrokeStartLineCap="Round" StrokeEndLineCap="Round" StrokeDashCap="Round" StrokeDashOffset="-2" StrokeDashArray="1 0" />
		<Path Data="F1 M 237.12,798.56 L 237.12,796.48"  Stroke="#ff000000" StrokeThickness="0.5" StrokeLineJoin="Round" StrokeStartLineCap="Round" StrokeEndLineCap="Round" StrokeDashCap="Round" StrokeDashOffset="-2" StrokeDashArray="1 0" />
		<Path Data="F1 M 237.92,798.56 L 237.92,796.48"  Stroke="#ff000000" StrokeThickness="0.5" StrokeLineJoin="Round" StrokeStartLineCap="Round" StrokeEndLineCap="Round" StrokeDashCap="Round" StrokeDashOffset="-2" StrokeDashArray="1 0" />
		<Path Data="F1 M 238.56,801.6 L 238.56,796.48"  Stroke="#ff000000" StrokeThickness="0.5" StrokeLineJoin="Round" StrokeStartLineCap="Round" StrokeEndLineCap="Round" StrokeDashCap="Round" StrokeDashOffset="-2" StrokeDashArray="1 0" />
		<Path Data="F1 M 239.2,798.56 L 239.2,796.48"  Stroke="#ff000000" StrokeThickness="0.5" StrokeLineJoin="Round" StrokeStartLineCap="Round" StrokeEndLineCap="Round" StrokeDashCap="Round" StrokeDashOffset="-2" StrokeDashArray="1 0" />
		<Path Data="F1 M 240,798.56 L 240,796.48"  Stroke="#ff000000" StrokeThickness="0.5" StrokeLineJoin="Round" StrokeStartLineCap="Round" StrokeEndLineCap="Round" StrokeDashCap="Round" StrokeDashOffset="-2" StrokeDashArray="1 0" />
		<Path Data="F1 M 240.64,798.56 L 240.64,796.48"  Stroke="#ff000000" StrokeThickness="0.5" StrokeLineJoin="Round" StrokeStartLineCap="Round" StrokeEndLineCap="Round" StrokeDashCap="Round" StrokeDashOffset="-2" StrokeDashArray="1 0" />
		<Path Data="F1 M 241.28,798.56 L 241.28,796.48"  Stroke="#ff000000" StrokeThickness="0.5" StrokeLineJoin="Round" StrokeStartLineCap="Round" StrokeEndLineCap="Round" StrokeDashCap="Round" StrokeDashOffset="-2" StrokeDashArray="1 0" />
		<Path Data="F1 M 242.08,799.84 L 242.08,796.48"  Stroke="#ff000000" StrokeThickness="0.5" StrokeLineJoin="Round" StrokeStartLineCap="Round" StrokeEndLineCap="Round" StrokeDashCap="Round" StrokeDashOffset="-2" StrokeDashArray="1 0" />
		<Path Data="F1 M 242.72,798.56 L 242.72,796.48"  Stroke="#ff000000" StrokeThickness="0.5" StrokeLineJoin="Round" StrokeStartLineCap="Round" StrokeEndLineCap="Round" StrokeDashCap="Round" StrokeDashOffset="-2" StrokeDashArray="1 0" />
		<Path Data="F1 M 243.36,798.56 L 243.36,796.48"  Stroke="#ff000000" StrokeThickness="0.5" StrokeLineJoin="Round" StrokeStartLineCap="Round" StrokeEndLineCap="Round" StrokeDashCap="Round" StrokeDashOffset="-2" StrokeDashArray="1 0" />
		<Path Data="F1 M 244.16,798.56 L 244.16,796.48"  Stroke="#ff000000" StrokeThickness="0.5" StrokeLineJoin="Round" StrokeStartLineCap="Round" StrokeEndLineCap="Round" StrokeDashCap="Round" StrokeDashOffset="-2" StrokeDashArray="1 0" />
		<Path Data="F1 M 244.8,798.56 L 244.8,796.48"  Stroke="#ff000000" StrokeThickness="0.5" StrokeLineJoin="Round" StrokeStartLineCap="Round" StrokeEndLineCap="Round" StrokeDashCap="Round" StrokeDashOffset="-2" StrokeDashArray="1 0" />
		<Path Data="F1 M 245.44,801.6 L 245.44,796.48"  Stroke="#ff000000" StrokeThickness="0.5" StrokeLineJoin="Round" StrokeStartLineCap="Round" StrokeEndLineCap="Round" StrokeDashCap="Round" StrokeDashOffset="-2" StrokeDashArray="1 0" />
		<Path Data="F1 M 246.24,798.56 L 246.24,796.48"  Stroke="#ff000000" StrokeThickness="0.5" StrokeLineJoin="Round" StrokeStartLineCap="Round" StrokeEndLineCap="Round" StrokeDashCap="Round" StrokeDashOffset="-2" StrokeDashArray="1 0" />
		<Path Data="F1 M 246.88,798.56 L 246.88,796.48"  Stroke="#ff000000" StrokeThickness="0.5" StrokeLineJoin="Round" StrokeStartLineCap="Round" StrokeEndLineCap="Round" StrokeDashCap="Round" StrokeDashOffset="-2" StrokeDashArray="1 0" />
		<Path Data="F1 M 247.52,798.56 L 247.52,796.48"  Stroke="#ff000000" StrokeThickness="0.5" StrokeLineJoin="Round" StrokeStartLineCap="Round" StrokeEndLineCap="Round" StrokeDashCap="Round" StrokeDashOffset="-2" StrokeDashArray="1 0" />
		<Path Data="F1 M 248.32,798.56 L 248.32,796.48"  Stroke="#ff000000" StrokeThickness="0.5" StrokeLineJoin="Round" StrokeStartLineCap="Round" StrokeEndLineCap="Round" StrokeDashCap="Round" StrokeDashOffset="-2" StrokeDashArray="1 0" />
		<Path Data="F1 M 248.96,799.84 L 248.96,796.48"  Stroke="#ff000000" StrokeThickness="0.5" StrokeLineJoin="Round" StrokeStartLineCap="Round" StrokeEndLineCap="Round" StrokeDashCap="Round" StrokeDashOffset="-2" StrokeDashArray="1 0" />
		<Path Data="F1 M 249.6,798.56 L 249.6,796.48"  Stroke="#ff000000" StrokeThickness="0.5" StrokeLineJoin="Round" StrokeStartLineCap="Round" StrokeEndLineCap="Round" StrokeDashCap="Round" StrokeDashOffset="-2" StrokeDashArray="1 0" />
		<Path Data="F1 M 250.4,798.56 L 250.4,796.48"  Stroke="#ff000000" StrokeThickness="0.5" StrokeLineJoin="Round" StrokeStartLineCap="Round" StrokeEndLineCap="Round" StrokeDashCap="Round" StrokeDashOffset="-2" StrokeDashArray="1 0" />
		<Path Data="F1 M 251.04,798.56 L 251.04,796.48"  Stroke="#ff000000" StrokeThickness="0.5" StrokeLineJoin="Round" StrokeStartLineCap="Round" StrokeEndLineCap="Round" StrokeDashCap="Round" StrokeDashOffset="-2" StrokeDashArray="1 0" />
		<Path Data="F1 M 251.68,798.56 L 251.68,796.48"  Stroke="#ff000000" StrokeThickness="0.5" StrokeLineJoin="Round" StrokeStartLineCap="Round" StrokeEndLineCap="Round" StrokeDashCap="Round" StrokeDashOffset="-2" StrokeDashArray="1 0" />
		<Path Data="F1 M 252.32,801.6 L 252.32,796.48"  Stroke="#ff000000" StrokeThickness="0.5" StrokeLineJoin="Round" StrokeStartLineCap="Round" StrokeEndLineCap="Round" StrokeDashCap="Round" StrokeDashOffset="-2" StrokeDashArray="1 0" />
	</Canvas>
	<Glyphs Fill="#ff000000" FontUri="/Documents/1/Resources/Fonts/78B4EAC2-2B9E-4EA3-AC4B-66807428A141.odttf" FontRenderingEmSize="9.5176" StyleSimulations="None" OriginX="245.44" OriginY="809.76" Indices="21,49;20,49;19" UnicodeString="210" />
	<Canvas Clip="M 75.52,94.4 L 75.52,961.44 740.32,961.44 740.32,94.4 z" >
		<Path Data="F1 M 253.12,798.56 L 253.12,796.48"  Stroke="#ff000000" StrokeThickness="0.5" StrokeLineJoin="Round" StrokeStartLineCap="Round" StrokeEndLineCap="Round" StrokeDashCap="Round" StrokeDashOffset="-2" StrokeDashArray="1 0" />
		<Path Data="F1 M 253.76,798.56 L 253.76,796.48"  Stroke="#ff000000" StrokeThickness="0.5" StrokeLineJoin="Round" StrokeStartLineCap="Round" StrokeEndLineCap="Round" StrokeDashCap="Round" StrokeDashOffset="-2" StrokeDashArray="1 0" />
		<Path Data="F1 M 254.4,798.56 L 254.4,796.48"  Stroke="#ff000000" StrokeThickness="0.5" StrokeLineJoin="Round" StrokeStartLineCap="Round" StrokeEndLineCap="Round" StrokeDashCap="Round" StrokeDashOffset="-2" StrokeDashArray="1 0" />
		<Path Data="F1 M 255.2,798.56 L 255.2,796.48"  Stroke="#ff000000" StrokeThickness="0.5" StrokeLineJoin="Round" StrokeStartLineCap="Round" StrokeEndLineCap="Round" StrokeDashCap="Round" StrokeDashOffset="-2" StrokeDashArray="1 0" />
		<Path Data="F1 M 255.84,799.84 L 255.84,796.48"  Stroke="#ff000000" StrokeThickness="0.5" StrokeLineJoin="Round" StrokeStartLineCap="Round" StrokeEndLineCap="Round" StrokeDashCap="Round" StrokeDashOffset="-2" StrokeDashArray="1 0" />
		<Path Data="F1 M 256.48,798.56 L 256.48,796.48"  Stroke="#ff000000" StrokeThickness="0.5" StrokeLineJoin="Round" StrokeStartLineCap="Round" StrokeEndLineCap="Round" StrokeDashCap="Round" StrokeDashOffset="-2" StrokeDashArray="1 0" />
		<Path Data="F1 M 257.28,798.56 L 257.28,796.48"  Stroke="#ff000000" StrokeThickness="0.5" StrokeLineJoin="Round" StrokeStartLineCap="Round" StrokeEndLineCap="Round" StrokeDashCap="Round" StrokeDashOffset="-2" StrokeDashArray="1 0" />
		<Path Data="F1 M 257.92,798.56 L 257.92,796.48"  Stroke="#ff000000" StrokeThickness="0.5" StrokeLineJoin="Round" StrokeStartLineCap="Round" StrokeEndLineCap="Round" StrokeDashCap="Round" StrokeDashOffset="-2" StrokeDashArray="1 0" />
		<Path Data="F1 M 258.56,798.56 L 258.56,796.48"  Stroke="#ff000000" StrokeThickness="0.5" StrokeLineJoin="Round" StrokeStartLineCap="Round" StrokeEndLineCap="Round" StrokeDashCap="Round" StrokeDashOffset="-2" StrokeDashArray="1 0" />
		<Path Data="F1 M 259.36,801.6 L 259.36,796.48"  Stroke="#ff000000" StrokeThickness="0.5" StrokeLineJoin="Round" StrokeStartLineCap="Round" StrokeEndLineCap="Round" StrokeDashCap="Round" StrokeDashOffset="-2" StrokeDashArray="1 0" />
		<Path Data="F1 M 260,798.56 L 260,796.48"  Stroke="#ff000000" StrokeThickness="0.5" StrokeLineJoin="Round" StrokeStartLineCap="Round" StrokeEndLineCap="Round" StrokeDashCap="Round" StrokeDashOffset="-2" StrokeDashArray="1 0" />
		<Path Data="F1 M 260.64,798.56 L 260.64,796.48"  Stroke="#ff000000" StrokeThickness="0.5" StrokeLineJoin="Round" StrokeStartLineCap="Round" StrokeEndLineCap="Round" StrokeDashCap="Round" StrokeDashOffset="-2" StrokeDashArray="1 0" />
		<Path Data="F1 M 261.44,798.56 L 261.44,796.48"  Stroke="#ff000000" StrokeThickness="0.5" StrokeLineJoin="Round" StrokeStartLineCap="Round" StrokeEndLineCap="Round" StrokeDashCap="Round" StrokeDashOffset="-2" StrokeDashArray="1 0" />
		<Path Data="F1 M 262.08,798.56 L 262.08,796.48"  Stroke="#ff000000" StrokeThickness="0.5" StrokeLineJoin="Round" StrokeStartLineCap="Round" StrokeEndLineCap="Round" StrokeDashCap="Round" StrokeDashOffset="-2" StrokeDashArray="1 0" />
		<Path Data="F1 M 262.72,799.84 L 262.72,796.48"  Stroke="#ff000000" StrokeThickness="0.5" StrokeLineJoin="Round" StrokeStartLineCap="Round" StrokeEndLineCap="Round" StrokeDashCap="Round" StrokeDashOffset="-2" StrokeDashArray="1 0" />
		<Path Data="F1 M 263.52,798.56 L 263.52,796.48"  Stroke="#ff000000" StrokeThickness="0.5" StrokeLineJoin="Round" StrokeStartLineCap="Round" StrokeEndLineCap="Round" StrokeDashCap="Round" StrokeDashOffset="-2" StrokeDashArray="1 0" />
		<Path Data="F1 M 264.16,798.56 L 264.16,796.48"  Stroke="#ff000000" StrokeThickness="0.5" StrokeLineJoin="Round" StrokeStartLineCap="Round" StrokeEndLineCap="Round" StrokeDashCap="Round" StrokeDashOffset="-2" StrokeDashArray="1 0" />
		<Path Data="F1 M 264.8,798.56 L 264.8,796.48"  Stroke="#ff000000" StrokeThickness="0.5" StrokeLineJoin="Round" StrokeStartLineCap="Round" StrokeEndLineCap="Round" StrokeDashCap="Round" StrokeDashOffset="-2" StrokeDashArray="1 0" />
		<Path Data="F1 M 265.6,798.56 L 265.6,796.48"  Stroke="#ff000000" StrokeThickness="0.5" StrokeLineJoin="Round" StrokeStartLineCap="Round" StrokeEndLineCap="Round" StrokeDashCap="Round" StrokeDashOffset="-2" StrokeDashArray="1 0" />
		<Path Data="F1 M 266.24,801.6 L 266.24,796.48"  Stroke="#ff000000" StrokeThickness="0.5" StrokeLineJoin="Round" StrokeStartLineCap="Round" StrokeEndLineCap="Round" StrokeDashCap="Round" StrokeDashOffset="-2" StrokeDashArray="1 0" />
		<Path Data="F1 M 266.88,798.56 L 266.88,796.48"  Stroke="#ff000000" StrokeThickness="0.5" StrokeLineJoin="Round" StrokeStartLineCap="Round" StrokeEndLineCap="Round" StrokeDashCap="Round" StrokeDashOffset="-2" StrokeDashArray="1 0" />
		<Path Data="F1 M 267.68,798.56 L 267.68,796.48"  Stroke="#ff000000" StrokeThickness="0.5" StrokeLineJoin="Round" StrokeStartLineCap="Round" StrokeEndLineCap="Round" StrokeDashCap="Round" StrokeDashOffset="-2" StrokeDashArray="1 0" />
		<Path Data="F1 M 268.32,798.56 L 268.32,796.48"  Stroke="#ff000000" StrokeThickness="0.5" StrokeLineJoin="Round" StrokeStartLineCap="Round" StrokeEndLineCap="Round" StrokeDashCap="Round" StrokeDashOffset="-2" StrokeDashArray="1 0" />
		<Path Data="F1 M 268.96,798.56 L 268.96,796.48"  Stroke="#ff000000" StrokeThickness="0.5" StrokeLineJoin="Round" StrokeStartLineCap="Round" StrokeEndLineCap="Round" StrokeDashCap="Round" StrokeDashOffset="-2" StrokeDashArray="1 0" />
		<Path Data="F1 M 269.6,799.84 L 269.6,796.48"  Stroke="#ff000000" StrokeThickness="0.5" StrokeLineJoin="Round" StrokeStartLineCap="Round" StrokeEndLineCap="Round" StrokeDashCap="Round" StrokeDashOffset="-2" StrokeDashArray="1 0" />
		<Path Data="F1 M 270.4,798.56 L 270.4,796.48"  Stroke="#ff000000" StrokeThickness="0.5" StrokeLineJoin="Round" StrokeStartLineCap="Round" StrokeEndLineCap="Round" StrokeDashCap="Round" StrokeDashOffset="-2" StrokeDashArray="1 0" />
		<Path Data="F1 M 271.04,798.56 L 271.04,796.48"  Stroke="#ff000000" StrokeThickness="0.5" StrokeLineJoin="Round" StrokeStartLineCap="Round" StrokeEndLineCap="Round" StrokeDashCap="Round" StrokeDashOffset="-2" StrokeDashArray="1 0" />
		<Path Data="F1 M 271.68,798.56 L 271.68,796.48"  Stroke="#ff000000" StrokeThickness="0.5" StrokeLineJoin="Round" StrokeStartLineCap="Round" StrokeEndLineCap="Round" StrokeDashCap="Round" StrokeDashOffset="-2" StrokeDashArray="1 0" />
		<Path Data="F1 M 272.48,798.56 L 272.48,796.48"  Stroke="#ff000000" StrokeThickness="0.5" StrokeLineJoin="Round" StrokeStartLineCap="Round" StrokeEndLineCap="Round" StrokeDashCap="Round" StrokeDashOffset="-2" StrokeDashArray="1 0" />
		<Path Data="F1 M 273.12,801.6 L 273.12,796.48"  Stroke="#ff000000" StrokeThickness="0.5" StrokeLineJoin="Round" StrokeStartLineCap="Round" StrokeEndLineCap="Round" StrokeDashCap="Round" StrokeDashOffset="-2" StrokeDashArray="1 0" />
		<Path Data="F1 M 273.76,798.56 L 273.76,796.48"  Stroke="#ff000000" StrokeThickness="0.5" StrokeLineJoin="Round" StrokeStartLineCap="Round" StrokeEndLineCap="Round" StrokeDashCap="Round" StrokeDashOffset="-2" StrokeDashArray="1 0" />
		<Path Data="F1 M 274.56,798.56 L 274.56,796.48"  Stroke="#ff000000" StrokeThickness="0.5" StrokeLineJoin="Round" StrokeStartLineCap="Round" StrokeEndLineCap="Round" StrokeDashCap="Round" StrokeDashOffset="-2" StrokeDashArray="1 0" />
		<Path Data="F1 M 275.2,798.56 L 275.2,796.48"  Stroke="#ff000000" StrokeThickness="0.5" StrokeLineJoin="Round" StrokeStartLineCap="Round" StrokeEndLineCap="Round" StrokeDashCap="Round" StrokeDashOffset="-2" StrokeDashArray="1 0" />
		<Path Data="F1 M 275.84,798.56 L 275.84,796.48"  Stroke="#ff000000" StrokeThickness="0.5" StrokeLineJoin="Round" StrokeStartLineCap="Round" StrokeEndLineCap="Round" StrokeDashCap="Round" StrokeDashOffset="-2" StrokeDashArray="1 0" />
		<Path Data="F1 M 276.64,799.84 L 276.64,796.48"  Stroke="#ff000000" StrokeThickness="0.5" StrokeLineJoin="Round" StrokeStartLineCap="Round" StrokeEndLineCap="Round" StrokeDashCap="Round" StrokeDashOffset="-2" StrokeDashArray="1 0" />
		<Path Data="F1 M 277.28,798.56 L 277.28,796.48"  Stroke="#ff000000" StrokeThickness="0.5" StrokeLineJoin="Round" StrokeStartLineCap="Round" StrokeEndLineCap="Round" StrokeDashCap="Round" StrokeDashOffset="-2" StrokeDashArray="1 0" />
		<Path Data="F1 M 277.92,798.56 L 277.92,796.48"  Stroke="#ff000000" StrokeThickness="0.5" StrokeLineJoin="Round" StrokeStartLineCap="Round" StrokeEndLineCap="Round" StrokeDashCap="Round" StrokeDashOffset="-2" StrokeDashArray="1 0" />
		<Path Data="F1 M 278.72,798.56 L 278.72,796.48"  Stroke="#ff000000" StrokeThickness="0.5" StrokeLineJoin="Round" StrokeStartLineCap="Round" StrokeEndLineCap="Round" StrokeDashCap="Round" StrokeDashOffset="-2" StrokeDashArray="1 0" />
		<Path Data="F1 M 279.36,798.56 L 279.36,796.48"  Stroke="#ff000000" StrokeThickness="0.5" StrokeLineJoin="Round" StrokeStartLineCap="Round" StrokeEndLineCap="Round" StrokeDashCap="Round" StrokeDashOffset="-2" StrokeDashArray="1 0" />
		<Path Data="F1 M 280,801.6 L 280,796.48"  Stroke="#ff000000" StrokeThickness="0.5" StrokeLineJoin="Round" StrokeStartLineCap="Round" StrokeEndLineCap="Round" StrokeDashCap="Round" StrokeDashOffset="-2" StrokeDashArray="1 0" />
	</Canvas>
	<Glyphs Fill="#ff000000" FontUri="/Documents/1/Resources/Fonts/78B4EAC2-2B9E-4EA3-AC4B-66807428A141.odttf" FontRenderingEmSize="9.5176" StyleSimulations="None" OriginX="273.12" OriginY="809.76" Indices="21,49;24,49;19" UnicodeString="250" />
	<Canvas Clip="M 75.52,94.4 L 75.52,961.44 740.32,961.44 740.32,94.4 z" >
		<Path Data="F1 M 280.8,798.56 L 280.8,796.48"  Stroke="#ff000000" StrokeThickness="0.5" StrokeLineJoin="Round" StrokeStartLineCap="Round" StrokeEndLineCap="Round" StrokeDashCap="Round" StrokeDashOffset="-2" StrokeDashArray="1 0" />
		<Path Data="F1 M 281.44,798.56 L 281.44,796.48"  Stroke="#ff000000" StrokeThickness="0.5" StrokeLineJoin="Round" StrokeStartLineCap="Round" StrokeEndLineCap="Round" StrokeDashCap="Round" StrokeDashOffset="-2" StrokeDashArray="1 0" />
		<Path Data="F1 M 282.08,798.56 L 282.08,796.48"  Stroke="#ff000000" StrokeThickness="0.5" StrokeLineJoin="Round" StrokeStartLineCap="Round" StrokeEndLineCap="Round" StrokeDashCap="Round" StrokeDashOffset="-2" StrokeDashArray="1 0" />
		<Path Data="F1 M 282.88,798.56 L 282.88,796.48"  Stroke="#ff000000" StrokeThickness="0.5" StrokeLineJoin="Round" StrokeStartLineCap="Round" StrokeEndLineCap="Round" StrokeDashCap="Round" StrokeDashOffset="-2" StrokeDashArray="1 0" />
		<Path Data="F1 M 283.52,799.84 L 283.52,796.48"  Stroke="#ff000000" StrokeThickness="0.5" StrokeLineJoin="Round" StrokeStartLineCap="Round" StrokeEndLineCap="Round" StrokeDashCap="Round" StrokeDashOffset="-2" StrokeDashArray="1 0" />
		<Path Data="F1 M 284.16,798.56 L 284.16,796.48"  Stroke="#ff000000" StrokeThickness="0.5" StrokeLineJoin="Round" StrokeStartLineCap="Round" StrokeEndLineCap="Round" StrokeDashCap="Round" StrokeDashOffset="-2" StrokeDashArray="1 0" />
		<Path Data="F1 M 284.96,798.56 L 284.96,796.48"  Stroke="#ff000000" StrokeThickness="0.5" StrokeLineJoin="Round" StrokeStartLineCap="Round" StrokeEndLineCap="Round" StrokeDashCap="Round" StrokeDashOffset="-2" StrokeDashArray="1 0" />
		<Path Data="F1 M 285.6,798.56 L 285.6,796.48"  Stroke="#ff000000" StrokeThickness="0.5" StrokeLineJoin="Round" StrokeStartLineCap="Round" StrokeEndLineCap="Round" StrokeDashCap="Round" StrokeDashOffset="-2" StrokeDashArray="1 0" />
		<Path Data="F1 M 286.24,798.56 L 286.24,796.48"  Stroke="#ff000000" StrokeThickness="0.5" StrokeLineJoin="Round" StrokeStartLineCap="Round" StrokeEndLineCap="Round" StrokeDashCap="Round" StrokeDashOffset="-2" StrokeDashArray="1 0" />
		<Path Data="F1 M 286.88,801.6 L 286.88,796.48"  Stroke="#ff000000" StrokeThickness="0.5" StrokeLineJoin="Round" StrokeStartLineCap="Round" StrokeEndLineCap="Round" StrokeDashCap="Round" StrokeDashOffset="-2" StrokeDashArray="1 0" />
		<Path Data="F1 M 287.68,798.56 L 287.68,796.48"  Stroke="#ff000000" StrokeThickness="0.5" StrokeLineJoin="Round" StrokeStartLineCap="Round" StrokeEndLineCap="Round" StrokeDashCap="Round" StrokeDashOffset="-2" StrokeDashArray="1 0" />
		<Path Data="F1 M 288.32,798.56 L 288.32,796.48"  Stroke="#ff000000" StrokeThickness="0.5" StrokeLineJoin="Round" StrokeStartLineCap="Round" StrokeEndLineCap="Round" StrokeDashCap="Round" StrokeDashOffset="-2" StrokeDashArray="1 0" />
		<Path Data="F1 M 288.96,798.56 L 288.96,796.48"  Stroke="#ff000000" StrokeThickness="0.5" StrokeLineJoin="Round" StrokeStartLineCap="Round" StrokeEndLineCap="Round" StrokeDashCap="Round" StrokeDashOffset="-2" StrokeDashArray="1 0" />
		<Path Data="F1 M 289.76,798.56 L 289.76,796.48"  Stroke="#ff000000" StrokeThickness="0.5" StrokeLineJoin="Round" StrokeStartLineCap="Round" StrokeEndLineCap="Round" StrokeDashCap="Round" StrokeDashOffset="-2" StrokeDashArray="1 0" />
		<Path Data="F1 M 290.4,799.84 L 290.4,796.48"  Stroke="#ff000000" StrokeThickness="0.5" StrokeLineJoin="Round" StrokeStartLineCap="Round" StrokeEndLineCap="Round" StrokeDashCap="Round" StrokeDashOffset="-2" StrokeDashArray="1 0" />
		<Path Data="F1 M 291.04,798.56 L 291.04,796.48"  Stroke="#ff000000" StrokeThickness="0.5" StrokeLineJoin="Round" StrokeStartLineCap="Round" StrokeEndLineCap="Round" StrokeDashCap="Round" StrokeDashOffset="-2" StrokeDashArray="1 0" />
		<Path Data="F1 M 291.84,798.56 L 291.84,796.48"  Stroke="#ff000000" StrokeThickness="0.5" StrokeLineJoin="Round" StrokeStartLineCap="Round" StrokeEndLineCap="Round" StrokeDashCap="Round" StrokeDashOffset="-2" StrokeDashArray="1 0" />
		<Path Data="F1 M 292.48,798.56 L 292.48,796.48"  Stroke="#ff000000" StrokeThickness="0.5" StrokeLineJoin="Round" StrokeStartLineCap="Round" StrokeEndLineCap="Round" StrokeDashCap="Round" StrokeDashOffset="-2" StrokeDashArray="1 0" />
		<Path Data="F1 M 293.12,798.56 L 293.12,796.48"  Stroke="#ff000000" StrokeThickness="0.5" StrokeLineJoin="Round" StrokeStartLineCap="Round" StrokeEndLineCap="Round" StrokeDashCap="Round" StrokeDashOffset="-2" StrokeDashArray="1 0" />
		<Path Data="F1 M 293.92,801.6 L 293.92,796.48"  Stroke="#ff000000" StrokeThickness="0.5" StrokeLineJoin="Round" StrokeStartLineCap="Round" StrokeEndLineCap="Round" StrokeDashCap="Round" StrokeDashOffset="-2" StrokeDashArray="1 0" />
		<Path Data="F1 M 294.56,798.56 L 294.56,796.48"  Stroke="#ff000000" StrokeThickness="0.5" StrokeLineJoin="Round" StrokeStartLineCap="Round" StrokeEndLineCap="Round" StrokeDashCap="Round" StrokeDashOffset="-2" StrokeDashArray="1 0" />
		<Path Data="F1 M 295.2,798.56 L 295.2,796.48"  Stroke="#ff000000" StrokeThickness="0.5" StrokeLineJoin="Round" StrokeStartLineCap="Round" StrokeEndLineCap="Round" StrokeDashCap="Round" StrokeDashOffset="-2" StrokeDashArray="1 0" />
		<Path Data="F1 M 296,798.56 L 296,796.48"  Stroke="#ff000000" StrokeThickness="0.5" StrokeLineJoin="Round" StrokeStartLineCap="Round" StrokeEndLineCap="Round" StrokeDashCap="Round" StrokeDashOffset="-2" StrokeDashArray="1 0" />
		<Path Data="F1 M 296.64,798.56 L 296.64,796.48"  Stroke="#ff000000" StrokeThickness="0.5" StrokeLineJoin="Round" StrokeStartLineCap="Round" StrokeEndLineCap="Round" StrokeDashCap="Round" StrokeDashOffset="-2" StrokeDashArray="1 0" />
		<Path Data="F1 M 297.28,799.84 L 297.28,796.48"  Stroke="#ff000000" StrokeThickness="0.5" StrokeLineJoin="Round" StrokeStartLineCap="Round" StrokeEndLineCap="Round" StrokeDashCap="Round" StrokeDashOffset="-2" StrokeDashArray="1 0" />
		<Path Data="F1 M 298.08,798.56 L 298.08,796.48"  Stroke="#ff000000" StrokeThickness="0.5" StrokeLineJoin="Round" StrokeStartLineCap="Round" StrokeEndLineCap="Round" StrokeDashCap="Round" StrokeDashOffset="-2" StrokeDashArray="1 0" />
		<Path Data="F1 M 298.72,798.56 L 298.72,796.48"  Stroke="#ff000000" StrokeThickness="0.5" StrokeLineJoin="Round" StrokeStartLineCap="Round" StrokeEndLineCap="Round" StrokeDashCap="Round" StrokeDashOffset="-2" StrokeDashArray="1 0" />
		<Path Data="F1 M 299.36,798.56 L 299.36,796.48"  Stroke="#ff000000" StrokeThickness="0.5" StrokeLineJoin="Round" StrokeStartLineCap="Round" StrokeEndLineCap="Round" StrokeDashCap="Round" StrokeDashOffset="-2" StrokeDashArray="1 0" />
		<Path Data="F1 M 300.16,798.56 L 300.16,796.48"  Stroke="#ff000000" StrokeThickness="0.5" StrokeLineJoin="Round" StrokeStartLineCap="Round" StrokeEndLineCap="Round" StrokeDashCap="Round" StrokeDashOffset="-2" StrokeDashArray="1 0" />
		<Path Data="F1 M 300.8,801.6 L 300.8,796.48"  Stroke="#ff000000" StrokeThickness="0.5" StrokeLineJoin="Round" StrokeStartLineCap="Round" StrokeEndLineCap="Round" StrokeDashCap="Round" StrokeDashOffset="-2" StrokeDashArray="1 0" />
		<Path Data="F1 M 301.44,798.56 L 301.44,796.48"  Stroke="#ff000000" StrokeThickness="0.5" StrokeLineJoin="Round" StrokeStartLineCap="Round" StrokeEndLineCap="Round" StrokeDashCap="Round" StrokeDashOffset="-2" StrokeDashArray="1 0" />
		<Path Data="F1 M 302.24,798.56 L 302.24,796.48"  Stroke="#ff000000" StrokeThickness="0.5" StrokeLineJoin="Round" StrokeStartLineCap="Round" StrokeEndLineCap="Round" StrokeDashCap="Round" StrokeDashOffset="-2" StrokeDashArray="1 0" />
		<Path Data="F1 M 302.88,798.56 L 302.88,796.48"  Stroke="#ff000000" StrokeThickness="0.5" StrokeLineJoin="Round" StrokeStartLineCap="Round" StrokeEndLineCap="Round" StrokeDashCap="Round" StrokeDashOffset="-2" StrokeDashArray="1 0" />
		<Path Data="F1 M 303.52,798.56 L 303.52,796.48"  Stroke="#ff000000" StrokeThickness="0.5" StrokeLineJoin="Round" StrokeStartLineCap="Round" StrokeEndLineCap="Round" StrokeDashCap="Round" StrokeDashOffset="-2" StrokeDashArray="1 0" />
		<Path Data="F1 M 304.32,799.84 L 304.32,796.48"  Stroke="#ff000000" StrokeThickness="0.5" StrokeLineJoin="Round" StrokeStartLineCap="Round" StrokeEndLineCap="Round" StrokeDashCap="Round" StrokeDashOffset="-2" StrokeDashArray="1 0" />
		<Path Data="F1 M 304.96,798.56 L 304.96,796.48"  Stroke="#ff000000" StrokeThickness="0.5" StrokeLineJoin="Round" StrokeStartLineCap="Round" StrokeEndLineCap="Round" StrokeDashCap="Round" StrokeDashOffset="-2" StrokeDashArray="1 0" />
		<Path Data="F1 M 305.6,798.56 L 305.6,796.48"  Stroke="#ff000000" StrokeThickness="0.5" StrokeLineJoin="Round" StrokeStartLineCap="Round" StrokeEndLineCap="Round" StrokeDashCap="Round" StrokeDashOffset="-2" StrokeDashArray="1 0" />
		<Path Data="F1 M 306.24,798.56 L 306.24,796.48"  Stroke="#ff000000" StrokeThickness="0.5" StrokeLineJoin="Round" StrokeStartLineCap="Round" StrokeEndLineCap="Round" StrokeDashCap="Round" StrokeDashOffset="-2" StrokeDashArray="1 0" />
		<Path Data="F1 M 307.04,798.56 L 307.04,796.48"  Stroke="#ff000000" StrokeThickness="0.5" StrokeLineJoin="Round" StrokeStartLineCap="Round" StrokeEndLineCap="Round" StrokeDashCap="Round" StrokeDashOffset="-2" StrokeDashArray="1 0" />
		<Path Data="F1 M 307.68,801.6 L 307.68,796.48"  Stroke="#ff000000" StrokeThickness="0.5" StrokeLineJoin="Round" StrokeStartLineCap="Round" StrokeEndLineCap="Round" StrokeDashCap="Round" StrokeDashOffset="-2" StrokeDashArray="1 0" />
	</Canvas>
	<Glyphs Fill="#ff000000" FontUri="/Documents/1/Resources/Fonts/78B4EAC2-2B9E-4EA3-AC4B-66807428A141.odttf" FontRenderingEmSize="9.5176" StyleSimulations="None" OriginX="300.8" OriginY="809.76" Indices="21,49;28,49;19" UnicodeString="290" />
	<Canvas Clip="M 75.52,94.4 L 75.52,961.44 740.32,961.44 740.32,94.4 z" >
		<Path Data="F1 M 308.32,798.56 L 308.32,796.48"  Stroke="#ff000000" StrokeThickness="0.5" StrokeLineJoin="Round" StrokeStartLineCap="Round" StrokeEndLineCap="Round" StrokeDashCap="Round" StrokeDashOffset="-2" StrokeDashArray="1 0" />
		<Path Data="F1 M 309.12,798.56 L 309.12,796.48"  Stroke="#ff000000" StrokeThickness="0.5" StrokeLineJoin="Round" StrokeStartLineCap="Round" StrokeEndLineCap="Round" StrokeDashCap="Round" StrokeDashOffset="-2" StrokeDashArray="1 0" />
		<Path Data="F1 M 309.76,798.56 L 309.76,796.48"  Stroke="#ff000000" StrokeThickness="0.5" StrokeLineJoin="Round" StrokeStartLineCap="Round" StrokeEndLineCap="Round" StrokeDashCap="Round" StrokeDashOffset="-2" StrokeDashArray="1 0" />
		<Path Data="F1 M 310.4,798.56 L 310.4,796.48"  Stroke="#ff000000" StrokeThickness="0.5" StrokeLineJoin="Round" StrokeStartLineCap="Round" StrokeEndLineCap="Round" StrokeDashCap="Round" StrokeDashOffset="-2" StrokeDashArray="1 0" />
		<Path Data="F1 M 311.2,799.84 L 311.2,796.48"  Stroke="#ff000000" StrokeThickness="0.5" StrokeLineJoin="Round" StrokeStartLineCap="Round" StrokeEndLineCap="Round" StrokeDashCap="Round" StrokeDashOffset="-2" StrokeDashArray="1 0" />
		<Path Data="F1 M 311.84,798.56 L 311.84,796.48"  Stroke="#ff000000" StrokeThickness="0.5" StrokeLineJoin="Round" StrokeStartLineCap="Round" StrokeEndLineCap="Round" StrokeDashCap="Round" StrokeDashOffset="-2" StrokeDashArray="1 0" />
		<Path Data="F1 M 312.48,798.56 L 312.48,796.48"  Stroke="#ff000000" StrokeThickness="0.5" StrokeLineJoin="Round" StrokeStartLineCap="Round" StrokeEndLineCap="Round" StrokeDashCap="Round" StrokeDashOffset="-2" StrokeDashArray="1 0" />
		<Path Data="F1 M 313.28,798.56 L 313.28,796.48"  Stroke="#ff000000" StrokeThickness="0.5" StrokeLineJoin="Round" StrokeStartLineCap="Round" StrokeEndLineCap="Round" StrokeDashCap="Round" StrokeDashOffset="-2" StrokeDashArray="1 0" />
		<Path Data="F1 M 313.92,798.56 L 313.92,796.48"  Stroke="#ff000000" StrokeThickness="0.5" StrokeLineJoin="Round" StrokeStartLineCap="Round" StrokeEndLineCap="Round" StrokeDashCap="Round" StrokeDashOffset="-2" StrokeDashArray="1 0" />
		<Path Data="F1 M 314.56,801.6 L 314.56,796.48"  Stroke="#ff000000" StrokeThickness="0.5" StrokeLineJoin="Round" StrokeStartLineCap="Round" StrokeEndLineCap="Round" StrokeDashCap="Round" StrokeDashOffset="-2" StrokeDashArray="1 0" />
		<Path Data="F1 M 315.36,798.56 L 315.36,796.48"  Stroke="#ff000000" StrokeThickness="0.5" StrokeLineJoin="Round" StrokeStartLineCap="Round" StrokeEndLineCap="Round" StrokeDashCap="Round" StrokeDashOffset="-2" StrokeDashArray="1 0" />
		<Path Data="F1 M 316,798.56 L 316,796.48"  Stroke="#ff000000" StrokeThickness="0.5" StrokeLineJoin="Round" StrokeStartLineCap="Round" StrokeEndLineCap="Round" StrokeDashCap="Round" StrokeDashOffset="-2" StrokeDashArray="1 0" />
		<Path Data="F1 M 316.64,798.56 L 316.64,796.48"  Stroke="#ff000000" StrokeThickness="0.5" StrokeLineJoin="Round" StrokeStartLineCap="Round" StrokeEndLineCap="Round" StrokeDashCap="Round" StrokeDashOffset="-2" StrokeDashArray="1 0" />
		<Path Data="F1 M 317.44,798.56 L 317.44,796.48"  Stroke="#ff000000" StrokeThickness="0.5" StrokeLineJoin="Round" StrokeStartLineCap="Round" StrokeEndLineCap="Round" StrokeDashCap="Round" StrokeDashOffset="-2" StrokeDashArray="1 0" />
		<Path Data="F1 M 318.08,799.84 L 318.08,796.48"  Stroke="#ff000000" StrokeThickness="0.5" StrokeLineJoin="Round" StrokeStartLineCap="Round" StrokeEndLineCap="Round" StrokeDashCap="Round" StrokeDashOffset="-2" StrokeDashArray="1 0" />
		<Path Data="F1 M 318.72,798.56 L 318.72,796.48"  Stroke="#ff000000" StrokeThickness="0.5" StrokeLineJoin="Round" StrokeStartLineCap="Round" StrokeEndLineCap="Round" StrokeDashCap="Round" StrokeDashOffset="-2" StrokeDashArray="1 0" />
		<Path Data="F1 M 319.52,798.56 L 319.52,796.48"  Stroke="#ff000000" StrokeThickness="0.5" StrokeLineJoin="Round" StrokeStartLineCap="Round" StrokeEndLineCap="Round" StrokeDashCap="Round" StrokeDashOffset="-2" StrokeDashArray="1 0" />
		<Path Data="F1 M 320.16,798.56 L 320.16,796.48"  Stroke="#ff000000" StrokeThickness="0.5" StrokeLineJoin="Round" StrokeStartLineCap="Round" StrokeEndLineCap="Round" StrokeDashCap="Round" StrokeDashOffset="-2" StrokeDashArray="1 0" />
		<Path Data="F1 M 320.8,798.56 L 320.8,796.48"  Stroke="#ff000000" StrokeThickness="0.5" StrokeLineJoin="Round" StrokeStartLineCap="Round" StrokeEndLineCap="Round" StrokeDashCap="Round" StrokeDashOffset="-2" StrokeDashArray="1 0" />
		<Path Data="F1 M 321.6,801.6 L 321.6,796.48"  Stroke="#ff000000" StrokeThickness="0.5" StrokeLineJoin="Round" StrokeStartLineCap="Round" StrokeEndLineCap="Round" StrokeDashCap="Round" StrokeDashOffset="-2" StrokeDashArray="1 0" />
		<Path Data="F1 M 322.24,798.56 L 322.24,796.48"  Stroke="#ff000000" StrokeThickness="0.5" StrokeLineJoin="Round" StrokeStartLineCap="Round" StrokeEndLineCap="Round" StrokeDashCap="Round" StrokeDashOffset="-2" StrokeDashArray="1 0" />
		<Path Data="F1 M 322.88,798.56 L 322.88,796.48"  Stroke="#ff000000" StrokeThickness="0.5" StrokeLineJoin="Round" StrokeStartLineCap="Round" StrokeEndLineCap="Round" StrokeDashCap="Round" StrokeDashOffset="-2" StrokeDashArray="1 0" />
		<Path Data="F1 M 323.52,798.56 L 323.52,796.48"  Stroke="#ff000000" StrokeThickness="0.5" StrokeLineJoin="Round" StrokeStartLineCap="Round" StrokeEndLineCap="Round" StrokeDashCap="Round" StrokeDashOffset="-2" StrokeDashArray="1 0" />
		<Path Data="F1 M 324.32,798.56 L 324.32,796.48"  Stroke="#ff000000" StrokeThickness="0.5" StrokeLineJoin="Round" StrokeStartLineCap="Round" StrokeEndLineCap="Round" StrokeDashCap="Round" StrokeDashOffset="-2" StrokeDashArray="1 0" />
		<Path Data="F1 M 324.96,799.84 L 324.96,796.48"  Stroke="#ff000000" StrokeThickness="0.5" StrokeLineJoin="Round" StrokeStartLineCap="Round" StrokeEndLineCap="Round" StrokeDashCap="Round" StrokeDashOffset="-2" StrokeDashArray="1 0" />
		<Path Data="F1 M 325.6,798.56 L 325.6,796.48"  Stroke="#ff000000" StrokeThickness="0.5" StrokeLineJoin="Round" StrokeStartLineCap="Round" StrokeEndLineCap="Round" StrokeDashCap="Round" StrokeDashOffset="-2" StrokeDashArray="1 0" />
		<Path Data="F1 M 326.4,798.56 L 326.4,796.48"  Stroke="#ff000000" StrokeThickness="0.5" StrokeLineJoin="Round" StrokeStartLineCap="Round" StrokeEndLineCap="Round" StrokeDashCap="Round" StrokeDashOffset="-2" StrokeDashArray="1 0" />
		<Path Data="F1 M 327.04,798.56 L 327.04,796.48"  Stroke="#ff000000" StrokeThickness="0.5" StrokeLineJoin="Round" StrokeStartLineCap="Round" StrokeEndLineCap="Round" StrokeDashCap="Round" StrokeDashOffset="-2" StrokeDashArray="1 0" />
		<Path Data="F1 M 327.68,798.56 L 327.68,796.48"  Stroke="#ff000000" StrokeThickness="0.5" StrokeLineJoin="Round" StrokeStartLineCap="Round" StrokeEndLineCap="Round" StrokeDashCap="Round" StrokeDashOffset="-2" StrokeDashArray="1 0" />
		<Path Data="F1 M 328.48,801.6 L 328.48,796.48"  Stroke="#ff000000" StrokeThickness="0.5" StrokeLineJoin="Round" StrokeStartLineCap="Round" StrokeEndLineCap="Round" StrokeDashCap="Round" StrokeDashOffset="-2" StrokeDashArray="1 0" />
		<Path Data="F1 M 329.12,798.56 L 329.12,796.48"  Stroke="#ff000000" StrokeThickness="0.5" StrokeLineJoin="Round" StrokeStartLineCap="Round" StrokeEndLineCap="Round" StrokeDashCap="Round" StrokeDashOffset="-2" StrokeDashArray="1 0" />
		<Path Data="F1 M 329.76,798.56 L 329.76,796.48"  Stroke="#ff000000" StrokeThickness="0.5" StrokeLineJoin="Round" StrokeStartLineCap="Round" StrokeEndLineCap="Round" StrokeDashCap="Round" StrokeDashOffset="-2" StrokeDashArray="1 0" />
		<Path Data="F1 M 330.56,798.56 L 330.56,796.48"  Stroke="#ff000000" StrokeThickness="0.5" StrokeLineJoin="Round" StrokeStartLineCap="Round" StrokeEndLineCap="Round" StrokeDashCap="Round" StrokeDashOffset="-2" StrokeDashArray="1 0" />
		<Path Data="F1 M 331.2,798.56 L 331.2,796.48"  Stroke="#ff000000" StrokeThickness="0.5" StrokeLineJoin="Round" StrokeStartLineCap="Round" StrokeEndLineCap="Round" StrokeDashCap="Round" StrokeDashOffset="-2" StrokeDashArray="1 0" />
		<Path Data="F1 M 331.84,799.84 L 331.84,796.48"  Stroke="#ff000000" StrokeThickness="0.5" StrokeLineJoin="Round" StrokeStartLineCap="Round" StrokeEndLineCap="Round" StrokeDashCap="Round" StrokeDashOffset="-2" StrokeDashArray="1 0" />
		<Path Data="F1 M 332.64,798.56 L 332.64,796.48"  Stroke="#ff000000" StrokeThickness="0.5" StrokeLineJoin="Round" StrokeStartLineCap="Round" StrokeEndLineCap="Round" StrokeDashCap="Round" StrokeDashOffset="-2" StrokeDashArray="1 0" />
		<Path Data="F1 M 333.28,798.56 L 333.28,796.48"  Stroke="#ff000000" StrokeThickness="0.5" StrokeLineJoin="Round" StrokeStartLineCap="Round" StrokeEndLineCap="Round" StrokeDashCap="Round" StrokeDashOffset="-2" StrokeDashArray="1 0" />
		<Path Data="F1 M 333.92,798.56 L 333.92,796.48"  Stroke="#ff000000" StrokeThickness="0.5" StrokeLineJoin="Round" StrokeStartLineCap="Round" StrokeEndLineCap="Round" StrokeDashCap="Round" StrokeDashOffset="-2" StrokeDashArray="1 0" />
		<Path Data="F1 M 334.72,798.56 L 334.72,796.48"  Stroke="#ff000000" StrokeThickness="0.5" StrokeLineJoin="Round" StrokeStartLineCap="Round" StrokeEndLineCap="Round" StrokeDashCap="Round" StrokeDashOffset="-2" StrokeDashArray="1 0" />
		<Path Data="F1 M 335.36,801.6 L 335.36,796.48"  Stroke="#ff000000" StrokeThickness="0.5" StrokeLineJoin="Round" StrokeStartLineCap="Round" StrokeEndLineCap="Round" StrokeDashCap="Round" StrokeDashOffset="-2" StrokeDashArray="1 0" />
	</Canvas>
	<Glyphs Fill="#ff000000" FontUri="/Documents/1/Resources/Fonts/78B4EAC2-2B9E-4EA3-AC4B-66807428A141.odttf" FontRenderingEmSize="9.5176" StyleSimulations="None" OriginX="328.48" OriginY="809.76" Indices="22,49;22,49;19" UnicodeString="330" />
	<Canvas Clip="M 75.52,94.4 L 75.52,961.44 740.32,961.44 740.32,94.4 z" >
		<Path Data="F1 M 336,798.56 L 336,796.48"  Stroke="#ff000000" StrokeThickness="0.5" StrokeLineJoin="Round" StrokeStartLineCap="Round" StrokeEndLineCap="Round" StrokeDashCap="Round" StrokeDashOffset="-2" StrokeDashArray="1 0" />
		<Path Data="F1 M 336.8,798.56 L 336.8,796.48"  Stroke="#ff000000" StrokeThickness="0.5" StrokeLineJoin="Round" StrokeStartLineCap="Round" StrokeEndLineCap="Round" StrokeDashCap="Round" StrokeDashOffset="-2" StrokeDashArray="1 0" />
		<Path Data="F1 M 337.44,798.56 L 337.44,796.48"  Stroke="#ff000000" StrokeThickness="0.5" StrokeLineJoin="Round" StrokeStartLineCap="Round" StrokeEndLineCap="Round" StrokeDashCap="Round" StrokeDashOffset="-2" StrokeDashArray="1 0" />
		<Path Data="F1 M 338.08,798.56 L 338.08,796.48"  Stroke="#ff000000" StrokeThickness="0.5" StrokeLineJoin="Round" StrokeStartLineCap="Round" StrokeEndLineCap="Round" StrokeDashCap="Round" StrokeDashOffset="-2" StrokeDashArray="1 0" />
		<Path Data="F1 M 338.88,799.84 L 338.88,796.48"  Stroke="#ff000000" StrokeThickness="0.5" StrokeLineJoin="Round" StrokeStartLineCap="Round" StrokeEndLineCap="Round" StrokeDashCap="Round" StrokeDashOffset="-2" StrokeDashArray="1 0" />
		<Path Data="F1 M 339.52,798.56 L 339.52,796.48"  Stroke="#ff000000" StrokeThickness="0.5" StrokeLineJoin="Round" StrokeStartLineCap="Round" StrokeEndLineCap="Round" StrokeDashCap="Round" StrokeDashOffset="-2" StrokeDashArray="1 0" />
		<Path Data="F1 M 340.16,798.56 L 340.16,796.48"  Stroke="#ff000000" StrokeThickness="0.5" StrokeLineJoin="Round" StrokeStartLineCap="Round" StrokeEndLineCap="Round" StrokeDashCap="Round" StrokeDashOffset="-2" StrokeDashArray="1 0" />
		<Path Data="F1 M 340.96,798.56 L 340.96,796.48"  Stroke="#ff000000" StrokeThickness="0.5" StrokeLineJoin="Round" StrokeStartLineCap="Round" StrokeEndLineCap="Round" StrokeDashCap="Round" StrokeDashOffset="-2" StrokeDashArray="1 0" />
		<Path Data="F1 M 341.6,798.56 L 341.6,796.48"  Stroke="#ff000000" StrokeThickness="0.5" StrokeLineJoin="Round" StrokeStartLineCap="Round" StrokeEndLineCap="Round" StrokeDashCap="Round" StrokeDashOffset="-2" StrokeDashArray="1 0" />
		<Path Data="F1 M 342.24,801.6 L 342.24,796.48"  Stroke="#ff000000" StrokeThickness="0.5" StrokeLineJoin="Round" StrokeStartLineCap="Round" StrokeEndLineCap="Round" StrokeDashCap="Round" StrokeDashOffset="-2" StrokeDashArray="1 0" />
		<Path Data="F1 M 342.88,798.56 L 342.88,796.48"  Stroke="#ff000000" StrokeThickness="0.5" StrokeLineJoin="Round" StrokeStartLineCap="Round" StrokeEndLineCap="Round" StrokeDashCap="Round" StrokeDashOffset="-2" StrokeDashArray="1 0" />
		<Path Data="F1 M 343.68,798.56 L 343.68,796.48"  Stroke="#ff000000" StrokeThickness="0.5" StrokeLineJoin="Round" StrokeStartLineCap="Round" StrokeEndLineCap="Round" StrokeDashCap="Round" StrokeDashOffset="-2" StrokeDashArray="1 0" />
		<Path Data="F1 M 344.32,798.56 L 344.32,796.48"  Stroke="#ff000000" StrokeThickness="0.5" StrokeLineJoin="Round" StrokeStartLineCap="Round" StrokeEndLineCap="Round" StrokeDashCap="Round" StrokeDashOffset="-2" StrokeDashArray="1 0" />
		<Path Data="F1 M 344.96,798.56 L 344.96,796.48"  Stroke="#ff000000" StrokeThickness="0.5" StrokeLineJoin="Round" StrokeStartLineCap="Round" StrokeEndLineCap="Round" StrokeDashCap="Round" StrokeDashOffset="-2" StrokeDashArray="1 0" />
		<Path Data="F1 M 345.76,799.84 L 345.76,796.48"  Stroke="#ff000000" StrokeThickness="0.5" StrokeLineJoin="Round" StrokeStartLineCap="Round" StrokeEndLineCap="Round" StrokeDashCap="Round" StrokeDashOffset="-2" StrokeDashArray="1 0" />
		<Path Data="F1 M 346.4,798.56 L 346.4,796.48"  Stroke="#ff000000" StrokeThickness="0.5" StrokeLineJoin="Round" StrokeStartLineCap="Round" StrokeEndLineCap="Round" StrokeDashCap="Round" StrokeDashOffset="-2" StrokeDashArray="1 0" />
		<Path Data="F1 M 347.04,798.56 L 347.04,796.48"  Stroke="#ff000000" StrokeThickness="0.5" StrokeLineJoin="Round" StrokeStartLineCap="Round" StrokeEndLineCap="Round" StrokeDashCap="Round" StrokeDashOffset="-2" StrokeDashArray="1 0" />
		<Path Data="F1 M 347.84,798.56 L 347.84,796.48"  Stroke="#ff000000" StrokeThickness="0.5" StrokeLineJoin="Round" StrokeStartLineCap="Round" StrokeEndLineCap="Round" StrokeDashCap="Round" StrokeDashOffset="-2" StrokeDashArray="1 0" />
		<Path Data="F1 M 348.48,798.56 L 348.48,796.48"  Stroke="#ff000000" StrokeThickness="0.5" StrokeLineJoin="Round" StrokeStartLineCap="Round" StrokeEndLineCap="Round" StrokeDashCap="Round" StrokeDashOffset="-2" StrokeDashArray="1 0" />
		<Path Data="F1 M 349.12,801.6 L 349.12,796.48"  Stroke="#ff000000" StrokeThickness="0.5" StrokeLineJoin="Round" StrokeStartLineCap="Round" StrokeEndLineCap="Round" StrokeDashCap="Round" StrokeDashOffset="-2" StrokeDashArray="1 0" />
		<Path Data="F1 M 349.92,798.56 L 349.92,796.48"  Stroke="#ff000000" StrokeThickness="0.5" StrokeLineJoin="Round" StrokeStartLineCap="Round" StrokeEndLineCap="Round" StrokeDashCap="Round" StrokeDashOffset="-2" StrokeDashArray="1 0" />
		<Path Data="F1 M 350.56,798.56 L 350.56,796.48"  Stroke="#ff000000" StrokeThickness="0.5" StrokeLineJoin="Round" StrokeStartLineCap="Round" StrokeEndLineCap="Round" StrokeDashCap="Round" StrokeDashOffset="-2" StrokeDashArray="1 0" />
		<Path Data="F1 M 351.2,798.56 L 351.2,796.48"  Stroke="#ff000000" StrokeThickness="0.5" StrokeLineJoin="Round" StrokeStartLineCap="Round" StrokeEndLineCap="Round" StrokeDashCap="Round" StrokeDashOffset="-2" StrokeDashArray="1 0" />
		<Path Data="F1 M 352,798.56 L 352,796.48"  Stroke="#ff000000" StrokeThickness="0.5" StrokeLineJoin="Round" StrokeStartLineCap="Round" StrokeEndLineCap="Round" StrokeDashCap="Round" StrokeDashOffset="-2" StrokeDashArray="1 0" />
		<Path Data="F1 M 352.64,799.84 L 352.64,796.48"  Stroke="#ff000000" StrokeThickness="0.5" StrokeLineJoin="Round" StrokeStartLineCap="Round" StrokeEndLineCap="Round" StrokeDashCap="Round" StrokeDashOffset="-2" StrokeDashArray="1 0" />
		<Path Data="F1 M 353.28,798.56 L 353.28,796.48"  Stroke="#ff000000" StrokeThickness="0.5" StrokeLineJoin="Round" StrokeStartLineCap="Round" StrokeEndLineCap="Round" StrokeDashCap="Round" StrokeDashOffset="-2" StrokeDashArray="1 0" />
		<Path Data="F1 M 354.08,798.56 L 354.08,796.48"  Stroke="#ff000000" StrokeThickness="0.5" StrokeLineJoin="Round" StrokeStartLineCap="Round" StrokeEndLineCap="Round" StrokeDashCap="Round" StrokeDashOffset="-2" StrokeDashArray="1 0" />
		<Path Data="F1 M 354.72,798.56 L 354.72,796.48"  Stroke="#ff000000" StrokeThickness="0.5" StrokeLineJoin="Round" StrokeStartLineCap="Round" StrokeEndLineCap="Round" StrokeDashCap="Round" StrokeDashOffset="-2" StrokeDashArray="1 0" />
		<Path Data="F1 M 355.36,798.56 L 355.36,796.48"  Stroke="#ff000000" StrokeThickness="0.5" StrokeLineJoin="Round" StrokeStartLineCap="Round" StrokeEndLineCap="Round" StrokeDashCap="Round" StrokeDashOffset="-2" StrokeDashArray="1 0" />
		<Path Data="F1 M 356.16,801.6 L 356.16,796.48"  Stroke="#ff000000" StrokeThickness="0.5" StrokeLineJoin="Round" StrokeStartLineCap="Round" StrokeEndLineCap="Round" StrokeDashCap="Round" StrokeDashOffset="-2" StrokeDashArray="1 0" />
		<Path Data="F1 M 356.8,798.56 L 356.8,796.48"  Stroke="#ff000000" StrokeThickness="0.5" StrokeLineJoin="Round" StrokeStartLineCap="Round" StrokeEndLineCap="Round" StrokeDashCap="Round" StrokeDashOffset="-2" StrokeDashArray="1 0" />
		<Path Data="F1 M 357.44,798.56 L 357.44,796.48"  Stroke="#ff000000" StrokeThickness="0.5" StrokeLineJoin="Round" StrokeStartLineCap="Round" StrokeEndLineCap="Round" StrokeDashCap="Round" StrokeDashOffset="-2" StrokeDashArray="1 0" />
		<Path Data="F1 M 358.24,798.56 L 358.24,796.48"  Stroke="#ff000000" StrokeThickness="0.5" StrokeLineJoin="Round" StrokeStartLineCap="Round" StrokeEndLineCap="Round" StrokeDashCap="Round" StrokeDashOffset="-2" StrokeDashArray="1 0" />
		<Path Data="F1 M 358.88,798.56 L 358.88,796.48"  Stroke="#ff000000" StrokeThickness="0.5" StrokeLineJoin="Round" StrokeStartLineCap="Round" StrokeEndLineCap="Round" StrokeDashCap="Round" StrokeDashOffset="-2" StrokeDashArray="1 0" />
		<Path Data="F1 M 359.52,799.84 L 359.52,796.48"  Stroke="#ff000000" StrokeThickness="0.5" StrokeLineJoin="Round" StrokeStartLineCap="Round" StrokeEndLineCap="Round" StrokeDashCap="Round" StrokeDashOffset="-2" StrokeDashArray="1 0" />
		<Path Data="F1 M 360.16,798.56 L 360.16,796.48"  Stroke="#ff000000" StrokeThickness="0.5" StrokeLineJoin="Round" StrokeStartLineCap="Round" StrokeEndLineCap="Round" StrokeDashCap="Round" StrokeDashOffset="-2" StrokeDashArray="1 0" />
		<Path Data="F1 M 360.96,798.56 L 360.96,796.48"  Stroke="#ff000000" StrokeThickness="0.5" StrokeLineJoin="Round" StrokeStartLineCap="Round" StrokeEndLineCap="Round" StrokeDashCap="Round" StrokeDashOffset="-2" StrokeDashArray="1 0" />
		<Path Data="F1 M 361.6,798.56 L 361.6,796.48"  Stroke="#ff000000" StrokeThickness="0.5" StrokeLineJoin="Round" StrokeStartLineCap="Round" StrokeEndLineCap="Round" StrokeDashCap="Round" StrokeDashOffset="-2" StrokeDashArray="1 0" />
		<Path Data="F1 M 362.24,798.56 L 362.24,796.48"  Stroke="#ff000000" StrokeThickness="0.5" StrokeLineJoin="Round" StrokeStartLineCap="Round" StrokeEndLineCap="Round" StrokeDashCap="Round" StrokeDashOffset="-2" StrokeDashArray="1 0" />
		<Path Data="F1 M 363.04,801.6 L 363.04,796.48"  Stroke="#ff000000" StrokeThickness="0.5" StrokeLineJoin="Round" StrokeStartLineCap="Round" StrokeEndLineCap="Round" StrokeDashCap="Round" StrokeDashOffset="-2" StrokeDashArray="1 0" />
	</Canvas>
	<Glyphs Fill="#ff000000" FontUri="/Documents/1/Resources/Fonts/78B4EAC2-2B9E-4EA3-AC4B-66807428A141.odttf" FontRenderingEmSize="9.5176" StyleSimulations="None" OriginX="356.16" OriginY="809.76" Indices="22,49;26,49;19" UnicodeString="370" />
	<Canvas Clip="M 75.52,94.4 L 75.52,961.44 740.32,961.44 740.32,94.4 z" >
		<Path Data="F1 M 363.68,798.56 L 363.68,796.48"  Stroke="#ff000000" StrokeThickness="0.5" StrokeLineJoin="Round" StrokeStartLineCap="Round" StrokeEndLineCap="Round" StrokeDashCap="Round" StrokeDashOffset="-2" StrokeDashArray="1 0" />
		<Path Data="F1 M 364.32,798.56 L 364.32,796.48"  Stroke="#ff000000" StrokeThickness="0.5" StrokeLineJoin="Round" StrokeStartLineCap="Round" StrokeEndLineCap="Round" StrokeDashCap="Round" StrokeDashOffset="-2" StrokeDashArray="1 0" />
		<Path Data="F1 M 365.12,798.56 L 365.12,796.48"  Stroke="#ff000000" StrokeThickness="0.5" StrokeLineJoin="Round" StrokeStartLineCap="Round" StrokeEndLineCap="Round" StrokeDashCap="Round" StrokeDashOffset="-2" StrokeDashArray="1 0" />
		<Path Data="F1 M 365.76,798.56 L 365.76,796.48"  Stroke="#ff000000" StrokeThickness="0.5" StrokeLineJoin="Round" StrokeStartLineCap="Round" StrokeEndLineCap="Round" StrokeDashCap="Round" StrokeDashOffset="-2" StrokeDashArray="1 0" />
		<Path Data="F1 M 366.4,799.84 L 366.4,796.48"  Stroke="#ff000000" StrokeThickness="0.5" StrokeLineJoin="Round" StrokeStartLineCap="Round" StrokeEndLineCap="Round" StrokeDashCap="Round" StrokeDashOffset="-2" StrokeDashArray="1 0" />
		<Path Data="F1 M 367.2,798.56 L 367.2,796.48"  Stroke="#ff000000" StrokeThickness="0.5" StrokeLineJoin="Round" StrokeStartLineCap="Round" StrokeEndLineCap="Round" StrokeDashCap="Round" StrokeDashOffset="-2" StrokeDashArray="1 0" />
		<Path Data="F1 M 367.84,798.56 L 367.84,796.48"  Stroke="#ff000000" StrokeThickness="0.5" StrokeLineJoin="Round" StrokeStartLineCap="Round" StrokeEndLineCap="Round" StrokeDashCap="Round" StrokeDashOffset="-2" StrokeDashArray="1 0" />
		<Path Data="F1 M 368.48,798.56 L 368.48,796.48"  Stroke="#ff000000" StrokeThickness="0.5" StrokeLineJoin="Round" StrokeStartLineCap="Round" StrokeEndLineCap="Round" StrokeDashCap="Round" StrokeDashOffset="-2" StrokeDashArray="1 0" />
		<Path Data="F1 M 369.28,798.56 L 369.28,796.48"  Stroke="#ff000000" StrokeThickness="0.5" StrokeLineJoin="Round" StrokeStartLineCap="Round" StrokeEndLineCap="Round" StrokeDashCap="Round" StrokeDashOffset="-2" StrokeDashArray="1 0" />
		<Path Data="F1 M 369.92,801.6 L 369.92,796.48"  Stroke="#ff000000" StrokeThickness="0.5" StrokeLineJoin="Round" StrokeStartLineCap="Round" StrokeEndLineCap="Round" StrokeDashCap="Round" StrokeDashOffset="-2" StrokeDashArray="1 0" />
		<Path Data="F1 M 370.56,798.56 L 370.56,796.48"  Stroke="#ff000000" StrokeThickness="0.5" StrokeLineJoin="Round" StrokeStartLineCap="Round" StrokeEndLineCap="Round" StrokeDashCap="Round" StrokeDashOffset="-2" StrokeDashArray="1 0" />
		<Path Data="F1 M 371.36,798.56 L 371.36,796.48"  Stroke="#ff000000" StrokeThickness="0.5" StrokeLineJoin="Round" StrokeStartLineCap="Round" StrokeEndLineCap="Round" StrokeDashCap="Round" StrokeDashOffset="-2" StrokeDashArray="1 0" />
		<Path Data="F1 M 372,798.56 L 372,796.48"  Stroke="#ff000000" StrokeThickness="0.5" StrokeLineJoin="Round" StrokeStartLineCap="Round" StrokeEndLineCap="Round" StrokeDashCap="Round" StrokeDashOffset="-2" StrokeDashArray="1 0" />
		<Path Data="F1 M 372.64,798.56 L 372.64,796.48"  Stroke="#ff000000" StrokeThickness="0.5" StrokeLineJoin="Round" StrokeStartLineCap="Round" StrokeEndLineCap="Round" StrokeDashCap="Round" StrokeDashOffset="-2" StrokeDashArray="1 0" />
		<Path Data="F1 M 373.44,799.84 L 373.44,796.48"  Stroke="#ff000000" StrokeThickness="0.5" StrokeLineJoin="Round" StrokeStartLineCap="Round" StrokeEndLineCap="Round" StrokeDashCap="Round" StrokeDashOffset="-2" StrokeDashArray="1 0" />
		<Path Data="F1 M 374.08,798.56 L 374.08,796.48"  Stroke="#ff000000" StrokeThickness="0.5" StrokeLineJoin="Round" StrokeStartLineCap="Round" StrokeEndLineCap="Round" StrokeDashCap="Round" StrokeDashOffset="-2" StrokeDashArray="1 0" />
		<Path Data="F1 M 374.72,798.56 L 374.72,796.48"  Stroke="#ff000000" StrokeThickness="0.5" StrokeLineJoin="Round" StrokeStartLineCap="Round" StrokeEndLineCap="Round" StrokeDashCap="Round" StrokeDashOffset="-2" StrokeDashArray="1 0" />
		<Path Data="F1 M 375.52,798.56 L 375.52,796.48"  Stroke="#ff000000" StrokeThickness="0.5" StrokeLineJoin="Round" StrokeStartLineCap="Round" StrokeEndLineCap="Round" StrokeDashCap="Round" StrokeDashOffset="-2" StrokeDashArray="1 0" />
		<Path Data="F1 M 376.16,798.56 L 376.16,796.48"  Stroke="#ff000000" StrokeThickness="0.5" StrokeLineJoin="Round" StrokeStartLineCap="Round" StrokeEndLineCap="Round" StrokeDashCap="Round" StrokeDashOffset="-2" StrokeDashArray="1 0" />
		<Path Data="F1 M 376.8,801.6 L 376.8,796.48"  Stroke="#ff000000" StrokeThickness="0.5" StrokeLineJoin="Round" StrokeStartLineCap="Round" StrokeEndLineCap="Round" StrokeDashCap="Round" StrokeDashOffset="-2" StrokeDashArray="1 0" />
		<Path Data="F1 M 377.6,798.56 L 377.6,796.48"  Stroke="#ff000000" StrokeThickness="0.5" StrokeLineJoin="Round" StrokeStartLineCap="Round" StrokeEndLineCap="Round" StrokeDashCap="Round" StrokeDashOffset="-2" StrokeDashArray="1 0" />
		<Path Data="F1 M 378.24,798.56 L 378.24,796.48"  Stroke="#ff000000" StrokeThickness="0.5" StrokeLineJoin="Round" StrokeStartLineCap="Round" StrokeEndLineCap="Round" StrokeDashCap="Round" StrokeDashOffset="-2" StrokeDashArray="1 0" />
		<Path Data="F1 M 378.88,798.56 L 378.88,796.48"  Stroke="#ff000000" StrokeThickness="0.5" StrokeLineJoin="Round" StrokeStartLineCap="Round" StrokeEndLineCap="Round" StrokeDashCap="Round" StrokeDashOffset="-2" StrokeDashArray="1 0" />
		<Path Data="F1 M 379.52,798.56 L 379.52,796.48"  Stroke="#ff000000" StrokeThickness="0.5" StrokeLineJoin="Round" StrokeStartLineCap="Round" StrokeEndLineCap="Round" StrokeDashCap="Round" StrokeDashOffset="-2" StrokeDashArray="1 0" />
		<Path Data="F1 M 380.32,799.84 L 380.32,796.48"  Stroke="#ff000000" StrokeThickness="0.5" StrokeLineJoin="Round" StrokeStartLineCap="Round" StrokeEndLineCap="Round" StrokeDashCap="Round" StrokeDashOffset="-2" StrokeDashArray="1 0" />
		<Path Data="F1 M 380.96,798.56 L 380.96,796.48"  Stroke="#ff000000" StrokeThickness="0.5" StrokeLineJoin="Round" StrokeStartLineCap="Round" StrokeEndLineCap="Round" StrokeDashCap="Round" StrokeDashOffset="-2" StrokeDashArray="1 0" />
		<Path Data="F1 M 381.6,798.56 L 381.6,796.48"  Stroke="#ff000000" StrokeThickness="0.5" StrokeLineJoin="Round" StrokeStartLineCap="Round" StrokeEndLineCap="Round" StrokeDashCap="Round" StrokeDashOffset="-2" StrokeDashArray="1 0" />
		<Path Data="F1 M 382.4,798.56 L 382.4,796.48"  Stroke="#ff000000" StrokeThickness="0.5" StrokeLineJoin="Round" StrokeStartLineCap="Round" StrokeEndLineCap="Round" StrokeDashCap="Round" StrokeDashOffset="-2" StrokeDashArray="1 0" />
		<Path Data="F1 M 383.04,798.56 L 383.04,796.48"  Stroke="#ff000000" StrokeThickness="0.5" StrokeLineJoin="Round" StrokeStartLineCap="Round" StrokeEndLineCap="Round" StrokeDashCap="Round" StrokeDashOffset="-2" StrokeDashArray="1 0" />
		<Path Data="F1 M 383.68,801.6 L 383.68,796.48"  Stroke="#ff000000" StrokeThickness="0.5" StrokeLineJoin="Round" StrokeStartLineCap="Round" StrokeEndLineCap="Round" StrokeDashCap="Round" StrokeDashOffset="-2" StrokeDashArray="1 0" />
		<Path Data="F1 M 384.48,798.56 L 384.48,796.48"  Stroke="#ff000000" StrokeThickness="0.5" StrokeLineJoin="Round" StrokeStartLineCap="Round" StrokeEndLineCap="Round" StrokeDashCap="Round" StrokeDashOffset="-2" StrokeDashArray="1 0" />
		<Path Data="F1 M 385.12,798.56 L 385.12,796.48"  Stroke="#ff000000" StrokeThickness="0.5" StrokeLineJoin="Round" StrokeStartLineCap="Round" StrokeEndLineCap="Round" StrokeDashCap="Round" StrokeDashOffset="-2" StrokeDashArray="1 0" />
		<Path Data="F1 M 385.76,798.56 L 385.76,796.48"  Stroke="#ff000000" StrokeThickness="0.5" StrokeLineJoin="Round" StrokeStartLineCap="Round" StrokeEndLineCap="Round" StrokeDashCap="Round" StrokeDashOffset="-2" StrokeDashArray="1 0" />
		<Path Data="F1 M 386.56,798.56 L 386.56,796.48"  Stroke="#ff000000" StrokeThickness="0.5" StrokeLineJoin="Round" StrokeStartLineCap="Round" StrokeEndLineCap="Round" StrokeDashCap="Round" StrokeDashOffset="-2" StrokeDashArray="1 0" />
		<Path Data="F1 M 387.2,799.84 L 387.2,796.48"  Stroke="#ff000000" StrokeThickness="0.5" StrokeLineJoin="Round" StrokeStartLineCap="Round" StrokeEndLineCap="Round" StrokeDashCap="Round" StrokeDashOffset="-2" StrokeDashArray="1 0" />
		<Path Data="F1 M 387.84,798.56 L 387.84,796.48"  Stroke="#ff000000" StrokeThickness="0.5" StrokeLineJoin="Round" StrokeStartLineCap="Round" StrokeEndLineCap="Round" StrokeDashCap="Round" StrokeDashOffset="-2" StrokeDashArray="1 0" />
		<Path Data="F1 M 388.64,798.56 L 388.64,796.48"  Stroke="#ff000000" StrokeThickness="0.5" StrokeLineJoin="Round" StrokeStartLineCap="Round" StrokeEndLineCap="Round" StrokeDashCap="Round" StrokeDashOffset="-2" StrokeDashArray="1 0" />
		<Path Data="F1 M 389.28,798.56 L 389.28,796.48"  Stroke="#ff000000" StrokeThickness="0.5" StrokeLineJoin="Round" StrokeStartLineCap="Round" StrokeEndLineCap="Round" StrokeDashCap="Round" StrokeDashOffset="-2" StrokeDashArray="1 0" />
		<Path Data="F1 M 389.92,798.56 L 389.92,796.48"  Stroke="#ff000000" StrokeThickness="0.5" StrokeLineJoin="Round" StrokeStartLineCap="Round" StrokeEndLineCap="Round" StrokeDashCap="Round" StrokeDashOffset="-2" StrokeDashArray="1 0" />
		<Path Data="F1 M 390.72,801.6 L 390.72,796.48"  Stroke="#ff000000" StrokeThickness="0.5" StrokeLineJoin="Round" StrokeStartLineCap="Round" StrokeEndLineCap="Round" StrokeDashCap="Round" StrokeDashOffset="-2" StrokeDashArray="1 0" />
	</Canvas>
	<Glyphs Fill="#ff000000" FontUri="/Documents/1/Resources/Fonts/78B4EAC2-2B9E-4EA3-AC4B-66807428A141.odttf" FontRenderingEmSize="9.5176" StyleSimulations="None" OriginX="383.84" OriginY="809.76" Indices="23,49;20,49;19" UnicodeString="410" />
	<Canvas Clip="M 75.52,94.4 L 75.52,961.44 740.32,961.44 740.32,94.4 z" >
		<Path Data="F1 M 391.36,798.56 L 391.36,796.48"  Stroke="#ff000000" StrokeThickness="0.5" StrokeLineJoin="Round" StrokeStartLineCap="Round" StrokeEndLineCap="Round" StrokeDashCap="Round" StrokeDashOffset="-2" StrokeDashArray="1 0" />
		<Path Data="F1 M 392,798.56 L 392,796.48"  Stroke="#ff000000" StrokeThickness="0.5" StrokeLineJoin="Round" StrokeStartLineCap="Round" StrokeEndLineCap="Round" StrokeDashCap="Round" StrokeDashOffset="-2" StrokeDashArray="1 0" />
		<Path Data="F1 M 392.8,798.56 L 392.8,796.48"  Stroke="#ff000000" StrokeThickness="0.5" StrokeLineJoin="Round" StrokeStartLineCap="Round" StrokeEndLineCap="Round" StrokeDashCap="Round" StrokeDashOffset="-2" StrokeDashArray="1 0" />
		<Path Data="F1 M 393.44,798.56 L 393.44,796.48"  Stroke="#ff000000" StrokeThickness="0.5" StrokeLineJoin="Round" StrokeStartLineCap="Round" StrokeEndLineCap="Round" StrokeDashCap="Round" StrokeDashOffset="-2" StrokeDashArray="1 0" />
		<Path Data="F1 M 394.08,799.84 L 394.08,796.48"  Stroke="#ff000000" StrokeThickness="0.5" StrokeLineJoin="Round" StrokeStartLineCap="Round" StrokeEndLineCap="Round" StrokeDashCap="Round" StrokeDashOffset="-2" StrokeDashArray="1 0" />
		<Path Data="F1 M 394.88,798.56 L 394.88,796.48"  Stroke="#ff000000" StrokeThickness="0.5" StrokeLineJoin="Round" StrokeStartLineCap="Round" StrokeEndLineCap="Round" StrokeDashCap="Round" StrokeDashOffset="-2" StrokeDashArray="1 0" />
		<Path Data="F1 M 395.52,798.56 L 395.52,796.48"  Stroke="#ff000000" StrokeThickness="0.5" StrokeLineJoin="Round" StrokeStartLineCap="Round" StrokeEndLineCap="Round" StrokeDashCap="Round" StrokeDashOffset="-2" StrokeDashArray="1 0" />
		<Path Data="F1 M 396.16,798.56 L 396.16,796.48"  Stroke="#ff000000" StrokeThickness="0.5" StrokeLineJoin="Round" StrokeStartLineCap="Round" StrokeEndLineCap="Round" StrokeDashCap="Round" StrokeDashOffset="-2" StrokeDashArray="1 0" />
		<Path Data="F1 M 396.8,798.56 L 396.8,796.48"  Stroke="#ff000000" StrokeThickness="0.5" StrokeLineJoin="Round" StrokeStartLineCap="Round" StrokeEndLineCap="Round" StrokeDashCap="Round" StrokeDashOffset="-2" StrokeDashArray="1 0" />
		<Path Data="F1 M 397.6,801.6 L 397.6,796.48"  Stroke="#ff000000" StrokeThickness="0.5" StrokeLineJoin="Round" StrokeStartLineCap="Round" StrokeEndLineCap="Round" StrokeDashCap="Round" StrokeDashOffset="-2" StrokeDashArray="1 0" />
		<Path Data="F1 M 398.24,798.56 L 398.24,796.48"  Stroke="#ff000000" StrokeThickness="0.5" StrokeLineJoin="Round" StrokeStartLineCap="Round" StrokeEndLineCap="Round" StrokeDashCap="Round" StrokeDashOffset="-2" StrokeDashArray="1 0" />
		<Path Data="F1 M 398.88,798.56 L 398.88,796.48"  Stroke="#ff000000" StrokeThickness="0.5" StrokeLineJoin="Round" StrokeStartLineCap="Round" StrokeEndLineCap="Round" StrokeDashCap="Round" StrokeDashOffset="-2" StrokeDashArray="1 0" />
		<Path Data="F1 M 399.68,798.56 L 399.68,796.48"  Stroke="#ff000000" StrokeThickness="0.5" StrokeLineJoin="Round" StrokeStartLineCap="Round" StrokeEndLineCap="Round" StrokeDashCap="Round" StrokeDashOffset="-2" StrokeDashArray="1 0" />
		<Path Data="F1 M 400.32,798.56 L 400.32,796.48"  Stroke="#ff000000" StrokeThickness="0.5" StrokeLineJoin="Round" StrokeStartLineCap="Round" StrokeEndLineCap="Round" StrokeDashCap="Round" StrokeDashOffset="-2" StrokeDashArray="1 0" />
		<Path Data="F1 M 400.96,799.84 L 400.96,796.48"  Stroke="#ff000000" StrokeThickness="0.5" StrokeLineJoin="Round" StrokeStartLineCap="Round" StrokeEndLineCap="Round" StrokeDashCap="Round" StrokeDashOffset="-2" StrokeDashArray="1 0" />
		<Path Data="F1 M 401.76,798.56 L 401.76,796.48"  Stroke="#ff000000" StrokeThickness="0.5" StrokeLineJoin="Round" StrokeStartLineCap="Round" StrokeEndLineCap="Round" StrokeDashCap="Round" StrokeDashOffset="-2" StrokeDashArray="1 0" />
		<Path Data="F1 M 402.4,798.56 L 402.4,796.48"  Stroke="#ff000000" StrokeThickness="0.5" StrokeLineJoin="Round" StrokeStartLineCap="Round" StrokeEndLineCap="Round" StrokeDashCap="Round" StrokeDashOffset="-2" StrokeDashArray="1 0" />
		<Path Data="F1 M 403.04,798.56 L 403.04,796.48"  Stroke="#ff000000" StrokeThickness="0.5" StrokeLineJoin="Round" StrokeStartLineCap="Round" StrokeEndLineCap="Round" StrokeDashCap="Round" StrokeDashOffset="-2" StrokeDashArray="1 0" />
		<Path Data="F1 M 403.84,798.56 L 403.84,796.48"  Stroke="#ff000000" StrokeThickness="0.5" StrokeLineJoin="Round" StrokeStartLineCap="Round" StrokeEndLineCap="Round" StrokeDashCap="Round" StrokeDashOffset="-2" StrokeDashArray="1 0" />
		<Path Data="F1 M 404.48,801.6 L 404.48,796.48"  Stroke="#ff000000" StrokeThickness="0.5" StrokeLineJoin="Round" StrokeStartLineCap="Round" StrokeEndLineCap="Round" StrokeDashCap="Round" StrokeDashOffset="-2" StrokeDashArray="1 0" />
		<Path Data="F1 M 405.12,798.56 L 405.12,796.48"  Stroke="#ff000000" StrokeThickness="0.5" StrokeLineJoin="Round" StrokeStartLineCap="Round" StrokeEndLineCap="Round" StrokeDashCap="Round" StrokeDashOffset="-2" StrokeDashArray="1 0" />
		<Path Data="F1 M 405.92,798.56 L 405.92,796.48"  Stroke="#ff000000" StrokeThickness="0.5" StrokeLineJoin="Round" StrokeStartLineCap="Round" StrokeEndLineCap="Round" StrokeDashCap="Round" StrokeDashOffset="-2" StrokeDashArray="1 0" />
		<Path Data="F1 M 406.56,798.56 L 406.56,796.48"  Stroke="#ff000000" StrokeThickness="0.5" StrokeLineJoin="Round" StrokeStartLineCap="Round" StrokeEndLineCap="Round" StrokeDashCap="Round" StrokeDashOffset="-2" StrokeDashArray="1 0" />
		<Path Data="F1 M 407.2,798.56 L 407.2,796.48"  Stroke="#ff000000" StrokeThickness="0.5" StrokeLineJoin="Round" StrokeStartLineCap="Round" StrokeEndLineCap="Round" StrokeDashCap="Round" StrokeDashOffset="-2" StrokeDashArray="1 0" />
		<Path Data="F1 M 408,799.84 L 408,796.48"  Stroke="#ff000000" StrokeThickness="0.5" StrokeLineJoin="Round" StrokeStartLineCap="Round" StrokeEndLineCap="Round" StrokeDashCap="Round" StrokeDashOffset="-2" StrokeDashArray="1 0" />
		<Path Data="F1 M 408.64,798.56 L 408.64,796.48"  Stroke="#ff000000" StrokeThickness="0.5" StrokeLineJoin="Round" StrokeStartLineCap="Round" StrokeEndLineCap="Round" StrokeDashCap="Round" StrokeDashOffset="-2" StrokeDashArray="1 0" />
		<Path Data="F1 M 409.28,798.56 L 409.28,796.48"  Stroke="#ff000000" StrokeThickness="0.5" StrokeLineJoin="Round" StrokeStartLineCap="Round" StrokeEndLineCap="Round" StrokeDashCap="Round" StrokeDashOffset="-2" StrokeDashArray="1 0" />
		<Path Data="F1 M 410.08,798.56 L 410.08,796.48"  Stroke="#ff000000" StrokeThickness="0.5" StrokeLineJoin="Round" StrokeStartLineCap="Round" StrokeEndLineCap="Round" StrokeDashCap="Round" StrokeDashOffset="-2" StrokeDashArray="1 0" />
		<Path Data="F1 M 410.72,798.56 L 410.72,796.48"  Stroke="#ff000000" StrokeThickness="0.5" StrokeLineJoin="Round" StrokeStartLineCap="Round" StrokeEndLineCap="Round" StrokeDashCap="Round" StrokeDashOffset="-2" StrokeDashArray="1 0" />
		<Path Data="F1 M 411.36,801.6 L 411.36,796.48"  Stroke="#ff000000" StrokeThickness="0.5" StrokeLineJoin="Round" StrokeStartLineCap="Round" StrokeEndLineCap="Round" StrokeDashCap="Round" StrokeDashOffset="-2" StrokeDashArray="1 0" />
		<Path Data="F1 M 412.16,798.56 L 412.16,796.48"  Stroke="#ff000000" StrokeThickness="0.5" StrokeLineJoin="Round" StrokeStartLineCap="Round" StrokeEndLineCap="Round" StrokeDashCap="Round" StrokeDashOffset="-2" StrokeDashArray="1 0" />
		<Path Data="F1 M 412.8,798.56 L 412.8,796.48"  Stroke="#ff000000" StrokeThickness="0.5" StrokeLineJoin="Round" StrokeStartLineCap="Round" StrokeEndLineCap="Round" StrokeDashCap="Round" StrokeDashOffset="-2" StrokeDashArray="1 0" />
		<Path Data="F1 M 413.44,798.56 L 413.44,796.48"  Stroke="#ff000000" StrokeThickness="0.5" StrokeLineJoin="Round" StrokeStartLineCap="Round" StrokeEndLineCap="Round" StrokeDashCap="Round" StrokeDashOffset="-2" StrokeDashArray="1 0" />
		<Path Data="F1 M 414.24,798.56 L 414.24,796.48"  Stroke="#ff000000" StrokeThickness="0.5" StrokeLineJoin="Round" StrokeStartLineCap="Round" StrokeEndLineCap="Round" StrokeDashCap="Round" StrokeDashOffset="-2" StrokeDashArray="1 0" />
		<Path Data="F1 M 414.88,799.84 L 414.88,796.48"  Stroke="#ff000000" StrokeThickness="0.5" StrokeLineJoin="Round" StrokeStartLineCap="Round" StrokeEndLineCap="Round" StrokeDashCap="Round" StrokeDashOffset="-2" StrokeDashArray="1 0" />
		<Path Data="F1 M 415.52,798.56 L 415.52,796.48"  Stroke="#ff000000" StrokeThickness="0.5" StrokeLineJoin="Round" StrokeStartLineCap="Round" StrokeEndLineCap="Round" StrokeDashCap="Round" StrokeDashOffset="-2" StrokeDashArray="1 0" />
		<Path Data="F1 M 416.16,798.56 L 416.16,796.48"  Stroke="#ff000000" StrokeThickness="0.5" StrokeLineJoin="Round" StrokeStartLineCap="Round" StrokeEndLineCap="Round" StrokeDashCap="Round" StrokeDashOffset="-2" StrokeDashArray="1 0" />
		<Path Data="F1 M 416.96,798.56 L 416.96,796.48"  Stroke="#ff000000" StrokeThickness="0.5" StrokeLineJoin="Round" StrokeStartLineCap="Round" StrokeEndLineCap="Round" StrokeDashCap="Round" StrokeDashOffset="-2" StrokeDashArray="1 0" />
		<Path Data="F1 M 417.6,798.56 L 417.6,796.48"  Stroke="#ff000000" StrokeThickness="0.5" StrokeLineJoin="Round" StrokeStartLineCap="Round" StrokeEndLineCap="Round" StrokeDashCap="Round" StrokeDashOffset="-2" StrokeDashArray="1 0" />
		<Path Data="F1 M 418.24,801.6 L 418.24,796.48"  Stroke="#ff000000" StrokeThickness="0.5" StrokeLineJoin="Round" StrokeStartLineCap="Round" StrokeEndLineCap="Round" StrokeDashCap="Round" StrokeDashOffset="-2" StrokeDashArray="1 0" />
	</Canvas>
	<Glyphs Fill="#ff000000" FontUri="/Documents/1/Resources/Fonts/78B4EAC2-2B9E-4EA3-AC4B-66807428A141.odttf" FontRenderingEmSize="9.5176" StyleSimulations="None" OriginX="411.36" OriginY="809.76" Indices="23,49;24,49;19" UnicodeString="450" />
	<Canvas Clip="M 75.52,94.4 L 75.52,961.44 740.32,961.44 740.32,94.4 z" >
		<Path Data="F1 M 419.04,798.56 L 419.04,796.48"  Stroke="#ff000000" StrokeThickness="0.5" StrokeLineJoin="Round" StrokeStartLineCap="Round" StrokeEndLineCap="Round" StrokeDashCap="Round" StrokeDashOffset="-2" StrokeDashArray="1 0" />
		<Path Data="F1 M 419.68,798.56 L 419.68,796.48"  Stroke="#ff000000" StrokeThickness="0.5" StrokeLineJoin="Round" StrokeStartLineCap="Round" StrokeEndLineCap="Round" StrokeDashCap="Round" StrokeDashOffset="-2" StrokeDashArray="1 0" />
		<Path Data="F1 M 420.32,798.56 L 420.32,796.48"  Stroke="#ff000000" StrokeThickness="0.5" StrokeLineJoin="Round" StrokeStartLineCap="Round" StrokeEndLineCap="Round" StrokeDashCap="Round" StrokeDashOffset="-2" StrokeDashArray="1 0" />
		<Path Data="F1 M 421.12,798.56 L 421.12,796.48"  Stroke="#ff000000" StrokeThickness="0.5" StrokeLineJoin="Round" StrokeStartLineCap="Round" StrokeEndLineCap="Round" StrokeDashCap="Round" StrokeDashOffset="-2" StrokeDashArray="1 0" />
		<Path Data="F1 M 421.76,799.84 L 421.76,796.48"  Stroke="#ff000000" StrokeThickness="0.5" StrokeLineJoin="Round" StrokeStartLineCap="Round" StrokeEndLineCap="Round" StrokeDashCap="Round" StrokeDashOffset="-2" StrokeDashArray="1 0" />
		<Path Data="F1 M 422.4,798.56 L 422.4,796.48"  Stroke="#ff000000" StrokeThickness="0.5" StrokeLineJoin="Round" StrokeStartLineCap="Round" StrokeEndLineCap="Round" StrokeDashCap="Round" StrokeDashOffset="-2" StrokeDashArray="1 0" />
		<Path Data="F1 M 423.2,798.56 L 423.2,796.48"  Stroke="#ff000000" StrokeThickness="0.5" StrokeLineJoin="Round" StrokeStartLineCap="Round" StrokeEndLineCap="Round" StrokeDashCap="Round" StrokeDashOffset="-2" StrokeDashArray="1 0" />
		<Path Data="F1 M 423.84,798.56 L 423.84,796.48"  Stroke="#ff000000" StrokeThickness="0.5" StrokeLineJoin="Round" StrokeStartLineCap="Round" StrokeEndLineCap="Round" StrokeDashCap="Round" StrokeDashOffset="-2" StrokeDashArray="1 0" />
		<Path Data="F1 M 424.48,798.56 L 424.48,796.48"  Stroke="#ff000000" StrokeThickness="0.5" StrokeLineJoin="Round" StrokeStartLineCap="Round" StrokeEndLineCap="Round" StrokeDashCap="Round" StrokeDashOffset="-2" StrokeDashArray="1 0" />
		<Path Data="F1 M 425.28,801.6 L 425.28,796.48"  Stroke="#ff000000" StrokeThickness="0.5" StrokeLineJoin="Round" StrokeStartLineCap="Round" StrokeEndLineCap="Round" StrokeDashCap="Round" StrokeDashOffset="-2" StrokeDashArray="1 0" />
		<Path Data="F1 M 425.92,798.56 L 425.92,796.48"  Stroke="#ff000000" StrokeThickness="0.5" StrokeLineJoin="Round" StrokeStartLineCap="Round" StrokeEndLineCap="Round" StrokeDashCap="Round" StrokeDashOffset="-2" StrokeDashArray="1 0" />
		<Path Data="F1 M 426.56,798.56 L 426.56,796.48"  Stroke="#ff000000" StrokeThickness="0.5" StrokeLineJoin="Round" StrokeStartLineCap="Round" StrokeEndLineCap="Round" StrokeDashCap="Round" StrokeDashOffset="-2" StrokeDashArray="1 0" />
		<Path Data="F1 M 427.36,798.56 L 427.36,796.48"  Stroke="#ff000000" StrokeThickness="0.5" StrokeLineJoin="Round" StrokeStartLineCap="Round" StrokeEndLineCap="Round" StrokeDashCap="Round" StrokeDashOffset="-2" StrokeDashArray="1 0" />
		<Path Data="F1 M 428,798.56 L 428,796.48"  Stroke="#ff000000" StrokeThickness="0.5" StrokeLineJoin="Round" StrokeStartLineCap="Round" StrokeEndLineCap="Round" StrokeDashCap="Round" StrokeDashOffset="-2" StrokeDashArray="1 0" />
		<Path Data="F1 M 428.64,799.84 L 428.64,796.48"  Stroke="#ff000000" StrokeThickness="0.5" StrokeLineJoin="Round" StrokeStartLineCap="Round" StrokeEndLineCap="Round" StrokeDashCap="Round" StrokeDashOffset="-2" StrokeDashArray="1 0" />
		<Path Data="F1 M 429.44,798.56 L 429.44,796.48"  Stroke="#ff000000" StrokeThickness="0.5" StrokeLineJoin="Round" StrokeStartLineCap="Round" StrokeEndLineCap="Round" StrokeDashCap="Round" StrokeDashOffset="-2" StrokeDashArray="1 0" />
		<Path Data="F1 M 430.08,798.56 L 430.08,796.48"  Stroke="#ff000000" StrokeThickness="0.5" StrokeLineJoin="Round" StrokeStartLineCap="Round" StrokeEndLineCap="Round" StrokeDashCap="Round" StrokeDashOffset="-2" StrokeDashArray="1 0" />
		<Path Data="F1 M 430.72,798.56 L 430.72,796.48"  Stroke="#ff000000" StrokeThickness="0.5" StrokeLineJoin="Round" StrokeStartLineCap="Round" StrokeEndLineCap="Round" StrokeDashCap="Round" StrokeDashOffset="-2" StrokeDashArray="1 0" />
		<Path Data="F1 M 431.52,798.56 L 431.52,796.48"  Stroke="#ff000000" StrokeThickness="0.5" StrokeLineJoin="Round" StrokeStartLineCap="Round" StrokeEndLineCap="Round" StrokeDashCap="Round" StrokeDashOffset="-2" StrokeDashArray="1 0" />
		<Path Data="F1 M 432.16,801.6 L 432.16,796.48"  Stroke="#ff000000" StrokeThickness="0.5" StrokeLineJoin="Round" StrokeStartLineCap="Round" StrokeEndLineCap="Round" StrokeDashCap="Round" StrokeDashOffset="-2" StrokeDashArray="1 0" />
		<Path Data="F1 M 432.8,798.56 L 432.8,796.48"  Stroke="#ff000000" StrokeThickness="0.5" StrokeLineJoin="Round" StrokeStartLineCap="Round" StrokeEndLineCap="Round" StrokeDashCap="Round" StrokeDashOffset="-2" StrokeDashArray="1 0" />
		<Path Data="F1 M 433.44,798.56 L 433.44,796.48"  Stroke="#ff000000" StrokeThickness="0.5" StrokeLineJoin="Round" StrokeStartLineCap="Round" StrokeEndLineCap="Round" StrokeDashCap="Round" StrokeDashOffset="-2" StrokeDashArray="1 0" />
		<Path Data="F1 M 434.24,798.56 L 434.24,796.48"  Stroke="#ff000000" StrokeThickness="0.5" StrokeLineJoin="Round" StrokeStartLineCap="Round" StrokeEndLineCap="Round" StrokeDashCap="Round" StrokeDashOffset="-2" StrokeDashArray="1 0" />
		<Path Data="F1 M 434.88,798.56 L 434.88,796.48"  Stroke="#ff000000" StrokeThickness="0.5" StrokeLineJoin="Round" StrokeStartLineCap="Round" StrokeEndLineCap="Round" StrokeDashCap="Round" StrokeDashOffset="-2" StrokeDashArray="1 0" />
		<Path Data="F1 M 435.52,799.84 L 435.52,796.48"  Stroke="#ff000000" StrokeThickness="0.5" StrokeLineJoin="Round" StrokeStartLineCap="Round" StrokeEndLineCap="Round" StrokeDashCap="Round" StrokeDashOffset="-2" StrokeDashArray="1 0" />
		<Path Data="F1 M 436.32,798.56 L 436.32,796.48"  Stroke="#ff000000" StrokeThickness="0.5" StrokeLineJoin="Round" StrokeStartLineCap="Round" StrokeEndLineCap="Round" StrokeDashCap="Round" StrokeDashOffset="-2" StrokeDashArray="1 0" />
		<Path Data="F1 M 436.96,798.56 L 436.96,796.48"  Stroke="#ff000000" StrokeThickness="0.5" StrokeLineJoin="Round" StrokeStartLineCap="Round" StrokeEndLineCap="Round" StrokeDashCap="Round" StrokeDashOffset="-2" StrokeDashArray="1 0" />
		<Path Data="F1 M 437.6,798.56 L 437.6,796.48"  Stroke="#ff000000" StrokeThickness="0.5" StrokeLineJoin="Round" StrokeStartLineCap="Round" StrokeEndLineCap="Round" StrokeDashCap="Round" StrokeDashOffset="-2" StrokeDashArray="1 0" />
		<Path Data="F1 M 438.4,798.56 L 438.4,796.48"  Stroke="#ff000000" StrokeThickness="0.5" StrokeLineJoin="Round" StrokeStartLineCap="Round" StrokeEndLineCap="Round" StrokeDashCap="Round" StrokeDashOffset="-2" StrokeDashArray="1 0" />
		<Path Data="F1 M 439.04,801.6 L 439.04,796.48"  Stroke="#ff000000" StrokeThickness="0.5" StrokeLineJoin="Round" StrokeStartLineCap="Round" StrokeEndLineCap="Round" StrokeDashCap="Round" StrokeDashOffset="-2" StrokeDashArray="1 0" />
		<Path Data="F1 M 439.68,798.56 L 439.68,796.48"  Stroke="#ff000000" StrokeThickness="0.5" StrokeLineJoin="Round" StrokeStartLineCap="Round" StrokeEndLineCap="Round" StrokeDashCap="Round" StrokeDashOffset="-2" StrokeDashArray="1 0" />
		<Path Data="F1 M 440.48,798.56 L 440.48,796.48"  Stroke="#ff000000" StrokeThickness="0.5" StrokeLineJoin="Round" StrokeStartLineCap="Round" StrokeEndLineCap="Round" StrokeDashCap="Round" StrokeDashOffset="-2" StrokeDashArray="1 0" />
		<Path Data="F1 M 441.12,798.56 L 441.12,796.48"  Stroke="#ff000000" StrokeThickness="0.5" StrokeLineJoin="Round" StrokeStartLineCap="Round" StrokeEndLineCap="Round" StrokeDashCap="Round" StrokeDashOffset="-2" StrokeDashArray="1 0" />
		<Path Data="F1 M 441.76,798.56 L 441.76,796.48"  Stroke="#ff000000" StrokeThickness="0.5" StrokeLineJoin="Round" StrokeStartLineCap="Round" StrokeEndLineCap="Round" StrokeDashCap="Round" StrokeDashOffset="-2" StrokeDashArray="1 0" />
		<Path Data="F1 M 442.56,799.84 L 442.56,796.48"  Stroke="#ff000000" StrokeThickness="0.5" StrokeLineJoin="Round" StrokeStartLineCap="Round" StrokeEndLineCap="Round" StrokeDashCap="Round" StrokeDashOffset="-2" StrokeDashArray="1 0" />
		<Path Data="F1 M 443.2,798.56 L 443.2,796.48"  Stroke="#ff000000" StrokeThickness="0.5" StrokeLineJoin="Round" StrokeStartLineCap="Round" StrokeEndLineCap="Round" StrokeDashCap="Round" StrokeDashOffset="-2" StrokeDashArray="1 0" />
		<Path Data="F1 M 443.84,798.56 L 443.84,796.48"  Stroke="#ff000000" StrokeThickness="0.5" StrokeLineJoin="Round" StrokeStartLineCap="Round" StrokeEndLineCap="Round" StrokeDashCap="Round" StrokeDashOffset="-2" StrokeDashArray="1 0" />
		<Path Data="F1 M 444.64,798.56 L 444.64,796.48"  Stroke="#ff000000" StrokeThickness="0.5" StrokeLineJoin="Round" StrokeStartLineCap="Round" StrokeEndLineCap="Round" StrokeDashCap="Round" StrokeDashOffset="-2" StrokeDashArray="1 0" />
		<Path Data="F1 M 445.28,798.56 L 445.28,796.48"  Stroke="#ff000000" StrokeThickness="0.5" StrokeLineJoin="Round" StrokeStartLineCap="Round" StrokeEndLineCap="Round" StrokeDashCap="Round" StrokeDashOffset="-2" StrokeDashArray="1 0" />
		<Path Data="F1 M 445.92,801.6 L 445.92,796.48"  Stroke="#ff000000" StrokeThickness="0.5" StrokeLineJoin="Round" StrokeStartLineCap="Round" StrokeEndLineCap="Round" StrokeDashCap="Round" StrokeDashOffset="-2" StrokeDashArray="1 0" />
	</Canvas>
	<Glyphs Fill="#ff000000" FontUri="/Documents/1/Resources/Fonts/78B4EAC2-2B9E-4EA3-AC4B-66807428A141.odttf" FontRenderingEmSize="9.5176" StyleSimulations="None" OriginX="439.04" OriginY="809.76" Indices="23,49;28,49;19" UnicodeString="490" />
	<Canvas Clip="M 75.52,94.4 L 75.52,961.44 740.32,961.44 740.32,94.4 z" >
		<Path Data="F1 M 446.72,798.56 L 446.72,796.48"  Stroke="#ff000000" StrokeThickness="0.5" StrokeLineJoin="Round" StrokeStartLineCap="Round" StrokeEndLineCap="Round" StrokeDashCap="Round" StrokeDashOffset="-2" StrokeDashArray="1 0" />
		<Path Data="F1 M 447.36,798.56 L 447.36,796.48"  Stroke="#ff000000" StrokeThickness="0.5" StrokeLineJoin="Round" StrokeStartLineCap="Round" StrokeEndLineCap="Round" StrokeDashCap="Round" StrokeDashOffset="-2" StrokeDashArray="1 0" />
		<Path Data="F1 M 448,798.56 L 448,796.48"  Stroke="#ff000000" StrokeThickness="0.5" StrokeLineJoin="Round" StrokeStartLineCap="Round" StrokeEndLineCap="Round" StrokeDashCap="Round" StrokeDashOffset="-2" StrokeDashArray="1 0" />
		<Path Data="F1 M 448.8,798.56 L 448.8,796.48"  Stroke="#ff000000" StrokeThickness="0.5" StrokeLineJoin="Round" StrokeStartLineCap="Round" StrokeEndLineCap="Round" StrokeDashCap="Round" StrokeDashOffset="-2" StrokeDashArray="1 0" />
		<Path Data="F1 M 449.44,799.84 L 449.44,796.48"  Stroke="#ff000000" StrokeThickness="0.5" StrokeLineJoin="Round" StrokeStartLineCap="Round" StrokeEndLineCap="Round" StrokeDashCap="Round" StrokeDashOffset="-2" StrokeDashArray="1 0" />
		<Path Data="F1 M 450.08,798.56 L 450.08,796.48"  Stroke="#ff000000" StrokeThickness="0.5" StrokeLineJoin="Round" StrokeStartLineCap="Round" StrokeEndLineCap="Round" StrokeDashCap="Round" StrokeDashOffset="-2" StrokeDashArray="1 0" />
		<Path Data="F1 M 450.88,798.56 L 450.88,796.48"  Stroke="#ff000000" StrokeThickness="0.5" StrokeLineJoin="Round" StrokeStartLineCap="Round" StrokeEndLineCap="Round" StrokeDashCap="Round" StrokeDashOffset="-2" StrokeDashArray="1 0" />
		<Path Data="F1 M 451.52,798.56 L 451.52,796.48"  Stroke="#ff000000" StrokeThickness="0.5" StrokeLineJoin="Round" StrokeStartLineCap="Round" StrokeEndLineCap="Round" StrokeDashCap="Round" StrokeDashOffset="-2" StrokeDashArray="1 0" />
		<Path Data="F1 M 452.16,798.56 L 452.16,796.48"  Stroke="#ff000000" StrokeThickness="0.5" StrokeLineJoin="Round" StrokeStartLineCap="Round" StrokeEndLineCap="Round" StrokeDashCap="Round" StrokeDashOffset="-2" StrokeDashArray="1 0" />
		<Path Data="F1 M 452.8,801.6 L 452.8,796.48"  Stroke="#ff000000" StrokeThickness="0.5" StrokeLineJoin="Round" StrokeStartLineCap="Round" StrokeEndLineCap="Round" StrokeDashCap="Round" StrokeDashOffset="-2" StrokeDashArray="1 0" />
		<Path Data="F1 M 453.6,798.56 L 453.6,796.48"  Stroke="#ff000000" StrokeThickness="0.5" StrokeLineJoin="Round" StrokeStartLineCap="Round" StrokeEndLineCap="Round" StrokeDashCap="Round" StrokeDashOffset="-2" StrokeDashArray="1 0" />
		<Path Data="F1 M 454.24,798.56 L 454.24,796.48"  Stroke="#ff000000" StrokeThickness="0.5" StrokeLineJoin="Round" StrokeStartLineCap="Round" StrokeEndLineCap="Round" StrokeDashCap="Round" StrokeDashOffset="-2" StrokeDashArray="1 0" />
		<Path Data="F1 M 454.88,798.56 L 454.88,796.48"  Stroke="#ff000000" StrokeThickness="0.5" StrokeLineJoin="Round" StrokeStartLineCap="Round" StrokeEndLineCap="Round" StrokeDashCap="Round" StrokeDashOffset="-2" StrokeDashArray="1 0" />
		<Path Data="F1 M 455.68,798.56 L 455.68,796.48"  Stroke="#ff000000" StrokeThickness="0.5" StrokeLineJoin="Round" StrokeStartLineCap="Round" StrokeEndLineCap="Round" StrokeDashCap="Round" StrokeDashOffset="-2" StrokeDashArray="1 0" />
		<Path Data="F1 M 456.32,799.84 L 456.32,796.48"  Stroke="#ff000000" StrokeThickness="0.5" StrokeLineJoin="Round" StrokeStartLineCap="Round" StrokeEndLineCap="Round" StrokeDashCap="Round" StrokeDashOffset="-2" StrokeDashArray="1 0" />
		<Path Data="F1 M 456.96,798.56 L 456.96,796.48"  Stroke="#ff000000" StrokeThickness="0.5" StrokeLineJoin="Round" StrokeStartLineCap="Round" StrokeEndLineCap="Round" StrokeDashCap="Round" StrokeDashOffset="-2" StrokeDashArray="1 0" />
		<Path Data="F1 M 457.76,798.56 L 457.76,796.48"  Stroke="#ff000000" StrokeThickness="0.5" StrokeLineJoin="Round" StrokeStartLineCap="Round" StrokeEndLineCap="Round" StrokeDashCap="Round" StrokeDashOffset="-2" StrokeDashArray="1 0" />
		<Path Data="F1 M 458.4,798.56 L 458.4,796.48"  Stroke="#ff000000" StrokeThickness="0.5" StrokeLineJoin="Round" StrokeStartLineCap="Round" StrokeEndLineCap="Round" StrokeDashCap="Round" StrokeDashOffset="-2" StrokeDashArray="1 0" />
		<Path Data="F1 M 459.04,798.56 L 459.04,796.48"  Stroke="#ff000000" StrokeThickness="0.5" StrokeLineJoin="Round" StrokeStartLineCap="Round" StrokeEndLineCap="Round" StrokeDashCap="Round" StrokeDashOffset="-2" StrokeDashArray="1 0" />
		<Path Data="F1 M 459.84,801.6 L 459.84,796.48"  Stroke="#ff000000" StrokeThickness="0.5" StrokeLineJoin="Round" StrokeStartLineCap="Round" StrokeEndLineCap="Round" StrokeDashCap="Round" StrokeDashOffset="-2" StrokeDashArray="1 0" />
		<Path Data="F1 M 460.48,798.56 L 460.48,796.48"  Stroke="#ff000000" StrokeThickness="0.5" StrokeLineJoin="Round" StrokeStartLineCap="Round" StrokeEndLineCap="Round" StrokeDashCap="Round" StrokeDashOffset="-2" StrokeDashArray="1 0" />
		<Path Data="F1 M 461.12,798.56 L 461.12,796.48"  Stroke="#ff000000" StrokeThickness="0.5" StrokeLineJoin="Round" StrokeStartLineCap="Round" StrokeEndLineCap="Round" StrokeDashCap="Round" StrokeDashOffset="-2" StrokeDashArray="1 0" />
		<Path Data="F1 M 461.92,798.56 L 461.92,796.48"  Stroke="#ff000000" StrokeThickness="0.5" StrokeLineJoin="Round" StrokeStartLineCap="Round" StrokeEndLineCap="Round" StrokeDashCap="Round" StrokeDashOffset="-2" StrokeDashArray="1 0" />
		<Path Data="F1 M 462.56,798.56 L 462.56,796.48"  Stroke="#ff000000" StrokeThickness="0.5" StrokeLineJoin="Round" StrokeStartLineCap="Round" StrokeEndLineCap="Round" StrokeDashCap="Round" StrokeDashOffset="-2" StrokeDashArray="1 0" />
		<Path Data="F1 M 463.2,799.84 L 463.2,796.48"  Stroke="#ff000000" StrokeThickness="0.5" StrokeLineJoin="Round" StrokeStartLineCap="Round" StrokeEndLineCap="Round" StrokeDashCap="Round" StrokeDashOffset="-2" StrokeDashArray="1 0" />
		<Path Data="F1 M 464,798.56 L 464,796.48"  Stroke="#ff000000" StrokeThickness="0.5" StrokeLineJoin="Round" StrokeStartLineCap="Round" StrokeEndLineCap="Round" StrokeDashCap="Round" StrokeDashOffset="-2" StrokeDashArray="1 0" />
		<Path Data="F1 M 464.64,798.56 L 464.64,796.48"  Stroke="#ff000000" StrokeThickness="0.5" StrokeLineJoin="Round" StrokeStartLineCap="Round" StrokeEndLineCap="Round" StrokeDashCap="Round" StrokeDashOffset="-2" StrokeDashArray="1 0" />
		<Path Data="F1 M 465.28,798.56 L 465.28,796.48"  Stroke="#ff000000" StrokeThickness="0.5" StrokeLineJoin="Round" StrokeStartLineCap="Round" StrokeEndLineCap="Round" StrokeDashCap="Round" StrokeDashOffset="-2" StrokeDashArray="1 0" />
		<Path Data="F1 M 466.08,798.56 L 466.08,796.48"  Stroke="#ff000000" StrokeThickness="0.5" StrokeLineJoin="Round" StrokeStartLineCap="Round" StrokeEndLineCap="Round" StrokeDashCap="Round" StrokeDashOffset="-2" StrokeDashArray="1 0" />
		<Path Data="F1 M 466.72,801.6 L 466.72,796.48"  Stroke="#ff000000" StrokeThickness="0.5" StrokeLineJoin="Round" StrokeStartLineCap="Round" StrokeEndLineCap="Round" StrokeDashCap="Round" StrokeDashOffset="-2" StrokeDashArray="1 0" />
		<Path Data="F1 M 467.36,798.56 L 467.36,796.48"  Stroke="#ff000000" StrokeThickness="0.5" StrokeLineJoin="Round" StrokeStartLineCap="Round" StrokeEndLineCap="Round" StrokeDashCap="Round" StrokeDashOffset="-2" StrokeDashArray="1 0" />
		<Path Data="F1 M 468.16,798.56 L 468.16,796.48"  Stroke="#ff000000" StrokeThickness="0.5" StrokeLineJoin="Round" StrokeStartLineCap="Round" StrokeEndLineCap="Round" StrokeDashCap="Round" StrokeDashOffset="-2" StrokeDashArray="1 0" />
		<Path Data="F1 M 468.8,798.56 L 468.8,796.48"  Stroke="#ff000000" StrokeThickness="0.5" StrokeLineJoin="Round" StrokeStartLineCap="Round" StrokeEndLineCap="Round" StrokeDashCap="Round" StrokeDashOffset="-2" StrokeDashArray="1 0" />
		<Path Data="F1 M 469.44,798.56 L 469.44,796.48"  Stroke="#ff000000" StrokeThickness="0.5" StrokeLineJoin="Round" StrokeStartLineCap="Round" StrokeEndLineCap="Round" StrokeDashCap="Round" StrokeDashOffset="-2" StrokeDashArray="1 0" />
		<Path Data="F1 M 470.08,799.84 L 470.08,796.48"  Stroke="#ff000000" StrokeThickness="0.5" StrokeLineJoin="Round" StrokeStartLineCap="Round" StrokeEndLineCap="Round" StrokeDashCap="Round" StrokeDashOffset="-2" StrokeDashArray="1 0" />
		<Path Data="F1 M 470.88,798.56 L 470.88,796.48"  Stroke="#ff000000" StrokeThickness="0.5" StrokeLineJoin="Round" StrokeStartLineCap="Round" StrokeEndLineCap="Round" StrokeDashCap="Round" StrokeDashOffset="-2" StrokeDashArray="1 0" />
		<Path Data="F1 M 471.52,798.56 L 471.52,796.48"  Stroke="#ff000000" StrokeThickness="0.5" StrokeLineJoin="Round" StrokeStartLineCap="Round" StrokeEndLineCap="Round" StrokeDashCap="Round" StrokeDashOffset="-2" StrokeDashArray="1 0" />
		<Path Data="F1 M 472.16,798.56 L 472.16,796.48"  Stroke="#ff000000" StrokeThickness="0.5" StrokeLineJoin="Round" StrokeStartLineCap="Round" StrokeEndLineCap="Round" StrokeDashCap="Round" StrokeDashOffset="-2" StrokeDashArray="1 0" />
		<Path Data="F1 M 472.96,798.56 L 472.96,796.48"  Stroke="#ff000000" StrokeThickness="0.5" StrokeLineJoin="Round" StrokeStartLineCap="Round" StrokeEndLineCap="Round" StrokeDashCap="Round" StrokeDashOffset="-2" StrokeDashArray="1 0" />
		<Path Data="F1 M 473.6,801.6 L 473.6,796.48"  Stroke="#ff000000" StrokeThickness="0.5" StrokeLineJoin="Round" StrokeStartLineCap="Round" StrokeEndLineCap="Round" StrokeDashCap="Round" StrokeDashOffset="-2" StrokeDashArray="1 0" />
	</Canvas>
	<Glyphs Fill="#ff000000" FontUri="/Documents/1/Resources/Fonts/78B4EAC2-2B9E-4EA3-AC4B-66807428A141.odttf" FontRenderingEmSize="9.5176" StyleSimulations="None" OriginX="466.72" OriginY="809.76" Indices="24,49;22,49;19" UnicodeString="530" />
	<Canvas Clip="M 75.52,94.4 L 75.52,961.44 740.32,961.44 740.32,94.4 z" >
		<Path Data="F1 M 474.24,798.56 L 474.24,796.48"  Stroke="#ff000000" StrokeThickness="0.5" StrokeLineJoin="Round" StrokeStartLineCap="Round" StrokeEndLineCap="Round" StrokeDashCap="Round" StrokeDashOffset="-2" StrokeDashArray="1 0" />
		<Path Data="F1 M 475.04,798.56 L 475.04,796.48"  Stroke="#ff000000" StrokeThickness="0.5" StrokeLineJoin="Round" StrokeStartLineCap="Round" StrokeEndLineCap="Round" StrokeDashCap="Round" StrokeDashOffset="-2" StrokeDashArray="1 0" />
		<Path Data="F1 M 475.68,798.56 L 475.68,796.48"  Stroke="#ff000000" StrokeThickness="0.5" StrokeLineJoin="Round" StrokeStartLineCap="Round" StrokeEndLineCap="Round" StrokeDashCap="Round" StrokeDashOffset="-2" StrokeDashArray="1 0" />
		<Path Data="F1 M 476.32,798.56 L 476.32,796.48"  Stroke="#ff000000" StrokeThickness="0.5" StrokeLineJoin="Round" StrokeStartLineCap="Round" StrokeEndLineCap="Round" StrokeDashCap="Round" StrokeDashOffset="-2" StrokeDashArray="1 0" />
		<Path Data="F1 M 477.12,799.84 L 477.12,796.48"  Stroke="#ff000000" StrokeThickness="0.5" StrokeLineJoin="Round" StrokeStartLineCap="Round" StrokeEndLineCap="Round" StrokeDashCap="Round" StrokeDashOffset="-2" StrokeDashArray="1 0" />
		<Path Data="F1 M 477.76,798.56 L 477.76,796.48"  Stroke="#ff000000" StrokeThickness="0.5" StrokeLineJoin="Round" StrokeStartLineCap="Round" StrokeEndLineCap="Round" StrokeDashCap="Round" StrokeDashOffset="-2" StrokeDashArray="1 0" />
		<Path Data="F1 M 478.4,798.56 L 478.4,796.48"  Stroke="#ff000000" StrokeThickness="0.5" StrokeLineJoin="Round" StrokeStartLineCap="Round" StrokeEndLineCap="Round" StrokeDashCap="Round" StrokeDashOffset="-2" StrokeDashArray="1 0" />
		<Path Data="F1 M 479.2,798.56 L 479.2,796.48"  Stroke="#ff000000" StrokeThickness="0.5" StrokeLineJoin="Round" StrokeStartLineCap="Round" StrokeEndLineCap="Round" StrokeDashCap="Round" StrokeDashOffset="-2" StrokeDashArray="1 0" />
		<Path Data="F1 M 479.84,798.56 L 479.84,796.48"  Stroke="#ff000000" StrokeThickness="0.5" StrokeLineJoin="Round" StrokeStartLineCap="Round" StrokeEndLineCap="Round" StrokeDashCap="Round" StrokeDashOffset="-2" StrokeDashArray="1 0" />
		<Path Data="F1 M 480.48,801.6 L 480.48,796.48"  Stroke="#ff000000" StrokeThickness="0.5" StrokeLineJoin="Round" StrokeStartLineCap="Round" StrokeEndLineCap="Round" StrokeDashCap="Round" StrokeDashOffset="-2" StrokeDashArray="1 0" />
		<Path Data="F1 M 481.28,798.56 L 481.28,796.48"  Stroke="#ff000000" StrokeThickness="0.5" StrokeLineJoin="Round" StrokeStartLineCap="Round" StrokeEndLineCap="Round" StrokeDashCap="Round" StrokeDashOffset="-2" StrokeDashArray="1 0" />
		<Path Data="F1 M 481.92,798.56 L 481.92,796.48"  Stroke="#ff000000" StrokeThickness="0.5" StrokeLineJoin="Round" StrokeStartLineCap="Round" StrokeEndLineCap="Round" StrokeDashCap="Round" StrokeDashOffset="-2" StrokeDashArray="1 0" />
		<Path Data="F1 M 482.56,798.56 L 482.56,796.48"  Stroke="#ff000000" StrokeThickness="0.5" StrokeLineJoin="Round" StrokeStartLineCap="Round" StrokeEndLineCap="Round" StrokeDashCap="Round" StrokeDashOffset="-2" StrokeDashArray="1 0" />
		<Path Data="F1 M 483.36,798.56 L 483.36,796.48"  Stroke="#ff000000" StrokeThickness="0.5" StrokeLineJoin="Round" StrokeStartLineCap="Round" StrokeEndLineCap="Round" StrokeDashCap="Round" StrokeDashOffset="-2" StrokeDashArray="1 0" />
		<Path Data="F1 M 484,799.84 L 484,796.48"  Stroke="#ff000000" StrokeThickness="0.5" StrokeLineJoin="Round" StrokeStartLineCap="Round" StrokeEndLineCap="Round" StrokeDashCap="Round" StrokeDashOffset="-2" StrokeDashArray="1 0" />
		<Path Data="F1 M 484.64,798.56 L 484.64,796.48"  Stroke="#ff000000" StrokeThickness="0.5" StrokeLineJoin="Round" StrokeStartLineCap="Round" StrokeEndLineCap="Round" StrokeDashCap="Round" StrokeDashOffset="-2" StrokeDashArray="1 0" />
		<Path Data="F1 M 485.44,798.56 L 485.44,796.48"  Stroke="#ff000000" StrokeThickness="0.5" StrokeLineJoin="Round" StrokeStartLineCap="Round" StrokeEndLineCap="Round" StrokeDashCap="Round" StrokeDashOffset="-2" StrokeDashArray="1 0" />
		<Path Data="F1 M 486.08,798.56 L 486.08,796.48"  Stroke="#ff000000" StrokeThickness="0.5" StrokeLineJoin="Round" StrokeStartLineCap="Round" StrokeEndLineCap="Round" StrokeDashCap="Round" StrokeDashOffset="-2" StrokeDashArray="1 0" />
		<Path Data="F1 M 486.72,798.56 L 486.72,796.48"  Stroke="#ff000000" StrokeThickness="0.5" StrokeLineJoin="Round" StrokeStartLineCap="Round" StrokeEndLineCap="Round" StrokeDashCap="Round" StrokeDashOffset="-2" StrokeDashArray="1 0" />
		<Path Data="F1 M 487.52,801.6 L 487.52,796.48"  Stroke="#ff000000" StrokeThickness="0.5" StrokeLineJoin="Round" StrokeStartLineCap="Round" StrokeEndLineCap="Round" StrokeDashCap="Round" StrokeDashOffset="-2" StrokeDashArray="1 0" />
		<Path Data="F1 M 488.16,798.56 L 488.16,796.48"  Stroke="#ff000000" StrokeThickness="0.5" StrokeLineJoin="Round" StrokeStartLineCap="Round" StrokeEndLineCap="Round" StrokeDashCap="Round" StrokeDashOffset="-2" StrokeDashArray="1 0" />
		<Path Data="F1 M 488.8,798.56 L 488.8,796.48"  Stroke="#ff000000" StrokeThickness="0.5" StrokeLineJoin="Round" StrokeStartLineCap="Round" StrokeEndLineCap="Round" StrokeDashCap="Round" StrokeDashOffset="-2" StrokeDashArray="1 0" />
		<Path Data="F1 M 489.44,798.56 L 489.44,796.48"  Stroke="#ff000000" StrokeThickness="0.5" StrokeLineJoin="Round" StrokeStartLineCap="Round" StrokeEndLineCap="Round" StrokeDashCap="Round" StrokeDashOffset="-2" StrokeDashArray="1 0" />
		<Path Data="F1 M 490.24,798.56 L 490.24,796.48"  Stroke="#ff000000" StrokeThickness="0.5" StrokeLineJoin="Round" StrokeStartLineCap="Round" StrokeEndLineCap="Round" StrokeDashCap="Round" StrokeDashOffset="-2" StrokeDashArray="1 0" />
		<Path Data="F1 M 490.88,799.84 L 490.88,796.48"  Stroke="#ff000000" StrokeThickness="0.5" StrokeLineJoin="Round" StrokeStartLineCap="Round" StrokeEndLineCap="Round" StrokeDashCap="Round" StrokeDashOffset="-2" StrokeDashArray="1 0" />
		<Path Data="F1 M 491.52,798.56 L 491.52,796.48"  Stroke="#ff000000" StrokeThickness="0.5" StrokeLineJoin="Round" StrokeStartLineCap="Round" StrokeEndLineCap="Round" StrokeDashCap="Round" StrokeDashOffset="-2" StrokeDashArray="1 0" />
		<Path Data="F1 M 492.32,798.56 L 492.32,796.48"  Stroke="#ff000000" StrokeThickness="0.5" StrokeLineJoin="Round" StrokeStartLineCap="Round" StrokeEndLineCap="Round" StrokeDashCap="Round" StrokeDashOffset="-2" StrokeDashArray="1 0" />
		<Path Data="F1 M 492.96,798.56 L 492.96,796.48"  Stroke="#ff000000" StrokeThickness="0.5" StrokeLineJoin="Round" StrokeStartLineCap="Round" StrokeEndLineCap="Round" StrokeDashCap="Round" StrokeDashOffset="-2" StrokeDashArray="1 0" />
		<Path Data="F1 M 493.6,798.56 L 493.6,796.48"  Stroke="#ff000000" StrokeThickness="0.5" StrokeLineJoin="Round" StrokeStartLineCap="Round" StrokeEndLineCap="Round" StrokeDashCap="Round" StrokeDashOffset="-2" StrokeDashArray="1 0" />
		<Path Data="F1 M 494.4,801.6 L 494.4,796.48"  Stroke="#ff000000" StrokeThickness="0.5" StrokeLineJoin="Round" StrokeStartLineCap="Round" StrokeEndLineCap="Round" StrokeDashCap="Round" StrokeDashOffset="-2" StrokeDashArray="1 0" />
		<Path Data="F1 M 495.04,798.56 L 495.04,796.48"  Stroke="#ff000000" StrokeThickness="0.5" StrokeLineJoin="Round" StrokeStartLineCap="Round" StrokeEndLineCap="Round" StrokeDashCap="Round" StrokeDashOffset="-2" StrokeDashArray="1 0" />
		<Path Data="F1 M 495.68,798.56 L 495.68,796.48"  Stroke="#ff000000" StrokeThickness="0.5" StrokeLineJoin="Round" StrokeStartLineCap="Round" StrokeEndLineCap="Round" StrokeDashCap="Round" StrokeDashOffset="-2" StrokeDashArray="1 0" />
		<Path Data="F1 M 496.48,798.56 L 496.48,796.48"  Stroke="#ff000000" StrokeThickness="0.5" StrokeLineJoin="Round" StrokeStartLineCap="Round" StrokeEndLineCap="Round" StrokeDashCap="Round" StrokeDashOffset="-2" StrokeDashArray="1 0" />
		<Path Data="F1 M 497.12,798.56 L 497.12,796.48"  Stroke="#ff000000" StrokeThickness="0.5" StrokeLineJoin="Round" StrokeStartLineCap="Round" StrokeEndLineCap="Round" StrokeDashCap="Round" StrokeDashOffset="-2" StrokeDashArray="1 0" />
		<Path Data="F1 M 497.76,799.84 L 497.76,796.48"  Stroke="#ff000000" StrokeThickness="0.5" StrokeLineJoin="Round" StrokeStartLineCap="Round" StrokeEndLineCap="Round" StrokeDashCap="Round" StrokeDashOffset="-2" StrokeDashArray="1 0" />
		<Path Data="F1 M 498.56,798.56 L 498.56,796.48"  Stroke="#ff000000" StrokeThickness="0.5" StrokeLineJoin="Round" StrokeStartLineCap="Round" StrokeEndLineCap="Round" StrokeDashCap="Round" StrokeDashOffset="-2" StrokeDashArray="1 0" />
		<Path Data="F1 M 499.2,798.56 L 499.2,796.48"  Stroke="#ff000000" StrokeThickness="0.5" StrokeLineJoin="Round" StrokeStartLineCap="Round" StrokeEndLineCap="Round" StrokeDashCap="Round" StrokeDashOffset="-2" StrokeDashArray="1 0" />
		<Path Data="F1 M 499.84,798.56 L 499.84,796.48"  Stroke="#ff000000" StrokeThickness="0.5" StrokeLineJoin="Round" StrokeStartLineCap="Round" StrokeEndLineCap="Round" StrokeDashCap="Round" StrokeDashOffset="-2" StrokeDashArray="1 0" />
		<Path Data="F1 M 500.64,798.56 L 500.64,796.48"  Stroke="#ff000000" StrokeThickness="0.5" StrokeLineJoin="Round" StrokeStartLineCap="Round" StrokeEndLineCap="Round" StrokeDashCap="Round" StrokeDashOffset="-2" StrokeDashArray="1 0" />
		<Path Data="F1 M 501.28,801.6 L 501.28,796.48"  Stroke="#ff000000" StrokeThickness="0.5" StrokeLineJoin="Round" StrokeStartLineCap="Round" StrokeEndLineCap="Round" StrokeDashCap="Round" StrokeDashOffset="-2" StrokeDashArray="1 0" />
	</Canvas>
	<Glyphs Fill="#ff000000" FontUri="/Documents/1/Resources/Fonts/78B4EAC2-2B9E-4EA3-AC4B-66807428A141.odttf" FontRenderingEmSize="9.5176" StyleSimulations="None" OriginX="494.4" OriginY="809.76" Indices="24,49;26,49;19" UnicodeString="570" />
	<Canvas Clip="M 75.52,94.4 L 75.52,961.44 740.32,961.44 740.32,94.4 z" >
		<Path Data="F1 M 501.92,798.56 L 501.92,796.48"  Stroke="#ff000000" StrokeThickness="0.5" StrokeLineJoin="Round" StrokeStartLineCap="Round" StrokeEndLineCap="Round" StrokeDashCap="Round" StrokeDashOffset="-2" StrokeDashArray="1 0" />
		<Path Data="F1 M 502.72,798.56 L 502.72,796.48"  Stroke="#ff000000" StrokeThickness="0.5" StrokeLineJoin="Round" StrokeStartLineCap="Round" StrokeEndLineCap="Round" StrokeDashCap="Round" StrokeDashOffset="-2" StrokeDashArray="1 0" />
		<Path Data="F1 M 503.36,798.56 L 503.36,796.48"  Stroke="#ff000000" StrokeThickness="0.5" StrokeLineJoin="Round" StrokeStartLineCap="Round" StrokeEndLineCap="Round" StrokeDashCap="Round" StrokeDashOffset="-2" StrokeDashArray="1 0" />
		<Path Data="F1 M 504,798.56 L 504,796.48"  Stroke="#ff000000" StrokeThickness="0.5" StrokeLineJoin="Round" StrokeStartLineCap="Round" StrokeEndLineCap="Round" StrokeDashCap="Round" StrokeDashOffset="-2" StrokeDashArray="1 0" />
		<Path Data="F1 M 504.8,799.84 L 504.8,796.48"  Stroke="#ff000000" StrokeThickness="0.5" StrokeLineJoin="Round" StrokeStartLineCap="Round" StrokeEndLineCap="Round" StrokeDashCap="Round" StrokeDashOffset="-2" StrokeDashArray="1 0" />
		<Path Data="F1 M 505.44,798.56 L 505.44,796.48"  Stroke="#ff000000" StrokeThickness="0.5" StrokeLineJoin="Round" StrokeStartLineCap="Round" StrokeEndLineCap="Round" StrokeDashCap="Round" StrokeDashOffset="-2" StrokeDashArray="1 0" />
		<Path Data="F1 M 506.08,798.56 L 506.08,796.48"  Stroke="#ff000000" StrokeThickness="0.5" StrokeLineJoin="Round" StrokeStartLineCap="Round" StrokeEndLineCap="Round" StrokeDashCap="Round" StrokeDashOffset="-2" StrokeDashArray="1 0" />
		<Path Data="F1 M 506.72,798.56 L 506.72,796.48"  Stroke="#ff000000" StrokeThickness="0.5" StrokeLineJoin="Round" StrokeStartLineCap="Round" StrokeEndLineCap="Round" StrokeDashCap="Round" StrokeDashOffset="-2" StrokeDashArray="1 0" />
		<Path Data="F1 M 507.52,798.56 L 507.52,796.48"  Stroke="#ff000000" StrokeThickness="0.5" StrokeLineJoin="Round" StrokeStartLineCap="Round" StrokeEndLineCap="Round" StrokeDashCap="Round" StrokeDashOffset="-2" StrokeDashArray="1 0" />
		<Path Data="F1 M 508.16,801.6 L 508.16,796.48"  Stroke="#ff000000" StrokeThickness="0.5" StrokeLineJoin="Round" StrokeStartLineCap="Round" StrokeEndLineCap="Round" StrokeDashCap="Round" StrokeDashOffset="-2" StrokeDashArray="1 0" />
		<Path Data="F1 M 508.8,798.56 L 508.8,796.48"  Stroke="#ff000000" StrokeThickness="0.5" StrokeLineJoin="Round" StrokeStartLineCap="Round" StrokeEndLineCap="Round" StrokeDashCap="Round" StrokeDashOffset="-2" StrokeDashArray="1 0" />
		<Path Data="F1 M 509.6,798.56 L 509.6,796.48"  Stroke="#ff000000" StrokeThickness="0.5" StrokeLineJoin="Round" StrokeStartLineCap="Round" StrokeEndLineCap="Round" StrokeDashCap="Round" StrokeDashOffset="-2" StrokeDashArray="1 0" />
		<Path Data="F1 M 510.24,798.56 L 510.24,796.48"  Stroke="#ff000000" StrokeThickness="0.5" StrokeLineJoin="Round" StrokeStartLineCap="Round" StrokeEndLineCap="Round" StrokeDashCap="Round" StrokeDashOffset="-2" StrokeDashArray="1 0" />
		<Path Data="F1 M 510.88,798.56 L 510.88,796.48"  Stroke="#ff000000" StrokeThickness="0.5" StrokeLineJoin="Round" StrokeStartLineCap="Round" StrokeEndLineCap="Round" StrokeDashCap="Round" StrokeDashOffset="-2" StrokeDashArray="1 0" />
		<Path Data="F1 M 511.68,799.84 L 511.68,796.48"  Stroke="#ff000000" StrokeThickness="0.5" StrokeLineJoin="Round" StrokeStartLineCap="Round" StrokeEndLineCap="Round" StrokeDashCap="Round" StrokeDashOffset="-2" StrokeDashArray="1 0" />
		<Path Data="F1 M 512.32,798.56 L 512.32,796.48"  Stroke="#ff000000" StrokeThickness="0.5" StrokeLineJoin="Round" StrokeStartLineCap="Round" StrokeEndLineCap="Round" StrokeDashCap="Round" StrokeDashOffset="-2" StrokeDashArray="1 0" />
		<Path Data="F1 M 512.96,798.56 L 512.96,796.48"  Stroke="#ff000000" StrokeThickness="0.5" StrokeLineJoin="Round" StrokeStartLineCap="Round" StrokeEndLineCap="Round" StrokeDashCap="Round" StrokeDashOffset="-2" StrokeDashArray="1 0" />
		<Path Data="F1 M 513.76,798.56 L 513.76,796.48"  Stroke="#ff000000" StrokeThickness="0.5" StrokeLineJoin="Round" StrokeStartLineCap="Round" StrokeEndLineCap="Round" StrokeDashCap="Round" StrokeDashOffset="-2" StrokeDashArray="1 0" />
		<Path Data="F1 M 514.4,798.56 L 514.4,796.48"  Stroke="#ff000000" StrokeThickness="0.5" StrokeLineJoin="Round" StrokeStartLineCap="Round" StrokeEndLineCap="Round" StrokeDashCap="Round" StrokeDashOffset="-2" StrokeDashArray="1 0" />
		<Path Data="F1 M 515.04,801.6 L 515.04,796.48"  Stroke="#ff000000" StrokeThickness="0.5" StrokeLineJoin="Round" StrokeStartLineCap="Round" StrokeEndLineCap="Round" StrokeDashCap="Round" StrokeDashOffset="-2" StrokeDashArray="1 0" />
		<Path Data="F1 M 515.84,798.56 L 515.84,796.48"  Stroke="#ff000000" StrokeThickness="0.5" StrokeLineJoin="Round" StrokeStartLineCap="Round" StrokeEndLineCap="Round" StrokeDashCap="Round" StrokeDashOffset="-2" StrokeDashArray="1 0" />
		<Path Data="F1 M 516.48,798.56 L 516.48,796.48"  Stroke="#ff000000" StrokeThickness="0.5" StrokeLineJoin="Round" StrokeStartLineCap="Round" StrokeEndLineCap="Round" StrokeDashCap="Round" StrokeDashOffset="-2" StrokeDashArray="1 0" />
		<Path Data="F1 M 517.12,798.56 L 517.12,796.48"  Stroke="#ff000000" StrokeThickness="0.5" StrokeLineJoin="Round" StrokeStartLineCap="Round" StrokeEndLineCap="Round" StrokeDashCap="Round" StrokeDashOffset="-2" StrokeDashArray="1 0" />
		<Path Data="F1 M 517.92,798.56 L 517.92,796.48"  Stroke="#ff000000" StrokeThickness="0.5" StrokeLineJoin="Round" StrokeStartLineCap="Round" StrokeEndLineCap="Round" StrokeDashCap="Round" StrokeDashOffset="-2" StrokeDashArray="1 0" />
		<Path Data="F1 M 518.56,799.84 L 518.56,796.48"  Stroke="#ff000000" StrokeThickness="0.5" StrokeLineJoin="Round" StrokeStartLineCap="Round" StrokeEndLineCap="Round" StrokeDashCap="Round" StrokeDashOffset="-2" StrokeDashArray="1 0" />
		<Path Data="F1 M 519.2,798.56 L 519.2,796.48"  Stroke="#ff000000" StrokeThickness="0.5" StrokeLineJoin="Round" StrokeStartLineCap="Round" StrokeEndLineCap="Round" StrokeDashCap="Round" StrokeDashOffset="-2" StrokeDashArray="1 0" />
		<Path Data="F1 M 520,798.56 L 520,796.48"  Stroke="#ff000000" StrokeThickness="0.5" StrokeLineJoin="Round" StrokeStartLineCap="Round" StrokeEndLineCap="Round" StrokeDashCap="Round" StrokeDashOffset="-2" StrokeDashArray="1 0" />
		<Path Data="F1 M 520.64,798.56 L 520.64,796.48"  Stroke="#ff000000" StrokeThickness="0.5" StrokeLineJoin="Round" StrokeStartLineCap="Round" StrokeEndLineCap="Round" StrokeDashCap="Round" StrokeDashOffset="-2" StrokeDashArray="1 0" />
		<Path Data="F1 M 521.28,798.56 L 521.28,796.48"  Stroke="#ff000000" StrokeThickness="0.5" StrokeLineJoin="Round" StrokeStartLineCap="Round" StrokeEndLineCap="Round" StrokeDashCap="Round" StrokeDashOffset="-2" StrokeDashArray="1 0" />
		<Path Data="F1 M 522.08,801.6 L 522.08,796.48"  Stroke="#ff000000" StrokeThickness="0.5" StrokeLineJoin="Round" StrokeStartLineCap="Round" StrokeEndLineCap="Round" StrokeDashCap="Round" StrokeDashOffset="-2" StrokeDashArray="1 0" />
		<Path Data="F1 M 522.72,798.56 L 522.72,796.48"  Stroke="#ff000000" StrokeThickness="0.5" StrokeLineJoin="Round" StrokeStartLineCap="Round" StrokeEndLineCap="Round" StrokeDashCap="Round" StrokeDashOffset="-2" StrokeDashArray="1 0" />
		<Path Data="F1 M 523.36,798.56 L 523.36,796.48"  Stroke="#ff000000" StrokeThickness="0.5" StrokeLineJoin="Round" StrokeStartLineCap="Round" StrokeEndLineCap="Round" StrokeDashCap="Round" StrokeDashOffset="-2" StrokeDashArray="1 0" />
		<Path Data="F1 M 524.16,798.56 L 524.16,796.48"  Stroke="#ff000000" StrokeThickness="0.5" StrokeLineJoin="Round" StrokeStartLineCap="Round" StrokeEndLineCap="Round" StrokeDashCap="Round" StrokeDashOffset="-2" StrokeDashArray="1 0" />
		<Path Data="F1 M 524.8,798.56 L 524.8,796.48"  Stroke="#ff000000" StrokeThickness="0.5" StrokeLineJoin="Round" StrokeStartLineCap="Round" StrokeEndLineCap="Round" StrokeDashCap="Round" StrokeDashOffset="-2" StrokeDashArray="1 0" />
		<Path Data="F1 M 525.44,799.84 L 525.44,796.48"  Stroke="#ff000000" StrokeThickness="0.5" StrokeLineJoin="Round" StrokeStartLineCap="Round" StrokeEndLineCap="Round" StrokeDashCap="Round" StrokeDashOffset="-2" StrokeDashArray="1 0" />
		<Path Data="F1 M 526.08,798.56 L 526.08,796.48"  Stroke="#ff000000" StrokeThickness="0.5" StrokeLineJoin="Round" StrokeStartLineCap="Round" StrokeEndLineCap="Round" StrokeDashCap="Round" StrokeDashOffset="-2" StrokeDashArray="1 0" />
		<Path Data="F1 M 526.88,798.56 L 526.88,796.48"  Stroke="#ff000000" StrokeThickness="0.5" StrokeLineJoin="Round" StrokeStartLineCap="Round" StrokeEndLineCap="Round" StrokeDashCap="Round" StrokeDashOffset="-2" StrokeDashArray="1 0" />
		<Path Data="F1 M 527.52,798.56 L 527.52,796.48"  Stroke="#ff000000" StrokeThickness="0.5" StrokeLineJoin="Round" StrokeStartLineCap="Round" StrokeEndLineCap="Round" StrokeDashCap="Round" StrokeDashOffset="-2" StrokeDashArray="1 0" />
		<Path Data="F1 M 528.16,798.56 L 528.16,796.48"  Stroke="#ff000000" StrokeThickness="0.5" StrokeLineJoin="Round" StrokeStartLineCap="Round" StrokeEndLineCap="Round" StrokeDashCap="Round" StrokeDashOffset="-2" StrokeDashArray="1 0" />
		<Path Data="F1 M 528.96,801.6 L 528.96,796.48"  Stroke="#ff000000" StrokeThickness="0.5" StrokeLineJoin="Round" StrokeStartLineCap="Round" StrokeEndLineCap="Round" StrokeDashCap="Round" StrokeDashOffset="-2" StrokeDashArray="1 0" />
	</Canvas>
	<Glyphs Fill="#ff000000" FontUri="/Documents/1/Resources/Fonts/78B4EAC2-2B9E-4EA3-AC4B-66807428A141.odttf" FontRenderingEmSize="9.5176" StyleSimulations="None" OriginX="522.08" OriginY="809.76" Indices="25,49;20,49;19" UnicodeString="610" />
	<Canvas Clip="M 75.52,94.4 L 75.52,961.44 740.32,961.44 740.32,94.4 z" >
		<Path Data="F1 M 529.6,798.56 L 529.6,796.48"  Stroke="#ff000000" StrokeThickness="0.5" StrokeLineJoin="Round" StrokeStartLineCap="Round" StrokeEndLineCap="Round" StrokeDashCap="Round" StrokeDashOffset="-2" StrokeDashArray="1 0" />
		<Path Data="F1 M 530.24,798.56 L 530.24,796.48"  Stroke="#ff000000" StrokeThickness="0.5" StrokeLineJoin="Round" StrokeStartLineCap="Round" StrokeEndLineCap="Round" StrokeDashCap="Round" StrokeDashOffset="-2" StrokeDashArray="1 0" />
		<Path Data="F1 M 531.04,798.56 L 531.04,796.48"  Stroke="#ff000000" StrokeThickness="0.5" StrokeLineJoin="Round" StrokeStartLineCap="Round" StrokeEndLineCap="Round" StrokeDashCap="Round" StrokeDashOffset="-2" StrokeDashArray="1 0" />
		<Path Data="F1 M 531.68,798.56 L 531.68,796.48"  Stroke="#ff000000" StrokeThickness="0.5" StrokeLineJoin="Round" StrokeStartLineCap="Round" StrokeEndLineCap="Round" StrokeDashCap="Round" StrokeDashOffset="-2" StrokeDashArray="1 0" />
		<Path Data="F1 M 532.32,799.84 L 532.32,796.48"  Stroke="#ff000000" StrokeThickness="0.5" StrokeLineJoin="Round" StrokeStartLineCap="Round" StrokeEndLineCap="Round" StrokeDashCap="Round" StrokeDashOffset="-2" StrokeDashArray="1 0" />
		<Path Data="F1 M 533.12,798.56 L 533.12,796.48"  Stroke="#ff000000" StrokeThickness="0.5" StrokeLineJoin="Round" StrokeStartLineCap="Round" StrokeEndLineCap="Round" StrokeDashCap="Round" StrokeDashOffset="-2" StrokeDashArray="1 0" />
		<Path Data="F1 M 533.76,798.56 L 533.76,796.48"  Stroke="#ff000000" StrokeThickness="0.5" StrokeLineJoin="Round" StrokeStartLineCap="Round" StrokeEndLineCap="Round" StrokeDashCap="Round" StrokeDashOffset="-2" StrokeDashArray="1 0" />
		<Path Data="F1 M 534.4,798.56 L 534.4,796.48"  Stroke="#ff000000" StrokeThickness="0.5" StrokeLineJoin="Round" StrokeStartLineCap="Round" StrokeEndLineCap="Round" StrokeDashCap="Round" StrokeDashOffset="-2" StrokeDashArray="1 0" />
		<Path Data="F1 M 535.2,798.56 L 535.2,796.48"  Stroke="#ff000000" StrokeThickness="0.5" StrokeLineJoin="Round" StrokeStartLineCap="Round" StrokeEndLineCap="Round" StrokeDashCap="Round" StrokeDashOffset="-2" StrokeDashArray="1 0" />
		<Path Data="F1 M 535.84,801.6 L 535.84,796.48"  Stroke="#ff000000" StrokeThickness="0.5" StrokeLineJoin="Round" StrokeStartLineCap="Round" StrokeEndLineCap="Round" StrokeDashCap="Round" StrokeDashOffset="-2" StrokeDashArray="1 0" />
		<Path Data="F1 M 536.48,798.56 L 536.48,796.48"  Stroke="#ff000000" StrokeThickness="0.5" StrokeLineJoin="Round" StrokeStartLineCap="Round" StrokeEndLineCap="Round" StrokeDashCap="Round" StrokeDashOffset="-2" StrokeDashArray="1 0" />
		<Path Data="F1 M 537.28,798.56 L 537.28,796.48"  Stroke="#ff000000" StrokeThickness="0.5" StrokeLineJoin="Round" StrokeStartLineCap="Round" StrokeEndLineCap="Round" StrokeDashCap="Round" StrokeDashOffset="-2" StrokeDashArray="1 0" />
		<Path Data="F1 M 537.92,798.56 L 537.92,796.48"  Stroke="#ff000000" StrokeThickness="0.5" StrokeLineJoin="Round" StrokeStartLineCap="Round" StrokeEndLineCap="Round" StrokeDashCap="Round" StrokeDashOffset="-2" StrokeDashArray="1 0" />
		<Path Data="F1 M 538.56,798.56 L 538.56,796.48"  Stroke="#ff000000" StrokeThickness="0.5" StrokeLineJoin="Round" StrokeStartLineCap="Round" StrokeEndLineCap="Round" StrokeDashCap="Round" StrokeDashOffset="-2" StrokeDashArray="1 0" />
		<Path Data="F1 M 539.36,799.84 L 539.36,796.48"  Stroke="#ff000000" StrokeThickness="0.5" StrokeLineJoin="Round" StrokeStartLineCap="Round" StrokeEndLineCap="Round" StrokeDashCap="Round" StrokeDashOffset="-2" StrokeDashArray="1 0" />
		<Path Data="F1 M 540,798.56 L 540,796.48"  Stroke="#ff000000" StrokeThickness="0.5" StrokeLineJoin="Round" StrokeStartLineCap="Round" StrokeEndLineCap="Round" StrokeDashCap="Round" StrokeDashOffset="-2" StrokeDashArray="1 0" />
		<Path Data="F1 M 540.64,798.56 L 540.64,796.48"  Stroke="#ff000000" StrokeThickness="0.5" StrokeLineJoin="Round" StrokeStartLineCap="Round" StrokeEndLineCap="Round" StrokeDashCap="Round" StrokeDashOffset="-2" StrokeDashArray="1 0" />
		<Path Data="F1 M 541.44,798.56 L 541.44,796.48"  Stroke="#ff000000" StrokeThickness="0.5" StrokeLineJoin="Round" StrokeStartLineCap="Round" StrokeEndLineCap="Round" StrokeDashCap="Round" StrokeDashOffset="-2" StrokeDashArray="1 0" />
		<Path Data="F1 M 542.08,798.56 L 542.08,796.48"  Stroke="#ff000000" StrokeThickness="0.5" StrokeLineJoin="Round" StrokeStartLineCap="Round" StrokeEndLineCap="Round" StrokeDashCap="Round" StrokeDashOffset="-2" StrokeDashArray="1 0" />
		<Path Data="F1 M 542.72,801.6 L 542.72,796.48"  Stroke="#ff000000" StrokeThickness="0.5" StrokeLineJoin="Round" StrokeStartLineCap="Round" StrokeEndLineCap="Round" StrokeDashCap="Round" StrokeDashOffset="-2" StrokeDashArray="1 0" />
		<Path Data="F1 M 543.36,798.56 L 543.36,796.48"  Stroke="#ff000000" StrokeThickness="0.5" StrokeLineJoin="Round" StrokeStartLineCap="Round" StrokeEndLineCap="Round" StrokeDashCap="Round" StrokeDashOffset="-2" StrokeDashArray="1 0" />
		<Path Data="F1 M 544.16,798.56 L 544.16,796.48"  Stroke="#ff000000" StrokeThickness="0.5" StrokeLineJoin="Round" StrokeStartLineCap="Round" StrokeEndLineCap="Round" StrokeDashCap="Round" StrokeDashOffset="-2" StrokeDashArray="1 0" />
		<Path Data="F1 M 544.8,798.56 L 544.8,796.48"  Stroke="#ff000000" StrokeThickness="0.5" StrokeLineJoin="Round" StrokeStartLineCap="Round" StrokeEndLineCap="Round" StrokeDashCap="Round" StrokeDashOffset="-2" StrokeDashArray="1 0" />
		<Path Data="F1 M 545.44,798.56 L 545.44,796.48"  Stroke="#ff000000" StrokeThickness="0.5" StrokeLineJoin="Round" StrokeStartLineCap="Round" StrokeEndLineCap="Round" StrokeDashCap="Round" StrokeDashOffset="-2" StrokeDashArray="1 0" />
		<Path Data="F1 M 546.24,799.84 L 546.24,796.48"  Stroke="#ff000000" StrokeThickness="0.5" StrokeLineJoin="Round" StrokeStartLineCap="Round" StrokeEndLineCap="Round" StrokeDashCap="Round" StrokeDashOffset="-2" StrokeDashArray="1 0" />
		<Path Data="F1 M 546.88,798.56 L 546.88,796.48"  Stroke="#ff000000" StrokeThickness="0.5" StrokeLineJoin="Round" StrokeStartLineCap="Round" StrokeEndLineCap="Round" StrokeDashCap="Round" StrokeDashOffset="-2" StrokeDashArray="1 0" />
		<Path Data="F1 M 547.52,798.56 L 547.52,796.48"  Stroke="#ff000000" StrokeThickness="0.5" StrokeLineJoin="Round" StrokeStartLineCap="Round" StrokeEndLineCap="Round" StrokeDashCap="Round" StrokeDashOffset="-2" StrokeDashArray="1 0" />
		<Path Data="F1 M 548.32,798.56 L 548.32,796.48"  Stroke="#ff000000" StrokeThickness="0.5" StrokeLineJoin="Round" StrokeStartLineCap="Round" StrokeEndLineCap="Round" StrokeDashCap="Round" StrokeDashOffset="-2" StrokeDashArray="1 0" />
		<Path Data="F1 M 548.96,798.56 L 548.96,796.48"  Stroke="#ff000000" StrokeThickness="0.5" StrokeLineJoin="Round" StrokeStartLineCap="Round" StrokeEndLineCap="Round" StrokeDashCap="Round" StrokeDashOffset="-2" StrokeDashArray="1 0" />
		<Path Data="F1 M 549.6,801.6 L 549.6,796.48"  Stroke="#ff000000" StrokeThickness="0.5" StrokeLineJoin="Round" StrokeStartLineCap="Round" StrokeEndLineCap="Round" StrokeDashCap="Round" StrokeDashOffset="-2" StrokeDashArray="1 0" />
		<Path Data="F1 M 550.4,798.56 L 550.4,796.48"  Stroke="#ff000000" StrokeThickness="0.5" StrokeLineJoin="Round" StrokeStartLineCap="Round" StrokeEndLineCap="Round" StrokeDashCap="Round" StrokeDashOffset="-2" StrokeDashArray="1 0" />
		<Path Data="F1 M 551.04,798.56 L 551.04,796.48"  Stroke="#ff000000" StrokeThickness="0.5" StrokeLineJoin="Round" StrokeStartLineCap="Round" StrokeEndLineCap="Round" StrokeDashCap="Round" StrokeDashOffset="-2" StrokeDashArray="1 0" />
		<Path Data="F1 M 551.68,798.56 L 551.68,796.48"  Stroke="#ff000000" StrokeThickness="0.5" StrokeLineJoin="Round" StrokeStartLineCap="Round" StrokeEndLineCap="Round" StrokeDashCap="Round" StrokeDashOffset="-2" StrokeDashArray="1 0" />
		<Path Data="F1 M 552.48,798.56 L 552.48,796.48"  Stroke="#ff000000" StrokeThickness="0.5" StrokeLineJoin="Round" StrokeStartLineCap="Round" StrokeEndLineCap="Round" StrokeDashCap="Round" StrokeDashOffset="-2" StrokeDashArray="1 0" />
		<Path Data="F1 M 553.12,799.84 L 553.12,796.48"  Stroke="#ff000000" StrokeThickness="0.5" StrokeLineJoin="Round" StrokeStartLineCap="Round" StrokeEndLineCap="Round" StrokeDashCap="Round" StrokeDashOffset="-2" StrokeDashArray="1 0" />
		<Path Data="F1 M 553.76,798.56 L 553.76,796.48"  Stroke="#ff000000" StrokeThickness="0.5" StrokeLineJoin="Round" StrokeStartLineCap="Round" StrokeEndLineCap="Round" StrokeDashCap="Round" StrokeDashOffset="-2" StrokeDashArray="1 0" />
		<Path Data="F1 M 554.56,798.56 L 554.56,796.48"  Stroke="#ff000000" StrokeThickness="0.5" StrokeLineJoin="Round" StrokeStartLineCap="Round" StrokeEndLineCap="Round" StrokeDashCap="Round" StrokeDashOffset="-2" StrokeDashArray="1 0" />
		<Path Data="F1 M 555.2,798.56 L 555.2,796.48"  Stroke="#ff000000" StrokeThickness="0.5" StrokeLineJoin="Round" StrokeStartLineCap="Round" StrokeEndLineCap="Round" StrokeDashCap="Round" StrokeDashOffset="-2" StrokeDashArray="1 0" />
		<Path Data="F1 M 555.84,798.56 L 555.84,796.48"  Stroke="#ff000000" StrokeThickness="0.5" StrokeLineJoin="Round" StrokeStartLineCap="Round" StrokeEndLineCap="Round" StrokeDashCap="Round" StrokeDashOffset="-2" StrokeDashArray="1 0" />
		<Path Data="F1 M 556.64,801.6 L 556.64,796.48"  Stroke="#ff000000" StrokeThickness="0.5" StrokeLineJoin="Round" StrokeStartLineCap="Round" StrokeEndLineCap="Round" StrokeDashCap="Round" StrokeDashOffset="-2" StrokeDashArray="1 0" />
	</Canvas>
	<Glyphs Fill="#ff000000" FontUri="/Documents/1/Resources/Fonts/78B4EAC2-2B9E-4EA3-AC4B-66807428A141.odttf" FontRenderingEmSize="9.5176" StyleSimulations="None" OriginX="549.76" OriginY="809.76" Indices="25,49;24,49;19" UnicodeString="650" />
	<Canvas Clip="M 75.52,94.4 L 75.52,961.44 740.32,961.44 740.32,94.4 z" >
		<Path Data="F1 M 557.28,798.56 L 557.28,796.48"  Stroke="#ff000000" StrokeThickness="0.5" StrokeLineJoin="Round" StrokeStartLineCap="Round" StrokeEndLineCap="Round" StrokeDashCap="Round" StrokeDashOffset="-2" StrokeDashArray="1 0" />
		<Path Data="F1 M 557.92,798.56 L 557.92,796.48"  Stroke="#ff000000" StrokeThickness="0.5" StrokeLineJoin="Round" StrokeStartLineCap="Round" StrokeEndLineCap="Round" StrokeDashCap="Round" StrokeDashOffset="-2" StrokeDashArray="1 0" />
		<Path Data="F1 M 558.72,798.56 L 558.72,796.48"  Stroke="#ff000000" StrokeThickness="0.5" StrokeLineJoin="Round" StrokeStartLineCap="Round" StrokeEndLineCap="Round" StrokeDashCap="Round" StrokeDashOffset="-2" StrokeDashArray="1 0" />
		<Path Data="F1 M 559.36,798.56 L 559.36,796.48"  Stroke="#ff000000" StrokeThickness="0.5" StrokeLineJoin="Round" StrokeStartLineCap="Round" StrokeEndLineCap="Round" StrokeDashCap="Round" StrokeDashOffset="-2" StrokeDashArray="1 0" />
		<Path Data="F1 M 560,799.84 L 560,796.48"  Stroke="#ff000000" StrokeThickness="0.5" StrokeLineJoin="Round" StrokeStartLineCap="Round" StrokeEndLineCap="Round" StrokeDashCap="Round" StrokeDashOffset="-2" StrokeDashArray="1 0" />
		<Path Data="F1 M 560.64,798.56 L 560.64,796.48"  Stroke="#ff000000" StrokeThickness="0.5" StrokeLineJoin="Round" StrokeStartLineCap="Round" StrokeEndLineCap="Round" StrokeDashCap="Round" StrokeDashOffset="-2" StrokeDashArray="1 0" />
		<Path Data="F1 M 561.44,798.56 L 561.44,796.48"  Stroke="#ff000000" StrokeThickness="0.5" StrokeLineJoin="Round" StrokeStartLineCap="Round" StrokeEndLineCap="Round" StrokeDashCap="Round" StrokeDashOffset="-2" StrokeDashArray="1 0" />
		<Path Data="F1 M 562.08,798.56 L 562.08,796.48"  Stroke="#ff000000" StrokeThickness="0.5" StrokeLineJoin="Round" StrokeStartLineCap="Round" StrokeEndLineCap="Round" StrokeDashCap="Round" StrokeDashOffset="-2" StrokeDashArray="1 0" />
		<Path Data="F1 M 562.72,798.56 L 562.72,796.48"  Stroke="#ff000000" StrokeThickness="0.5" StrokeLineJoin="Round" StrokeStartLineCap="Round" StrokeEndLineCap="Round" StrokeDashCap="Round" StrokeDashOffset="-2" StrokeDashArray="1 0" />
		<Path Data="F1 M 563.52,801.6 L 563.52,796.48"  Stroke="#ff000000" StrokeThickness="0.5" StrokeLineJoin="Round" StrokeStartLineCap="Round" StrokeEndLineCap="Round" StrokeDashCap="Round" StrokeDashOffset="-2" StrokeDashArray="1 0" />
		<Path Data="F1 M 564.16,798.56 L 564.16,796.48"  Stroke="#ff000000" StrokeThickness="0.5" StrokeLineJoin="Round" StrokeStartLineCap="Round" StrokeEndLineCap="Round" StrokeDashCap="Round" StrokeDashOffset="-2" StrokeDashArray="1 0" />
		<Path Data="F1 M 564.8,798.56 L 564.8,796.48"  Stroke="#ff000000" StrokeThickness="0.5" StrokeLineJoin="Round" StrokeStartLineCap="Round" StrokeEndLineCap="Round" StrokeDashCap="Round" StrokeDashOffset="-2" StrokeDashArray="1 0" />
		<Path Data="F1 M 565.6,798.56 L 565.6,796.48"  Stroke="#ff000000" StrokeThickness="0.5" StrokeLineJoin="Round" StrokeStartLineCap="Round" StrokeEndLineCap="Round" StrokeDashCap="Round" StrokeDashOffset="-2" StrokeDashArray="1 0" />
		<Path Data="F1 M 566.24,798.56 L 566.24,796.48"  Stroke="#ff000000" StrokeThickness="0.5" StrokeLineJoin="Round" StrokeStartLineCap="Round" StrokeEndLineCap="Round" StrokeDashCap="Round" StrokeDashOffset="-2" StrokeDashArray="1 0" />
		<Path Data="F1 M 566.88,799.84 L 566.88,796.48"  Stroke="#ff000000" StrokeThickness="0.5" StrokeLineJoin="Round" StrokeStartLineCap="Round" StrokeEndLineCap="Round" StrokeDashCap="Round" StrokeDashOffset="-2" StrokeDashArray="1 0" />
		<Path Data="F1 M 567.68,798.56 L 567.68,796.48"  Stroke="#ff000000" StrokeThickness="0.5" StrokeLineJoin="Round" StrokeStartLineCap="Round" StrokeEndLineCap="Round" StrokeDashCap="Round" StrokeDashOffset="-2" StrokeDashArray="1 0" />
		<Path Data="F1 M 568.32,798.56 L 568.32,796.48"  Stroke="#ff000000" StrokeThickness="0.5" StrokeLineJoin="Round" StrokeStartLineCap="Round" StrokeEndLineCap="Round" StrokeDashCap="Round" StrokeDashOffset="-2" StrokeDashArray="1 0" />
		<Path Data="F1 M 568.96,798.56 L 568.96,796.48"  Stroke="#ff000000" StrokeThickness="0.5" StrokeLineJoin="Round" StrokeStartLineCap="Round" StrokeEndLineCap="Round" StrokeDashCap="Round" StrokeDashOffset="-2" StrokeDashArray="1 0" />
		<Path Data="F1 M 569.76,798.56 L 569.76,796.48"  Stroke="#ff000000" StrokeThickness="0.5" StrokeLineJoin="Round" StrokeStartLineCap="Round" StrokeEndLineCap="Round" StrokeDashCap="Round" StrokeDashOffset="-2" StrokeDashArray="1 0" />
		<Path Data="F1 M 570.4,801.6 L 570.4,796.48"  Stroke="#ff000000" StrokeThickness="0.5" StrokeLineJoin="Round" StrokeStartLineCap="Round" StrokeEndLineCap="Round" StrokeDashCap="Round" StrokeDashOffset="-2" StrokeDashArray="1 0" />
		<Path Data="F1 M 571.04,798.56 L 571.04,796.48"  Stroke="#ff000000" StrokeThickness="0.5" StrokeLineJoin="Round" StrokeStartLineCap="Round" StrokeEndLineCap="Round" StrokeDashCap="Round" StrokeDashOffset="-2" StrokeDashArray="1 0" />
		<Path Data="F1 M 571.84,798.56 L 571.84,796.48"  Stroke="#ff000000" StrokeThickness="0.5" StrokeLineJoin="Round" StrokeStartLineCap="Round" StrokeEndLineCap="Round" StrokeDashCap="Round" StrokeDashOffset="-2" StrokeDashArray="1 0" />
		<Path Data="F1 M 572.48,798.56 L 572.48,796.48"  Stroke="#ff000000" StrokeThickness="0.5" StrokeLineJoin="Round" StrokeStartLineCap="Round" StrokeEndLineCap="Round" StrokeDashCap="Round" StrokeDashOffset="-2" StrokeDashArray="1 0" />
		<Path Data="F1 M 573.12,798.56 L 573.12,796.48"  Stroke="#ff000000" StrokeThickness="0.5" StrokeLineJoin="Round" StrokeStartLineCap="Round" StrokeEndLineCap="Round" StrokeDashCap="Round" StrokeDashOffset="-2" StrokeDashArray="1 0" />
		<Path Data="F1 M 573.92,799.84 L 573.92,796.48"  Stroke="#ff000000" StrokeThickness="0.5" StrokeLineJoin="Round" StrokeStartLineCap="Round" StrokeEndLineCap="Round" StrokeDashCap="Round" StrokeDashOffset="-2" StrokeDashArray="1 0" />
		<Path Data="F1 M 574.56,798.56 L 574.56,796.48"  Stroke="#ff000000" StrokeThickness="0.5" StrokeLineJoin="Round" StrokeStartLineCap="Round" StrokeEndLineCap="Round" StrokeDashCap="Round" StrokeDashOffset="-2" StrokeDashArray="1 0" />
		<Path Data="F1 M 575.2,798.56 L 575.2,796.48"  Stroke="#ff000000" StrokeThickness="0.5" StrokeLineJoin="Round" StrokeStartLineCap="Round" StrokeEndLineCap="Round" StrokeDashCap="Round" StrokeDashOffset="-2" StrokeDashArray="1 0" />
		<Path Data="F1 M 576,798.56 L 576,796.48"  Stroke="#ff000000" StrokeThickness="0.5" StrokeLineJoin="Round" StrokeStartLineCap="Round" StrokeEndLineCap="Round" StrokeDashCap="Round" StrokeDashOffset="-2" StrokeDashArray="1 0" />
		<Path Data="F1 M 576.64,798.56 L 576.64,796.48"  Stroke="#ff000000" StrokeThickness="0.5" StrokeLineJoin="Round" StrokeStartLineCap="Round" StrokeEndLineCap="Round" StrokeDashCap="Round" StrokeDashOffset="-2" StrokeDashArray="1 0" />
		<Path Data="F1 M 577.28,801.6 L 577.28,796.48"  Stroke="#ff000000" StrokeThickness="0.5" StrokeLineJoin="Round" StrokeStartLineCap="Round" StrokeEndLineCap="Round" StrokeDashCap="Round" StrokeDashOffset="-2" StrokeDashArray="1 0" />
		<Path Data="F1 M 578.08,798.56 L 578.08,796.48"  Stroke="#ff000000" StrokeThickness="0.5" StrokeLineJoin="Round" StrokeStartLineCap="Round" StrokeEndLineCap="Round" StrokeDashCap="Round" StrokeDashOffset="-2" StrokeDashArray="1 0" />
		<Path Data="F1 M 578.72,798.56 L 578.72,796.48"  Stroke="#ff000000" StrokeThickness="0.5" StrokeLineJoin="Round" StrokeStartLineCap="Round" StrokeEndLineCap="Round" StrokeDashCap="Round" StrokeDashOffset="-2" StrokeDashArray="1 0" />
		<Path Data="F1 M 579.36,798.56 L 579.36,796.48"  Stroke="#ff000000" StrokeThickness="0.5" StrokeLineJoin="Round" StrokeStartLineCap="Round" StrokeEndLineCap="Round" StrokeDashCap="Round" StrokeDashOffset="-2" StrokeDashArray="1 0" />
		<Path Data="F1 M 580,798.56 L 580,796.48"  Stroke="#ff000000" StrokeThickness="0.5" StrokeLineJoin="Round" StrokeStartLineCap="Round" StrokeEndLineCap="Round" StrokeDashCap="Round" StrokeDashOffset="-2" StrokeDashArray="1 0" />
		<Path Data="F1 M 580.8,799.84 L 580.8,796.48"  Stroke="#ff000000" StrokeThickness="0.5" StrokeLineJoin="Round" StrokeStartLineCap="Round" StrokeEndLineCap="Round" StrokeDashCap="Round" StrokeDashOffset="-2" StrokeDashArray="1 0" />
		<Path Data="F1 M 581.44,798.56 L 581.44,796.48"  Stroke="#ff000000" StrokeThickness="0.5" StrokeLineJoin="Round" StrokeStartLineCap="Round" StrokeEndLineCap="Round" StrokeDashCap="Round" StrokeDashOffset="-2" StrokeDashArray="1 0" />
		<Path Data="F1 M 582.08,798.56 L 582.08,796.48"  Stroke="#ff000000" StrokeThickness="0.5" StrokeLineJoin="Round" StrokeStartLineCap="Round" StrokeEndLineCap="Round" StrokeDashCap="Round" StrokeDashOffset="-2" StrokeDashArray="1 0" />
		<Path Data="F1 M 582.88,798.56 L 582.88,796.48"  Stroke="#ff000000" StrokeThickness="0.5" StrokeLineJoin="Round" StrokeStartLineCap="Round" StrokeEndLineCap="Round" StrokeDashCap="Round" StrokeDashOffset="-2" StrokeDashArray="1 0" />
		<Path Data="F1 M 583.52,798.56 L 583.52,796.48"  Stroke="#ff000000" StrokeThickness="0.5" StrokeLineJoin="Round" StrokeStartLineCap="Round" StrokeEndLineCap="Round" StrokeDashCap="Round" StrokeDashOffset="-2" StrokeDashArray="1 0" />
		<Path Data="F1 M 584.16,801.6 L 584.16,796.48"  Stroke="#ff000000" StrokeThickness="0.5" StrokeLineJoin="Round" StrokeStartLineCap="Round" StrokeEndLineCap="Round" StrokeDashCap="Round" StrokeDashOffset="-2" StrokeDashArray="1 0" />
	</Canvas>
	<Glyphs Fill="#ff000000" FontUri="/Documents/1/Resources/Fonts/78B4EAC2-2B9E-4EA3-AC4B-66807428A141.odttf" FontRenderingEmSize="9.5176" StyleSimulations="None" OriginX="577.28" OriginY="809.76" Indices="25,49;28,49;19" UnicodeString="690" />
	<Canvas Clip="M 75.52,94.4 L 75.52,961.44 740.32,961.44 740.32,94.4 z" >
		<Path Data="F1 M 584.96,798.56 L 584.96,796.48"  Stroke="#ff000000" StrokeThickness="0.5" StrokeLineJoin="Round" StrokeStartLineCap="Round" StrokeEndLineCap="Round" StrokeDashCap="Round" StrokeDashOffset="-2" StrokeDashArray="1 0" />
		<Path Data="F1 M 585.6,798.56 L 585.6,796.48"  Stroke="#ff000000" StrokeThickness="0.5" StrokeLineJoin="Round" StrokeStartLineCap="Round" StrokeEndLineCap="Round" StrokeDashCap="Round" StrokeDashOffset="-2" StrokeDashArray="1 0" />
		<Path Data="F1 M 586.24,798.56 L 586.24,796.48"  Stroke="#ff000000" StrokeThickness="0.5" StrokeLineJoin="Round" StrokeStartLineCap="Round" StrokeEndLineCap="Round" StrokeDashCap="Round" StrokeDashOffset="-2" StrokeDashArray="1 0" />
		<Path Data="F1 M 587.04,798.56 L 587.04,796.48"  Stroke="#ff000000" StrokeThickness="0.5" StrokeLineJoin="Round" StrokeStartLineCap="Round" StrokeEndLineCap="Round" StrokeDashCap="Round" StrokeDashOffset="-2" StrokeDashArray="1 0" />
		<Path Data="F1 M 587.68,799.84 L 587.68,796.48"  Stroke="#ff000000" StrokeThickness="0.5" StrokeLineJoin="Round" StrokeStartLineCap="Round" StrokeEndLineCap="Round" StrokeDashCap="Round" StrokeDashOffset="-2" StrokeDashArray="1 0" />
		<Path Data="F1 M 588.32,798.56 L 588.32,796.48"  Stroke="#ff000000" StrokeThickness="0.5" StrokeLineJoin="Round" StrokeStartLineCap="Round" StrokeEndLineCap="Round" StrokeDashCap="Round" StrokeDashOffset="-2" StrokeDashArray="1 0" />
		<Path Data="F1 M 589.12,798.56 L 589.12,796.48"  Stroke="#ff000000" StrokeThickness="0.5" StrokeLineJoin="Round" StrokeStartLineCap="Round" StrokeEndLineCap="Round" StrokeDashCap="Round" StrokeDashOffset="-2" StrokeDashArray="1 0" />
		<Path Data="F1 M 589.76,798.56 L 589.76,796.48"  Stroke="#ff000000" StrokeThickness="0.5" StrokeLineJoin="Round" StrokeStartLineCap="Round" StrokeEndLineCap="Round" StrokeDashCap="Round" StrokeDashOffset="-2" StrokeDashArray="1 0" />
		<Path Data="F1 M 590.4,798.56 L 590.4,796.48"  Stroke="#ff000000" StrokeThickness="0.5" StrokeLineJoin="Round" StrokeStartLineCap="Round" StrokeEndLineCap="Round" StrokeDashCap="Round" StrokeDashOffset="-2" StrokeDashArray="1 0" />
		<Path Data="F1 M 591.2,801.6 L 591.2,796.48"  Stroke="#ff000000" StrokeThickness="0.5" StrokeLineJoin="Round" StrokeStartLineCap="Round" StrokeEndLineCap="Round" StrokeDashCap="Round" StrokeDashOffset="-2" StrokeDashArray="1 0" />
		<Path Data="F1 M 591.84,798.56 L 591.84,796.48"  Stroke="#ff000000" StrokeThickness="0.5" StrokeLineJoin="Round" StrokeStartLineCap="Round" StrokeEndLineCap="Round" StrokeDashCap="Round" StrokeDashOffset="-2" StrokeDashArray="1 0" />
		<Path Data="F1 M 592.48,798.56 L 592.48,796.48"  Stroke="#ff000000" StrokeThickness="0.5" StrokeLineJoin="Round" StrokeStartLineCap="Round" StrokeEndLineCap="Round" StrokeDashCap="Round" StrokeDashOffset="-2" StrokeDashArray="1 0" />
		<Path Data="F1 M 593.28,798.56 L 593.28,796.48"  Stroke="#ff000000" StrokeThickness="0.5" StrokeLineJoin="Round" StrokeStartLineCap="Round" StrokeEndLineCap="Round" StrokeDashCap="Round" StrokeDashOffset="-2" StrokeDashArray="1 0" />
		<Path Data="F1 M 593.92,798.56 L 593.92,796.48"  Stroke="#ff000000" StrokeThickness="0.5" StrokeLineJoin="Round" StrokeStartLineCap="Round" StrokeEndLineCap="Round" StrokeDashCap="Round" StrokeDashOffset="-2" StrokeDashArray="1 0" />
		<Path Data="F1 M 594.56,799.84 L 594.56,796.48"  Stroke="#ff000000" StrokeThickness="0.5" StrokeLineJoin="Round" StrokeStartLineCap="Round" StrokeEndLineCap="Round" StrokeDashCap="Round" StrokeDashOffset="-2" StrokeDashArray="1 0" />
		<Path Data="F1 M 595.36,798.56 L 595.36,796.48"  Stroke="#ff000000" StrokeThickness="0.5" StrokeLineJoin="Round" StrokeStartLineCap="Round" StrokeEndLineCap="Round" StrokeDashCap="Round" StrokeDashOffset="-2" StrokeDashArray="1 0" />
		<Path Data="F1 M 596,798.56 L 596,796.48"  Stroke="#ff000000" StrokeThickness="0.5" StrokeLineJoin="Round" StrokeStartLineCap="Round" StrokeEndLineCap="Round" StrokeDashCap="Round" StrokeDashOffset="-2" StrokeDashArray="1 0" />
		<Path Data="F1 M 596.64,798.56 L 596.64,796.48"  Stroke="#ff000000" StrokeThickness="0.5" StrokeLineJoin="Round" StrokeStartLineCap="Round" StrokeEndLineCap="Round" StrokeDashCap="Round" StrokeDashOffset="-2" StrokeDashArray="1 0" />
		<Path Data="F1 M 597.28,798.56 L 597.28,796.48"  Stroke="#ff000000" StrokeThickness="0.5" StrokeLineJoin="Round" StrokeStartLineCap="Round" StrokeEndLineCap="Round" StrokeDashCap="Round" StrokeDashOffset="-2" StrokeDashArray="1 0" />
		<Path Data="F1 M 598.08,801.6 L 598.08,796.48"  Stroke="#ff000000" StrokeThickness="0.5" StrokeLineJoin="Round" StrokeStartLineCap="Round" StrokeEndLineCap="Round" StrokeDashCap="Round" StrokeDashOffset="-2" StrokeDashArray="1 0" />
		<Path Data="F1 M 598.72,798.56 L 598.72,796.48"  Stroke="#ff000000" StrokeThickness="0.5" StrokeLineJoin="Round" StrokeStartLineCap="Round" StrokeEndLineCap="Round" StrokeDashCap="Round" StrokeDashOffset="-2" StrokeDashArray="1 0" />
		<Path Data="F1 M 599.36,798.56 L 599.36,796.48"  Stroke="#ff000000" StrokeThickness="0.5" StrokeLineJoin="Round" StrokeStartLineCap="Round" StrokeEndLineCap="Round" StrokeDashCap="Round" StrokeDashOffset="-2" StrokeDashArray="1 0" />
		<Path Data="F1 M 600.16,798.56 L 600.16,796.48"  Stroke="#ff000000" StrokeThickness="0.5" StrokeLineJoin="Round" StrokeStartLineCap="Round" StrokeEndLineCap="Round" StrokeDashCap="Round" StrokeDashOffset="-2" StrokeDashArray="1 0" />
		<Path Data="F1 M 600.8,798.56 L 600.8,796.48"  Stroke="#ff000000" StrokeThickness="0.5" StrokeLineJoin="Round" StrokeStartLineCap="Round" StrokeEndLineCap="Round" StrokeDashCap="Round" StrokeDashOffset="-2" StrokeDashArray="1 0" />
		<Path Data="F1 M 601.44,799.84 L 601.44,796.48"  Stroke="#ff000000" StrokeThickness="0.5" StrokeLineJoin="Round" StrokeStartLineCap="Round" StrokeEndLineCap="Round" StrokeDashCap="Round" StrokeDashOffset="-2" StrokeDashArray="1 0" />
		<Path Data="F1 M 602.24,798.56 L 602.24,796.48"  Stroke="#ff000000" StrokeThickness="0.5" StrokeLineJoin="Round" StrokeStartLineCap="Round" StrokeEndLineCap="Round" StrokeDashCap="Round" StrokeDashOffset="-2" StrokeDashArray="1 0" />
		<Path Data="F1 M 602.88,798.56 L 602.88,796.48"  Stroke="#ff000000" StrokeThickness="0.5" StrokeLineJoin="Round" StrokeStartLineCap="Round" StrokeEndLineCap="Round" StrokeDashCap="Round" StrokeDashOffset="-2" StrokeDashArray="1 0" />
		<Path Data="F1 M 603.52,798.56 L 603.52,796.48"  Stroke="#ff000000" StrokeThickness="0.5" StrokeLineJoin="Round" StrokeStartLineCap="Round" StrokeEndLineCap="Round" StrokeDashCap="Round" StrokeDashOffset="-2" StrokeDashArray="1 0" />
		<Path Data="F1 M 604.32,798.56 L 604.32,796.48"  Stroke="#ff000000" StrokeThickness="0.5" StrokeLineJoin="Round" StrokeStartLineCap="Round" StrokeEndLineCap="Round" StrokeDashCap="Round" StrokeDashOffset="-2" StrokeDashArray="1 0" />
		<Path Data="F1 M 604.96,801.6 L 604.96,796.48"  Stroke="#ff000000" StrokeThickness="0.5" StrokeLineJoin="Round" StrokeStartLineCap="Round" StrokeEndLineCap="Round" StrokeDashCap="Round" StrokeDashOffset="-2" StrokeDashArray="1 0" />
		<Path Data="F1 M 605.6,798.56 L 605.6,796.48"  Stroke="#ff000000" StrokeThickness="0.5" StrokeLineJoin="Round" StrokeStartLineCap="Round" StrokeEndLineCap="Round" StrokeDashCap="Round" StrokeDashOffset="-2" StrokeDashArray="1 0" />
		<Path Data="F1 M 606.4,798.56 L 606.4,796.48"  Stroke="#ff000000" StrokeThickness="0.5" StrokeLineJoin="Round" StrokeStartLineCap="Round" StrokeEndLineCap="Round" StrokeDashCap="Round" StrokeDashOffset="-2" StrokeDashArray="1 0" />
		<Path Data="F1 M 607.04,798.56 L 607.04,796.48"  Stroke="#ff000000" StrokeThickness="0.5" StrokeLineJoin="Round" StrokeStartLineCap="Round" StrokeEndLineCap="Round" StrokeDashCap="Round" StrokeDashOffset="-2" StrokeDashArray="1 0" />
		<Path Data="F1 M 607.68,798.56 L 607.68,796.48"  Stroke="#ff000000" StrokeThickness="0.5" StrokeLineJoin="Round" StrokeStartLineCap="Round" StrokeEndLineCap="Round" StrokeDashCap="Round" StrokeDashOffset="-2" StrokeDashArray="1 0" />
		<Path Data="F1 M 608.48,799.84 L 608.48,796.48"  Stroke="#ff000000" StrokeThickness="0.5" StrokeLineJoin="Round" StrokeStartLineCap="Round" StrokeEndLineCap="Round" StrokeDashCap="Round" StrokeDashOffset="-2" StrokeDashArray="1 0" />
		<Path Data="F1 M 609.12,798.56 L 609.12,796.48"  Stroke="#ff000000" StrokeThickness="0.5" StrokeLineJoin="Round" StrokeStartLineCap="Round" StrokeEndLineCap="Round" StrokeDashCap="Round" StrokeDashOffset="-2" StrokeDashArray="1 0" />
		<Path Data="F1 M 609.76,798.56 L 609.76,796.48"  Stroke="#ff000000" StrokeThickness="0.5" StrokeLineJoin="Round" StrokeStartLineCap="Round" StrokeEndLineCap="Round" StrokeDashCap="Round" StrokeDashOffset="-2" StrokeDashArray="1 0" />
		<Path Data="F1 M 610.56,798.56 L 610.56,796.48"  Stroke="#ff000000" StrokeThickness="0.5" StrokeLineJoin="Round" StrokeStartLineCap="Round" StrokeEndLineCap="Round" StrokeDashCap="Round" StrokeDashOffset="-2" StrokeDashArray="1 0" />
		<Path Data="F1 M 611.2,798.56 L 611.2,796.48"  Stroke="#ff000000" StrokeThickness="0.5" StrokeLineJoin="Round" StrokeStartLineCap="Round" StrokeEndLineCap="Round" StrokeDashCap="Round" StrokeDashOffset="-2" StrokeDashArray="1 0" />
		<Path Data="F1 M 611.84,801.6 L 611.84,796.48"  Stroke="#ff000000" StrokeThickness="0.5" StrokeLineJoin="Round" StrokeStartLineCap="Round" StrokeEndLineCap="Round" StrokeDashCap="Round" StrokeDashOffset="-2" StrokeDashArray="1 0" />
	</Canvas>
	<Glyphs Fill="#ff000000" FontUri="/Documents/1/Resources/Fonts/78B4EAC2-2B9E-4EA3-AC4B-66807428A141.odttf" FontRenderingEmSize="9.5176" StyleSimulations="None" OriginX="604.96" OriginY="809.76" Indices="26,49;22,49;19" UnicodeString="730" />
	<Canvas Clip="M 75.52,94.4 L 75.52,961.44 740.32,961.44 740.32,94.4 z" >
		<Path Data="F1 M 612.64,798.56 L 612.64,796.48"  Stroke="#ff000000" StrokeThickness="0.5" StrokeLineJoin="Round" StrokeStartLineCap="Round" StrokeEndLineCap="Round" StrokeDashCap="Round" StrokeDashOffset="-2" StrokeDashArray="1 0" />
		<Path Data="F1 M 613.28,798.56 L 613.28,796.48"  Stroke="#ff000000" StrokeThickness="0.5" StrokeLineJoin="Round" StrokeStartLineCap="Round" StrokeEndLineCap="Round" StrokeDashCap="Round" StrokeDashOffset="-2" StrokeDashArray="1 0" />
		<Path Data="F1 M 613.92,798.56 L 613.92,796.48"  Stroke="#ff000000" StrokeThickness="0.5" StrokeLineJoin="Round" StrokeStartLineCap="Round" StrokeEndLineCap="Round" StrokeDashCap="Round" StrokeDashOffset="-2" StrokeDashArray="1 0" />
		<Path Data="F1 M 614.72,798.56 L 614.72,796.48"  Stroke="#ff000000" StrokeThickness="0.5" StrokeLineJoin="Round" StrokeStartLineCap="Round" StrokeEndLineCap="Round" StrokeDashCap="Round" StrokeDashOffset="-2" StrokeDashArray="1 0" />
		<Path Data="F1 M 615.36,799.84 L 615.36,796.48"  Stroke="#ff000000" StrokeThickness="0.5" StrokeLineJoin="Round" StrokeStartLineCap="Round" StrokeEndLineCap="Round" StrokeDashCap="Round" StrokeDashOffset="-2" StrokeDashArray="1 0" />
		<Path Data="F1 M 616,798.56 L 616,796.48"  Stroke="#ff000000" StrokeThickness="0.5" StrokeLineJoin="Round" StrokeStartLineCap="Round" StrokeEndLineCap="Round" StrokeDashCap="Round" StrokeDashOffset="-2" StrokeDashArray="1 0" />
		<Path Data="F1 M 616.64,798.56 L 616.64,796.48"  Stroke="#ff000000" StrokeThickness="0.5" StrokeLineJoin="Round" StrokeStartLineCap="Round" StrokeEndLineCap="Round" StrokeDashCap="Round" StrokeDashOffset="-2" StrokeDashArray="1 0" />
		<Path Data="F1 M 617.44,798.56 L 617.44,796.48"  Stroke="#ff000000" StrokeThickness="0.5" StrokeLineJoin="Round" StrokeStartLineCap="Round" StrokeEndLineCap="Round" StrokeDashCap="Round" StrokeDashOffset="-2" StrokeDashArray="1 0" />
		<Path Data="F1 M 618.08,798.56 L 618.08,796.48"  Stroke="#ff000000" StrokeThickness="0.5" StrokeLineJoin="Round" StrokeStartLineCap="Round" StrokeEndLineCap="Round" StrokeDashCap="Round" StrokeDashOffset="-2" StrokeDashArray="1 0" />
		<Path Data="F1 M 618.72,801.6 L 618.72,796.48"  Stroke="#ff000000" StrokeThickness="0.5" StrokeLineJoin="Round" StrokeStartLineCap="Round" StrokeEndLineCap="Round" StrokeDashCap="Round" StrokeDashOffset="-2" StrokeDashArray="1 0" />
		<Path Data="F1 M 619.52,798.56 L 619.52,796.48"  Stroke="#ff000000" StrokeThickness="0.5" StrokeLineJoin="Round" StrokeStartLineCap="Round" StrokeEndLineCap="Round" StrokeDashCap="Round" StrokeDashOffset="-2" StrokeDashArray="1 0" />
		<Path Data="F1 M 620.16,798.56 L 620.16,796.48"  Stroke="#ff000000" StrokeThickness="0.5" StrokeLineJoin="Round" StrokeStartLineCap="Round" StrokeEndLineCap="Round" StrokeDashCap="Round" StrokeDashOffset="-2" StrokeDashArray="1 0" />
		<Path Data="F1 M 620.8,798.56 L 620.8,796.48"  Stroke="#ff000000" StrokeThickness="0.5" StrokeLineJoin="Round" StrokeStartLineCap="Round" StrokeEndLineCap="Round" StrokeDashCap="Round" StrokeDashOffset="-2" StrokeDashArray="1 0" />
		<Path Data="F1 M 621.6,798.56 L 621.6,796.48"  Stroke="#ff000000" StrokeThickness="0.5" StrokeLineJoin="Round" StrokeStartLineCap="Round" StrokeEndLineCap="Round" StrokeDashCap="Round" StrokeDashOffset="-2" StrokeDashArray="1 0" />
		<Path Data="F1 M 622.24,799.84 L 622.24,796.48"  Stroke="#ff000000" StrokeThickness="0.5" StrokeLineJoin="Round" StrokeStartLineCap="Round" StrokeEndLineCap="Round" StrokeDashCap="Round" StrokeDashOffset="-2" StrokeDashArray="1 0" />
		<Path Data="F1 M 622.88,798.56 L 622.88,796.48"  Stroke="#ff000000" StrokeThickness="0.5" StrokeLineJoin="Round" StrokeStartLineCap="Round" StrokeEndLineCap="Round" StrokeDashCap="Round" StrokeDashOffset="-2" StrokeDashArray="1 0" />
		<Path Data="F1 M 623.68,798.56 L 623.68,796.48"  Stroke="#ff000000" StrokeThickness="0.5" StrokeLineJoin="Round" StrokeStartLineCap="Round" StrokeEndLineCap="Round" StrokeDashCap="Round" StrokeDashOffset="-2" StrokeDashArray="1 0" />
		<Path Data="F1 M 624.32,798.56 L 624.32,796.48"  Stroke="#ff000000" StrokeThickness="0.5" StrokeLineJoin="Round" StrokeStartLineCap="Round" StrokeEndLineCap="Round" StrokeDashCap="Round" StrokeDashOffset="-2" StrokeDashArray="1 0" />
		<Path Data="F1 M 624.96,798.56 L 624.96,796.48"  Stroke="#ff000000" StrokeThickness="0.5" StrokeLineJoin="Round" StrokeStartLineCap="Round" StrokeEndLineCap="Round" StrokeDashCap="Round" StrokeDashOffset="-2" StrokeDashArray="1 0" />
		<Path Data="F1 M 625.76,801.6 L 625.76,796.48"  Stroke="#ff000000" StrokeThickness="0.5" StrokeLineJoin="Round" StrokeStartLineCap="Round" StrokeEndLineCap="Round" StrokeDashCap="Round" StrokeDashOffset="-2" StrokeDashArray="1 0" />
		<Path Data="F1 M 626.4,798.56 L 626.4,796.48"  Stroke="#ff000000" StrokeThickness="0.5" StrokeLineJoin="Round" StrokeStartLineCap="Round" StrokeEndLineCap="Round" StrokeDashCap="Round" StrokeDashOffset="-2" StrokeDashArray="1 0" />
		<Path Data="F1 M 627.04,798.56 L 627.04,796.48"  Stroke="#ff000000" StrokeThickness="0.5" StrokeLineJoin="Round" StrokeStartLineCap="Round" StrokeEndLineCap="Round" StrokeDashCap="Round" StrokeDashOffset="-2" StrokeDashArray="1 0" />
		<Path Data="F1 M 627.84,798.56 L 627.84,796.48"  Stroke="#ff000000" StrokeThickness="0.5" StrokeLineJoin="Round" StrokeStartLineCap="Round" StrokeEndLineCap="Round" StrokeDashCap="Round" StrokeDashOffset="-2" StrokeDashArray="1 0" />
		<Path Data="F1 M 628.48,798.56 L 628.48,796.48"  Stroke="#ff000000" StrokeThickness="0.5" StrokeLineJoin="Round" StrokeStartLineCap="Round" StrokeEndLineCap="Round" StrokeDashCap="Round" StrokeDashOffset="-2" StrokeDashArray="1 0" />
		<Path Data="F1 M 629.12,799.84 L 629.12,796.48"  Stroke="#ff000000" StrokeThickness="0.5" StrokeLineJoin="Round" StrokeStartLineCap="Round" StrokeEndLineCap="Round" StrokeDashCap="Round" StrokeDashOffset="-2" StrokeDashArray="1 0" />
		<Path Data="F1 M 629.92,798.56 L 629.92,796.48"  Stroke="#ff000000" StrokeThickness="0.5" StrokeLineJoin="Round" StrokeStartLineCap="Round" StrokeEndLineCap="Round" StrokeDashCap="Round" StrokeDashOffset="-2" StrokeDashArray="1 0" />
		<Path Data="F1 M 630.56,798.56 L 630.56,796.48"  Stroke="#ff000000" StrokeThickness="0.5" StrokeLineJoin="Round" StrokeStartLineCap="Round" StrokeEndLineCap="Round" StrokeDashCap="Round" StrokeDashOffset="-2" StrokeDashArray="1 0" />
		<Path Data="F1 M 631.2,798.56 L 631.2,796.48"  Stroke="#ff000000" StrokeThickness="0.5" StrokeLineJoin="Round" StrokeStartLineCap="Round" StrokeEndLineCap="Round" StrokeDashCap="Round" StrokeDashOffset="-2" StrokeDashArray="1 0" />
		<Path Data="F1 M 632,798.56 L 632,796.48"  Stroke="#ff000000" StrokeThickness="0.5" StrokeLineJoin="Round" StrokeStartLineCap="Round" StrokeEndLineCap="Round" StrokeDashCap="Round" StrokeDashOffset="-2" StrokeDashArray="1 0" />
		<Path Data="F1 M 632.64,801.6 L 632.64,796.48"  Stroke="#ff000000" StrokeThickness="0.5" StrokeLineJoin="Round" StrokeStartLineCap="Round" StrokeEndLineCap="Round" StrokeDashCap="Round" StrokeDashOffset="-2" StrokeDashArray="1 0" />
		<Path Data="F1 M 633.28,798.56 L 633.28,796.48"  Stroke="#ff000000" StrokeThickness="0.5" StrokeLineJoin="Round" StrokeStartLineCap="Round" StrokeEndLineCap="Round" StrokeDashCap="Round" StrokeDashOffset="-2" StrokeDashArray="1 0" />
		<Path Data="F1 M 633.92,798.56 L 633.92,796.48"  Stroke="#ff000000" StrokeThickness="0.5" StrokeLineJoin="Round" StrokeStartLineCap="Round" StrokeEndLineCap="Round" StrokeDashCap="Round" StrokeDashOffset="-2" StrokeDashArray="1 0" />
		<Path Data="F1 M 634.72,798.56 L 634.72,796.48"  Stroke="#ff000000" StrokeThickness="0.5" StrokeLineJoin="Round" StrokeStartLineCap="Round" StrokeEndLineCap="Round" StrokeDashCap="Round" StrokeDashOffset="-2" StrokeDashArray="1 0" />
		<Path Data="F1 M 635.36,798.56 L 635.36,796.48"  Stroke="#ff000000" StrokeThickness="0.5" StrokeLineJoin="Round" StrokeStartLineCap="Round" StrokeEndLineCap="Round" StrokeDashCap="Round" StrokeDashOffset="-2" StrokeDashArray="1 0" />
		<Path Data="F1 M 636,799.84 L 636,796.48"  Stroke="#ff000000" StrokeThickness="0.5" StrokeLineJoin="Round" StrokeStartLineCap="Round" StrokeEndLineCap="Round" StrokeDashCap="Round" StrokeDashOffset="-2" StrokeDashArray="1 0" />
		<Path Data="F1 M 636.8,798.56 L 636.8,796.48"  Stroke="#ff000000" StrokeThickness="0.5" StrokeLineJoin="Round" StrokeStartLineCap="Round" StrokeEndLineCap="Round" StrokeDashCap="Round" StrokeDashOffset="-2" StrokeDashArray="1 0" />
		<Path Data="F1 M 637.44,798.56 L 637.44,796.48"  Stroke="#ff000000" StrokeThickness="0.5" StrokeLineJoin="Round" StrokeStartLineCap="Round" StrokeEndLineCap="Round" StrokeDashCap="Round" StrokeDashOffset="-2" StrokeDashArray="1 0" />
		<Path Data="F1 M 638.08,798.56 L 638.08,796.48"  Stroke="#ff000000" StrokeThickness="0.5" StrokeLineJoin="Round" StrokeStartLineCap="Round" StrokeEndLineCap="Round" StrokeDashCap="Round" StrokeDashOffset="-2" StrokeDashArray="1 0" />
		<Path Data="F1 M 638.88,798.56 L 638.88,796.48"  Stroke="#ff000000" StrokeThickness="0.5" StrokeLineJoin="Round" StrokeStartLineCap="Round" StrokeEndLineCap="Round" StrokeDashCap="Round" StrokeDashOffset="-2" StrokeDashArray="1 0" />
		<Path Data="F1 M 639.52,801.6 L 639.52,796.48"  Stroke="#ff000000" StrokeThickness="0.5" StrokeLineJoin="Round" StrokeStartLineCap="Round" StrokeEndLineCap="Round" StrokeDashCap="Round" StrokeDashOffset="-2" StrokeDashArray="1 0" />
	</Canvas>
	<Glyphs Fill="#ff000000" FontUri="/Documents/1/Resources/Fonts/78B4EAC2-2B9E-4EA3-AC4B-66807428A141.odttf" FontRenderingEmSize="9.5176" StyleSimulations="None" OriginX="632.64" OriginY="809.76" Indices="26,49;26,49;19" UnicodeString="770" />
	<Canvas Clip="M 75.52,94.4 L 75.52,961.44 740.32,961.44 740.32,94.4 z" >
		<Path Data="F1 M 640.16,798.56 L 640.16,796.48"  Stroke="#ff000000" StrokeThickness="0.5" StrokeLineJoin="Round" StrokeStartLineCap="Round" StrokeEndLineCap="Round" StrokeDashCap="Round" StrokeDashOffset="-2" StrokeDashArray="1 0" />
		<Path Data="F1 M 640.96,798.56 L 640.96,796.48"  Stroke="#ff000000" StrokeThickness="0.5" StrokeLineJoin="Round" StrokeStartLineCap="Round" StrokeEndLineCap="Round" StrokeDashCap="Round" StrokeDashOffset="-2" StrokeDashArray="1 0" />
		<Path Data="F1 M 641.6,798.56 L 641.6,796.48"  Stroke="#ff000000" StrokeThickness="0.5" StrokeLineJoin="Round" StrokeStartLineCap="Round" StrokeEndLineCap="Round" StrokeDashCap="Round" StrokeDashOffset="-2" StrokeDashArray="1 0" />
		<Path Data="F1 M 642.24,798.56 L 642.24,796.48"  Stroke="#ff000000" StrokeThickness="0.5" StrokeLineJoin="Round" StrokeStartLineCap="Round" StrokeEndLineCap="Round" StrokeDashCap="Round" StrokeDashOffset="-2" StrokeDashArray="1 0" />
		<Path Data="F1 M 643.04,799.84 L 643.04,796.48"  Stroke="#ff000000" StrokeThickness="0.5" StrokeLineJoin="Round" StrokeStartLineCap="Round" StrokeEndLineCap="Round" StrokeDashCap="Round" StrokeDashOffset="-2" StrokeDashArray="1 0" />
		<Path Data="F1 M 643.68,798.56 L 643.68,796.48"  Stroke="#ff000000" StrokeThickness="0.5" StrokeLineJoin="Round" StrokeStartLineCap="Round" StrokeEndLineCap="Round" StrokeDashCap="Round" StrokeDashOffset="-2" StrokeDashArray="1 0" />
		<Path Data="F1 M 644.32,798.56 L 644.32,796.48"  Stroke="#ff000000" StrokeThickness="0.5" StrokeLineJoin="Round" StrokeStartLineCap="Round" StrokeEndLineCap="Round" StrokeDashCap="Round" StrokeDashOffset="-2" StrokeDashArray="1 0" />
		<Path Data="F1 M 645.12,798.56 L 645.12,796.48"  Stroke="#ff000000" StrokeThickness="0.5" StrokeLineJoin="Round" StrokeStartLineCap="Round" StrokeEndLineCap="Round" StrokeDashCap="Round" StrokeDashOffset="-2" StrokeDashArray="1 0" />
		<Path Data="F1 M 645.76,798.56 L 645.76,796.48"  Stroke="#ff000000" StrokeThickness="0.5" StrokeLineJoin="Round" StrokeStartLineCap="Round" StrokeEndLineCap="Round" StrokeDashCap="Round" StrokeDashOffset="-2" StrokeDashArray="1 0" />
		<Path Data="F1 M 646.4,801.6 L 646.4,796.48"  Stroke="#ff000000" StrokeThickness="0.5" StrokeLineJoin="Round" StrokeStartLineCap="Round" StrokeEndLineCap="Round" StrokeDashCap="Round" StrokeDashOffset="-2" StrokeDashArray="1 0" />
		<Path Data="F1 M 647.2,798.56 L 647.2,796.48"  Stroke="#ff000000" StrokeThickness="0.5" StrokeLineJoin="Round" StrokeStartLineCap="Round" StrokeEndLineCap="Round" StrokeDashCap="Round" StrokeDashOffset="-2" StrokeDashArray="1 0" />
		<Path Data="F1 M 647.84,798.56 L 647.84,796.48"  Stroke="#ff000000" StrokeThickness="0.5" StrokeLineJoin="Round" StrokeStartLineCap="Round" StrokeEndLineCap="Round" StrokeDashCap="Round" StrokeDashOffset="-2" StrokeDashArray="1 0" />
		<Path Data="F1 M 648.48,798.56 L 648.48,796.48"  Stroke="#ff000000" StrokeThickness="0.5" StrokeLineJoin="Round" StrokeStartLineCap="Round" StrokeEndLineCap="Round" StrokeDashCap="Round" StrokeDashOffset="-2" StrokeDashArray="1 0" />
		<Path Data="F1 M 649.28,798.56 L 649.28,796.48"  Stroke="#ff000000" StrokeThickness="0.5" StrokeLineJoin="Round" StrokeStartLineCap="Round" StrokeEndLineCap="Round" StrokeDashCap="Round" StrokeDashOffset="-2" StrokeDashArray="1 0" />
		<Path Data="F1 M 649.92,799.84 L 649.92,796.48"  Stroke="#ff000000" StrokeThickness="0.5" StrokeLineJoin="Round" StrokeStartLineCap="Round" StrokeEndLineCap="Round" StrokeDashCap="Round" StrokeDashOffset="-2" StrokeDashArray="1 0" />
		<Path Data="F1 M 650.56,798.56 L 650.56,796.48"  Stroke="#ff000000" StrokeThickness="0.5" StrokeLineJoin="Round" StrokeStartLineCap="Round" StrokeEndLineCap="Round" StrokeDashCap="Round" StrokeDashOffset="-2" StrokeDashArray="1 0" />
		<Path Data="F1 M 651.36,798.56 L 651.36,796.48"  Stroke="#ff000000" StrokeThickness="0.5" StrokeLineJoin="Round" StrokeStartLineCap="Round" StrokeEndLineCap="Round" StrokeDashCap="Round" StrokeDashOffset="-2" StrokeDashArray="1 0" />
		<Path Data="F1 M 652,798.56 L 652,796.48"  Stroke="#ff000000" StrokeThickness="0.5" StrokeLineJoin="Round" StrokeStartLineCap="Round" StrokeEndLineCap="Round" StrokeDashCap="Round" StrokeDashOffset="-2" StrokeDashArray="1 0" />
		<Path Data="F1 M 652.64,798.56 L 652.64,796.48"  Stroke="#ff000000" StrokeThickness="0.5" StrokeLineJoin="Round" StrokeStartLineCap="Round" StrokeEndLineCap="Round" StrokeDashCap="Round" StrokeDashOffset="-2" StrokeDashArray="1 0" />
		<Path Data="F1 M 653.28,801.6 L 653.28,796.48"  Stroke="#ff000000" StrokeThickness="0.5" StrokeLineJoin="Round" StrokeStartLineCap="Round" StrokeEndLineCap="Round" StrokeDashCap="Round" StrokeDashOffset="-2" StrokeDashArray="1 0" />
		<Path Data="F1 M 654.08,798.56 L 654.08,796.48"  Stroke="#ff000000" StrokeThickness="0.5" StrokeLineJoin="Round" StrokeStartLineCap="Round" StrokeEndLineCap="Round" StrokeDashCap="Round" StrokeDashOffset="-2" StrokeDashArray="1 0" />
		<Path Data="F1 M 654.72,798.56 L 654.72,796.48"  Stroke="#ff000000" StrokeThickness="0.5" StrokeLineJoin="Round" StrokeStartLineCap="Round" StrokeEndLineCap="Round" StrokeDashCap="Round" StrokeDashOffset="-2" StrokeDashArray="1 0" />
		<Path Data="F1 M 655.36,798.56 L 655.36,796.48"  Stroke="#ff000000" StrokeThickness="0.5" StrokeLineJoin="Round" StrokeStartLineCap="Round" StrokeEndLineCap="Round" StrokeDashCap="Round" StrokeDashOffset="-2" StrokeDashArray="1 0" />
		<Path Data="F1 M 656.16,798.56 L 656.16,796.48"  Stroke="#ff000000" StrokeThickness="0.5" StrokeLineJoin="Round" StrokeStartLineCap="Round" StrokeEndLineCap="Round" StrokeDashCap="Round" StrokeDashOffset="-2" StrokeDashArray="1 0" />
		<Path Data="F1 M 656.8,799.84 L 656.8,796.48"  Stroke="#ff000000" StrokeThickness="0.5" StrokeLineJoin="Round" StrokeStartLineCap="Round" StrokeEndLineCap="Round" StrokeDashCap="Round" StrokeDashOffset="-2" StrokeDashArray="1 0" />
		<Path Data="F1 M 657.44,798.56 L 657.44,796.48"  Stroke="#ff000000" StrokeThickness="0.5" StrokeLineJoin="Round" StrokeStartLineCap="Round" StrokeEndLineCap="Round" StrokeDashCap="Round" StrokeDashOffset="-2" StrokeDashArray="1 0" />
		<Path Data="F1 M 658.24,798.56 L 658.24,796.48"  Stroke="#ff000000" StrokeThickness="0.5" StrokeLineJoin="Round" StrokeStartLineCap="Round" StrokeEndLineCap="Round" StrokeDashCap="Round" StrokeDashOffset="-2" StrokeDashArray="1 0" />
		<Path Data="F1 M 658.88,798.56 L 658.88,796.48"  Stroke="#ff000000" StrokeThickness="0.5" StrokeLineJoin="Round" StrokeStartLineCap="Round" StrokeEndLineCap="Round" StrokeDashCap="Round" StrokeDashOffset="-2" StrokeDashArray="1 0" />
		<Path Data="F1 M 659.52,798.56 L 659.52,796.48"  Stroke="#ff000000" StrokeThickness="0.5" StrokeLineJoin="Round" StrokeStartLineCap="Round" StrokeEndLineCap="Round" StrokeDashCap="Round" StrokeDashOffset="-2" StrokeDashArray="1 0" />
		<Path Data="F1 M 660.32,801.6 L 660.32,796.48"  Stroke="#ff000000" StrokeThickness="0.5" StrokeLineJoin="Round" StrokeStartLineCap="Round" StrokeEndLineCap="Round" StrokeDashCap="Round" StrokeDashOffset="-2" StrokeDashArray="1 0" />
		<Path Data="F1 M 113.44,727.36 L 113.44,796.48"  Stroke="#ff000000" StrokeThickness="0.5" StrokeLineJoin="Round" StrokeStartLineCap="Round" StrokeEndLineCap="Round" StrokeDashCap="Round" StrokeDashOffset="-2" StrokeDashArray="1 0" />
		<Path Data="F1 M 113.44,796.48 L 660.96,796.48"  Stroke="#ff000000" StrokeThickness="0.5" StrokeLineJoin="Round" StrokeStartLineCap="Round" StrokeEndLineCap="Round" StrokeDashCap="Round" StrokeDashOffset="-2" StrokeDashArray="1 0" />
		<Path Data="F1 M 660.96,796.48 L 660.96,727.36"  Stroke="#ff000000" StrokeThickness="0.5" StrokeLineJoin="Round" StrokeStartLineCap="Round" StrokeEndLineCap="Round" StrokeDashCap="Round" StrokeDashOffset="-2" StrokeDashArray="1 0" />
		<Path Data="F1 M 660.96,727.36 L 113.44,727.36"  Stroke="#ff000000" StrokeThickness="0.5" StrokeLineJoin="Round" StrokeStartLineCap="Round" StrokeEndLineCap="Round" StrokeDashCap="Round" StrokeDashOffset="-2" StrokeDashArray="1 0" />
		<Path Data="F1 M 135.52,796.32 L 135.52,796.48"  Stroke="#ff000000" StrokeThickness="0.5" StrokeLineJoin="Round" StrokeStartLineCap="Round" StrokeEndLineCap="Round" StrokeDashCap="Round" StrokeDashOffset="-2" StrokeDashArray="1 0" />
		<Path Data="F1 M 136.32,796.32 L 136.32,796.48"  Stroke="#ff000000" StrokeThickness="0.5" StrokeLineJoin="Round" StrokeStartLineCap="Round" StrokeEndLineCap="Round" StrokeDashCap="Round" StrokeDashOffset="-2" StrokeDashArray="1 0" />
		<Path Data="F1 M 138.4,796.48 L 138.4,796.48"  Stroke="#ff000000" StrokeThickness="0.5" StrokeLineJoin="Round" StrokeStartLineCap="Round" StrokeEndLineCap="Round" StrokeDashCap="Round" StrokeDashOffset="-2" StrokeDashArray="1 0" />
		<Path Data="F1 M 139.04,796.48 L 139.04,796.48"  Stroke="#ff000000" StrokeThickness="0.5" StrokeLineJoin="Round" StrokeStartLineCap="Round" StrokeEndLineCap="Round" StrokeDashCap="Round" StrokeDashOffset="-2" StrokeDashArray="1 0" />
		<Path Data="F1 M 139.68,783.04 L 139.68,796.48"  Stroke="#ff000000" StrokeThickness="0.5" StrokeLineJoin="Round" StrokeStartLineCap="Round" StrokeEndLineCap="Round" StrokeDashCap="Round" StrokeDashOffset="-2" StrokeDashArray="1 0" />
		<Path Data="F1 M 140.48,790.24 L 140.48,796.48"  Stroke="#ff000000" StrokeThickness="0.5" StrokeLineJoin="Round" StrokeStartLineCap="Round" StrokeEndLineCap="Round" StrokeDashCap="Round" StrokeDashOffset="-2" StrokeDashArray="1 0" />
		<Path Data="F1 M 141.12,792.16 L 141.12,796.48"  Stroke="#ff000000" StrokeThickness="0.5" StrokeLineJoin="Round" StrokeStartLineCap="Round" StrokeEndLineCap="Round" StrokeDashCap="Round" StrokeDashOffset="-2" StrokeDashArray="1 0" />
		<Path Data="F1 M 141.76,794.4 L 141.76,796.48"  Stroke="#ff000000" StrokeThickness="0.5" StrokeLineJoin="Round" StrokeStartLineCap="Round" StrokeEndLineCap="Round" StrokeDashCap="Round" StrokeDashOffset="-2" StrokeDashArray="1 0" />
		<Path Data="F1 M 142.4,796.32 L 142.4,796.48"  Stroke="#ff000000" StrokeThickness="0.5" StrokeLineJoin="Round" StrokeStartLineCap="Round" StrokeEndLineCap="Round" StrokeDashCap="Round" StrokeDashOffset="-2" StrokeDashArray="1 0" />
		<Path Data="F1 M 144.48,796.48 L 144.48,796.48"  Stroke="#ff000000" StrokeThickness="0.5" StrokeLineJoin="Round" StrokeStartLineCap="Round" StrokeEndLineCap="Round" StrokeDashCap="Round" StrokeDashOffset="-2" StrokeDashArray="1 0" />
		<Path Data="F1 M 146.56,795.52 L 146.56,796.48"  Stroke="#ff000000" StrokeThickness="0.5" StrokeLineJoin="Round" StrokeStartLineCap="Round" StrokeEndLineCap="Round" StrokeDashCap="Round" StrokeDashOffset="-2" StrokeDashArray="1 0" />
		<Path Data="F1 M 147.36,796.48 L 147.36,796.48"  Stroke="#ff000000" StrokeThickness="0.5" StrokeLineJoin="Round" StrokeStartLineCap="Round" StrokeEndLineCap="Round" StrokeDashCap="Round" StrokeDashOffset="-2" StrokeDashArray="1 0" />
		<Path Data="F1 M 148,796.16 L 148,796.48"  Stroke="#ff000000" StrokeThickness="0.5" StrokeLineJoin="Round" StrokeStartLineCap="Round" StrokeEndLineCap="Round" StrokeDashCap="Round" StrokeDashOffset="-2" StrokeDashArray="1 0" />
		<Path Data="F1 M 148.64,796.48 L 148.64,796.48"  Stroke="#ff000000" StrokeThickness="0.5" StrokeLineJoin="Round" StrokeStartLineCap="Round" StrokeEndLineCap="Round" StrokeDashCap="Round" StrokeDashOffset="-2" StrokeDashArray="1 0" />
		<Path Data="F1 M 149.44,796.48 L 149.44,796.48"  Stroke="#ff000000" StrokeThickness="0.5" StrokeLineJoin="Round" StrokeStartLineCap="Round" StrokeEndLineCap="Round" StrokeDashCap="Round" StrokeDashOffset="-2" StrokeDashArray="1 0" />
		<Path Data="F1 M 151.52,796.32 L 151.52,796.48"  Stroke="#ff000000" StrokeThickness="0.5" StrokeLineJoin="Round" StrokeStartLineCap="Round" StrokeEndLineCap="Round" StrokeDashCap="Round" StrokeDashOffset="-2" StrokeDashArray="1 0" />
		<Path Data="F1 M 154.24,796.48 L 154.24,796.48"  Stroke="#ff000000" StrokeThickness="0.5" StrokeLineJoin="Round" StrokeStartLineCap="Round" StrokeEndLineCap="Round" StrokeDashCap="Round" StrokeDashOffset="-2" StrokeDashArray="1 0" />
		<Path Data="F1 M 155.68,796.16 L 155.68,796.48"  Stroke="#ff000000" StrokeThickness="0.5" StrokeLineJoin="Round" StrokeStartLineCap="Round" StrokeEndLineCap="Round" StrokeDashCap="Round" StrokeDashOffset="-2" StrokeDashArray="1 0" />
		<Path Data="F1 M 156.32,796.32 L 156.32,796.48"  Stroke="#ff000000" StrokeThickness="0.5" StrokeLineJoin="Round" StrokeStartLineCap="Round" StrokeEndLineCap="Round" StrokeDashCap="Round" StrokeDashOffset="-2" StrokeDashArray="1 0" />
		<Path Data="F1 M 156.96,796.32 L 156.96,796.48"  Stroke="#ff000000" StrokeThickness="0.5" StrokeLineJoin="Round" StrokeStartLineCap="Round" StrokeEndLineCap="Round" StrokeDashCap="Round" StrokeDashOffset="-2" StrokeDashArray="1 0" />
		<Path Data="F1 M 158.4,796.48 L 158.4,796.48"  Stroke="#ff000000" StrokeThickness="0.5" StrokeLineJoin="Round" StrokeStartLineCap="Round" StrokeEndLineCap="Round" StrokeDashCap="Round" StrokeDashOffset="-2" StrokeDashArray="1 0" />
		<Path Data="F1 M 159.68,796.48 L 159.68,796.48"  Stroke="#ff000000" StrokeThickness="0.5" StrokeLineJoin="Round" StrokeStartLineCap="Round" StrokeEndLineCap="Round" StrokeDashCap="Round" StrokeDashOffset="-2" StrokeDashArray="1 0" />
		<Path Data="F1 M 161.12,796.48 L 161.12,796.48"  Stroke="#ff000000" StrokeThickness="0.5" StrokeLineJoin="Round" StrokeStartLineCap="Round" StrokeEndLineCap="Round" StrokeDashCap="Round" StrokeDashOffset="-2" StrokeDashArray="1 0" />
		<Path Data="F1 M 161.76,796.48 L 161.76,796.48"  Stroke="#ff000000" StrokeThickness="0.5" StrokeLineJoin="Round" StrokeStartLineCap="Round" StrokeEndLineCap="Round" StrokeDashCap="Round" StrokeDashOffset="-2" StrokeDashArray="1 0" />
		<Path Data="F1 M 163.2,796.48 L 163.2,796.48"  Stroke="#ff000000" StrokeThickness="0.5" StrokeLineJoin="Round" StrokeStartLineCap="Round" StrokeEndLineCap="Round" StrokeDashCap="Round" StrokeDashOffset="-2" StrokeDashArray="1 0" />
		<Path Data="F1 M 163.84,793.6 L 163.84,796.48"  Stroke="#ff000000" StrokeThickness="0.5" StrokeLineJoin="Round" StrokeStartLineCap="Round" StrokeEndLineCap="Round" StrokeDashCap="Round" StrokeDashOffset="-2" StrokeDashArray="1 0" />
		<Path Data="F1 M 164.48,727.36 L 164.48,796.48"  Stroke="#ff000000" StrokeThickness="0.5" StrokeLineJoin="Round" StrokeStartLineCap="Round" StrokeEndLineCap="Round" StrokeDashCap="Round" StrokeDashOffset="-2" StrokeDashArray="1 0" />
		<Path Data="F1 M 165.28,793.76 L 165.28,796.48"  Stroke="#ff000000" StrokeThickness="0.5" StrokeLineJoin="Round" StrokeStartLineCap="Round" StrokeEndLineCap="Round" StrokeDashCap="Round" StrokeDashOffset="-2" StrokeDashArray="1 0" />
		<Path Data="F1 M 165.92,751.2 L 165.92,796.48"  Stroke="#ff000000" StrokeThickness="0.5" StrokeLineJoin="Round" StrokeStartLineCap="Round" StrokeEndLineCap="Round" StrokeDashCap="Round" StrokeDashOffset="-2" StrokeDashArray="1 0" />
		<Path Data="F1 M 166.56,795.68 L 166.56,796.48"  Stroke="#ff000000" StrokeThickness="0.5" StrokeLineJoin="Round" StrokeStartLineCap="Round" StrokeEndLineCap="Round" StrokeDashCap="Round" StrokeDashOffset="-2" StrokeDashArray="1 0" />
		<Path Data="F1 M 167.36,789.12 L 167.36,796.48"  Stroke="#ff000000" StrokeThickness="0.5" StrokeLineJoin="Round" StrokeStartLineCap="Round" StrokeEndLineCap="Round" StrokeDashCap="Round" StrokeDashOffset="-2" StrokeDashArray="1 0" />
		<Path Data="F1 M 168,796 L 168,796.48"  Stroke="#ff000000" StrokeThickness="0.5" StrokeLineJoin="Round" StrokeStartLineCap="Round" StrokeEndLineCap="Round" StrokeDashCap="Round" StrokeDashOffset="-2" StrokeDashArray="1 0" />
		<Path Data="F1 M 168.64,796.48 L 168.64,796.48"  Stroke="#ff000000" StrokeThickness="0.5" StrokeLineJoin="Round" StrokeStartLineCap="Round" StrokeEndLineCap="Round" StrokeDashCap="Round" StrokeDashOffset="-2" StrokeDashArray="1 0" />
		<Path Data="F1 M 170.08,796.48 L 170.08,796.48"  Stroke="#ff000000" StrokeThickness="0.5" StrokeLineJoin="Round" StrokeStartLineCap="Round" StrokeEndLineCap="Round" StrokeDashCap="Round" StrokeDashOffset="-2" StrokeDashArray="1 0" />
		<Path Data="F1 M 170.72,796.48 L 170.72,796.48"  Stroke="#ff000000" StrokeThickness="0.5" StrokeLineJoin="Round" StrokeStartLineCap="Round" StrokeEndLineCap="Round" StrokeDashCap="Round" StrokeDashOffset="-2" StrokeDashArray="1 0" />
		<Path Data="F1 M 172.16,796.48 L 172.16,796.48"  Stroke="#ff000000" StrokeThickness="0.5" StrokeLineJoin="Round" StrokeStartLineCap="Round" StrokeEndLineCap="Round" StrokeDashCap="Round" StrokeDashOffset="-2" StrokeDashArray="1 0" />
		<Path Data="F1 M 172.8,796.48 L 172.8,796.48"  Stroke="#ff000000" StrokeThickness="0.5" StrokeLineJoin="Round" StrokeStartLineCap="Round" StrokeEndLineCap="Round" StrokeDashCap="Round" StrokeDashOffset="-2" StrokeDashArray="1 0" />
		<Path Data="F1 M 174.24,796.48 L 174.24,796.48"  Stroke="#ff000000" StrokeThickness="0.5" StrokeLineJoin="Round" StrokeStartLineCap="Round" StrokeEndLineCap="Round" StrokeDashCap="Round" StrokeDashOffset="-2" StrokeDashArray="1 0" />
		<Path Data="F1 M 174.88,796.32 L 174.88,796.48"  Stroke="#ff000000" StrokeThickness="0.5" StrokeLineJoin="Round" StrokeStartLineCap="Round" StrokeEndLineCap="Round" StrokeDashCap="Round" StrokeDashOffset="-2" StrokeDashArray="1 0" />
		<Path Data="F1 M 176.96,796.48 L 176.96,796.48"  Stroke="#ff000000" StrokeThickness="0.5" StrokeLineJoin="Round" StrokeStartLineCap="Round" StrokeEndLineCap="Round" StrokeDashCap="Round" StrokeDashOffset="-2" StrokeDashArray="1 0" />
		<Path Data="F1 M 179.04,796.48 L 179.04,796.48"  Stroke="#ff000000" StrokeThickness="0.5" StrokeLineJoin="Round" StrokeStartLineCap="Round" StrokeEndLineCap="Round" StrokeDashCap="Round" StrokeDashOffset="-2" StrokeDashArray="1 0" />
		<Path Data="F1 M 180.48,796.48 L 180.48,796.48"  Stroke="#ff000000" StrokeThickness="0.5" StrokeLineJoin="Round" StrokeStartLineCap="Round" StrokeEndLineCap="Round" StrokeDashCap="Round" StrokeDashOffset="-2" StrokeDashArray="1 0" />
		<Path Data="F1 M 183.84,796.48 L 183.84,796.48"  Stroke="#ff000000" StrokeThickness="0.5" StrokeLineJoin="Round" StrokeStartLineCap="Round" StrokeEndLineCap="Round" StrokeDashCap="Round" StrokeDashOffset="-2" StrokeDashArray="1 0" />
		<Path Data="F1 M 184.64,796.48 L 184.64,796.48"  Stroke="#ff000000" StrokeThickness="0.5" StrokeLineJoin="Round" StrokeStartLineCap="Round" StrokeEndLineCap="Round" StrokeDashCap="Round" StrokeDashOffset="-2" StrokeDashArray="1 0" />
		<Path Data="F1 M 185.92,796.48 L 185.92,796.48"  Stroke="#ff000000" StrokeThickness="0.5" StrokeLineJoin="Round" StrokeStartLineCap="Round" StrokeEndLineCap="Round" StrokeDashCap="Round" StrokeDashOffset="-2" StrokeDashArray="1 0" />
		<Path Data="F1 M 188,795.52 L 188,796.48"  Stroke="#ff000000" StrokeThickness="0.5" StrokeLineJoin="Round" StrokeStartLineCap="Round" StrokeEndLineCap="Round" StrokeDashCap="Round" StrokeDashOffset="-2" StrokeDashArray="1 0" />
		<Path Data="F1 M 188.8,794.88 L 188.8,796.48"  Stroke="#ff000000" StrokeThickness="0.5" StrokeLineJoin="Round" StrokeStartLineCap="Round" StrokeEndLineCap="Round" StrokeDashCap="Round" StrokeDashOffset="-2" StrokeDashArray="1 0" />
		<Path Data="F1 M 189.44,795.52 L 189.44,796.48"  Stroke="#ff000000" StrokeThickness="0.5" StrokeLineJoin="Round" StrokeStartLineCap="Round" StrokeEndLineCap="Round" StrokeDashCap="Round" StrokeDashOffset="-2" StrokeDashArray="1 0" />
		<Path Data="F1 M 190.08,795.04 L 190.08,796.48"  Stroke="#ff000000" StrokeThickness="0.5" StrokeLineJoin="Round" StrokeStartLineCap="Round" StrokeEndLineCap="Round" StrokeDashCap="Round" StrokeDashOffset="-2" StrokeDashArray="1 0" />
		<Path Data="F1 M 190.72,796.16 L 190.72,796.48"  Stroke="#ff000000" StrokeThickness="0.5" StrokeLineJoin="Round" StrokeStartLineCap="Round" StrokeEndLineCap="Round" StrokeDashCap="Round" StrokeDashOffset="-2" StrokeDashArray="1 0" />
		<Path Data="F1 M 191.52,796 L 191.52,796.48"  Stroke="#ff000000" StrokeThickness="0.5" StrokeLineJoin="Round" StrokeStartLineCap="Round" StrokeEndLineCap="Round" StrokeDashCap="Round" StrokeDashOffset="-2" StrokeDashArray="1 0" />
		<Path Data="F1 M 192.16,796.48 L 192.16,796.48"  Stroke="#ff000000" StrokeThickness="0.5" StrokeLineJoin="Round" StrokeStartLineCap="Round" StrokeEndLineCap="Round" StrokeDashCap="Round" StrokeDashOffset="-2" StrokeDashArray="1 0" />
		<Path Data="F1 M 192.8,796.48 L 192.8,796.48"  Stroke="#ff000000" StrokeThickness="0.5" StrokeLineJoin="Round" StrokeStartLineCap="Round" StrokeEndLineCap="Round" StrokeDashCap="Round" StrokeDashOffset="-2" StrokeDashArray="1 0" />
		<Path Data="F1 M 195.68,796.48 L 195.68,796.48"  Stroke="#ff000000" StrokeThickness="0.5" StrokeLineJoin="Round" StrokeStartLineCap="Round" StrokeEndLineCap="Round" StrokeDashCap="Round" StrokeDashOffset="-2" StrokeDashArray="1 0" />
		<Path Data="F1 M 198.4,796.48 L 198.4,796.48"  Stroke="#ff000000" StrokeThickness="0.5" StrokeLineJoin="Round" StrokeStartLineCap="Round" StrokeEndLineCap="Round" StrokeDashCap="Round" StrokeDashOffset="-2" StrokeDashArray="1 0" />
		<Path Data="F1 M 199.04,796.48 L 199.04,796.48"  Stroke="#ff000000" StrokeThickness="0.5" StrokeLineJoin="Round" StrokeStartLineCap="Round" StrokeEndLineCap="Round" StrokeDashCap="Round" StrokeDashOffset="-2" StrokeDashArray="1 0" />
		<Path Data="F1 M 202.56,796.48 L 202.56,796.48"  Stroke="#ff000000" StrokeThickness="0.5" StrokeLineJoin="Round" StrokeStartLineCap="Round" StrokeEndLineCap="Round" StrokeDashCap="Round" StrokeDashOffset="-2" StrokeDashArray="1 0" />
		<Path Data="F1 M 204,796.48 L 204,796.48"  Stroke="#ff000000" StrokeThickness="0.5" StrokeLineJoin="Round" StrokeStartLineCap="Round" StrokeEndLineCap="Round" StrokeDashCap="Round" StrokeDashOffset="-2" StrokeDashArray="1 0" />
		<Path Data="F1 M 204.64,796.48 L 204.64,796.48"  Stroke="#ff000000" StrokeThickness="0.5" StrokeLineJoin="Round" StrokeStartLineCap="Round" StrokeEndLineCap="Round" StrokeDashCap="Round" StrokeDashOffset="-2" StrokeDashArray="1 0" />
		<Path Data="F1 M 209.44,796.48 L 209.44,796.48"  Stroke="#ff000000" StrokeThickness="0.5" StrokeLineJoin="Round" StrokeStartLineCap="Round" StrokeEndLineCap="Round" StrokeDashCap="Round" StrokeDashOffset="-2" StrokeDashArray="1 0" />
		<Path Data="F1 M 213.6,796.48 L 213.6,796.48"  Stroke="#ff000000" StrokeThickness="0.5" StrokeLineJoin="Round" StrokeStartLineCap="Round" StrokeEndLineCap="Round" StrokeDashCap="Round" StrokeDashOffset="-2" StrokeDashArray="1 0" />
		<Path Data="F1 M 216.32,796.32 L 216.32,796.48"  Stroke="#ff000000" StrokeThickness="0.5" StrokeLineJoin="Round" StrokeStartLineCap="Round" StrokeEndLineCap="Round" StrokeDashCap="Round" StrokeDashOffset="-2" StrokeDashArray="1 0" />
		<Path Data="F1 M 218.4,796.48 L 218.4,796.48"  Stroke="#ff000000" StrokeThickness="0.5" StrokeLineJoin="Round" StrokeStartLineCap="Round" StrokeEndLineCap="Round" StrokeDashCap="Round" StrokeDashOffset="-2" StrokeDashArray="1 0" />
		<Path Data="F1 M 221.28,796.48 L 221.28,796.48"  Stroke="#ff000000" StrokeThickness="0.5" StrokeLineJoin="Round" StrokeStartLineCap="Round" StrokeEndLineCap="Round" StrokeDashCap="Round" StrokeDashOffset="-2" StrokeDashArray="1 0" />
		<Path Data="F1 M 222.56,796.48 L 222.56,796.48"  Stroke="#ff000000" StrokeThickness="0.5" StrokeLineJoin="Round" StrokeStartLineCap="Round" StrokeEndLineCap="Round" StrokeDashCap="Round" StrokeDashOffset="-2" StrokeDashArray="1 0" />
		<Path Data="F1 M 223.36,796.48 L 223.36,796.48"  Stroke="#ff000000" StrokeThickness="0.5" StrokeLineJoin="Round" StrokeStartLineCap="Round" StrokeEndLineCap="Round" StrokeDashCap="Round" StrokeDashOffset="-2" StrokeDashArray="1 0" />
		<Path Data="F1 M 224,796.48 L 224,796.48"  Stroke="#ff000000" StrokeThickness="0.5" StrokeLineJoin="Round" StrokeStartLineCap="Round" StrokeEndLineCap="Round" StrokeDashCap="Round" StrokeDashOffset="-2" StrokeDashArray="1 0" />
		<Path Data="F1 M 225.44,796.48 L 225.44,796.48"  Stroke="#ff000000" StrokeThickness="0.5" StrokeLineJoin="Round" StrokeStartLineCap="Round" StrokeEndLineCap="Round" StrokeDashCap="Round" StrokeDashOffset="-2" StrokeDashArray="1 0" />
		<Path Data="F1 M 226.08,796.48 L 226.08,796.48"  Stroke="#ff000000" StrokeThickness="0.5" StrokeLineJoin="Round" StrokeStartLineCap="Round" StrokeEndLineCap="Round" StrokeDashCap="Round" StrokeDashOffset="-2" StrokeDashArray="1 0" />
		<Path Data="F1 M 226.72,796.48 L 226.72,796.48"  Stroke="#ff000000" StrokeThickness="0.5" StrokeLineJoin="Round" StrokeStartLineCap="Round" StrokeEndLineCap="Round" StrokeDashCap="Round" StrokeDashOffset="-2" StrokeDashArray="1 0" />
		<Path Data="F1 M 227.36,796.48 L 227.36,796.48"  Stroke="#ff000000" StrokeThickness="0.5" StrokeLineJoin="Round" StrokeStartLineCap="Round" StrokeEndLineCap="Round" StrokeDashCap="Round" StrokeDashOffset="-2" StrokeDashArray="1 0" />
		<Path Data="F1 M 230.24,796.48 L 230.24,796.48"  Stroke="#ff000000" StrokeThickness="0.5" StrokeLineJoin="Round" StrokeStartLineCap="Round" StrokeEndLineCap="Round" StrokeDashCap="Round" StrokeDashOffset="-2" StrokeDashArray="1 0" />
		<Path Data="F1 M 231.52,796.48 L 231.52,796.48"  Stroke="#ff000000" StrokeThickness="0.5" StrokeLineJoin="Round" StrokeStartLineCap="Round" StrokeEndLineCap="Round" StrokeDashCap="Round" StrokeDashOffset="-2" StrokeDashArray="1 0" />
		<Path Data="F1 M 234.4,796.48 L 234.4,796.48"  Stroke="#ff000000" StrokeThickness="0.5" StrokeLineJoin="Round" StrokeStartLineCap="Round" StrokeEndLineCap="Round" StrokeDashCap="Round" StrokeDashOffset="-2" StrokeDashArray="1 0" />
		<Path Data="F1 M 235.04,796.48 L 235.04,796.48"  Stroke="#ff000000" StrokeThickness="0.5" StrokeLineJoin="Round" StrokeStartLineCap="Round" StrokeEndLineCap="Round" StrokeDashCap="Round" StrokeDashOffset="-2" StrokeDashArray="1 0" />
		<Path Data="F1 M 235.68,796.48 L 235.68,796.48"  Stroke="#ff000000" StrokeThickness="0.5" StrokeLineJoin="Round" StrokeStartLineCap="Round" StrokeEndLineCap="Round" StrokeDashCap="Round" StrokeDashOffset="-2" StrokeDashArray="1 0" />
		<Path Data="F1 M 237.12,796.48 L 237.12,796.48"  Stroke="#ff000000" StrokeThickness="0.5" StrokeLineJoin="Round" StrokeStartLineCap="Round" StrokeEndLineCap="Round" StrokeDashCap="Round" StrokeDashOffset="-2" StrokeDashArray="1 0" />
		<Path Data="F1 M 239.2,796.48 L 239.2,796.48"  Stroke="#ff000000" StrokeThickness="0.5" StrokeLineJoin="Round" StrokeStartLineCap="Round" StrokeEndLineCap="Round" StrokeDashCap="Round" StrokeDashOffset="-2" StrokeDashArray="1 0" />
		<Path Data="F1 M 241.28,796.48 L 241.28,796.48"  Stroke="#ff000000" StrokeThickness="0.5" StrokeLineJoin="Round" StrokeStartLineCap="Round" StrokeEndLineCap="Round" StrokeDashCap="Round" StrokeDashOffset="-2" StrokeDashArray="1 0" />
		<Path Data="F1 M 241.92,796.48 L 241.92,796.48"  Stroke="#ff000000" StrokeThickness="0.5" StrokeLineJoin="Round" StrokeStartLineCap="Round" StrokeEndLineCap="Round" StrokeDashCap="Round" StrokeDashOffset="-2" StrokeDashArray="1 0" />
		<Path Data="F1 M 244,796.48 L 244,796.48"  Stroke="#ff000000" StrokeThickness="0.5" StrokeLineJoin="Round" StrokeStartLineCap="Round" StrokeEndLineCap="Round" StrokeDashCap="Round" StrokeDashOffset="-2" StrokeDashArray="1 0" />
		<Path Data="F1 M 246.72,796.48 L 246.72,796.48"  Stroke="#ff000000" StrokeThickness="0.5" StrokeLineJoin="Round" StrokeStartLineCap="Round" StrokeEndLineCap="Round" StrokeDashCap="Round" StrokeDashOffset="-2" StrokeDashArray="1 0" />
		<Path Data="F1 M 247.52,796.48 L 247.52,796.48"  Stroke="#ff000000" StrokeThickness="0.5" StrokeLineJoin="Round" StrokeStartLineCap="Round" StrokeEndLineCap="Round" StrokeDashCap="Round" StrokeDashOffset="-2" StrokeDashArray="1 0" />
		<Path Data="F1 M 248.16,796.48 L 248.16,796.48"  Stroke="#ff000000" StrokeThickness="0.5" StrokeLineJoin="Round" StrokeStartLineCap="Round" StrokeEndLineCap="Round" StrokeDashCap="Round" StrokeDashOffset="-2" StrokeDashArray="1 0" />
		<Path Data="F1 M 248.8,796.48 L 248.8,796.48"  Stroke="#ff000000" StrokeThickness="0.5" StrokeLineJoin="Round" StrokeStartLineCap="Round" StrokeEndLineCap="Round" StrokeDashCap="Round" StrokeDashOffset="-2" StrokeDashArray="1 0" />
		<Path Data="F1 M 250.88,796.48 L 250.88,796.48"  Stroke="#ff000000" StrokeThickness="0.5" StrokeLineJoin="Round" StrokeStartLineCap="Round" StrokeEndLineCap="Round" StrokeDashCap="Round" StrokeDashOffset="-2" StrokeDashArray="1 0" />
		<Path Data="F1 M 252.96,796.48 L 252.96,796.48"  Stroke="#ff000000" StrokeThickness="0.5" StrokeLineJoin="Round" StrokeStartLineCap="Round" StrokeEndLineCap="Round" StrokeDashCap="Round" StrokeDashOffset="-2" StrokeDashArray="1 0" />
		<Path Data="F1 M 253.76,796.32 L 253.76,796.48"  Stroke="#ff000000" StrokeThickness="0.5" StrokeLineJoin="Round" StrokeStartLineCap="Round" StrokeEndLineCap="Round" StrokeDashCap="Round" StrokeDashOffset="-2" StrokeDashArray="1 0" />
		<Path Data="F1 M 255.04,796.48 L 255.04,796.48"  Stroke="#ff000000" StrokeThickness="0.5" StrokeLineJoin="Round" StrokeStartLineCap="Round" StrokeEndLineCap="Round" StrokeDashCap="Round" StrokeDashOffset="-2" StrokeDashArray="1 0" />
		<Path Data="F1 M 257.12,796.48 L 257.12,796.48"  Stroke="#ff000000" StrokeThickness="0.5" StrokeLineJoin="Round" StrokeStartLineCap="Round" StrokeEndLineCap="Round" StrokeDashCap="Round" StrokeDashOffset="-2" StrokeDashArray="1 0" />
		<Path Data="F1 M 257.92,796.48 L 257.92,796.48"  Stroke="#ff000000" StrokeThickness="0.5" StrokeLineJoin="Round" StrokeStartLineCap="Round" StrokeEndLineCap="Round" StrokeDashCap="Round" StrokeDashOffset="-2" StrokeDashArray="1 0" />
		<Path Data="F1 M 260,796.48 L 260,796.48"  Stroke="#ff000000" StrokeThickness="0.5" StrokeLineJoin="Round" StrokeStartLineCap="Round" StrokeEndLineCap="Round" StrokeDashCap="Round" StrokeDashOffset="-2" StrokeDashArray="1 0" />
		<Path Data="F1 M 260.64,796.48 L 260.64,796.48"  Stroke="#ff000000" StrokeThickness="0.5" StrokeLineJoin="Round" StrokeStartLineCap="Round" StrokeEndLineCap="Round" StrokeDashCap="Round" StrokeDashOffset="-2" StrokeDashArray="1 0" />
		<Path Data="F1 M 264.8,796.48 L 264.8,796.48"  Stroke="#ff000000" StrokeThickness="0.5" StrokeLineJoin="Round" StrokeStartLineCap="Round" StrokeEndLineCap="Round" StrokeDashCap="Round" StrokeDashOffset="-2" StrokeDashArray="1 0" />
		<Path Data="F1 M 265.44,796.48 L 265.44,796.48"  Stroke="#ff000000" StrokeThickness="0.5" StrokeLineJoin="Round" StrokeStartLineCap="Round" StrokeEndLineCap="Round" StrokeDashCap="Round" StrokeDashOffset="-2" StrokeDashArray="1 0" />
		<Path Data="F1 M 267.52,796.48 L 267.52,796.48"  Stroke="#ff000000" StrokeThickness="0.5" StrokeLineJoin="Round" StrokeStartLineCap="Round" StrokeEndLineCap="Round" StrokeDashCap="Round" StrokeDashOffset="-2" StrokeDashArray="1 0" />
		<Path Data="F1 M 268.96,796.48 L 268.96,796.48"  Stroke="#ff000000" StrokeThickness="0.5" StrokeLineJoin="Round" StrokeStartLineCap="Round" StrokeEndLineCap="Round" StrokeDashCap="Round" StrokeDashOffset="-2" StrokeDashArray="1 0" />
		<Path Data="F1 M 271.68,796.48 L 271.68,796.48"  Stroke="#ff000000" StrokeThickness="0.5" StrokeLineJoin="Round" StrokeStartLineCap="Round" StrokeEndLineCap="Round" StrokeDashCap="Round" StrokeDashOffset="-2" StrokeDashArray="1 0" />
		<Path Data="F1 M 273.76,796.48 L 273.76,796.48"  Stroke="#ff000000" StrokeThickness="0.5" StrokeLineJoin="Round" StrokeStartLineCap="Round" StrokeEndLineCap="Round" StrokeDashCap="Round" StrokeDashOffset="-2" StrokeDashArray="1 0" />
		<Path Data="F1 M 274.4,796.48 L 274.4,796.48"  Stroke="#ff000000" StrokeThickness="0.5" StrokeLineJoin="Round" StrokeStartLineCap="Round" StrokeEndLineCap="Round" StrokeDashCap="Round" StrokeDashOffset="-2" StrokeDashArray="1 0" />
		<Path Data="F1 M 277.28,796.48 L 277.28,796.48"  Stroke="#ff000000" StrokeThickness="0.5" StrokeLineJoin="Round" StrokeStartLineCap="Round" StrokeEndLineCap="Round" StrokeDashCap="Round" StrokeDashOffset="-2" StrokeDashArray="1 0" />
		<Path Data="F1 M 279.36,796.48 L 279.36,796.48"  Stroke="#ff000000" StrokeThickness="0.5" StrokeLineJoin="Round" StrokeStartLineCap="Round" StrokeEndLineCap="Round" StrokeDashCap="Round" StrokeDashOffset="-2" StrokeDashArray="1 0" />
		<Path Data="F1 M 280.64,796.48 L 280.64,796.48"  Stroke="#ff000000" StrokeThickness="0.5" StrokeLineJoin="Round" StrokeStartLineCap="Round" StrokeEndLineCap="Round" StrokeDashCap="Round" StrokeDashOffset="-2" StrokeDashArray="1 0" />
		<Path Data="F1 M 281.28,796.48 L 281.28,796.48"  Stroke="#ff000000" StrokeThickness="0.5" StrokeLineJoin="Round" StrokeStartLineCap="Round" StrokeEndLineCap="Round" StrokeDashCap="Round" StrokeDashOffset="-2" StrokeDashArray="1 0" />
		<Path Data="F1 M 282.72,796.48 L 282.72,796.48"  Stroke="#ff000000" StrokeThickness="0.5" StrokeLineJoin="Round" StrokeStartLineCap="Round" StrokeEndLineCap="Round" StrokeDashCap="Round" StrokeDashOffset="-2" StrokeDashArray="1 0" />
		<Path Data="F1 M 285.44,796.48 L 285.44,796.48"  Stroke="#ff000000" StrokeThickness="0.5" StrokeLineJoin="Round" StrokeStartLineCap="Round" StrokeEndLineCap="Round" StrokeDashCap="Round" StrokeDashOffset="-2" StrokeDashArray="1 0" />
		<Path Data="F1 M 286.24,796.48 L 286.24,796.48"  Stroke="#ff000000" StrokeThickness="0.5" StrokeLineJoin="Round" StrokeStartLineCap="Round" StrokeEndLineCap="Round" StrokeDashCap="Round" StrokeDashOffset="-2" StrokeDashArray="1 0" />
		<Path Data="F1 M 288.32,796.48 L 288.32,796.48"  Stroke="#ff000000" StrokeThickness="0.5" StrokeLineJoin="Round" StrokeStartLineCap="Round" StrokeEndLineCap="Round" StrokeDashCap="Round" StrokeDashOffset="-2" StrokeDashArray="1 0" />
		<Path Data="F1 M 290.4,796.48 L 290.4,796.48"  Stroke="#ff000000" StrokeThickness="0.5" StrokeLineJoin="Round" StrokeStartLineCap="Round" StrokeEndLineCap="Round" StrokeDashCap="Round" StrokeDashOffset="-2" StrokeDashArray="1 0" />
		<Path Data="F1 M 291.04,796.48 L 291.04,796.48"  Stroke="#ff000000" StrokeThickness="0.5" StrokeLineJoin="Round" StrokeStartLineCap="Round" StrokeEndLineCap="Round" StrokeDashCap="Round" StrokeDashOffset="-2" StrokeDashArray="1 0" />
		<Path Data="F1 M 291.68,796.48 L 291.68,796.48"  Stroke="#ff000000" StrokeThickness="0.5" StrokeLineJoin="Round" StrokeStartLineCap="Round" StrokeEndLineCap="Round" StrokeDashCap="Round" StrokeDashOffset="-2" StrokeDashArray="1 0" />
		<Path Data="F1 M 294.56,796.48 L 294.56,796.48"  Stroke="#ff000000" StrokeThickness="0.5" StrokeLineJoin="Round" StrokeStartLineCap="Round" StrokeEndLineCap="Round" StrokeDashCap="Round" StrokeDashOffset="-2" StrokeDashArray="1 0" />
		<Path Data="F1 M 297.28,796.48 L 297.28,796.48"  Stroke="#ff000000" StrokeThickness="0.5" StrokeLineJoin="Round" StrokeStartLineCap="Round" StrokeEndLineCap="Round" StrokeDashCap="Round" StrokeDashOffset="-2" StrokeDashArray="1 0" />
		<Path Data="F1 M 298.72,796.48 L 298.72,796.48"  Stroke="#ff000000" StrokeThickness="0.5" StrokeLineJoin="Round" StrokeStartLineCap="Round" StrokeEndLineCap="Round" StrokeDashCap="Round" StrokeDashOffset="-2" StrokeDashArray="1 0" />
		<Path Data="F1 M 299.36,796.48 L 299.36,796.48"  Stroke="#ff000000" StrokeThickness="0.5" StrokeLineJoin="Round" StrokeStartLineCap="Round" StrokeEndLineCap="Round" StrokeDashCap="Round" StrokeDashOffset="-2" StrokeDashArray="1 0" />
		<Path Data="F1 M 301.44,796.48 L 301.44,796.48"  Stroke="#ff000000" StrokeThickness="0.5" StrokeLineJoin="Round" StrokeStartLineCap="Round" StrokeEndLineCap="Round" StrokeDashCap="Round" StrokeDashOffset="-2" StrokeDashArray="1 0" />
		<Path Data="F1 M 302.08,796.48 L 302.08,796.48"  Stroke="#ff000000" StrokeThickness="0.5" StrokeLineJoin="Round" StrokeStartLineCap="Round" StrokeEndLineCap="Round" StrokeDashCap="Round" StrokeDashOffset="-2" StrokeDashArray="1 0" />
		<Path Data="F1 M 303.52,796.48 L 303.52,796.48"  Stroke="#ff000000" StrokeThickness="0.5" StrokeLineJoin="Round" StrokeStartLineCap="Round" StrokeEndLineCap="Round" StrokeDashCap="Round" StrokeDashOffset="-2" StrokeDashArray="1 0" />
		<Path Data="F1 M 304.16,796.48 L 304.16,796.48"  Stroke="#ff000000" StrokeThickness="0.5" StrokeLineJoin="Round" StrokeStartLineCap="Round" StrokeEndLineCap="Round" StrokeDashCap="Round" StrokeDashOffset="-2" StrokeDashArray="1 0" />
		<Path Data="F1 M 306.24,796.48 L 306.24,796.48"  Stroke="#ff000000" StrokeThickness="0.5" StrokeLineJoin="Round" StrokeStartLineCap="Round" StrokeEndLineCap="Round" StrokeDashCap="Round" StrokeDashOffset="-2" StrokeDashArray="1 0" />
		<Path Data="F1 M 308.96,796.48 L 308.96,796.48"  Stroke="#ff000000" StrokeThickness="0.5" StrokeLineJoin="Round" StrokeStartLineCap="Round" StrokeEndLineCap="Round" StrokeDashCap="Round" StrokeDashOffset="-2" StrokeDashArray="1 0" />
		<Path Data="F1 M 310.4,796.48 L 310.4,796.48"  Stroke="#ff000000" StrokeThickness="0.5" StrokeLineJoin="Round" StrokeStartLineCap="Round" StrokeEndLineCap="Round" StrokeDashCap="Round" StrokeDashOffset="-2" StrokeDashArray="1 0" />
		<Path Data="F1 M 311.04,796.48 L 311.04,796.48"  Stroke="#ff000000" StrokeThickness="0.5" StrokeLineJoin="Round" StrokeStartLineCap="Round" StrokeEndLineCap="Round" StrokeDashCap="Round" StrokeDashOffset="-2" StrokeDashArray="1 0" />
		<Path Data="F1 M 313.12,796.48 L 313.12,796.48"  Stroke="#ff000000" StrokeThickness="0.5" StrokeLineJoin="Round" StrokeStartLineCap="Round" StrokeEndLineCap="Round" StrokeDashCap="Round" StrokeDashOffset="-2" StrokeDashArray="1 0" />
		<Path Data="F1 M 315.2,796.48 L 315.2,796.48"  Stroke="#ff000000" StrokeThickness="0.5" StrokeLineJoin="Round" StrokeStartLineCap="Round" StrokeEndLineCap="Round" StrokeDashCap="Round" StrokeDashOffset="-2" StrokeDashArray="1 0" />
		<Path Data="F1 M 316,796.48 L 316,796.48"  Stroke="#ff000000" StrokeThickness="0.5" StrokeLineJoin="Round" StrokeStartLineCap="Round" StrokeEndLineCap="Round" StrokeDashCap="Round" StrokeDashOffset="-2" StrokeDashArray="1 0" />
		<Path Data="F1 M 316.64,796.48 L 316.64,796.48"  Stroke="#ff000000" StrokeThickness="0.5" StrokeLineJoin="Round" StrokeStartLineCap="Round" StrokeEndLineCap="Round" StrokeDashCap="Round" StrokeDashOffset="-2" StrokeDashArray="1 0" />
		<Path Data="F1 M 317.28,796.48 L 317.28,796.48"  Stroke="#ff000000" StrokeThickness="0.5" StrokeLineJoin="Round" StrokeStartLineCap="Round" StrokeEndLineCap="Round" StrokeDashCap="Round" StrokeDashOffset="-2" StrokeDashArray="1 0" />
		<Path Data="F1 M 317.92,796.48 L 317.92,796.48"  Stroke="#ff000000" StrokeThickness="0.5" StrokeLineJoin="Round" StrokeStartLineCap="Round" StrokeEndLineCap="Round" StrokeDashCap="Round" StrokeDashOffset="-2" StrokeDashArray="1 0" />
		<Path Data="F1 M 320,796.48 L 320,796.48"  Stroke="#ff000000" StrokeThickness="0.5" StrokeLineJoin="Round" StrokeStartLineCap="Round" StrokeEndLineCap="Round" StrokeDashCap="Round" StrokeDashOffset="-2" StrokeDashArray="1 0" />
		<Path Data="F1 M 320.8,796.48 L 320.8,796.48"  Stroke="#ff000000" StrokeThickness="0.5" StrokeLineJoin="Round" StrokeStartLineCap="Round" StrokeEndLineCap="Round" StrokeDashCap="Round" StrokeDashOffset="-2" StrokeDashArray="1 0" />
		<Path Data="F1 M 321.44,796.48 L 321.44,796.48"  Stroke="#ff000000" StrokeThickness="0.5" StrokeLineJoin="Round" StrokeStartLineCap="Round" StrokeEndLineCap="Round" StrokeDashCap="Round" StrokeDashOffset="-2" StrokeDashArray="1 0" />
		<Path Data="F1 M 322.08,796.48 L 322.08,796.48"  Stroke="#ff000000" StrokeThickness="0.5" StrokeLineJoin="Round" StrokeStartLineCap="Round" StrokeEndLineCap="Round" StrokeDashCap="Round" StrokeDashOffset="-2" StrokeDashArray="1 0" />
		<Path Data="F1 M 322.88,796.48 L 322.88,796.48"  Stroke="#ff000000" StrokeThickness="0.5" StrokeLineJoin="Round" StrokeStartLineCap="Round" StrokeEndLineCap="Round" StrokeDashCap="Round" StrokeDashOffset="-2" StrokeDashArray="1 0" />
		<Path Data="F1 M 324.96,796.48 L 324.96,796.48"  Stroke="#ff000000" StrokeThickness="0.5" StrokeLineJoin="Round" StrokeStartLineCap="Round" StrokeEndLineCap="Round" StrokeDashCap="Round" StrokeDashOffset="-2" StrokeDashArray="1 0" />
		<Path Data="F1 M 327.04,796.48 L 327.04,796.48"  Stroke="#ff000000" StrokeThickness="0.5" StrokeLineJoin="Round" StrokeStartLineCap="Round" StrokeEndLineCap="Round" StrokeDashCap="Round" StrokeDashOffset="-2" StrokeDashArray="1 0" />
		<Path Data="F1 M 328.32,796.48 L 328.32,796.48"  Stroke="#ff000000" StrokeThickness="0.5" StrokeLineJoin="Round" StrokeStartLineCap="Round" StrokeEndLineCap="Round" StrokeDashCap="Round" StrokeDashOffset="-2" StrokeDashArray="1 0" />
		<Path Data="F1 M 329.12,796.48 L 329.12,796.48"  Stroke="#ff000000" StrokeThickness="0.5" StrokeLineJoin="Round" StrokeStartLineCap="Round" StrokeEndLineCap="Round" StrokeDashCap="Round" StrokeDashOffset="-2" StrokeDashArray="1 0" />
		<Path Data="F1 M 329.76,796.48 L 329.76,796.48"  Stroke="#ff000000" StrokeThickness="0.5" StrokeLineJoin="Round" StrokeStartLineCap="Round" StrokeEndLineCap="Round" StrokeDashCap="Round" StrokeDashOffset="-2" StrokeDashArray="1 0" />
		<Path Data="F1 M 331.84,796.48 L 331.84,796.48"  Stroke="#ff000000" StrokeThickness="0.5" StrokeLineJoin="Round" StrokeStartLineCap="Round" StrokeEndLineCap="Round" StrokeDashCap="Round" StrokeDashOffset="-2" StrokeDashArray="1 0" />
		<Path Data="F1 M 332.48,796.48 L 332.48,796.48"  Stroke="#ff000000" StrokeThickness="0.5" StrokeLineJoin="Round" StrokeStartLineCap="Round" StrokeEndLineCap="Round" StrokeDashCap="Round" StrokeDashOffset="-2" StrokeDashArray="1 0" />
		<Path Data="F1 M 333.92,796.48 L 333.92,796.48"  Stroke="#ff000000" StrokeThickness="0.5" StrokeLineJoin="Round" StrokeStartLineCap="Round" StrokeEndLineCap="Round" StrokeDashCap="Round" StrokeDashOffset="-2" StrokeDashArray="1 0" />
		<Path Data="F1 M 335.36,796.48 L 335.36,796.48"  Stroke="#ff000000" StrokeThickness="0.5" StrokeLineJoin="Round" StrokeStartLineCap="Round" StrokeEndLineCap="Round" StrokeDashCap="Round" StrokeDashOffset="-2" StrokeDashArray="1 0" />
		<Path Data="F1 M 336,796.48 L 336,796.48"  Stroke="#ff000000" StrokeThickness="0.5" StrokeLineJoin="Round" StrokeStartLineCap="Round" StrokeEndLineCap="Round" StrokeDashCap="Round" StrokeDashOffset="-2" StrokeDashArray="1 0" />
		<Path Data="F1 M 340.8,796.48 L 340.8,796.48"  Stroke="#ff000000" StrokeThickness="0.5" StrokeLineJoin="Round" StrokeStartLineCap="Round" StrokeEndLineCap="Round" StrokeDashCap="Round" StrokeDashOffset="-2" StrokeDashArray="1 0" />
		<Path Data="F1 M 341.44,796.48 L 341.44,796.48"  Stroke="#ff000000" StrokeThickness="0.5" StrokeLineJoin="Round" StrokeStartLineCap="Round" StrokeEndLineCap="Round" StrokeDashCap="Round" StrokeDashOffset="-2" StrokeDashArray="1 0" />
		<Path Data="F1 M 343.52,796.48 L 343.52,796.48"  Stroke="#ff000000" StrokeThickness="0.5" StrokeLineJoin="Round" StrokeStartLineCap="Round" StrokeEndLineCap="Round" StrokeDashCap="Round" StrokeDashOffset="-2" StrokeDashArray="1 0" />
		<Path Data="F1 M 345.6,796.48 L 345.6,796.48"  Stroke="#ff000000" StrokeThickness="0.5" StrokeLineJoin="Round" StrokeStartLineCap="Round" StrokeEndLineCap="Round" StrokeDashCap="Round" StrokeDashOffset="-2" StrokeDashArray="1 0" />
		<Path Data="F1 M 347.68,796.48 L 347.68,796.48"  Stroke="#ff000000" StrokeThickness="0.5" StrokeLineJoin="Round" StrokeStartLineCap="Round" StrokeEndLineCap="Round" StrokeDashCap="Round" StrokeDashOffset="-2" StrokeDashArray="1 0" />
		<Path Data="F1 M 348.48,796.48 L 348.48,796.48"  Stroke="#ff000000" StrokeThickness="0.5" StrokeLineJoin="Round" StrokeStartLineCap="Round" StrokeEndLineCap="Round" StrokeDashCap="Round" StrokeDashOffset="-2" StrokeDashArray="1 0" />
		<Path Data="F1 M 352.64,796.32 L 352.64,796.48"  Stroke="#ff000000" StrokeThickness="0.5" StrokeLineJoin="Round" StrokeStartLineCap="Round" StrokeEndLineCap="Round" StrokeDashCap="Round" StrokeDashOffset="-2" StrokeDashArray="1 0" />
		<Path Data="F1 M 353.28,796.48 L 353.28,796.48"  Stroke="#ff000000" StrokeThickness="0.5" StrokeLineJoin="Round" StrokeStartLineCap="Round" StrokeEndLineCap="Round" StrokeDashCap="Round" StrokeDashOffset="-2" StrokeDashArray="1 0" />
		<Path Data="F1 M 354.56,796.48 L 354.56,796.48"  Stroke="#ff000000" StrokeThickness="0.5" StrokeLineJoin="Round" StrokeStartLineCap="Round" StrokeEndLineCap="Round" StrokeDashCap="Round" StrokeDashOffset="-2" StrokeDashArray="1 0" />
		<Path Data="F1 M 355.36,796.48 L 355.36,796.48"  Stroke="#ff000000" StrokeThickness="0.5" StrokeLineJoin="Round" StrokeStartLineCap="Round" StrokeEndLineCap="Round" StrokeDashCap="Round" StrokeDashOffset="-2" StrokeDashArray="1 0" />
		<Path Data="F1 M 357.44,796.48 L 357.44,796.48"  Stroke="#ff000000" StrokeThickness="0.5" StrokeLineJoin="Round" StrokeStartLineCap="Round" StrokeEndLineCap="Round" StrokeDashCap="Round" StrokeDashOffset="-2" StrokeDashArray="1 0" />
		<Path Data="F1 M 358.08,796.48 L 358.08,796.48"  Stroke="#ff000000" StrokeThickness="0.5" StrokeLineJoin="Round" StrokeStartLineCap="Round" StrokeEndLineCap="Round" StrokeDashCap="Round" StrokeDashOffset="-2" StrokeDashArray="1 0" />
		<Path Data="F1 M 359.52,796.48 L 359.52,796.48"  Stroke="#ff000000" StrokeThickness="0.5" StrokeLineJoin="Round" StrokeStartLineCap="Round" StrokeEndLineCap="Round" StrokeDashCap="Round" StrokeDashOffset="-2" StrokeDashArray="1 0" />
		<Path Data="F1 M 360.16,796.48 L 360.16,796.48"  Stroke="#ff000000" StrokeThickness="0.5" StrokeLineJoin="Round" StrokeStartLineCap="Round" StrokeEndLineCap="Round" StrokeDashCap="Round" StrokeDashOffset="-2" StrokeDashArray="1 0" />
		<Path Data="F1 M 361.6,796.48 L 361.6,796.48"  Stroke="#ff000000" StrokeThickness="0.5" StrokeLineJoin="Round" StrokeStartLineCap="Round" StrokeEndLineCap="Round" StrokeDashCap="Round" StrokeDashOffset="-2" StrokeDashArray="1 0" />
		<Path Data="F1 M 364.32,796.48 L 364.32,796.48"  Stroke="#ff000000" StrokeThickness="0.5" StrokeLineJoin="Round" StrokeStartLineCap="Round" StrokeEndLineCap="Round" StrokeDashCap="Round" StrokeDashOffset="-2" StrokeDashArray="1 0" />
		<Path Data="F1 M 366.4,796.48 L 366.4,796.48"  Stroke="#ff000000" StrokeThickness="0.5" StrokeLineJoin="Round" StrokeStartLineCap="Round" StrokeEndLineCap="Round" StrokeDashCap="Round" StrokeDashOffset="-2" StrokeDashArray="1 0" />
		<Path Data="F1 M 371.2,796.48 L 371.2,796.48"  Stroke="#ff000000" StrokeThickness="0.5" StrokeLineJoin="Round" StrokeStartLineCap="Round" StrokeEndLineCap="Round" StrokeDashCap="Round" StrokeDashOffset="-2" StrokeDashArray="1 0" />
		<Path Data="F1 M 372,796.48 L 372,796.48"  Stroke="#ff000000" StrokeThickness="0.5" StrokeLineJoin="Round" StrokeStartLineCap="Round" StrokeEndLineCap="Round" StrokeDashCap="Round" StrokeDashOffset="-2" StrokeDashArray="1 0" />
		<Path Data="F1 M 373.92,796.48 L 373.92,796.48"  Stroke="#ff000000" StrokeThickness="0.5" StrokeLineJoin="Round" StrokeStartLineCap="Round" StrokeEndLineCap="Round" StrokeDashCap="Round" StrokeDashOffset="-2" StrokeDashArray="1 0" />
		<Path Data="F1 M 376,796.48 L 376,796.48"  Stroke="#ff000000" StrokeThickness="0.5" StrokeLineJoin="Round" StrokeStartLineCap="Round" StrokeEndLineCap="Round" StrokeDashCap="Round" StrokeDashOffset="-2" StrokeDashArray="1 0" />
		<Path Data="F1 M 378.08,796.48 L 378.08,796.48"  Stroke="#ff000000" StrokeThickness="0.5" StrokeLineJoin="Round" StrokeStartLineCap="Round" StrokeEndLineCap="Round" StrokeDashCap="Round" StrokeDashOffset="-2" StrokeDashArray="1 0" />
		<Path Data="F1 M 380.16,796.48 L 380.16,796.48"  Stroke="#ff000000" StrokeThickness="0.5" StrokeLineJoin="Round" StrokeStartLineCap="Round" StrokeEndLineCap="Round" StrokeDashCap="Round" StrokeDashOffset="-2" StrokeDashArray="1 0" />
		<Path Data="F1 M 383.68,796.48 L 383.68,796.48"  Stroke="#ff000000" StrokeThickness="0.5" StrokeLineJoin="Round" StrokeStartLineCap="Round" StrokeEndLineCap="Round" StrokeDashCap="Round" StrokeDashOffset="-2" StrokeDashArray="1 0" />
		<Path Data="F1 M 384.32,796.48 L 384.32,796.48"  Stroke="#ff000000" StrokeThickness="0.5" StrokeLineJoin="Round" StrokeStartLineCap="Round" StrokeEndLineCap="Round" StrokeDashCap="Round" StrokeDashOffset="-2" StrokeDashArray="1 0" />
		<Path Data="F1 M 390.56,796.48 L 390.56,796.48"  Stroke="#ff000000" StrokeThickness="0.5" StrokeLineJoin="Round" StrokeStartLineCap="Round" StrokeEndLineCap="Round" StrokeDashCap="Round" StrokeDashOffset="-2" StrokeDashArray="1 0" />
		<Path Data="F1 M 391.2,796.48 L 391.2,796.48"  Stroke="#ff000000" StrokeThickness="0.5" StrokeLineJoin="Round" StrokeStartLineCap="Round" StrokeEndLineCap="Round" StrokeDashCap="Round" StrokeDashOffset="-2" StrokeDashArray="1 0" />
		<Path Data="F1 M 392,796.48 L 392,796.48"  Stroke="#ff000000" StrokeThickness="0.5" StrokeLineJoin="Round" StrokeStartLineCap="Round" StrokeEndLineCap="Round" StrokeDashCap="Round" StrokeDashOffset="-2" StrokeDashArray="1 0" />
		<Path Data="F1 M 394.08,796.48 L 394.08,796.48"  Stroke="#ff000000" StrokeThickness="0.5" StrokeLineJoin="Round" StrokeStartLineCap="Round" StrokeEndLineCap="Round" StrokeDashCap="Round" StrokeDashOffset="-2" StrokeDashArray="1 0" />
		<Path Data="F1 M 396.8,796.32 L 396.8,796.48"  Stroke="#ff000000" StrokeThickness="0.5" StrokeLineJoin="Round" StrokeStartLineCap="Round" StrokeEndLineCap="Round" StrokeDashCap="Round" StrokeDashOffset="-2" StrokeDashArray="1 0" />
		<Path Data="F1 M 398.88,796.48 L 398.88,796.48"  Stroke="#ff000000" StrokeThickness="0.5" StrokeLineJoin="Round" StrokeStartLineCap="Round" StrokeEndLineCap="Round" StrokeDashCap="Round" StrokeDashOffset="-2" StrokeDashArray="1 0" />
		<Path Data="F1 M 400.96,796.48 L 400.96,796.48"  Stroke="#ff000000" StrokeThickness="0.5" StrokeLineJoin="Round" StrokeStartLineCap="Round" StrokeEndLineCap="Round" StrokeDashCap="Round" StrokeDashOffset="-2" StrokeDashArray="1 0" />
		<Path Data="F1 M 401.6,796.48 L 401.6,796.48"  Stroke="#ff000000" StrokeThickness="0.5" StrokeLineJoin="Round" StrokeStartLineCap="Round" StrokeEndLineCap="Round" StrokeDashCap="Round" StrokeDashOffset="-2" StrokeDashArray="1 0" />
		<Path Data="F1 M 403.68,796.48 L 403.68,796.48"  Stroke="#ff000000" StrokeThickness="0.5" StrokeLineJoin="Round" StrokeStartLineCap="Round" StrokeEndLineCap="Round" StrokeDashCap="Round" StrokeDashOffset="-2" StrokeDashArray="1 0" />
		<Path Data="F1 M 405.76,796.48 L 405.76,796.48"  Stroke="#ff000000" StrokeThickness="0.5" StrokeLineJoin="Round" StrokeStartLineCap="Round" StrokeEndLineCap="Round" StrokeDashCap="Round" StrokeDashOffset="-2" StrokeDashArray="1 0" />
		<Path Data="F1 M 406.56,796.48 L 406.56,796.48"  Stroke="#ff000000" StrokeThickness="0.5" StrokeLineJoin="Round" StrokeStartLineCap="Round" StrokeEndLineCap="Round" StrokeDashCap="Round" StrokeDashOffset="-2" StrokeDashArray="1 0" />
		<Path Data="F1 M 407.84,796.48 L 407.84,796.48"  Stroke="#ff000000" StrokeThickness="0.5" StrokeLineJoin="Round" StrokeStartLineCap="Round" StrokeEndLineCap="Round" StrokeDashCap="Round" StrokeDashOffset="-2" StrokeDashArray="1 0" />
		<Path Data="F1 M 408.64,796.48 L 408.64,796.48"  Stroke="#ff000000" StrokeThickness="0.5" StrokeLineJoin="Round" StrokeStartLineCap="Round" StrokeEndLineCap="Round" StrokeDashCap="Round" StrokeDashOffset="-2" StrokeDashArray="1 0" />
		<Path Data="F1 M 409.28,796.48 L 409.28,796.48"  Stroke="#ff000000" StrokeThickness="0.5" StrokeLineJoin="Round" StrokeStartLineCap="Round" StrokeEndLineCap="Round" StrokeDashCap="Round" StrokeDashOffset="-2" StrokeDashArray="1 0" />
		<Path Data="F1 M 409.92,796.48 L 409.92,796.48"  Stroke="#ff000000" StrokeThickness="0.5" StrokeLineJoin="Round" StrokeStartLineCap="Round" StrokeEndLineCap="Round" StrokeDashCap="Round" StrokeDashOffset="-2" StrokeDashArray="1 0" />
		<Path Data="F1 M 412.64,796.48 L 412.64,796.48"  Stroke="#ff000000" StrokeThickness="0.5" StrokeLineJoin="Round" StrokeStartLineCap="Round" StrokeEndLineCap="Round" StrokeDashCap="Round" StrokeDashOffset="-2" StrokeDashArray="1 0" />
		<Path Data="F1 M 414.08,796.48 L 414.08,796.48"  Stroke="#ff000000" StrokeThickness="0.5" StrokeLineJoin="Round" StrokeStartLineCap="Round" StrokeEndLineCap="Round" StrokeDashCap="Round" StrokeDashOffset="-2" StrokeDashArray="1 0" />
		<Path Data="F1 M 416.16,796.48 L 416.16,796.48"  Stroke="#ff000000" StrokeThickness="0.5" StrokeLineJoin="Round" StrokeStartLineCap="Round" StrokeEndLineCap="Round" StrokeDashCap="Round" StrokeDashOffset="-2" StrokeDashArray="1 0" />
		<Path Data="F1 M 417.6,796.32 L 417.6,796.48"  Stroke="#ff000000" StrokeThickness="0.5" StrokeLineJoin="Round" StrokeStartLineCap="Round" StrokeEndLineCap="Round" StrokeDashCap="Round" StrokeDashOffset="-2" StrokeDashArray="1 0" />
		<Path Data="F1 M 418.24,796.48 L 418.24,796.48"  Stroke="#ff000000" StrokeThickness="0.5" StrokeLineJoin="Round" StrokeStartLineCap="Round" StrokeEndLineCap="Round" StrokeDashCap="Round" StrokeDashOffset="-2" StrokeDashArray="1 0" />
		<Path Data="F1 M 421.76,796.48 L 421.76,796.48"  Stroke="#ff000000" StrokeThickness="0.5" StrokeLineJoin="Round" StrokeStartLineCap="Round" StrokeEndLineCap="Round" StrokeDashCap="Round" StrokeDashOffset="-2" StrokeDashArray="1 0" />
		<Path Data="F1 M 422.4,796.48 L 422.4,796.48"  Stroke="#ff000000" StrokeThickness="0.5" StrokeLineJoin="Round" StrokeStartLineCap="Round" StrokeEndLineCap="Round" StrokeDashCap="Round" StrokeDashOffset="-2" StrokeDashArray="1 0" />
		<Path Data="F1 M 423.84,796.48 L 423.84,796.48"  Stroke="#ff000000" StrokeThickness="0.5" StrokeLineJoin="Round" StrokeStartLineCap="Round" StrokeEndLineCap="Round" StrokeDashCap="Round" StrokeDashOffset="-2" StrokeDashArray="1 0" />
		<Path Data="F1 M 426.56,796.48 L 426.56,796.48"  Stroke="#ff000000" StrokeThickness="0.5" StrokeLineJoin="Round" StrokeStartLineCap="Round" StrokeEndLineCap="Round" StrokeDashCap="Round" StrokeDashOffset="-2" StrokeDashArray="1 0" />
		<Path Data="F1 M 428.64,796.48 L 428.64,796.48"  Stroke="#ff000000" StrokeThickness="0.5" StrokeLineJoin="Round" StrokeStartLineCap="Round" StrokeEndLineCap="Round" StrokeDashCap="Round" StrokeDashOffset="-2" StrokeDashArray="1 0" />
		<Path Data="F1 M 429.28,796.48 L 429.28,796.48"  Stroke="#ff000000" StrokeThickness="0.5" StrokeLineJoin="Round" StrokeStartLineCap="Round" StrokeEndLineCap="Round" StrokeDashCap="Round" StrokeDashOffset="-2" StrokeDashArray="1 0" />
		<Path Data="F1 M 431.36,796.48 L 431.36,796.48"  Stroke="#ff000000" StrokeThickness="0.5" StrokeLineJoin="Round" StrokeStartLineCap="Round" StrokeEndLineCap="Round" StrokeDashCap="Round" StrokeDashOffset="-2" StrokeDashArray="1 0" />
		<Path Data="F1 M 433.44,796.48 L 433.44,796.48"  Stroke="#ff000000" StrokeThickness="0.5" StrokeLineJoin="Round" StrokeStartLineCap="Round" StrokeEndLineCap="Round" StrokeDashCap="Round" StrokeDashOffset="-2" StrokeDashArray="1 0" />
		<Path Data="F1 M 434.08,796.32 L 434.08,796.48"  Stroke="#ff000000" StrokeThickness="0.5" StrokeLineJoin="Round" StrokeStartLineCap="Round" StrokeEndLineCap="Round" StrokeDashCap="Round" StrokeDashOffset="-2" StrokeDashArray="1 0" />
		<Path Data="F1 M 435.52,796.48 L 435.52,796.48"  Stroke="#ff000000" StrokeThickness="0.5" StrokeLineJoin="Round" StrokeStartLineCap="Round" StrokeEndLineCap="Round" StrokeDashCap="Round" StrokeDashOffset="-2" StrokeDashArray="1 0" />
		<Path Data="F1 M 440.32,796.48 L 440.32,796.48"  Stroke="#ff000000" StrokeThickness="0.5" StrokeLineJoin="Round" StrokeStartLineCap="Round" StrokeEndLineCap="Round" StrokeDashCap="Round" StrokeDashOffset="-2" StrokeDashArray="1 0" />
		<Path Data="F1 M 444.48,796.48 L 444.48,796.48"  Stroke="#ff000000" StrokeThickness="0.5" StrokeLineJoin="Round" StrokeStartLineCap="Round" StrokeEndLineCap="Round" StrokeDashCap="Round" StrokeDashOffset="-2" StrokeDashArray="1 0" />
		<Path Data="F1 M 445.28,796.48 L 445.28,796.48"  Stroke="#ff000000" StrokeThickness="0.5" StrokeLineJoin="Round" StrokeStartLineCap="Round" StrokeEndLineCap="Round" StrokeDashCap="Round" StrokeDashOffset="-2" StrokeDashArray="1 0" />
		<Path Data="F1 M 445.92,796.48 L 445.92,796.48"  Stroke="#ff000000" StrokeThickness="0.5" StrokeLineJoin="Round" StrokeStartLineCap="Round" StrokeEndLineCap="Round" StrokeDashCap="Round" StrokeDashOffset="-2" StrokeDashArray="1 0" />
		<Path Data="F1 M 447.2,796.48 L 447.2,796.48"  Stroke="#ff000000" StrokeThickness="0.5" StrokeLineJoin="Round" StrokeStartLineCap="Round" StrokeEndLineCap="Round" StrokeDashCap="Round" StrokeDashOffset="-2" StrokeDashArray="1 0" />
		<Path Data="F1 M 448,796.32 L 448,796.48"  Stroke="#ff000000" StrokeThickness="0.5" StrokeLineJoin="Round" StrokeStartLineCap="Round" StrokeEndLineCap="Round" StrokeDashCap="Round" StrokeDashOffset="-2" StrokeDashArray="1 0" />
		<Path Data="F1 M 452.16,796.48 L 452.16,796.48"  Stroke="#ff000000" StrokeThickness="0.5" StrokeLineJoin="Round" StrokeStartLineCap="Round" StrokeEndLineCap="Round" StrokeDashCap="Round" StrokeDashOffset="-2" StrokeDashArray="1 0" />
		<Path Data="F1 M 452.8,796.48 L 452.8,796.48"  Stroke="#ff000000" StrokeThickness="0.5" StrokeLineJoin="Round" StrokeStartLineCap="Round" StrokeEndLineCap="Round" StrokeDashCap="Round" StrokeDashOffset="-2" StrokeDashArray="1 0" />
		<Path Data="F1 M 454.24,796.48 L 454.24,796.48"  Stroke="#ff000000" StrokeThickness="0.5" StrokeLineJoin="Round" StrokeStartLineCap="Round" StrokeEndLineCap="Round" StrokeDashCap="Round" StrokeDashOffset="-2" StrokeDashArray="1 0" />
		<Path Data="F1 M 454.88,796.48 L 454.88,796.48"  Stroke="#ff000000" StrokeThickness="0.5" StrokeLineJoin="Round" StrokeStartLineCap="Round" StrokeEndLineCap="Round" StrokeDashCap="Round" StrokeDashOffset="-2" StrokeDashArray="1 0" />
		<Path Data="F1 M 455.52,796.48 L 455.52,796.48"  Stroke="#ff000000" StrokeThickness="0.5" StrokeLineJoin="Round" StrokeStartLineCap="Round" StrokeEndLineCap="Round" StrokeDashCap="Round" StrokeDashOffset="-2" StrokeDashArray="1 0" />
		<Path Data="F1 M 456.96,796.48 L 456.96,796.48"  Stroke="#ff000000" StrokeThickness="0.5" StrokeLineJoin="Round" StrokeStartLineCap="Round" StrokeEndLineCap="Round" StrokeDashCap="Round" StrokeDashOffset="-2" StrokeDashArray="1 0" />
		<Path Data="F1 M 459.04,796.48 L 459.04,796.48"  Stroke="#ff000000" StrokeThickness="0.5" StrokeLineJoin="Round" StrokeStartLineCap="Round" StrokeEndLineCap="Round" StrokeDashCap="Round" StrokeDashOffset="-2" StrokeDashArray="1 0" />
		<Path Data="F1 M 459.68,796.48 L 459.68,796.48"  Stroke="#ff000000" StrokeThickness="0.5" StrokeLineJoin="Round" StrokeStartLineCap="Round" StrokeEndLineCap="Round" StrokeDashCap="Round" StrokeDashOffset="-2" StrokeDashArray="1 0" />
		<Path Data="F1 M 461.12,796.48 L 461.12,796.48"  Stroke="#ff000000" StrokeThickness="0.5" StrokeLineJoin="Round" StrokeStartLineCap="Round" StrokeEndLineCap="Round" StrokeDashCap="Round" StrokeDashOffset="-2" StrokeDashArray="1 0" />
		<Path Data="F1 M 461.76,796.48 L 461.76,796.48"  Stroke="#ff000000" StrokeThickness="0.5" StrokeLineJoin="Round" StrokeStartLineCap="Round" StrokeEndLineCap="Round" StrokeDashCap="Round" StrokeDashOffset="-2" StrokeDashArray="1 0" />
		<Path Data="F1 M 463.2,796.48 L 463.2,796.48"  Stroke="#ff000000" StrokeThickness="0.5" StrokeLineJoin="Round" StrokeStartLineCap="Round" StrokeEndLineCap="Round" StrokeDashCap="Round" StrokeDashOffset="-2" StrokeDashArray="1 0" />
		<Path Data="F1 M 465.92,796.48 L 465.92,796.48"  Stroke="#ff000000" StrokeThickness="0.5" StrokeLineJoin="Round" StrokeStartLineCap="Round" StrokeEndLineCap="Round" StrokeDashCap="Round" StrokeDashOffset="-2" StrokeDashArray="1 0" />
		<Path Data="F1 M 468,796.48 L 468,796.48"  Stroke="#ff000000" StrokeThickness="0.5" StrokeLineJoin="Round" StrokeStartLineCap="Round" StrokeEndLineCap="Round" StrokeDashCap="Round" StrokeDashOffset="-2" StrokeDashArray="1 0" />
		<Path Data="F1 M 468.64,796.48 L 468.64,796.48"  Stroke="#ff000000" StrokeThickness="0.5" StrokeLineJoin="Round" StrokeStartLineCap="Round" StrokeEndLineCap="Round" StrokeDashCap="Round" StrokeDashOffset="-2" StrokeDashArray="1 0" />
		<Path Data="F1 M 470.08,796.48 L 470.08,796.48"  Stroke="#ff000000" StrokeThickness="0.5" StrokeLineJoin="Round" StrokeStartLineCap="Round" StrokeEndLineCap="Round" StrokeDashCap="Round" StrokeDashOffset="-2" StrokeDashArray="1 0" />
		<Path Data="F1 M 472.8,796.32 L 472.8,796.48"  Stroke="#ff000000" StrokeThickness="0.5" StrokeLineJoin="Round" StrokeStartLineCap="Round" StrokeEndLineCap="Round" StrokeDashCap="Round" StrokeDashOffset="-2" StrokeDashArray="1 0" />
		<Path Data="F1 M 475.68,796.48 L 475.68,796.48"  Stroke="#ff000000" StrokeThickness="0.5" StrokeLineJoin="Round" StrokeStartLineCap="Round" StrokeEndLineCap="Round" StrokeDashCap="Round" StrokeDashOffset="-2" StrokeDashArray="1 0" />
		<Path Data="F1 M 476.96,796.48 L 476.96,796.48"  Stroke="#ff000000" StrokeThickness="0.5" StrokeLineJoin="Round" StrokeStartLineCap="Round" StrokeEndLineCap="Round" StrokeDashCap="Round" StrokeDashOffset="-2" StrokeDashArray="1 0" />
		<Path Data="F1 M 477.76,796.48 L 477.76,796.48"  Stroke="#ff000000" StrokeThickness="0.5" StrokeLineJoin="Round" StrokeStartLineCap="Round" StrokeEndLineCap="Round" StrokeDashCap="Round" StrokeDashOffset="-2" StrokeDashArray="1 0" />
		<Path Data="F1 M 478.4,796.48 L 478.4,796.48"  Stroke="#ff000000" StrokeThickness="0.5" StrokeLineJoin="Round" StrokeStartLineCap="Round" StrokeEndLineCap="Round" StrokeDashCap="Round" StrokeDashOffset="-2" StrokeDashArray="1 0" />
		<Path Data="F1 M 480.48,796.32 L 480.48,796.48"  Stroke="#ff000000" StrokeThickness="0.5" StrokeLineJoin="Round" StrokeStartLineCap="Round" StrokeEndLineCap="Round" StrokeDashCap="Round" StrokeDashOffset="-2" StrokeDashArray="1 0" />
		<Path Data="F1 M 484.64,796.48 L 484.64,796.48"  Stroke="#ff000000" StrokeThickness="0.5" StrokeLineJoin="Round" StrokeStartLineCap="Round" StrokeEndLineCap="Round" StrokeDashCap="Round" StrokeDashOffset="-2" StrokeDashArray="1 0" />
		<Path Data="F1 M 486.72,796.48 L 486.72,796.48"  Stroke="#ff000000" StrokeThickness="0.5" StrokeLineJoin="Round" StrokeStartLineCap="Round" StrokeEndLineCap="Round" StrokeDashCap="Round" StrokeDashOffset="-2" StrokeDashArray="1 0" />
		<Path Data="F1 M 489.44,796.48 L 489.44,796.48"  Stroke="#ff000000" StrokeThickness="0.5" StrokeLineJoin="Round" StrokeStartLineCap="Round" StrokeEndLineCap="Round" StrokeDashCap="Round" StrokeDashOffset="-2" StrokeDashArray="1 0" />
		<Path Data="F1 M 490.88,796.48 L 490.88,796.48"  Stroke="#ff000000" StrokeThickness="0.5" StrokeLineJoin="Round" StrokeStartLineCap="Round" StrokeEndLineCap="Round" StrokeDashCap="Round" StrokeDashOffset="-2" StrokeDashArray="1 0" />
		<Path Data="F1 M 491.52,796.32 L 491.52,796.48"  Stroke="#ff000000" StrokeThickness="0.5" StrokeLineJoin="Round" StrokeStartLineCap="Round" StrokeEndLineCap="Round" StrokeDashCap="Round" StrokeDashOffset="-2" StrokeDashArray="1 0" />
		<Path Data="F1 M 493.6,796.32 L 493.6,796.48"  Stroke="#ff000000" StrokeThickness="0.5" StrokeLineJoin="Round" StrokeStartLineCap="Round" StrokeEndLineCap="Round" StrokeDashCap="Round" StrokeDashOffset="-2" StrokeDashArray="1 0" />
		<Path Data="F1 M 494.24,796.48 L 494.24,796.48"  Stroke="#ff000000" StrokeThickness="0.5" StrokeLineJoin="Round" StrokeStartLineCap="Round" StrokeEndLineCap="Round" StrokeDashCap="Round" StrokeDashOffset="-2" StrokeDashArray="1 0" />
		<Path Data="F1 M 495.68,796.48 L 495.68,796.48"  Stroke="#ff000000" StrokeThickness="0.5" StrokeLineJoin="Round" StrokeStartLineCap="Round" StrokeEndLineCap="Round" StrokeDashCap="Round" StrokeDashOffset="-2" StrokeDashArray="1 0" />
		<Path Data="F1 M 496.32,796.48 L 496.32,796.48"  Stroke="#ff000000" StrokeThickness="0.5" StrokeLineJoin="Round" StrokeStartLineCap="Round" StrokeEndLineCap="Round" StrokeDashCap="Round" StrokeDashOffset="-2" StrokeDashArray="1 0" />
		<Path Data="F1 M 497.76,796.48 L 497.76,796.48"  Stroke="#ff000000" StrokeThickness="0.5" StrokeLineJoin="Round" StrokeStartLineCap="Round" StrokeEndLineCap="Round" StrokeDashCap="Round" StrokeDashOffset="-2" StrokeDashArray="1 0" />
		<Path Data="F1 M 498.4,796.48 L 498.4,796.48"  Stroke="#ff000000" StrokeThickness="0.5" StrokeLineJoin="Round" StrokeStartLineCap="Round" StrokeEndLineCap="Round" StrokeDashCap="Round" StrokeDashOffset="-2" StrokeDashArray="1 0" />
		<Path Data="F1 M 500.48,796.48 L 500.48,796.48"  Stroke="#ff000000" StrokeThickness="0.5" StrokeLineJoin="Round" StrokeStartLineCap="Round" StrokeEndLineCap="Round" StrokeDashCap="Round" StrokeDashOffset="-2" StrokeDashArray="1 0" />
		<Path Data="F1 M 502.56,796.48 L 502.56,796.48"  Stroke="#ff000000" StrokeThickness="0.5" StrokeLineJoin="Round" StrokeStartLineCap="Round" StrokeEndLineCap="Round" StrokeDashCap="Round" StrokeDashOffset="-2" StrokeDashArray="1 0" />
		<Path Data="F1 M 503.2,796.48 L 503.2,796.48"  Stroke="#ff000000" StrokeThickness="0.5" StrokeLineJoin="Round" StrokeStartLineCap="Round" StrokeEndLineCap="Round" StrokeDashCap="Round" StrokeDashOffset="-2" StrokeDashArray="1 0" />
		<Path Data="F1 M 504,796.48 L 504,796.48"  Stroke="#ff000000" StrokeThickness="0.5" StrokeLineJoin="Round" StrokeStartLineCap="Round" StrokeEndLineCap="Round" StrokeDashCap="Round" StrokeDashOffset="-2" StrokeDashArray="1 0" />
		<Path Data="F1 M 506.08,796.48 L 506.08,796.48"  Stroke="#ff000000" StrokeThickness="0.5" StrokeLineJoin="Round" StrokeStartLineCap="Round" StrokeEndLineCap="Round" StrokeDashCap="Round" StrokeDashOffset="-2" StrokeDashArray="1 0" />
		<Path Data="F1 M 508.16,796.48 L 508.16,796.48"  Stroke="#ff000000" StrokeThickness="0.5" StrokeLineJoin="Round" StrokeStartLineCap="Round" StrokeEndLineCap="Round" StrokeDashCap="Round" StrokeDashOffset="-2" StrokeDashArray="1 0" />
		<Path Data="F1 M 509.44,796.48 L 509.44,796.48"  Stroke="#ff000000" StrokeThickness="0.5" StrokeLineJoin="Round" StrokeStartLineCap="Round" StrokeEndLineCap="Round" StrokeDashCap="Round" StrokeDashOffset="-2" StrokeDashArray="1 0" />
		<Path Data="F1 M 510.24,796.48 L 510.24,796.48"  Stroke="#ff000000" StrokeThickness="0.5" StrokeLineJoin="Round" StrokeStartLineCap="Round" StrokeEndLineCap="Round" StrokeDashCap="Round" StrokeDashOffset="-2" StrokeDashArray="1 0" />
		<Path Data="F1 M 511.52,796.48 L 511.52,796.48"  Stroke="#ff000000" StrokeThickness="0.5" StrokeLineJoin="Round" StrokeStartLineCap="Round" StrokeEndLineCap="Round" StrokeDashCap="Round" StrokeDashOffset="-2" StrokeDashArray="1 0" />
		<Path Data="F1 M 514.4,796.48 L 514.4,796.48"  Stroke="#ff000000" StrokeThickness="0.5" StrokeLineJoin="Round" StrokeStartLineCap="Round" StrokeEndLineCap="Round" StrokeDashCap="Round" StrokeDashOffset="-2" StrokeDashArray="1 0" />
		<Path Data="F1 M 515.04,796.48 L 515.04,796.48"  Stroke="#ff000000" StrokeThickness="0.5" StrokeLineJoin="Round" StrokeStartLineCap="Round" StrokeEndLineCap="Round" StrokeDashCap="Round" StrokeDashOffset="-2" StrokeDashArray="1 0" />
		<Path Data="F1 M 516.48,796.48 L 516.48,796.48"  Stroke="#ff000000" StrokeThickness="0.5" StrokeLineJoin="Round" StrokeStartLineCap="Round" StrokeEndLineCap="Round" StrokeDashCap="Round" StrokeDashOffset="-2" StrokeDashArray="1 0" />
		<Path Data="F1 M 517.12,796.32 L 517.12,796.48"  Stroke="#ff000000" StrokeThickness="0.5" StrokeLineJoin="Round" StrokeStartLineCap="Round" StrokeEndLineCap="Round" StrokeDashCap="Round" StrokeDashOffset="-2" StrokeDashArray="1 0" />
		<Path Data="F1 M 519.2,796.48 L 519.2,796.48"  Stroke="#ff000000" StrokeThickness="0.5" StrokeLineJoin="Round" StrokeStartLineCap="Round" StrokeEndLineCap="Round" StrokeDashCap="Round" StrokeDashOffset="-2" StrokeDashArray="1 0" />
		<Path Data="F1 M 520.48,796.48 L 520.48,796.48"  Stroke="#ff000000" StrokeThickness="0.5" StrokeLineJoin="Round" StrokeStartLineCap="Round" StrokeEndLineCap="Round" StrokeDashCap="Round" StrokeDashOffset="-2" StrokeDashArray="1 0" />
		<Path Data="F1 M 521.28,796.48 L 521.28,796.48"  Stroke="#ff000000" StrokeThickness="0.5" StrokeLineJoin="Round" StrokeStartLineCap="Round" StrokeEndLineCap="Round" StrokeDashCap="Round" StrokeDashOffset="-2" StrokeDashArray="1 0" />
		<Path Data="F1 M 521.92,796.48 L 521.92,796.48"  Stroke="#ff000000" StrokeThickness="0.5" StrokeLineJoin="Round" StrokeStartLineCap="Round" StrokeEndLineCap="Round" StrokeDashCap="Round" StrokeDashOffset="-2" StrokeDashArray="1 0" />
		<Path Data="F1 M 523.36,796.48 L 523.36,796.48"  Stroke="#ff000000" StrokeThickness="0.5" StrokeLineJoin="Round" StrokeStartLineCap="Round" StrokeEndLineCap="Round" StrokeDashCap="Round" StrokeDashOffset="-2" StrokeDashArray="1 0" />
		<Path Data="F1 M 524,796.48 L 524,796.48"  Stroke="#ff000000" StrokeThickness="0.5" StrokeLineJoin="Round" StrokeStartLineCap="Round" StrokeEndLineCap="Round" StrokeDashCap="Round" StrokeDashOffset="-2" StrokeDashArray="1 0" />
		<Path Data="F1 M 524.64,796.48 L 524.64,796.48"  Stroke="#ff000000" StrokeThickness="0.5" StrokeLineJoin="Round" StrokeStartLineCap="Round" StrokeEndLineCap="Round" StrokeDashCap="Round" StrokeDashOffset="-2" StrokeDashArray="1 0" />
		<Path Data="F1 M 526.08,796.48 L 526.08,796.48"  Stroke="#ff000000" StrokeThickness="0.5" StrokeLineJoin="Round" StrokeStartLineCap="Round" StrokeEndLineCap="Round" StrokeDashCap="Round" StrokeDashOffset="-2" StrokeDashArray="1 0" />
		<Path Data="F1 M 528.16,796.48 L 528.16,796.48"  Stroke="#ff000000" StrokeThickness="0.5" StrokeLineJoin="Round" StrokeStartLineCap="Round" StrokeEndLineCap="Round" StrokeDashCap="Round" StrokeDashOffset="-2" StrokeDashArray="1 0" />
		<Path Data="F1 M 528.8,796.48 L 528.8,796.48"  Stroke="#ff000000" StrokeThickness="0.5" StrokeLineJoin="Round" StrokeStartLineCap="Round" StrokeEndLineCap="Round" StrokeDashCap="Round" StrokeDashOffset="-2" StrokeDashArray="1 0" />
		<Path Data="F1 M 530.24,796.48 L 530.24,796.48"  Stroke="#ff000000" StrokeThickness="0.5" StrokeLineJoin="Round" StrokeStartLineCap="Round" StrokeEndLineCap="Round" StrokeDashCap="Round" StrokeDashOffset="-2" StrokeDashArray="1 0" />
		<Path Data="F1 M 531.68,796.48 L 531.68,796.48"  Stroke="#ff000000" StrokeThickness="0.5" StrokeLineJoin="Round" StrokeStartLineCap="Round" StrokeEndLineCap="Round" StrokeDashCap="Round" StrokeDashOffset="-2" StrokeDashArray="1 0" />
		<Path Data="F1 M 535.04,796.48 L 535.04,796.48"  Stroke="#ff000000" StrokeThickness="0.5" StrokeLineJoin="Round" StrokeStartLineCap="Round" StrokeEndLineCap="Round" StrokeDashCap="Round" StrokeDashOffset="-2" StrokeDashArray="1 0" />
		<Path Data="F1 M 537.12,796.48 L 537.12,796.48"  Stroke="#ff000000" StrokeThickness="0.5" StrokeLineJoin="Round" StrokeStartLineCap="Round" StrokeEndLineCap="Round" StrokeDashCap="Round" StrokeDashOffset="-2" StrokeDashArray="1 0" />
		<Path Data="F1 M 537.76,796.48 L 537.76,796.48"  Stroke="#ff000000" StrokeThickness="0.5" StrokeLineJoin="Round" StrokeStartLineCap="Round" StrokeEndLineCap="Round" StrokeDashCap="Round" StrokeDashOffset="-2" StrokeDashArray="1 0" />
		<Path Data="F1 M 539.84,796.48 L 539.84,796.48"  Stroke="#ff000000" StrokeThickness="0.5" StrokeLineJoin="Round" StrokeStartLineCap="Round" StrokeEndLineCap="Round" StrokeDashCap="Round" StrokeDashOffset="-2" StrokeDashArray="1 0" />
		<Path Data="F1 M 540.64,796.48 L 540.64,796.48"  Stroke="#ff000000" StrokeThickness="0.5" StrokeLineJoin="Round" StrokeStartLineCap="Round" StrokeEndLineCap="Round" StrokeDashCap="Round" StrokeDashOffset="-2" StrokeDashArray="1 0" />
		<Path Data="F1 M 541.92,796.48 L 541.92,796.48"  Stroke="#ff000000" StrokeThickness="0.5" StrokeLineJoin="Round" StrokeStartLineCap="Round" StrokeEndLineCap="Round" StrokeDashCap="Round" StrokeDashOffset="-2" StrokeDashArray="1 0" />
		<Path Data="F1 M 544,796.48 L 544,796.48"  Stroke="#ff000000" StrokeThickness="0.5" StrokeLineJoin="Round" StrokeStartLineCap="Round" StrokeEndLineCap="Round" StrokeDashCap="Round" StrokeDashOffset="-2" StrokeDashArray="1 0" />
		<Path Data="F1 M 544.8,796.48 L 544.8,796.48"  Stroke="#ff000000" StrokeThickness="0.5" StrokeLineJoin="Round" StrokeStartLineCap="Round" StrokeEndLineCap="Round" StrokeDashCap="Round" StrokeDashOffset="-2" StrokeDashArray="1 0" />
		<Path Data="F1 M 546.88,796.48 L 546.88,796.48"  Stroke="#ff000000" StrokeThickness="0.5" StrokeLineJoin="Round" StrokeStartLineCap="Round" StrokeEndLineCap="Round" StrokeDashCap="Round" StrokeDashOffset="-2" StrokeDashArray="1 0" />
		<Path Data="F1 M 547.52,796.48 L 547.52,796.48"  Stroke="#ff000000" StrokeThickness="0.5" StrokeLineJoin="Round" StrokeStartLineCap="Round" StrokeEndLineCap="Round" StrokeDashCap="Round" StrokeDashOffset="-2" StrokeDashArray="1 0" />
		<Path Data="F1 M 548.96,796.48 L 548.96,796.48"  Stroke="#ff000000" StrokeThickness="0.5" StrokeLineJoin="Round" StrokeStartLineCap="Round" StrokeEndLineCap="Round" StrokeDashCap="Round" StrokeDashOffset="-2" StrokeDashArray="1 0" />
		<Path Data="F1 M 551.04,796.48 L 551.04,796.48"  Stroke="#ff000000" StrokeThickness="0.5" StrokeLineJoin="Round" StrokeStartLineCap="Round" StrokeEndLineCap="Round" StrokeDashCap="Round" StrokeDashOffset="-2" StrokeDashArray="1 0" />
		<Path Data="F1 M 553.12,796.48 L 553.12,796.48"  Stroke="#ff000000" StrokeThickness="0.5" StrokeLineJoin="Round" StrokeStartLineCap="Round" StrokeEndLineCap="Round" StrokeDashCap="Round" StrokeDashOffset="-2" StrokeDashArray="1 0" />
		<Path Data="F1 M 553.76,796.48 L 553.76,796.48"  Stroke="#ff000000" StrokeThickness="0.5" StrokeLineJoin="Round" StrokeStartLineCap="Round" StrokeEndLineCap="Round" StrokeDashCap="Round" StrokeDashOffset="-2" StrokeDashArray="1 0" />
		<Path Data="F1 M 555.04,796.48 L 555.04,796.48"  Stroke="#ff000000" StrokeThickness="0.5" StrokeLineJoin="Round" StrokeStartLineCap="Round" StrokeEndLineCap="Round" StrokeDashCap="Round" StrokeDashOffset="-2" StrokeDashArray="1 0" />
		<Path Data="F1 M 556.48,796.48 L 556.48,796.48"  Stroke="#ff000000" StrokeThickness="0.5" StrokeLineJoin="Round" StrokeStartLineCap="Round" StrokeEndLineCap="Round" StrokeDashCap="Round" StrokeDashOffset="-2" StrokeDashArray="1 0" />
		<Path Data="F1 M 558.56,796.48 L 558.56,796.48"  Stroke="#ff000000" StrokeThickness="0.5" StrokeLineJoin="Round" StrokeStartLineCap="Round" StrokeEndLineCap="Round" StrokeDashCap="Round" StrokeDashOffset="-2" StrokeDashArray="1 0" />
		<Path Data="F1 M 559.2,796.48 L 559.2,796.48"  Stroke="#ff000000" StrokeThickness="0.5" StrokeLineJoin="Round" StrokeStartLineCap="Round" StrokeEndLineCap="Round" StrokeDashCap="Round" StrokeDashOffset="-2" StrokeDashArray="1 0" />
		<Path Data="F1 M 560.64,796.48 L 560.64,796.48"  Stroke="#ff000000" StrokeThickness="0.5" StrokeLineJoin="Round" StrokeStartLineCap="Round" StrokeEndLineCap="Round" StrokeDashCap="Round" StrokeDashOffset="-2" StrokeDashArray="1 0" />
		<Path Data="F1 M 561.28,796.48 L 561.28,796.48"  Stroke="#ff000000" StrokeThickness="0.5" StrokeLineJoin="Round" StrokeStartLineCap="Round" StrokeEndLineCap="Round" StrokeDashCap="Round" StrokeDashOffset="-2" StrokeDashArray="1 0" />
		<Path Data="F1 M 562.72,796.48 L 562.72,796.48"  Stroke="#ff000000" StrokeThickness="0.5" StrokeLineJoin="Round" StrokeStartLineCap="Round" StrokeEndLineCap="Round" StrokeDashCap="Round" StrokeDashOffset="-2" StrokeDashArray="1 0" />
		<Path Data="F1 M 564.8,796.48 L 564.8,796.48"  Stroke="#ff000000" StrokeThickness="0.5" StrokeLineJoin="Round" StrokeStartLineCap="Round" StrokeEndLineCap="Round" StrokeDashCap="Round" StrokeDashOffset="-2" StrokeDashArray="1 0" />
		<Path Data="F1 M 565.44,796.48 L 565.44,796.48"  Stroke="#ff000000" StrokeThickness="0.5" StrokeLineJoin="Round" StrokeStartLineCap="Round" StrokeEndLineCap="Round" StrokeDashCap="Round" StrokeDashOffset="-2" StrokeDashArray="1 0" />
		<Path Data="F1 M 567.52,796.48 L 567.52,796.48"  Stroke="#ff000000" StrokeThickness="0.5" StrokeLineJoin="Round" StrokeStartLineCap="Round" StrokeEndLineCap="Round" StrokeDashCap="Round" StrokeDashOffset="-2" StrokeDashArray="1 0" />
		<Path Data="F1 M 569.6,796.48 L 569.6,796.48"  Stroke="#ff000000" StrokeThickness="0.5" StrokeLineJoin="Round" StrokeStartLineCap="Round" StrokeEndLineCap="Round" StrokeDashCap="Round" StrokeDashOffset="-2" StrokeDashArray="1 0" />
		<Path Data="F1 M 571.04,796.48 L 571.04,796.48"  Stroke="#ff000000" StrokeThickness="0.5" StrokeLineJoin="Round" StrokeStartLineCap="Round" StrokeEndLineCap="Round" StrokeDashCap="Round" StrokeDashOffset="-2" StrokeDashArray="1 0" />
		<Path Data="F1 M 571.68,796.48 L 571.68,796.48"  Stroke="#ff000000" StrokeThickness="0.5" StrokeLineJoin="Round" StrokeStartLineCap="Round" StrokeEndLineCap="Round" StrokeDashCap="Round" StrokeDashOffset="-2" StrokeDashArray="1 0" />
		<Path Data="F1 M 572.48,796.32 L 572.48,796.48"  Stroke="#ff000000" StrokeThickness="0.5" StrokeLineJoin="Round" StrokeStartLineCap="Round" StrokeEndLineCap="Round" StrokeDashCap="Round" StrokeDashOffset="-2" StrokeDashArray="1 0" />
		<Path Data="F1 M 574.4,796.48 L 574.4,796.48"  Stroke="#ff000000" StrokeThickness="0.5" StrokeLineJoin="Round" StrokeStartLineCap="Round" StrokeEndLineCap="Round" StrokeDashCap="Round" StrokeDashOffset="-2" StrokeDashArray="1 0" />
		<Path Data="F1 M 576.48,796.48 L 576.48,796.48"  Stroke="#ff000000" StrokeThickness="0.5" StrokeLineJoin="Round" StrokeStartLineCap="Round" StrokeEndLineCap="Round" StrokeDashCap="Round" StrokeDashOffset="-2" StrokeDashArray="1 0" />
		<Path Data="F1 M 577.28,796.48 L 577.28,796.48"  Stroke="#ff000000" StrokeThickness="0.5" StrokeLineJoin="Round" StrokeStartLineCap="Round" StrokeEndLineCap="Round" StrokeDashCap="Round" StrokeDashOffset="-2" StrokeDashArray="1 0" />
		<Path Data="F1 M 578.56,796.48 L 578.56,796.48"  Stroke="#ff000000" StrokeThickness="0.5" StrokeLineJoin="Round" StrokeStartLineCap="Round" StrokeEndLineCap="Round" StrokeDashCap="Round" StrokeDashOffset="-2" StrokeDashArray="1 0" />
		<Path Data="F1 M 579.36,796.48 L 579.36,796.48"  Stroke="#ff000000" StrokeThickness="0.5" StrokeLineJoin="Round" StrokeStartLineCap="Round" StrokeEndLineCap="Round" StrokeDashCap="Round" StrokeDashOffset="-2" StrokeDashArray="1 0" />
		<Path Data="F1 M 581.44,796.48 L 581.44,796.48"  Stroke="#ff000000" StrokeThickness="0.5" StrokeLineJoin="Round" StrokeStartLineCap="Round" StrokeEndLineCap="Round" StrokeDashCap="Round" StrokeDashOffset="-2" StrokeDashArray="1 0" />
		<Path Data="F1 M 583.52,796.48 L 583.52,796.48"  Stroke="#ff000000" StrokeThickness="0.5" StrokeLineJoin="Round" StrokeStartLineCap="Round" StrokeEndLineCap="Round" StrokeDashCap="Round" StrokeDashOffset="-2" StrokeDashArray="1 0" />
		<Path Data="F1 M 585.6,796.48 L 585.6,796.48"  Stroke="#ff000000" StrokeThickness="0.5" StrokeLineJoin="Round" StrokeStartLineCap="Round" StrokeEndLineCap="Round" StrokeDashCap="Round" StrokeDashOffset="-2" StrokeDashArray="1 0" />
		<Path Data="F1 M 586.24,796.48 L 586.24,796.48"  Stroke="#ff000000" StrokeThickness="0.5" StrokeLineJoin="Round" StrokeStartLineCap="Round" StrokeEndLineCap="Round" StrokeDashCap="Round" StrokeDashOffset="-2" StrokeDashArray="1 0" />
		<Path Data="F1 M 587.68,796.48 L 587.68,796.48"  Stroke="#ff000000" StrokeThickness="0.5" StrokeLineJoin="Round" StrokeStartLineCap="Round" StrokeEndLineCap="Round" StrokeDashCap="Round" StrokeDashOffset="-2" StrokeDashArray="1 0" />
		<Path Data="F1 M 588.32,796.48 L 588.32,796.48"  Stroke="#ff000000" StrokeThickness="0.5" StrokeLineJoin="Round" StrokeStartLineCap="Round" StrokeEndLineCap="Round" StrokeDashCap="Round" StrokeDashOffset="-2" StrokeDashArray="1 0" />
		<Path Data="F1 M 588.96,796.48 L 588.96,796.48"  Stroke="#ff000000" StrokeThickness="0.5" StrokeLineJoin="Round" StrokeStartLineCap="Round" StrokeEndLineCap="Round" StrokeDashCap="Round" StrokeDashOffset="-2" StrokeDashArray="1 0" />
		<Path Data="F1 M 589.76,796.48 L 589.76,796.48"  Stroke="#ff000000" StrokeThickness="0.5" StrokeLineJoin="Round" StrokeStartLineCap="Round" StrokeEndLineCap="Round" StrokeDashCap="Round" StrokeDashOffset="-2" StrokeDashArray="1 0" />
		<Path Data="F1 M 590.4,796.48 L 590.4,796.48"  Stroke="#ff000000" StrokeThickness="0.5" StrokeLineJoin="Round" StrokeStartLineCap="Round" StrokeEndLineCap="Round" StrokeDashCap="Round" StrokeDashOffset="-2" StrokeDashArray="1 0" />
		<Path Data="F1 M 591.04,796.32 L 591.04,796.48"  Stroke="#ff000000" StrokeThickness="0.5" StrokeLineJoin="Round" StrokeStartLineCap="Round" StrokeEndLineCap="Round" StrokeDashCap="Round" StrokeDashOffset="-2" StrokeDashArray="1 0" />
		<Path Data="F1 M 591.68,796.48 L 591.68,796.48"  Stroke="#ff000000" StrokeThickness="0.5" StrokeLineJoin="Round" StrokeStartLineCap="Round" StrokeEndLineCap="Round" StrokeDashCap="Round" StrokeDashOffset="-2" StrokeDashArray="1 0" />
		<Path Data="F1 M 595.84,796.48 L 595.84,796.48"  Stroke="#ff000000" StrokeThickness="0.5" StrokeLineJoin="Round" StrokeStartLineCap="Round" StrokeEndLineCap="Round" StrokeDashCap="Round" StrokeDashOffset="-2" StrokeDashArray="1 0" />
		<Path Data="F1 M 597.28,796.48 L 597.28,796.48"  Stroke="#ff000000" StrokeThickness="0.5" StrokeLineJoin="Round" StrokeStartLineCap="Round" StrokeEndLineCap="Round" StrokeDashCap="Round" StrokeDashOffset="-2" StrokeDashArray="1 0" />
		<Path Data="F1 M 597.92,796.48 L 597.92,796.48"  Stroke="#ff000000" StrokeThickness="0.5" StrokeLineJoin="Round" StrokeStartLineCap="Round" StrokeEndLineCap="Round" StrokeDashCap="Round" StrokeDashOffset="-2" StrokeDashArray="1 0" />
		<Path Data="F1 M 600,796.48 L 600,796.48"  Stroke="#ff000000" StrokeThickness="0.5" StrokeLineJoin="Round" StrokeStartLineCap="Round" StrokeEndLineCap="Round" StrokeDashCap="Round" StrokeDashOffset="-2" StrokeDashArray="1 0" />
		<Path Data="F1 M 600.8,796.48 L 600.8,796.48"  Stroke="#ff000000" StrokeThickness="0.5" StrokeLineJoin="Round" StrokeStartLineCap="Round" StrokeEndLineCap="Round" StrokeDashCap="Round" StrokeDashOffset="-2" StrokeDashArray="1 0" />
		<Path Data="F1 M 602.08,796.48 L 602.08,796.48"  Stroke="#ff000000" StrokeThickness="0.5" StrokeLineJoin="Round" StrokeStartLineCap="Round" StrokeEndLineCap="Round" StrokeDashCap="Round" StrokeDashOffset="-2" StrokeDashArray="1 0" />
		<Path Data="F1 M 602.88,796.48 L 602.88,796.48"  Stroke="#ff000000" StrokeThickness="0.5" StrokeLineJoin="Round" StrokeStartLineCap="Round" StrokeEndLineCap="Round" StrokeDashCap="Round" StrokeDashOffset="-2" StrokeDashArray="1 0" />
		<Path Data="F1 M 603.52,796.48 L 603.52,796.48"  Stroke="#ff000000" StrokeThickness="0.5" StrokeLineJoin="Round" StrokeStartLineCap="Round" StrokeEndLineCap="Round" StrokeDashCap="Round" StrokeDashOffset="-2" StrokeDashArray="1 0" />
		<Path Data="F1 M 604.16,796.48 L 604.16,796.48"  Stroke="#ff000000" StrokeThickness="0.5" StrokeLineJoin="Round" StrokeStartLineCap="Round" StrokeEndLineCap="Round" StrokeDashCap="Round" StrokeDashOffset="-2" StrokeDashArray="1 0" />
		<Path Data="F1 M 604.96,796.48 L 604.96,796.48"  Stroke="#ff000000" StrokeThickness="0.5" StrokeLineJoin="Round" StrokeStartLineCap="Round" StrokeEndLineCap="Round" StrokeDashCap="Round" StrokeDashOffset="-2" StrokeDashArray="1 0" />
		<Path Data="F1 M 607.04,796.48 L 607.04,796.48"  Stroke="#ff000000" StrokeThickness="0.5" StrokeLineJoin="Round" StrokeStartLineCap="Round" StrokeEndLineCap="Round" StrokeDashCap="Round" StrokeDashOffset="-2" StrokeDashArray="1 0" />
		<Path Data="F1 M 607.68,796.48 L 607.68,796.48"  Stroke="#ff000000" StrokeThickness="0.5" StrokeLineJoin="Round" StrokeStartLineCap="Round" StrokeEndLineCap="Round" StrokeDashCap="Round" StrokeDashOffset="-2" StrokeDashArray="1 0" />
		<Path Data="F1 M 609.12,796.48 L 609.12,796.48"  Stroke="#ff000000" StrokeThickness="0.5" StrokeLineJoin="Round" StrokeStartLineCap="Round" StrokeEndLineCap="Round" StrokeDashCap="Round" StrokeDashOffset="-2" StrokeDashArray="1 0" />
		<Path Data="F1 M 609.76,796.48 L 609.76,796.48"  Stroke="#ff000000" StrokeThickness="0.5" StrokeLineJoin="Round" StrokeStartLineCap="Round" StrokeEndLineCap="Round" StrokeDashCap="Round" StrokeDashOffset="-2" StrokeDashArray="1 0" />
		<Path Data="F1 M 611.84,796.48 L 611.84,796.48"  Stroke="#ff000000" StrokeThickness="0.5" StrokeLineJoin="Round" StrokeStartLineCap="Round" StrokeEndLineCap="Round" StrokeDashCap="Round" StrokeDashOffset="-2" StrokeDashArray="1 0" />
		<Path Data="F1 M 613.92,796.48 L 613.92,796.48"  Stroke="#ff000000" StrokeThickness="0.5" StrokeLineJoin="Round" StrokeStartLineCap="Round" StrokeEndLineCap="Round" StrokeDashCap="Round" StrokeDashOffset="-2" StrokeDashArray="1 0" />
		<Path Data="F1 M 614.56,796.48 L 614.56,796.48"  Stroke="#ff000000" StrokeThickness="0.5" StrokeLineJoin="Round" StrokeStartLineCap="Round" StrokeEndLineCap="Round" StrokeDashCap="Round" StrokeDashOffset="-2" StrokeDashArray="1 0" />
		<Path Data="F1 M 616,796.48 L 616,796.48"  Stroke="#ff000000" StrokeThickness="0.5" StrokeLineJoin="Round" StrokeStartLineCap="Round" StrokeEndLineCap="Round" StrokeDashCap="Round" StrokeDashOffset="-2" StrokeDashArray="1 0" />
		<Path Data="F1 M 618.08,796.48 L 618.08,796.48"  Stroke="#ff000000" StrokeThickness="0.5" StrokeLineJoin="Round" StrokeStartLineCap="Round" StrokeEndLineCap="Round" StrokeDashCap="Round" StrokeDashOffset="-2" StrokeDashArray="1 0" />
		<Path Data="F1 M 620.8,796.48 L 620.8,796.48"  Stroke="#ff000000" StrokeThickness="0.5" StrokeLineJoin="Round" StrokeStartLineCap="Round" StrokeEndLineCap="Round" StrokeDashCap="Round" StrokeDashOffset="-2" StrokeDashArray="1 0" />
		<Path Data="F1 M 621.44,796.48 L 621.44,796.48"  Stroke="#ff000000" StrokeThickness="0.5" StrokeLineJoin="Round" StrokeStartLineCap="Round" StrokeEndLineCap="Round" StrokeDashCap="Round" StrokeDashOffset="-2" StrokeDashArray="1 0" />
		<Path Data="F1 M 622.24,796.48 L 622.24,796.48"  Stroke="#ff000000" StrokeThickness="0.5" StrokeLineJoin="Round" StrokeStartLineCap="Round" StrokeEndLineCap="Round" StrokeDashCap="Round" StrokeDashOffset="-2" StrokeDashArray="1 0" />
		<Path Data="F1 M 626.4,796.48 L 626.4,796.48"  Stroke="#ff000000" StrokeThickness="0.5" StrokeLineJoin="Round" StrokeStartLineCap="Round" StrokeEndLineCap="Round" StrokeDashCap="Round" StrokeDashOffset="-2" StrokeDashArray="1 0" />
		<Path Data="F1 M 627.68,796.48 L 627.68,796.48"  Stroke="#ff000000" StrokeThickness="0.5" StrokeLineJoin="Round" StrokeStartLineCap="Round" StrokeEndLineCap="Round" StrokeDashCap="Round" StrokeDashOffset="-2" StrokeDashArray="1 0" />
		<Path Data="F1 M 629.76,796.48 L 629.76,796.48"  Stroke="#ff000000" StrokeThickness="0.5" StrokeLineJoin="Round" StrokeStartLineCap="Round" StrokeEndLineCap="Round" StrokeDashCap="Round" StrokeDashOffset="-2" StrokeDashArray="1 0" />
		<Path Data="F1 M 631.84,796.48 L 631.84,796.48"  Stroke="#ff000000" StrokeThickness="0.5" StrokeLineJoin="Round" StrokeStartLineCap="Round" StrokeEndLineCap="Round" StrokeDashCap="Round" StrokeDashOffset="-2" StrokeDashArray="1 0" />
		<Path Data="F1 M 634.56,796.48 L 634.56,796.48"  Stroke="#ff000000" StrokeThickness="0.5" StrokeLineJoin="Round" StrokeStartLineCap="Round" StrokeEndLineCap="Round" StrokeDashCap="Round" StrokeDashOffset="-2" StrokeDashArray="1 0" />
		<Path Data="F1 M 636.64,796.32 L 636.64,796.48"  Stroke="#ff000000" StrokeThickness="0.5" StrokeLineJoin="Round" StrokeStartLineCap="Round" StrokeEndLineCap="Round" StrokeDashCap="Round" StrokeDashOffset="-2" StrokeDashArray="1 0" />
		<Path Data="F1 M 639.52,796.48 L 639.52,796.48"  Stroke="#ff000000" StrokeThickness="0.5" StrokeLineJoin="Round" StrokeStartLineCap="Round" StrokeEndLineCap="Round" StrokeDashCap="Round" StrokeDashOffset="-2" StrokeDashArray="1 0" />
		<Path Data="F1 M 640.8,796.48 L 640.8,796.48"  Stroke="#ff000000" StrokeThickness="0.5" StrokeLineJoin="Round" StrokeStartLineCap="Round" StrokeEndLineCap="Round" StrokeDashCap="Round" StrokeDashOffset="-2" StrokeDashArray="1 0" />
		<Path Data="F1 M 644.32,796.48 L 644.32,796.48"  Stroke="#ff000000" StrokeThickness="0.5" StrokeLineJoin="Round" StrokeStartLineCap="Round" StrokeEndLineCap="Round" StrokeDashCap="Round" StrokeDashOffset="-2" StrokeDashArray="1 0" />
		<Path Data="F1 M 644.96,796.48 L 644.96,796.48"  Stroke="#ff000000" StrokeThickness="0.5" StrokeLineJoin="Round" StrokeStartLineCap="Round" StrokeEndLineCap="Round" StrokeDashCap="Round" StrokeDashOffset="-2" StrokeDashArray="1 0" />
		<Path Data="F1 M 645.76,796.48 L 645.76,796.48"  Stroke="#ff000000" StrokeThickness="0.5" StrokeLineJoin="Round" StrokeStartLineCap="Round" StrokeEndLineCap="Round" StrokeDashCap="Round" StrokeDashOffset="-2" StrokeDashArray="1 0" />
		<Path Data="F1 M 647.68,796.48 L 647.68,796.48"  Stroke="#ff000000" StrokeThickness="0.5" StrokeLineJoin="Round" StrokeStartLineCap="Round" StrokeEndLineCap="Round" StrokeDashCap="Round" StrokeDashOffset="-2" StrokeDashArray="1 0" />
		<Path Data="F1 M 648.48,796.48 L 648.48,796.48"  Stroke="#ff000000" StrokeThickness="0.5" StrokeLineJoin="Round" StrokeStartLineCap="Round" StrokeEndLineCap="Round" StrokeDashCap="Round" StrokeDashOffset="-2" StrokeDashArray="1 0" />
		<Path Data="F1 M 653.28,796.48 L 653.28,796.48"  Stroke="#ff000000" StrokeThickness="0.5" StrokeLineJoin="Round" StrokeStartLineCap="Round" StrokeEndLineCap="Round" StrokeDashCap="Round" StrokeDashOffset="-2" StrokeDashArray="1 0" />
		<Path Data="F1 M 655.36,796.48 L 655.36,796.48"  Stroke="#ff000000" StrokeThickness="0.5" StrokeLineJoin="Round" StrokeStartLineCap="Round" StrokeEndLineCap="Round" StrokeDashCap="Round" StrokeDashOffset="-2" StrokeDashArray="1 0" />
		<Path Data="F1 M 657.44,796.48 L 657.44,796.48"  Stroke="#ff000000" StrokeThickness="0.5" StrokeLineJoin="Round" StrokeStartLineCap="Round" StrokeEndLineCap="Round" StrokeDashCap="Round" StrokeDashOffset="-2" StrokeDashArray="1 0" />
		<Path Data="F1 M 658.08,796.48 L 658.08,796.48"  Stroke="#ff000000" StrokeThickness="0.5" StrokeLineJoin="Round" StrokeStartLineCap="Round" StrokeEndLineCap="Round" StrokeDashCap="Round" StrokeDashOffset="-2" StrokeDashArray="1 0" />
		<Path Data="F1 M 659.52,796.32 L 659.52,796.48"  Stroke="#ff000000" StrokeThickness="0.5" StrokeLineJoin="Round" StrokeStartLineCap="Round" StrokeEndLineCap="Round" StrokeDashCap="Round" StrokeDashOffset="-2" StrokeDashArray="1 0" />
		<Path Data="F1 M 660.16,796.48 L 660.16,796.48"  Stroke="#ff000000" StrokeThickness="0.5" StrokeLineJoin="Round" StrokeStartLineCap="Round" StrokeEndLineCap="Round" StrokeDashCap="Round" StrokeDashOffset="-2" StrokeDashArray="1 0" />
	</Canvas>
	<Glyphs Fill="#ff000000" FontUri="/Documents/1/Resources/Fonts/78B4EAC2-2B9E-4EA3-AC4B-66807428A141.odttf" FontRenderingEmSize="7.0661" StyleSimulations="None" OriginX="132" OriginY="794.72" Indices="23;20" UnicodeString="41" />
	<Glyphs Fill="#ff000000" FontUri="/Documents/1/Resources/Fonts/78B4EAC2-2B9E-4EA3-AC4B-66807428A141.odttf" FontRenderingEmSize="7.0661" StyleSimulations="None" OriginX="136.16" OriginY="781.44" Indices="23;26" UnicodeString="47" />
	<Glyphs Fill="#ff000000" FontUri="/Documents/1/Resources/Fonts/78B4EAC2-2B9E-4EA3-AC4B-66807428A141.odttf" FontRenderingEmSize="7.0661" StyleSimulations="None" OriginX="143.04" OriginY="793.92" Indices="24;26" UnicodeString="57" />
	<Glyphs Fill="#ff000000" FontUri="/Documents/1/Resources/Fonts/78B4EAC2-2B9E-4EA3-AC4B-66807428A141.odttf" FontRenderingEmSize="7.0661" StyleSimulations="None" OriginX="160.96" OriginY="733.6" Indices="27;22" UnicodeString="83" />
	<Glyphs Fill="#ff000000" FontUri="/Documents/1/Resources/Fonts/78B4EAC2-2B9E-4EA3-AC4B-66807428A141.odttf" FontRenderingEmSize="7.0661" StyleSimulations="None" OriginX="162.4" OriginY="749.6" Indices="27;24" UnicodeString="85" />
	<Glyphs Fill="#ff000000" FontUri="/Documents/1/Resources/Fonts/78B4EAC2-2B9E-4EA3-AC4B-66807428A141.odttf" FontRenderingEmSize="7.0661" StyleSimulations="None" OriginX="179.52" OriginY="794.88" Indices="20,45;20;21,97;20;22;21,56;20;23;27,195;20,49;26;27,95;20;28;27,203;21;21;28,97;21;23;28,183;21;26;27,135;22;19;21,154;22;21,49;27" UnicodeString="112132148178198229249278302328" />
	<Glyphs Fill="#ff000000" FontUri="/Documents/1/Resources/Fonts/78B4EAC2-2B9E-4EA3-AC4B-66807428A141.odttf" FontRenderingEmSize="7.0661" StyleSimulations="None" OriginX="347.36" OriginY="794.72" Indices="22;24;24" UnicodeString="355" />
	<Glyphs Fill="#ff000000" FontUri="/Documents/1/Resources/Fonts/78B4EAC2-2B9E-4EA3-AC4B-66807428A141.odttf" FontRenderingEmSize="7.0661" StyleSimulations="None" OriginX="372.8" OriginY="794.88" Indices="22;28;21" UnicodeString="392" />
	<Glyphs Fill="#ff000000" FontUri="/Documents/1/Resources/Fonts/78B4EAC2-2B9E-4EA3-AC4B-66807428A141.odttf" FontRenderingEmSize="7.0661" StyleSimulations="None" OriginX="391.52" OriginY="794.72" Indices="23;20;28" UnicodeString="419" />
	<Glyphs Fill="#ff000000" FontUri="/Documents/1/Resources/Fonts/78B4EAC2-2B9E-4EA3-AC4B-66807428A141.odttf" FontRenderingEmSize="7.0661" StyleSimulations="None" OriginX="404" OriginY="794.88" Indices="23;22;26" UnicodeString="437" />
	<Glyphs Fill="#ff000000" FontUri="/Documents/1/Resources/Fonts/78B4EAC2-2B9E-4EA3-AC4B-66807428A141.odttf" FontRenderingEmSize="7.0661" StyleSimulations="None" OriginX="428.8" OriginY="794.72" Indices="23;26;22,97;23;28,49;22" UnicodeString="473493" />
	<Glyphs Fill="#ff000000" FontUri="/Documents/1/Resources/Fonts/78B4EAC2-2B9E-4EA3-AC4B-66807428A141.odttf" FontRenderingEmSize="7.0661" StyleSimulations="None" OriginX="454.4" OriginY="794.88" Indices="24;20;19" UnicodeString="510" />
	<Glyphs Fill="#ff000000" FontUri="/Documents/1/Resources/Fonts/78B4EAC2-2B9E-4EA3-AC4B-66807428A141.odttf" FontRenderingEmSize="7.0661" StyleSimulations="None" OriginX="467.52" OriginY="794.72" Indices="24;21;28,165;24;24,49;25" UnicodeString="529556" />
	<Glyphs Fill="#ff000000" FontUri="/Documents/1/Resources/Fonts/78B4EAC2-2B9E-4EA3-AC4B-66807428A141.odttf" FontRenderingEmSize="7.0661" StyleSimulations="None" OriginX="497.28" OriginY="794.88" Indices="24;26;21" UnicodeString="572" />
	<Glyphs Fill="#ff000000" FontUri="/Documents/1/Resources/Fonts/78B4EAC2-2B9E-4EA3-AC4B-66807428A141.odttf" FontRenderingEmSize="7.0661" StyleSimulations="None" OriginX="511.84" OriginY="794.72" Indices="24;28;22" UnicodeString="593" />
	<Glyphs Fill="#ff000000" FontUri="/Documents/1/Resources/Fonts/78B4EAC2-2B9E-4EA3-AC4B-66807428A141.odttf" FontRenderingEmSize="7.0661" StyleSimulations="None" OriginX="531.84" OriginY="794.88" Indices="25;21;21,135;25;23;25,154;25;26,49;21" UnicodeString="622646672" />
	<Glyphs Fill="#ff000000" FontUri="/Documents/1/Resources/Fonts/78B4EAC2-2B9E-4EA3-AC4B-66807428A141.odttf" FontRenderingEmSize="7.0661" StyleSimulations="None" OriginX="585.76" OriginY="794.72" Indices="26;19;19" UnicodeString="700" />
	<Glyphs Fill="#ff000000" FontUri="/Documents/1/Resources/Fonts/78B4EAC2-2B9E-4EA3-AC4B-66807428A141.odttf" FontRenderingEmSize="7.0661" StyleSimulations="None" OriginX="598.88" OriginY="794.88" Indices="26;20;28,262;26;24;25,165;26;27,49;22" UnicodeString="719756783" />
	<Glyphs Fill="#ff000000" FontUri="/Documents/1/Resources/Fonts/78B4EAC2-2B9E-4EA3-AC4B-66807428A141.odttf" FontRenderingEmSize="9.5176" StyleSimulations="None" OriginX="94.4" OriginY="822.24" Indices="43,69;76,25;87,27;6,49;29,25;20,49;3,23;3,24;40,59;81,47;87,27;85,32;92,45;29,25;22,49;26,49;27,48;19,49;3,24;3,23;47,56;76,25;69,47;85,32;68,42;85,32;92,45;29,26;49,68;44,32;54,54;55,59;20,45;20,49;86,37;17,24;79,25;76,25;69" UnicodeString="Hit#:1  Entry:3780  Library:NIST11s.lib" />
	<Glyphs Fill="#ff000000" FontUri="/Documents/1/Resources/Fonts/78B4EAC2-2B9E-4EA3-AC4B-66807428A141.odttf" FontRenderingEmSize="9.5176" StyleSimulations="None" OriginX="94.4" OriginY="832.8" Indices="54,54;44,32;29,25;28,49;27,48;3,24;3,24;41,52;82,48;85,32;80,73;88,47;79,25;68,42;29,25;38,64;43,69;38,64;79,25;22,49;3,23;3,24;38,64;36,67;54,54;29,25;25,49;26,49;16,30;25,49;25,48;16,31;22,48;3,24;3,23;48,86;82,49;79,25;58,81;72,42;76,25;74,47;75,47;87,27;29,25;20,46;20,48;27,49;3,24;3,23;53,64;72,42;87,27;44,32;81,47;71,49;72,42;91,47;29,25;19" UnicodeString="SI:98  Formula:CHCl3  CAS:67-66-3  MolWeight:118  RetIndex:0" />
	<Glyphs Fill="#ff000000" Clip="M 94.4,835.36 L 660.96,835.36 660.96,845.76 94.4,845.76 z"  FontUri="/Documents/1/Resources/Fonts/78B4EAC2-2B9E-4EA3-AC4B-66807428A141.odttf" FontRenderingEmSize="9.5176" StyleSimulations="None" OriginX="94.4" OriginY="843.52" Indices="38,64;82,49;80,72;83,47;49,69;68,42;80,72;72,42;29,25;55,56;85,32;76,25;70,42;75,47;79,25;82,49;85,32;82,49;80,72;72,42;87,27;75,47;68,42;81,47;72,42;3,24;7,49;7,48;3,24;38,64;75,47;79,25;82,49;85,32;82,48;73,32;82,49;85,32;80,72;3,24;7,49;7,48;3,24;41,52;85,32;72,42;82,49;81,47;3,23;21,49;19,49;3,23;7,49;7,49;3,23;48,86;72,42;87,27;75,47;68,42;81,47;72,42;15,24;3,23;87,27;85,32;76,25;70,42;75,48;79,25;82,49;85,31;82,49;16,30;3,24;7,49;7,49;3,23;53,64;3,23;21,49;19,49;3,24;7,48;7,49;3,22;55,55;85,32;76,25;70,43;75,47;79,25;82,49;85,32;82,48;73,32;82,49;85,32;80,72;3,24;7,48;7,49;3,24;38,64;43,69;38,63;79,26;22,48;3,24;7,49;7,48;3,24;41,52;82,49;85,32;80,72;92,45;79,26;3,23;87,27;85,32;76,25;70,42;75,47;79,26;82,48;85,32;76,25;71,49;72,42;3,24;7,49;7,48;3,24;48,86;72,42;87,27;75,47;68,42;81,47;72,42;3,23;87,27;85,32;76,25;70,42;75,47;79,26;82,48;85,32;76,26;71,48;72,42;3,24;7,49;7,48;3,24;48,86;72,42;87,27;75,47;72,42;81,47;92,45;79,25;3,24;87,27;85,32;76,25;70,42;75,47;79,25;82,49;85,32;76,25;71,49;72,42;3,23;7,49;7,49;3,23;48,86;72,42;87,27;75,47;92,46;79,25;3,23;87,27;85,32;76,25;70,42;75,48;79,25;82,48;85,32;76,26;71,48;72,42;3,24;7,49;7,48;3,24;38,64;75,47;79,25;82,49;85,32;82,49;73,32;82,48;85,32;80,73;72,42;3,23;7,49;7,49;3,23;38,64;79,25;82,49;85,32;82,49;73,32;82,48;85,32;80,73;76,25;82,49;3,23;7,49;7,49;3,23;49,69;38,64;44,32;16,30;38,64;19,49;21,49;25,48;27,49;25,49;3,23;7,49;7,49;3,23;53,64;3,24;21,49;19,48;3,24;11,32;85,32;72,42;73,32;85,32;76,25;74,47;72,42;85,32;68,42;81,47;87,27;12,32;3,23;7,49;7,49;3,22;55,55;85,32;76,25;70,42;75,47;79,26;82,48;82,49;85,32;80,72;72,42;87,27;75,47;68,42;68,42;81,47;3,24;7,49;7,49;3,21;55,56;85,32;76,25;70,42;75,47;79,25;82,49;85,32;80,72;72,42;87,27;75,47;68,42;81,47;3,24;7,49;7,48;3,22;55,56;85,32;76,25;70,42;79,25;82,49;85,32;82,49;80,72;72,42;87,27;68,42;81,47;82,49;3,23;7,49;7,49;3,23;53,64;70,42;85,32;68,42;3,24;90,65;68,42;86,37;87,27;72,42;3,24;81,47;88,47;80,72;69,47;72,42;85,32;3,24;56,69;19,48;23,49;23,49;3,23;7,49;7,49;3,23;56,69;49,69;3,24;20,49;27,48;27,49;27,49;3,23;7,49;7,49;3,23;49,69;54,54;38,64;3,24;26,48;26,49;22,49;25,49;20,48;3,24;7,49;7,48;3,24;41,52;3,24;21,48;19,49;3,24;7,48;7" UnicodeString="CompName:Trichloromethane $$ Chloroform $$ Freon 20 $$ Methane, trichloro- $$ R 20 $$ Trichloroform $$ CHCl3 $$ Formyl trichloride $$ Methane trichloride $$ Methenyl trichloride $$ Methyl trichloride $$ Chloroforme $$ Cloroformio $$ NCI-C02686 $$ R 20 (refrigerant) $$ Trichloormethaan $$ Trichlormethan $$ Triclorometano $$ Rcra waste number U044 $$ UN 1888 $$ NSC 77361 $$ F 20 $$" />
	<Canvas Clip="M 75.52,94.4 L 75.52,961.44 740.32,961.44 740.32,94.4 z" >
		<Path Data="F1 M 113.44,922.56 L 111.36,922.56"  Stroke="#ff000000" StrokeThickness="0.5" StrokeLineJoin="Round" StrokeStartLineCap="Round" StrokeEndLineCap="Round" StrokeDashCap="Round" StrokeDashOffset="-2" StrokeDashArray="1 0" />
		<Path Data="F1 M 113.44,914.56 L 111.36,914.56"  Stroke="#ff000000" StrokeThickness="0.5" StrokeLineJoin="Round" StrokeStartLineCap="Round" StrokeEndLineCap="Round" StrokeDashCap="Round" StrokeDashOffset="-2" StrokeDashArray="1 0" />
		<Path Data="F1 M 113.44,906.72 L 111.36,906.72"  Stroke="#ff000000" StrokeThickness="0.5" StrokeLineJoin="Round" StrokeStartLineCap="Round" StrokeEndLineCap="Round" StrokeDashCap="Round" StrokeDashOffset="-2" StrokeDashArray="1 0" />
		<Path Data="F1 M 113.44,898.72 L 111.36,898.72"  Stroke="#ff000000" StrokeThickness="0.5" StrokeLineJoin="Round" StrokeStartLineCap="Round" StrokeEndLineCap="Round" StrokeDashCap="Round" StrokeDashOffset="-2" StrokeDashArray="1 0" />
		<Path Data="F1 M 113.44,890.72 L 110.08,890.72"  Stroke="#ff000000" StrokeThickness="0.5" StrokeLineJoin="Round" StrokeStartLineCap="Round" StrokeEndLineCap="Round" StrokeDashCap="Round" StrokeDashOffset="-2" StrokeDashArray="1 0" />
		<Path Data="F1 M 113.44,882.72 L 111.36,882.72"  Stroke="#ff000000" StrokeThickness="0.5" StrokeLineJoin="Round" StrokeStartLineCap="Round" StrokeEndLineCap="Round" StrokeDashCap="Round" StrokeDashOffset="-2" StrokeDashArray="1 0" />
		<Path Data="F1 M 113.44,874.72 L 111.36,874.72"  Stroke="#ff000000" StrokeThickness="0.5" StrokeLineJoin="Round" StrokeStartLineCap="Round" StrokeEndLineCap="Round" StrokeDashCap="Round" StrokeDashOffset="-2" StrokeDashArray="1 0" />
		<Path Data="F1 M 113.44,866.88 L 111.36,866.88"  Stroke="#ff000000" StrokeThickness="0.5" StrokeLineJoin="Round" StrokeStartLineCap="Round" StrokeEndLineCap="Round" StrokeDashCap="Round" StrokeDashOffset="-2" StrokeDashArray="1 0" />
		<Path Data="F1 M 113.44,858.88 L 111.36,858.88"  Stroke="#ff000000" StrokeThickness="0.5" StrokeLineJoin="Round" StrokeStartLineCap="Round" StrokeEndLineCap="Round" StrokeDashCap="Round" StrokeDashOffset="-2" StrokeDashArray="1 0" />
		<Path Data="F1 M 113.44,850.88 L 108.32,850.88"  Stroke="#ff000000" StrokeThickness="0.5" StrokeLineJoin="Round" StrokeStartLineCap="Round" StrokeEndLineCap="Round" StrokeDashCap="Round" StrokeDashOffset="-2" StrokeDashArray="1 0" />
	</Canvas>
	<Glyphs Fill="#ff000000" FontUri="/Documents/1/Resources/Fonts/78B4EAC2-2B9E-4EA3-AC4B-66807428A141.odttf" FontRenderingEmSize="9.5176" StyleSimulations="None" OriginX="94.4" OriginY="853.92" Indices="20,49;19,49;19" UnicodeString="100" />
	<Path Data="F1 M 114.08,935.68 L 114.08,930.56"  Stroke="#ff000000" StrokeThickness="0.5" StrokeLineJoin="Round" StrokeStartLineCap="Round" StrokeEndLineCap="Round" StrokeDashCap="Round" StrokeDashOffset="-2" StrokeDashArray="1 0" Clip="M 75.52,94.4 L 75.52,961.44 740.32,961.44 740.32,94.4 z"  />
	<Glyphs Fill="#ff000000" FontUri="/Documents/1/Resources/Fonts/78B4EAC2-2B9E-4EA3-AC4B-66807428A141.odttf" FontRenderingEmSize="9.5176" StyleSimulations="None" OriginX="109.44" OriginY="943.84" Indices="20,49;19" UnicodeString="10" />
	<Canvas Clip="M 75.52,94.4 L 75.52,961.44 740.32,961.44 740.32,94.4 z" >
		<Path Data="F1 M 114.88,932.64 L 114.88,930.56"  Stroke="#ff000000" StrokeThickness="0.5" StrokeLineJoin="Round" StrokeStartLineCap="Round" StrokeEndLineCap="Round" StrokeDashCap="Round" StrokeDashOffset="-2" StrokeDashArray="1 0" />
		<Path Data="F1 M 115.52,932.64 L 115.52,930.56"  Stroke="#ff000000" StrokeThickness="0.5" StrokeLineJoin="Round" StrokeStartLineCap="Round" StrokeEndLineCap="Round" StrokeDashCap="Round" StrokeDashOffset="-2" StrokeDashArray="1 0" />
		<Path Data="F1 M 116.16,932.64 L 116.16,930.56"  Stroke="#ff000000" StrokeThickness="0.5" StrokeLineJoin="Round" StrokeStartLineCap="Round" StrokeEndLineCap="Round" StrokeDashCap="Round" StrokeDashOffset="-2" StrokeDashArray="1 0" />
		<Path Data="F1 M 116.96,932.64 L 116.96,930.56"  Stroke="#ff000000" StrokeThickness="0.5" StrokeLineJoin="Round" StrokeStartLineCap="Round" StrokeEndLineCap="Round" StrokeDashCap="Round" StrokeDashOffset="-2" StrokeDashArray="1 0" />
		<Path Data="F1 M 117.6,933.92 L 117.6,930.56"  Stroke="#ff000000" StrokeThickness="0.5" StrokeLineJoin="Round" StrokeStartLineCap="Round" StrokeEndLineCap="Round" StrokeDashCap="Round" StrokeDashOffset="-2" StrokeDashArray="1 0" />
		<Path Data="F1 M 118.24,932.64 L 118.24,930.56"  Stroke="#ff000000" StrokeThickness="0.5" StrokeLineJoin="Round" StrokeStartLineCap="Round" StrokeEndLineCap="Round" StrokeDashCap="Round" StrokeDashOffset="-2" StrokeDashArray="1 0" />
		<Path Data="F1 M 119.04,932.64 L 119.04,930.56"  Stroke="#ff000000" StrokeThickness="0.5" StrokeLineJoin="Round" StrokeStartLineCap="Round" StrokeEndLineCap="Round" StrokeDashCap="Round" StrokeDashOffset="-2" StrokeDashArray="1 0" />
		<Path Data="F1 M 119.68,932.64 L 119.68,930.56"  Stroke="#ff000000" StrokeThickness="0.5" StrokeLineJoin="Round" StrokeStartLineCap="Round" StrokeEndLineCap="Round" StrokeDashCap="Round" StrokeDashOffset="-2" StrokeDashArray="1 0" />
		<Path Data="F1 M 120.32,932.64 L 120.32,930.56"  Stroke="#ff000000" StrokeThickness="0.5" StrokeLineJoin="Round" StrokeStartLineCap="Round" StrokeEndLineCap="Round" StrokeDashCap="Round" StrokeDashOffset="-2" StrokeDashArray="1 0" />
		<Path Data="F1 M 121.12,935.68 L 121.12,930.56"  Stroke="#ff000000" StrokeThickness="0.5" StrokeLineJoin="Round" StrokeStartLineCap="Round" StrokeEndLineCap="Round" StrokeDashCap="Round" StrokeDashOffset="-2" StrokeDashArray="1 0" />
		<Path Data="F1 M 121.76,932.64 L 121.76,930.56"  Stroke="#ff000000" StrokeThickness="0.5" StrokeLineJoin="Round" StrokeStartLineCap="Round" StrokeEndLineCap="Round" StrokeDashCap="Round" StrokeDashOffset="-2" StrokeDashArray="1 0" />
		<Path Data="F1 M 122.4,932.64 L 122.4,930.56"  Stroke="#ff000000" StrokeThickness="0.5" StrokeLineJoin="Round" StrokeStartLineCap="Round" StrokeEndLineCap="Round" StrokeDashCap="Round" StrokeDashOffset="-2" StrokeDashArray="1 0" />
		<Path Data="F1 M 123.04,932.64 L 123.04,930.56"  Stroke="#ff000000" StrokeThickness="0.5" StrokeLineJoin="Round" StrokeStartLineCap="Round" StrokeEndLineCap="Round" StrokeDashCap="Round" StrokeDashOffset="-2" StrokeDashArray="1 0" />
		<Path Data="F1 M 123.84,932.64 L 123.84,930.56"  Stroke="#ff000000" StrokeThickness="0.5" StrokeLineJoin="Round" StrokeStartLineCap="Round" StrokeEndLineCap="Round" StrokeDashCap="Round" StrokeDashOffset="-2" StrokeDashArray="1 0" />
		<Path Data="F1 M 124.48,933.92 L 124.48,930.56"  Stroke="#ff000000" StrokeThickness="0.5" StrokeLineJoin="Round" StrokeStartLineCap="Round" StrokeEndLineCap="Round" StrokeDashCap="Round" StrokeDashOffset="-2" StrokeDashArray="1 0" />
		<Path Data="F1 M 125.12,932.64 L 125.12,930.56"  Stroke="#ff000000" StrokeThickness="0.5" StrokeLineJoin="Round" StrokeStartLineCap="Round" StrokeEndLineCap="Round" StrokeDashCap="Round" StrokeDashOffset="-2" StrokeDashArray="1 0" />
		<Path Data="F1 M 125.92,932.64 L 125.92,930.56"  Stroke="#ff000000" StrokeThickness="0.5" StrokeLineJoin="Round" StrokeStartLineCap="Round" StrokeEndLineCap="Round" StrokeDashCap="Round" StrokeDashOffset="-2" StrokeDashArray="1 0" />
		<Path Data="F1 M 126.56,932.64 L 126.56,930.56"  Stroke="#ff000000" StrokeThickness="0.5" StrokeLineJoin="Round" StrokeStartLineCap="Round" StrokeEndLineCap="Round" StrokeDashCap="Round" StrokeDashOffset="-2" StrokeDashArray="1 0" />
		<Path Data="F1 M 127.2,932.64 L 127.2,930.56"  Stroke="#ff000000" StrokeThickness="0.5" StrokeLineJoin="Round" StrokeStartLineCap="Round" StrokeEndLineCap="Round" StrokeDashCap="Round" StrokeDashOffset="-2" StrokeDashArray="1 0" />
		<Path Data="F1 M 128,935.68 L 128,930.56"  Stroke="#ff000000" StrokeThickness="0.5" StrokeLineJoin="Round" StrokeStartLineCap="Round" StrokeEndLineCap="Round" StrokeDashCap="Round" StrokeDashOffset="-2" StrokeDashArray="1 0" />
		<Path Data="F1 M 128.64,932.64 L 128.64,930.56"  Stroke="#ff000000" StrokeThickness="0.5" StrokeLineJoin="Round" StrokeStartLineCap="Round" StrokeEndLineCap="Round" StrokeDashCap="Round" StrokeDashOffset="-2" StrokeDashArray="1 0" />
		<Path Data="F1 M 129.28,932.64 L 129.28,930.56"  Stroke="#ff000000" StrokeThickness="0.5" StrokeLineJoin="Round" StrokeStartLineCap="Round" StrokeEndLineCap="Round" StrokeDashCap="Round" StrokeDashOffset="-2" StrokeDashArray="1 0" />
		<Path Data="F1 M 130.08,932.64 L 130.08,930.56"  Stroke="#ff000000" StrokeThickness="0.5" StrokeLineJoin="Round" StrokeStartLineCap="Round" StrokeEndLineCap="Round" StrokeDashCap="Round" StrokeDashOffset="-2" StrokeDashArray="1 0" />
		<Path Data="F1 M 130.72,932.64 L 130.72,930.56"  Stroke="#ff000000" StrokeThickness="0.5" StrokeLineJoin="Round" StrokeStartLineCap="Round" StrokeEndLineCap="Round" StrokeDashCap="Round" StrokeDashOffset="-2" StrokeDashArray="1 0" />
		<Path Data="F1 M 131.36,933.92 L 131.36,930.56"  Stroke="#ff000000" StrokeThickness="0.5" StrokeLineJoin="Round" StrokeStartLineCap="Round" StrokeEndLineCap="Round" StrokeDashCap="Round" StrokeDashOffset="-2" StrokeDashArray="1 0" />
		<Path Data="F1 M 132.16,932.64 L 132.16,930.56"  Stroke="#ff000000" StrokeThickness="0.5" StrokeLineJoin="Round" StrokeStartLineCap="Round" StrokeEndLineCap="Round" StrokeDashCap="Round" StrokeDashOffset="-2" StrokeDashArray="1 0" />
		<Path Data="F1 M 132.8,932.64 L 132.8,930.56"  Stroke="#ff000000" StrokeThickness="0.5" StrokeLineJoin="Round" StrokeStartLineCap="Round" StrokeEndLineCap="Round" StrokeDashCap="Round" StrokeDashOffset="-2" StrokeDashArray="1 0" />
		<Path Data="F1 M 133.44,932.64 L 133.44,930.56"  Stroke="#ff000000" StrokeThickness="0.5" StrokeLineJoin="Round" StrokeStartLineCap="Round" StrokeEndLineCap="Round" StrokeDashCap="Round" StrokeDashOffset="-2" StrokeDashArray="1 0" />
		<Path Data="F1 M 134.24,932.64 L 134.24,930.56"  Stroke="#ff000000" StrokeThickness="0.5" StrokeLineJoin="Round" StrokeStartLineCap="Round" StrokeEndLineCap="Round" StrokeDashCap="Round" StrokeDashOffset="-2" StrokeDashArray="1 0" />
		<Path Data="F1 M 134.88,935.68 L 134.88,930.56"  Stroke="#ff000000" StrokeThickness="0.5" StrokeLineJoin="Round" StrokeStartLineCap="Round" StrokeEndLineCap="Round" StrokeDashCap="Round" StrokeDashOffset="-2" StrokeDashArray="1 0" />
		<Path Data="F1 M 135.52,932.64 L 135.52,930.56"  Stroke="#ff000000" StrokeThickness="0.5" StrokeLineJoin="Round" StrokeStartLineCap="Round" StrokeEndLineCap="Round" StrokeDashCap="Round" StrokeDashOffset="-2" StrokeDashArray="1 0" />
		<Path Data="F1 M 136.32,932.64 L 136.32,930.56"  Stroke="#ff000000" StrokeThickness="0.5" StrokeLineJoin="Round" StrokeStartLineCap="Round" StrokeEndLineCap="Round" StrokeDashCap="Round" StrokeDashOffset="-2" StrokeDashArray="1 0" />
		<Path Data="F1 M 136.96,932.64 L 136.96,930.56"  Stroke="#ff000000" StrokeThickness="0.5" StrokeLineJoin="Round" StrokeStartLineCap="Round" StrokeEndLineCap="Round" StrokeDashCap="Round" StrokeDashOffset="-2" StrokeDashArray="1 0" />
		<Path Data="F1 M 137.6,932.64 L 137.6,930.56"  Stroke="#ff000000" StrokeThickness="0.5" StrokeLineJoin="Round" StrokeStartLineCap="Round" StrokeEndLineCap="Round" StrokeDashCap="Round" StrokeDashOffset="-2" StrokeDashArray="1 0" />
		<Path Data="F1 M 138.4,933.92 L 138.4,930.56"  Stroke="#ff000000" StrokeThickness="0.5" StrokeLineJoin="Round" StrokeStartLineCap="Round" StrokeEndLineCap="Round" StrokeDashCap="Round" StrokeDashOffset="-2" StrokeDashArray="1 0" />
		<Path Data="F1 M 139.04,932.64 L 139.04,930.56"  Stroke="#ff000000" StrokeThickness="0.5" StrokeLineJoin="Round" StrokeStartLineCap="Round" StrokeEndLineCap="Round" StrokeDashCap="Round" StrokeDashOffset="-2" StrokeDashArray="1 0" />
		<Path Data="F1 M 139.68,932.64 L 139.68,930.56"  Stroke="#ff000000" StrokeThickness="0.5" StrokeLineJoin="Round" StrokeStartLineCap="Round" StrokeEndLineCap="Round" StrokeDashCap="Round" StrokeDashOffset="-2" StrokeDashArray="1 0" />
		<Path Data="F1 M 140.48,932.64 L 140.48,930.56"  Stroke="#ff000000" StrokeThickness="0.5" StrokeLineJoin="Round" StrokeStartLineCap="Round" StrokeEndLineCap="Round" StrokeDashCap="Round" StrokeDashOffset="-2" StrokeDashArray="1 0" />
		<Path Data="F1 M 141.12,932.64 L 141.12,930.56"  Stroke="#ff000000" StrokeThickness="0.5" StrokeLineJoin="Round" StrokeStartLineCap="Round" StrokeEndLineCap="Round" StrokeDashCap="Round" StrokeDashOffset="-2" StrokeDashArray="1 0" />
		<Path Data="F1 M 141.76,935.68 L 141.76,930.56"  Stroke="#ff000000" StrokeThickness="0.5" StrokeLineJoin="Round" StrokeStartLineCap="Round" StrokeEndLineCap="Round" StrokeDashCap="Round" StrokeDashOffset="-2" StrokeDashArray="1 0" />
	</Canvas>
	<Glyphs Fill="#ff000000" FontUri="/Documents/1/Resources/Fonts/78B4EAC2-2B9E-4EA3-AC4B-66807428A141.odttf" FontRenderingEmSize="9.5176" StyleSimulations="None" OriginX="137.12" OriginY="943.84" Indices="24,49;19" UnicodeString="50" />
	<Canvas Clip="M 75.52,94.4 L 75.52,961.44 740.32,961.44 740.32,94.4 z" >
		<Path Data="F1 M 142.4,932.64 L 142.4,930.56"  Stroke="#ff000000" StrokeThickness="0.5" StrokeLineJoin="Round" StrokeStartLineCap="Round" StrokeEndLineCap="Round" StrokeDashCap="Round" StrokeDashOffset="-2" StrokeDashArray="1 0" />
		<Path Data="F1 M 143.2,932.64 L 143.2,930.56"  Stroke="#ff000000" StrokeThickness="0.5" StrokeLineJoin="Round" StrokeStartLineCap="Round" StrokeEndLineCap="Round" StrokeDashCap="Round" StrokeDashOffset="-2" StrokeDashArray="1 0" />
		<Path Data="F1 M 143.84,932.64 L 143.84,930.56"  Stroke="#ff000000" StrokeThickness="0.5" StrokeLineJoin="Round" StrokeStartLineCap="Round" StrokeEndLineCap="Round" StrokeDashCap="Round" StrokeDashOffset="-2" StrokeDashArray="1 0" />
		<Path Data="F1 M 144.48,932.64 L 144.48,930.56"  Stroke="#ff000000" StrokeThickness="0.5" StrokeLineJoin="Round" StrokeStartLineCap="Round" StrokeEndLineCap="Round" StrokeDashCap="Round" StrokeDashOffset="-2" StrokeDashArray="1 0" />
		<Path Data="F1 M 145.28,933.92 L 145.28,930.56"  Stroke="#ff000000" StrokeThickness="0.5" StrokeLineJoin="Round" StrokeStartLineCap="Round" StrokeEndLineCap="Round" StrokeDashCap="Round" StrokeDashOffset="-2" StrokeDashArray="1 0" />
		<Path Data="F1 M 145.92,932.64 L 145.92,930.56"  Stroke="#ff000000" StrokeThickness="0.5" StrokeLineJoin="Round" StrokeStartLineCap="Round" StrokeEndLineCap="Round" StrokeDashCap="Round" StrokeDashOffset="-2" StrokeDashArray="1 0" />
		<Path Data="F1 M 146.56,932.64 L 146.56,930.56"  Stroke="#ff000000" StrokeThickness="0.5" StrokeLineJoin="Round" StrokeStartLineCap="Round" StrokeEndLineCap="Round" StrokeDashCap="Round" StrokeDashOffset="-2" StrokeDashArray="1 0" />
		<Path Data="F1 M 147.36,932.64 L 147.36,930.56"  Stroke="#ff000000" StrokeThickness="0.5" StrokeLineJoin="Round" StrokeStartLineCap="Round" StrokeEndLineCap="Round" StrokeDashCap="Round" StrokeDashOffset="-2" StrokeDashArray="1 0" />
		<Path Data="F1 M 148,932.64 L 148,930.56"  Stroke="#ff000000" StrokeThickness="0.5" StrokeLineJoin="Round" StrokeStartLineCap="Round" StrokeEndLineCap="Round" StrokeDashCap="Round" StrokeDashOffset="-2" StrokeDashArray="1 0" />
		<Path Data="F1 M 148.64,935.68 L 148.64,930.56"  Stroke="#ff000000" StrokeThickness="0.5" StrokeLineJoin="Round" StrokeStartLineCap="Round" StrokeEndLineCap="Round" StrokeDashCap="Round" StrokeDashOffset="-2" StrokeDashArray="1 0" />
		<Path Data="F1 M 149.44,932.64 L 149.44,930.56"  Stroke="#ff000000" StrokeThickness="0.5" StrokeLineJoin="Round" StrokeStartLineCap="Round" StrokeEndLineCap="Round" StrokeDashCap="Round" StrokeDashOffset="-2" StrokeDashArray="1 0" />
		<Path Data="F1 M 150.08,932.64 L 150.08,930.56"  Stroke="#ff000000" StrokeThickness="0.5" StrokeLineJoin="Round" StrokeStartLineCap="Round" StrokeEndLineCap="Round" StrokeDashCap="Round" StrokeDashOffset="-2" StrokeDashArray="1 0" />
		<Path Data="F1 M 150.72,932.64 L 150.72,930.56"  Stroke="#ff000000" StrokeThickness="0.5" StrokeLineJoin="Round" StrokeStartLineCap="Round" StrokeEndLineCap="Round" StrokeDashCap="Round" StrokeDashOffset="-2" StrokeDashArray="1 0" />
		<Path Data="F1 M 151.52,932.64 L 151.52,930.56"  Stroke="#ff000000" StrokeThickness="0.5" StrokeLineJoin="Round" StrokeStartLineCap="Round" StrokeEndLineCap="Round" StrokeDashCap="Round" StrokeDashOffset="-2" StrokeDashArray="1 0" />
		<Path Data="F1 M 152.16,933.92 L 152.16,930.56"  Stroke="#ff000000" StrokeThickness="0.5" StrokeLineJoin="Round" StrokeStartLineCap="Round" StrokeEndLineCap="Round" StrokeDashCap="Round" StrokeDashOffset="-2" StrokeDashArray="1 0" />
		<Path Data="F1 M 152.8,932.64 L 152.8,930.56"  Stroke="#ff000000" StrokeThickness="0.5" StrokeLineJoin="Round" StrokeStartLineCap="Round" StrokeEndLineCap="Round" StrokeDashCap="Round" StrokeDashOffset="-2" StrokeDashArray="1 0" />
		<Path Data="F1 M 153.6,932.64 L 153.6,930.56"  Stroke="#ff000000" StrokeThickness="0.5" StrokeLineJoin="Round" StrokeStartLineCap="Round" StrokeEndLineCap="Round" StrokeDashCap="Round" StrokeDashOffset="-2" StrokeDashArray="1 0" />
		<Path Data="F1 M 154.24,932.64 L 154.24,930.56"  Stroke="#ff000000" StrokeThickness="0.5" StrokeLineJoin="Round" StrokeStartLineCap="Round" StrokeEndLineCap="Round" StrokeDashCap="Round" StrokeDashOffset="-2" StrokeDashArray="1 0" />
		<Path Data="F1 M 154.88,932.64 L 154.88,930.56"  Stroke="#ff000000" StrokeThickness="0.5" StrokeLineJoin="Round" StrokeStartLineCap="Round" StrokeEndLineCap="Round" StrokeDashCap="Round" StrokeDashOffset="-2" StrokeDashArray="1 0" />
		<Path Data="F1 M 155.68,935.68 L 155.68,930.56"  Stroke="#ff000000" StrokeThickness="0.5" StrokeLineJoin="Round" StrokeStartLineCap="Round" StrokeEndLineCap="Round" StrokeDashCap="Round" StrokeDashOffset="-2" StrokeDashArray="1 0" />
		<Path Data="F1 M 156.32,932.64 L 156.32,930.56"  Stroke="#ff000000" StrokeThickness="0.5" StrokeLineJoin="Round" StrokeStartLineCap="Round" StrokeEndLineCap="Round" StrokeDashCap="Round" StrokeDashOffset="-2" StrokeDashArray="1 0" />
		<Path Data="F1 M 156.96,932.64 L 156.96,930.56"  Stroke="#ff000000" StrokeThickness="0.5" StrokeLineJoin="Round" StrokeStartLineCap="Round" StrokeEndLineCap="Round" StrokeDashCap="Round" StrokeDashOffset="-2" StrokeDashArray="1 0" />
		<Path Data="F1 M 157.76,932.64 L 157.76,930.56"  Stroke="#ff000000" StrokeThickness="0.5" StrokeLineJoin="Round" StrokeStartLineCap="Round" StrokeEndLineCap="Round" StrokeDashCap="Round" StrokeDashOffset="-2" StrokeDashArray="1 0" />
		<Path Data="F1 M 158.4,932.64 L 158.4,930.56"  Stroke="#ff000000" StrokeThickness="0.5" StrokeLineJoin="Round" StrokeStartLineCap="Round" StrokeEndLineCap="Round" StrokeDashCap="Round" StrokeDashOffset="-2" StrokeDashArray="1 0" />
		<Path Data="F1 M 159.04,933.92 L 159.04,930.56"  Stroke="#ff000000" StrokeThickness="0.5" StrokeLineJoin="Round" StrokeStartLineCap="Round" StrokeEndLineCap="Round" StrokeDashCap="Round" StrokeDashOffset="-2" StrokeDashArray="1 0" />
		<Path Data="F1 M 159.68,932.64 L 159.68,930.56"  Stroke="#ff000000" StrokeThickness="0.5" StrokeLineJoin="Round" StrokeStartLineCap="Round" StrokeEndLineCap="Round" StrokeDashCap="Round" StrokeDashOffset="-2" StrokeDashArray="1 0" />
		<Path Data="F1 M 160.48,932.64 L 160.48,930.56"  Stroke="#ff000000" StrokeThickness="0.5" StrokeLineJoin="Round" StrokeStartLineCap="Round" StrokeEndLineCap="Round" StrokeDashCap="Round" StrokeDashOffset="-2" StrokeDashArray="1 0" />
		<Path Data="F1 M 161.12,932.64 L 161.12,930.56"  Stroke="#ff000000" StrokeThickness="0.5" StrokeLineJoin="Round" StrokeStartLineCap="Round" StrokeEndLineCap="Round" StrokeDashCap="Round" StrokeDashOffset="-2" StrokeDashArray="1 0" />
		<Path Data="F1 M 161.76,932.64 L 161.76,930.56"  Stroke="#ff000000" StrokeThickness="0.5" StrokeLineJoin="Round" StrokeStartLineCap="Round" StrokeEndLineCap="Round" StrokeDashCap="Round" StrokeDashOffset="-2" StrokeDashArray="1 0" />
		<Path Data="F1 M 162.56,935.68 L 162.56,930.56"  Stroke="#ff000000" StrokeThickness="0.5" StrokeLineJoin="Round" StrokeStartLineCap="Round" StrokeEndLineCap="Round" StrokeDashCap="Round" StrokeDashOffset="-2" StrokeDashArray="1 0" />
		<Path Data="F1 M 163.2,932.64 L 163.2,930.56"  Stroke="#ff000000" StrokeThickness="0.5" StrokeLineJoin="Round" StrokeStartLineCap="Round" StrokeEndLineCap="Round" StrokeDashCap="Round" StrokeDashOffset="-2" StrokeDashArray="1 0" />
		<Path Data="F1 M 163.84,932.64 L 163.84,930.56"  Stroke="#ff000000" StrokeThickness="0.5" StrokeLineJoin="Round" StrokeStartLineCap="Round" StrokeEndLineCap="Round" StrokeDashCap="Round" StrokeDashOffset="-2" StrokeDashArray="1 0" />
		<Path Data="F1 M 164.64,932.64 L 164.64,930.56"  Stroke="#ff000000" StrokeThickness="0.5" StrokeLineJoin="Round" StrokeStartLineCap="Round" StrokeEndLineCap="Round" StrokeDashCap="Round" StrokeDashOffset="-2" StrokeDashArray="1 0" />
		<Path Data="F1 M 165.28,932.64 L 165.28,930.56"  Stroke="#ff000000" StrokeThickness="0.5" StrokeLineJoin="Round" StrokeStartLineCap="Round" StrokeEndLineCap="Round" StrokeDashCap="Round" StrokeDashOffset="-2" StrokeDashArray="1 0" />
		<Path Data="F1 M 165.92,933.92 L 165.92,930.56"  Stroke="#ff000000" StrokeThickness="0.5" StrokeLineJoin="Round" StrokeStartLineCap="Round" StrokeEndLineCap="Round" StrokeDashCap="Round" StrokeDashOffset="-2" StrokeDashArray="1 0" />
		<Path Data="F1 M 166.72,932.64 L 166.72,930.56"  Stroke="#ff000000" StrokeThickness="0.5" StrokeLineJoin="Round" StrokeStartLineCap="Round" StrokeEndLineCap="Round" StrokeDashCap="Round" StrokeDashOffset="-2" StrokeDashArray="1 0" />
		<Path Data="F1 M 167.36,932.64 L 167.36,930.56"  Stroke="#ff000000" StrokeThickness="0.5" StrokeLineJoin="Round" StrokeStartLineCap="Round" StrokeEndLineCap="Round" StrokeDashCap="Round" StrokeDashOffset="-2" StrokeDashArray="1 0" />
		<Path Data="F1 M 168,932.64 L 168,930.56"  Stroke="#ff000000" StrokeThickness="0.5" StrokeLineJoin="Round" StrokeStartLineCap="Round" StrokeEndLineCap="Round" StrokeDashCap="Round" StrokeDashOffset="-2" StrokeDashArray="1 0" />
		<Path Data="F1 M 168.8,932.64 L 168.8,930.56"  Stroke="#ff000000" StrokeThickness="0.5" StrokeLineJoin="Round" StrokeStartLineCap="Round" StrokeEndLineCap="Round" StrokeDashCap="Round" StrokeDashOffset="-2" StrokeDashArray="1 0" />
		<Path Data="F1 M 169.44,935.68 L 169.44,930.56"  Stroke="#ff000000" StrokeThickness="0.5" StrokeLineJoin="Round" StrokeStartLineCap="Round" StrokeEndLineCap="Round" StrokeDashCap="Round" StrokeDashOffset="-2" StrokeDashArray="1 0" />
	</Canvas>
	<Glyphs Fill="#ff000000" FontUri="/Documents/1/Resources/Fonts/78B4EAC2-2B9E-4EA3-AC4B-66807428A141.odttf" FontRenderingEmSize="9.5176" StyleSimulations="None" OriginX="164.8" OriginY="943.84" Indices="28,49;19" UnicodeString="90" />
	<Canvas Clip="M 75.52,94.4 L 75.52,961.44 740.32,961.44 740.32,94.4 z" >
		<Path Data="F1 M 170.08,932.64 L 170.08,930.56"  Stroke="#ff000000" StrokeThickness="0.5" StrokeLineJoin="Round" StrokeStartLineCap="Round" StrokeEndLineCap="Round" StrokeDashCap="Round" StrokeDashOffset="-2" StrokeDashArray="1 0" />
		<Path Data="F1 M 170.88,932.64 L 170.88,930.56"  Stroke="#ff000000" StrokeThickness="0.5" StrokeLineJoin="Round" StrokeStartLineCap="Round" StrokeEndLineCap="Round" StrokeDashCap="Round" StrokeDashOffset="-2" StrokeDashArray="1 0" />
		<Path Data="F1 M 171.52,932.64 L 171.52,930.56"  Stroke="#ff000000" StrokeThickness="0.5" StrokeLineJoin="Round" StrokeStartLineCap="Round" StrokeEndLineCap="Round" StrokeDashCap="Round" StrokeDashOffset="-2" StrokeDashArray="1 0" />
		<Path Data="F1 M 172.16,932.64 L 172.16,930.56"  Stroke="#ff000000" StrokeThickness="0.5" StrokeLineJoin="Round" StrokeStartLineCap="Round" StrokeEndLineCap="Round" StrokeDashCap="Round" StrokeDashOffset="-2" StrokeDashArray="1 0" />
		<Path Data="F1 M 172.96,933.92 L 172.96,930.56"  Stroke="#ff000000" StrokeThickness="0.5" StrokeLineJoin="Round" StrokeStartLineCap="Round" StrokeEndLineCap="Round" StrokeDashCap="Round" StrokeDashOffset="-2" StrokeDashArray="1 0" />
		<Path Data="F1 M 173.6,932.64 L 173.6,930.56"  Stroke="#ff000000" StrokeThickness="0.5" StrokeLineJoin="Round" StrokeStartLineCap="Round" StrokeEndLineCap="Round" StrokeDashCap="Round" StrokeDashOffset="-2" StrokeDashArray="1 0" />
		<Path Data="F1 M 174.24,932.64 L 174.24,930.56"  Stroke="#ff000000" StrokeThickness="0.5" StrokeLineJoin="Round" StrokeStartLineCap="Round" StrokeEndLineCap="Round" StrokeDashCap="Round" StrokeDashOffset="-2" StrokeDashArray="1 0" />
		<Path Data="F1 M 175.04,932.64 L 175.04,930.56"  Stroke="#ff000000" StrokeThickness="0.5" StrokeLineJoin="Round" StrokeStartLineCap="Round" StrokeEndLineCap="Round" StrokeDashCap="Round" StrokeDashOffset="-2" StrokeDashArray="1 0" />
		<Path Data="F1 M 175.68,932.64 L 175.68,930.56"  Stroke="#ff000000" StrokeThickness="0.5" StrokeLineJoin="Round" StrokeStartLineCap="Round" StrokeEndLineCap="Round" StrokeDashCap="Round" StrokeDashOffset="-2" StrokeDashArray="1 0" />
		<Path Data="F1 M 176.32,935.68 L 176.32,930.56"  Stroke="#ff000000" StrokeThickness="0.5" StrokeLineJoin="Round" StrokeStartLineCap="Round" StrokeEndLineCap="Round" StrokeDashCap="Round" StrokeDashOffset="-2" StrokeDashArray="1 0" />
		<Path Data="F1 M 177.12,932.64 L 177.12,930.56"  Stroke="#ff000000" StrokeThickness="0.5" StrokeLineJoin="Round" StrokeStartLineCap="Round" StrokeEndLineCap="Round" StrokeDashCap="Round" StrokeDashOffset="-2" StrokeDashArray="1 0" />
		<Path Data="F1 M 177.76,932.64 L 177.76,930.56"  Stroke="#ff000000" StrokeThickness="0.5" StrokeLineJoin="Round" StrokeStartLineCap="Round" StrokeEndLineCap="Round" StrokeDashCap="Round" StrokeDashOffset="-2" StrokeDashArray="1 0" />
		<Path Data="F1 M 178.4,932.64 L 178.4,930.56"  Stroke="#ff000000" StrokeThickness="0.5" StrokeLineJoin="Round" StrokeStartLineCap="Round" StrokeEndLineCap="Round" StrokeDashCap="Round" StrokeDashOffset="-2" StrokeDashArray="1 0" />
		<Path Data="F1 M 179.04,932.64 L 179.04,930.56"  Stroke="#ff000000" StrokeThickness="0.5" StrokeLineJoin="Round" StrokeStartLineCap="Round" StrokeEndLineCap="Round" StrokeDashCap="Round" StrokeDashOffset="-2" StrokeDashArray="1 0" />
		<Path Data="F1 M 179.84,933.92 L 179.84,930.56"  Stroke="#ff000000" StrokeThickness="0.5" StrokeLineJoin="Round" StrokeStartLineCap="Round" StrokeEndLineCap="Round" StrokeDashCap="Round" StrokeDashOffset="-2" StrokeDashArray="1 0" />
		<Path Data="F1 M 180.48,932.64 L 180.48,930.56"  Stroke="#ff000000" StrokeThickness="0.5" StrokeLineJoin="Round" StrokeStartLineCap="Round" StrokeEndLineCap="Round" StrokeDashCap="Round" StrokeDashOffset="-2" StrokeDashArray="1 0" />
		<Path Data="F1 M 181.12,932.64 L 181.12,930.56"  Stroke="#ff000000" StrokeThickness="0.5" StrokeLineJoin="Round" StrokeStartLineCap="Round" StrokeEndLineCap="Round" StrokeDashCap="Round" StrokeDashOffset="-2" StrokeDashArray="1 0" />
		<Path Data="F1 M 181.92,932.64 L 181.92,930.56"  Stroke="#ff000000" StrokeThickness="0.5" StrokeLineJoin="Round" StrokeStartLineCap="Round" StrokeEndLineCap="Round" StrokeDashCap="Round" StrokeDashOffset="-2" StrokeDashArray="1 0" />
		<Path Data="F1 M 182.56,932.64 L 182.56,930.56"  Stroke="#ff000000" StrokeThickness="0.5" StrokeLineJoin="Round" StrokeStartLineCap="Round" StrokeEndLineCap="Round" StrokeDashCap="Round" StrokeDashOffset="-2" StrokeDashArray="1 0" />
		<Path Data="F1 M 183.2,935.68 L 183.2,930.56"  Stroke="#ff000000" StrokeThickness="0.5" StrokeLineJoin="Round" StrokeStartLineCap="Round" StrokeEndLineCap="Round" StrokeDashCap="Round" StrokeDashOffset="-2" StrokeDashArray="1 0" />
		<Path Data="F1 M 184,932.64 L 184,930.56"  Stroke="#ff000000" StrokeThickness="0.5" StrokeLineJoin="Round" StrokeStartLineCap="Round" StrokeEndLineCap="Round" StrokeDashCap="Round" StrokeDashOffset="-2" StrokeDashArray="1 0" />
		<Path Data="F1 M 184.64,932.64 L 184.64,930.56"  Stroke="#ff000000" StrokeThickness="0.5" StrokeLineJoin="Round" StrokeStartLineCap="Round" StrokeEndLineCap="Round" StrokeDashCap="Round" StrokeDashOffset="-2" StrokeDashArray="1 0" />
		<Path Data="F1 M 185.28,932.64 L 185.28,930.56"  Stroke="#ff000000" StrokeThickness="0.5" StrokeLineJoin="Round" StrokeStartLineCap="Round" StrokeEndLineCap="Round" StrokeDashCap="Round" StrokeDashOffset="-2" StrokeDashArray="1 0" />
		<Path Data="F1 M 186.08,932.64 L 186.08,930.56"  Stroke="#ff000000" StrokeThickness="0.5" StrokeLineJoin="Round" StrokeStartLineCap="Round" StrokeEndLineCap="Round" StrokeDashCap="Round" StrokeDashOffset="-2" StrokeDashArray="1 0" />
		<Path Data="F1 M 186.72,933.92 L 186.72,930.56"  Stroke="#ff000000" StrokeThickness="0.5" StrokeLineJoin="Round" StrokeStartLineCap="Round" StrokeEndLineCap="Round" StrokeDashCap="Round" StrokeDashOffset="-2" StrokeDashArray="1 0" />
		<Path Data="F1 M 187.36,932.64 L 187.36,930.56"  Stroke="#ff000000" StrokeThickness="0.5" StrokeLineJoin="Round" StrokeStartLineCap="Round" StrokeEndLineCap="Round" StrokeDashCap="Round" StrokeDashOffset="-2" StrokeDashArray="1 0" />
		<Path Data="F1 M 188.16,932.64 L 188.16,930.56"  Stroke="#ff000000" StrokeThickness="0.5" StrokeLineJoin="Round" StrokeStartLineCap="Round" StrokeEndLineCap="Round" StrokeDashCap="Round" StrokeDashOffset="-2" StrokeDashArray="1 0" />
		<Path Data="F1 M 188.8,932.64 L 188.8,930.56"  Stroke="#ff000000" StrokeThickness="0.5" StrokeLineJoin="Round" StrokeStartLineCap="Round" StrokeEndLineCap="Round" StrokeDashCap="Round" StrokeDashOffset="-2" StrokeDashArray="1 0" />
		<Path Data="F1 M 189.44,932.64 L 189.44,930.56"  Stroke="#ff000000" StrokeThickness="0.5" StrokeLineJoin="Round" StrokeStartLineCap="Round" StrokeEndLineCap="Round" StrokeDashCap="Round" StrokeDashOffset="-2" StrokeDashArray="1 0" />
		<Path Data="F1 M 190.24,935.68 L 190.24,930.56"  Stroke="#ff000000" StrokeThickness="0.5" StrokeLineJoin="Round" StrokeStartLineCap="Round" StrokeEndLineCap="Round" StrokeDashCap="Round" StrokeDashOffset="-2" StrokeDashArray="1 0" />
		<Path Data="F1 M 190.88,932.64 L 190.88,930.56"  Stroke="#ff000000" StrokeThickness="0.5" StrokeLineJoin="Round" StrokeStartLineCap="Round" StrokeEndLineCap="Round" StrokeDashCap="Round" StrokeDashOffset="-2" StrokeDashArray="1 0" />
		<Path Data="F1 M 191.52,932.64 L 191.52,930.56"  Stroke="#ff000000" StrokeThickness="0.5" StrokeLineJoin="Round" StrokeStartLineCap="Round" StrokeEndLineCap="Round" StrokeDashCap="Round" StrokeDashOffset="-2" StrokeDashArray="1 0" />
		<Path Data="F1 M 192.32,932.64 L 192.32,930.56"  Stroke="#ff000000" StrokeThickness="0.5" StrokeLineJoin="Round" StrokeStartLineCap="Round" StrokeEndLineCap="Round" StrokeDashCap="Round" StrokeDashOffset="-2" StrokeDashArray="1 0" />
		<Path Data="F1 M 192.96,932.64 L 192.96,930.56"  Stroke="#ff000000" StrokeThickness="0.5" StrokeLineJoin="Round" StrokeStartLineCap="Round" StrokeEndLineCap="Round" StrokeDashCap="Round" StrokeDashOffset="-2" StrokeDashArray="1 0" />
		<Path Data="F1 M 193.6,933.92 L 193.6,930.56"  Stroke="#ff000000" StrokeThickness="0.5" StrokeLineJoin="Round" StrokeStartLineCap="Round" StrokeEndLineCap="Round" StrokeDashCap="Round" StrokeDashOffset="-2" StrokeDashArray="1 0" />
		<Path Data="F1 M 194.4,932.64 L 194.4,930.56"  Stroke="#ff000000" StrokeThickness="0.5" StrokeLineJoin="Round" StrokeStartLineCap="Round" StrokeEndLineCap="Round" StrokeDashCap="Round" StrokeDashOffset="-2" StrokeDashArray="1 0" />
		<Path Data="F1 M 195.04,932.64 L 195.04,930.56"  Stroke="#ff000000" StrokeThickness="0.5" StrokeLineJoin="Round" StrokeStartLineCap="Round" StrokeEndLineCap="Round" StrokeDashCap="Round" StrokeDashOffset="-2" StrokeDashArray="1 0" />
		<Path Data="F1 M 195.68,932.64 L 195.68,930.56"  Stroke="#ff000000" StrokeThickness="0.5" StrokeLineJoin="Round" StrokeStartLineCap="Round" StrokeEndLineCap="Round" StrokeDashCap="Round" StrokeDashOffset="-2" StrokeDashArray="1 0" />
		<Path Data="F1 M 196.32,932.64 L 196.32,930.56"  Stroke="#ff000000" StrokeThickness="0.5" StrokeLineJoin="Round" StrokeStartLineCap="Round" StrokeEndLineCap="Round" StrokeDashCap="Round" StrokeDashOffset="-2" StrokeDashArray="1 0" />
		<Path Data="F1 M 197.12,935.68 L 197.12,930.56"  Stroke="#ff000000" StrokeThickness="0.5" StrokeLineJoin="Round" StrokeStartLineCap="Round" StrokeEndLineCap="Round" StrokeDashCap="Round" StrokeDashOffset="-2" StrokeDashArray="1 0" />
	</Canvas>
	<Glyphs Fill="#ff000000" FontUri="/Documents/1/Resources/Fonts/78B4EAC2-2B9E-4EA3-AC4B-66807428A141.odttf" FontRenderingEmSize="9.5176" StyleSimulations="None" OriginX="190.24" OriginY="943.84" Indices="20,49;22,49;19" UnicodeString="130" />
	<Canvas Clip="M 75.52,94.4 L 75.52,961.44 740.32,961.44 740.32,94.4 z" >
		<Path Data="F1 M 197.76,932.64 L 197.76,930.56"  Stroke="#ff000000" StrokeThickness="0.5" StrokeLineJoin="Round" StrokeStartLineCap="Round" StrokeEndLineCap="Round" StrokeDashCap="Round" StrokeDashOffset="-2" StrokeDashArray="1 0" />
		<Path Data="F1 M 198.4,932.64 L 198.4,930.56"  Stroke="#ff000000" StrokeThickness="0.5" StrokeLineJoin="Round" StrokeStartLineCap="Round" StrokeEndLineCap="Round" StrokeDashCap="Round" StrokeDashOffset="-2" StrokeDashArray="1 0" />
		<Path Data="F1 M 199.2,932.64 L 199.2,930.56"  Stroke="#ff000000" StrokeThickness="0.5" StrokeLineJoin="Round" StrokeStartLineCap="Round" StrokeEndLineCap="Round" StrokeDashCap="Round" StrokeDashOffset="-2" StrokeDashArray="1 0" />
		<Path Data="F1 M 199.84,932.64 L 199.84,930.56"  Stroke="#ff000000" StrokeThickness="0.5" StrokeLineJoin="Round" StrokeStartLineCap="Round" StrokeEndLineCap="Round" StrokeDashCap="Round" StrokeDashOffset="-2" StrokeDashArray="1 0" />
		<Path Data="F1 M 200.48,933.92 L 200.48,930.56"  Stroke="#ff000000" StrokeThickness="0.5" StrokeLineJoin="Round" StrokeStartLineCap="Round" StrokeEndLineCap="Round" StrokeDashCap="Round" StrokeDashOffset="-2" StrokeDashArray="1 0" />
		<Path Data="F1 M 201.28,932.64 L 201.28,930.56"  Stroke="#ff000000" StrokeThickness="0.5" StrokeLineJoin="Round" StrokeStartLineCap="Round" StrokeEndLineCap="Round" StrokeDashCap="Round" StrokeDashOffset="-2" StrokeDashArray="1 0" />
		<Path Data="F1 M 201.92,932.64 L 201.92,930.56"  Stroke="#ff000000" StrokeThickness="0.5" StrokeLineJoin="Round" StrokeStartLineCap="Round" StrokeEndLineCap="Round" StrokeDashCap="Round" StrokeDashOffset="-2" StrokeDashArray="1 0" />
		<Path Data="F1 M 202.56,932.64 L 202.56,930.56"  Stroke="#ff000000" StrokeThickness="0.5" StrokeLineJoin="Round" StrokeStartLineCap="Round" StrokeEndLineCap="Round" StrokeDashCap="Round" StrokeDashOffset="-2" StrokeDashArray="1 0" />
		<Path Data="F1 M 203.36,932.64 L 203.36,930.56"  Stroke="#ff000000" StrokeThickness="0.5" StrokeLineJoin="Round" StrokeStartLineCap="Round" StrokeEndLineCap="Round" StrokeDashCap="Round" StrokeDashOffset="-2" StrokeDashArray="1 0" />
		<Path Data="F1 M 204,935.68 L 204,930.56"  Stroke="#ff000000" StrokeThickness="0.5" StrokeLineJoin="Round" StrokeStartLineCap="Round" StrokeEndLineCap="Round" StrokeDashCap="Round" StrokeDashOffset="-2" StrokeDashArray="1 0" />
		<Path Data="F1 M 204.64,932.64 L 204.64,930.56"  Stroke="#ff000000" StrokeThickness="0.5" StrokeLineJoin="Round" StrokeStartLineCap="Round" StrokeEndLineCap="Round" StrokeDashCap="Round" StrokeDashOffset="-2" StrokeDashArray="1 0" />
		<Path Data="F1 M 205.44,932.64 L 205.44,930.56"  Stroke="#ff000000" StrokeThickness="0.5" StrokeLineJoin="Round" StrokeStartLineCap="Round" StrokeEndLineCap="Round" StrokeDashCap="Round" StrokeDashOffset="-2" StrokeDashArray="1 0" />
		<Path Data="F1 M 206.08,932.64 L 206.08,930.56"  Stroke="#ff000000" StrokeThickness="0.5" StrokeLineJoin="Round" StrokeStartLineCap="Round" StrokeEndLineCap="Round" StrokeDashCap="Round" StrokeDashOffset="-2" StrokeDashArray="1 0" />
		<Path Data="F1 M 206.72,932.64 L 206.72,930.56"  Stroke="#ff000000" StrokeThickness="0.5" StrokeLineJoin="Round" StrokeStartLineCap="Round" StrokeEndLineCap="Round" StrokeDashCap="Round" StrokeDashOffset="-2" StrokeDashArray="1 0" />
		<Path Data="F1 M 207.52,933.92 L 207.52,930.56"  Stroke="#ff000000" StrokeThickness="0.5" StrokeLineJoin="Round" StrokeStartLineCap="Round" StrokeEndLineCap="Round" StrokeDashCap="Round" StrokeDashOffset="-2" StrokeDashArray="1 0" />
		<Path Data="F1 M 208.16,932.64 L 208.16,930.56"  Stroke="#ff000000" StrokeThickness="0.5" StrokeLineJoin="Round" StrokeStartLineCap="Round" StrokeEndLineCap="Round" StrokeDashCap="Round" StrokeDashOffset="-2" StrokeDashArray="1 0" />
		<Path Data="F1 M 208.8,932.64 L 208.8,930.56"  Stroke="#ff000000" StrokeThickness="0.5" StrokeLineJoin="Round" StrokeStartLineCap="Round" StrokeEndLineCap="Round" StrokeDashCap="Round" StrokeDashOffset="-2" StrokeDashArray="1 0" />
		<Path Data="F1 M 209.6,932.64 L 209.6,930.56"  Stroke="#ff000000" StrokeThickness="0.5" StrokeLineJoin="Round" StrokeStartLineCap="Round" StrokeEndLineCap="Round" StrokeDashCap="Round" StrokeDashOffset="-2" StrokeDashArray="1 0" />
		<Path Data="F1 M 210.24,932.64 L 210.24,930.56"  Stroke="#ff000000" StrokeThickness="0.5" StrokeLineJoin="Round" StrokeStartLineCap="Round" StrokeEndLineCap="Round" StrokeDashCap="Round" StrokeDashOffset="-2" StrokeDashArray="1 0" />
		<Path Data="F1 M 210.88,935.68 L 210.88,930.56"  Stroke="#ff000000" StrokeThickness="0.5" StrokeLineJoin="Round" StrokeStartLineCap="Round" StrokeEndLineCap="Round" StrokeDashCap="Round" StrokeDashOffset="-2" StrokeDashArray="1 0" />
		<Path Data="F1 M 211.68,932.64 L 211.68,930.56"  Stroke="#ff000000" StrokeThickness="0.5" StrokeLineJoin="Round" StrokeStartLineCap="Round" StrokeEndLineCap="Round" StrokeDashCap="Round" StrokeDashOffset="-2" StrokeDashArray="1 0" />
		<Path Data="F1 M 212.32,932.64 L 212.32,930.56"  Stroke="#ff000000" StrokeThickness="0.5" StrokeLineJoin="Round" StrokeStartLineCap="Round" StrokeEndLineCap="Round" StrokeDashCap="Round" StrokeDashOffset="-2" StrokeDashArray="1 0" />
		<Path Data="F1 M 212.96,932.64 L 212.96,930.56"  Stroke="#ff000000" StrokeThickness="0.5" StrokeLineJoin="Round" StrokeStartLineCap="Round" StrokeEndLineCap="Round" StrokeDashCap="Round" StrokeDashOffset="-2" StrokeDashArray="1 0" />
		<Path Data="F1 M 213.76,932.64 L 213.76,930.56"  Stroke="#ff000000" StrokeThickness="0.5" StrokeLineJoin="Round" StrokeStartLineCap="Round" StrokeEndLineCap="Round" StrokeDashCap="Round" StrokeDashOffset="-2" StrokeDashArray="1 0" />
		<Path Data="F1 M 214.4,933.92 L 214.4,930.56"  Stroke="#ff000000" StrokeThickness="0.5" StrokeLineJoin="Round" StrokeStartLineCap="Round" StrokeEndLineCap="Round" StrokeDashCap="Round" StrokeDashOffset="-2" StrokeDashArray="1 0" />
		<Path Data="F1 M 215.04,932.64 L 215.04,930.56"  Stroke="#ff000000" StrokeThickness="0.5" StrokeLineJoin="Round" StrokeStartLineCap="Round" StrokeEndLineCap="Round" StrokeDashCap="Round" StrokeDashOffset="-2" StrokeDashArray="1 0" />
		<Path Data="F1 M 215.68,932.64 L 215.68,930.56"  Stroke="#ff000000" StrokeThickness="0.5" StrokeLineJoin="Round" StrokeStartLineCap="Round" StrokeEndLineCap="Round" StrokeDashCap="Round" StrokeDashOffset="-2" StrokeDashArray="1 0" />
		<Path Data="F1 M 216.48,932.64 L 216.48,930.56"  Stroke="#ff000000" StrokeThickness="0.5" StrokeLineJoin="Round" StrokeStartLineCap="Round" StrokeEndLineCap="Round" StrokeDashCap="Round" StrokeDashOffset="-2" StrokeDashArray="1 0" />
		<Path Data="F1 M 217.12,932.64 L 217.12,930.56"  Stroke="#ff000000" StrokeThickness="0.5" StrokeLineJoin="Round" StrokeStartLineCap="Round" StrokeEndLineCap="Round" StrokeDashCap="Round" StrokeDashOffset="-2" StrokeDashArray="1 0" />
		<Path Data="F1 M 217.76,935.68 L 217.76,930.56"  Stroke="#ff000000" StrokeThickness="0.5" StrokeLineJoin="Round" StrokeStartLineCap="Round" StrokeEndLineCap="Round" StrokeDashCap="Round" StrokeDashOffset="-2" StrokeDashArray="1 0" />
		<Path Data="F1 M 218.56,932.64 L 218.56,930.56"  Stroke="#ff000000" StrokeThickness="0.5" StrokeLineJoin="Round" StrokeStartLineCap="Round" StrokeEndLineCap="Round" StrokeDashCap="Round" StrokeDashOffset="-2" StrokeDashArray="1 0" />
		<Path Data="F1 M 219.2,932.64 L 219.2,930.56"  Stroke="#ff000000" StrokeThickness="0.5" StrokeLineJoin="Round" StrokeStartLineCap="Round" StrokeEndLineCap="Round" StrokeDashCap="Round" StrokeDashOffset="-2" StrokeDashArray="1 0" />
		<Path Data="F1 M 219.84,932.64 L 219.84,930.56"  Stroke="#ff000000" StrokeThickness="0.5" StrokeLineJoin="Round" StrokeStartLineCap="Round" StrokeEndLineCap="Round" StrokeDashCap="Round" StrokeDashOffset="-2" StrokeDashArray="1 0" />
		<Path Data="F1 M 220.64,932.64 L 220.64,930.56"  Stroke="#ff000000" StrokeThickness="0.5" StrokeLineJoin="Round" StrokeStartLineCap="Round" StrokeEndLineCap="Round" StrokeDashCap="Round" StrokeDashOffset="-2" StrokeDashArray="1 0" />
		<Path Data="F1 M 221.28,933.92 L 221.28,930.56"  Stroke="#ff000000" StrokeThickness="0.5" StrokeLineJoin="Round" StrokeStartLineCap="Round" StrokeEndLineCap="Round" StrokeDashCap="Round" StrokeDashOffset="-2" StrokeDashArray="1 0" />
		<Path Data="F1 M 221.92,932.64 L 221.92,930.56"  Stroke="#ff000000" StrokeThickness="0.5" StrokeLineJoin="Round" StrokeStartLineCap="Round" StrokeEndLineCap="Round" StrokeDashCap="Round" StrokeDashOffset="-2" StrokeDashArray="1 0" />
		<Path Data="F1 M 222.72,932.64 L 222.72,930.56"  Stroke="#ff000000" StrokeThickness="0.5" StrokeLineJoin="Round" StrokeStartLineCap="Round" StrokeEndLineCap="Round" StrokeDashCap="Round" StrokeDashOffset="-2" StrokeDashArray="1 0" />
		<Path Data="F1 M 223.36,932.64 L 223.36,930.56"  Stroke="#ff000000" StrokeThickness="0.5" StrokeLineJoin="Round" StrokeStartLineCap="Round" StrokeEndLineCap="Round" StrokeDashCap="Round" StrokeDashOffset="-2" StrokeDashArray="1 0" />
		<Path Data="F1 M 224,932.64 L 224,930.56"  Stroke="#ff000000" StrokeThickness="0.5" StrokeLineJoin="Round" StrokeStartLineCap="Round" StrokeEndLineCap="Round" StrokeDashCap="Round" StrokeDashOffset="-2" StrokeDashArray="1 0" />
		<Path Data="F1 M 224.8,935.68 L 224.8,930.56"  Stroke="#ff000000" StrokeThickness="0.5" StrokeLineJoin="Round" StrokeStartLineCap="Round" StrokeEndLineCap="Round" StrokeDashCap="Round" StrokeDashOffset="-2" StrokeDashArray="1 0" />
	</Canvas>
	<Glyphs Fill="#ff000000" FontUri="/Documents/1/Resources/Fonts/78B4EAC2-2B9E-4EA3-AC4B-66807428A141.odttf" FontRenderingEmSize="9.5176" StyleSimulations="None" OriginX="217.92" OriginY="943.84" Indices="20,49;26,49;19" UnicodeString="170" />
	<Canvas Clip="M 75.52,94.4 L 75.52,961.44 740.32,961.44 740.32,94.4 z" >
		<Path Data="F1 M 225.44,932.64 L 225.44,930.56"  Stroke="#ff000000" StrokeThickness="0.5" StrokeLineJoin="Round" StrokeStartLineCap="Round" StrokeEndLineCap="Round" StrokeDashCap="Round" StrokeDashOffset="-2" StrokeDashArray="1 0" />
		<Path Data="F1 M 226.08,932.64 L 226.08,930.56"  Stroke="#ff000000" StrokeThickness="0.5" StrokeLineJoin="Round" StrokeStartLineCap="Round" StrokeEndLineCap="Round" StrokeDashCap="Round" StrokeDashOffset="-2" StrokeDashArray="1 0" />
		<Path Data="F1 M 226.88,932.64 L 226.88,930.56"  Stroke="#ff000000" StrokeThickness="0.5" StrokeLineJoin="Round" StrokeStartLineCap="Round" StrokeEndLineCap="Round" StrokeDashCap="Round" StrokeDashOffset="-2" StrokeDashArray="1 0" />
		<Path Data="F1 M 227.52,932.64 L 227.52,930.56"  Stroke="#ff000000" StrokeThickness="0.5" StrokeLineJoin="Round" StrokeStartLineCap="Round" StrokeEndLineCap="Round" StrokeDashCap="Round" StrokeDashOffset="-2" StrokeDashArray="1 0" />
		<Path Data="F1 M 228.16,933.92 L 228.16,930.56"  Stroke="#ff000000" StrokeThickness="0.5" StrokeLineJoin="Round" StrokeStartLineCap="Round" StrokeEndLineCap="Round" StrokeDashCap="Round" StrokeDashOffset="-2" StrokeDashArray="1 0" />
		<Path Data="F1 M 228.96,932.64 L 228.96,930.56"  Stroke="#ff000000" StrokeThickness="0.5" StrokeLineJoin="Round" StrokeStartLineCap="Round" StrokeEndLineCap="Round" StrokeDashCap="Round" StrokeDashOffset="-2" StrokeDashArray="1 0" />
		<Path Data="F1 M 229.6,932.64 L 229.6,930.56"  Stroke="#ff000000" StrokeThickness="0.5" StrokeLineJoin="Round" StrokeStartLineCap="Round" StrokeEndLineCap="Round" StrokeDashCap="Round" StrokeDashOffset="-2" StrokeDashArray="1 0" />
		<Path Data="F1 M 230.24,932.64 L 230.24,930.56"  Stroke="#ff000000" StrokeThickness="0.5" StrokeLineJoin="Round" StrokeStartLineCap="Round" StrokeEndLineCap="Round" StrokeDashCap="Round" StrokeDashOffset="-2" StrokeDashArray="1 0" />
		<Path Data="F1 M 231.04,932.64 L 231.04,930.56"  Stroke="#ff000000" StrokeThickness="0.5" StrokeLineJoin="Round" StrokeStartLineCap="Round" StrokeEndLineCap="Round" StrokeDashCap="Round" StrokeDashOffset="-2" StrokeDashArray="1 0" />
		<Path Data="F1 M 231.68,935.68 L 231.68,930.56"  Stroke="#ff000000" StrokeThickness="0.5" StrokeLineJoin="Round" StrokeStartLineCap="Round" StrokeEndLineCap="Round" StrokeDashCap="Round" StrokeDashOffset="-2" StrokeDashArray="1 0" />
		<Path Data="F1 M 232.32,932.64 L 232.32,930.56"  Stroke="#ff000000" StrokeThickness="0.5" StrokeLineJoin="Round" StrokeStartLineCap="Round" StrokeEndLineCap="Round" StrokeDashCap="Round" StrokeDashOffset="-2" StrokeDashArray="1 0" />
		<Path Data="F1 M 232.96,932.64 L 232.96,930.56"  Stroke="#ff000000" StrokeThickness="0.5" StrokeLineJoin="Round" StrokeStartLineCap="Round" StrokeEndLineCap="Round" StrokeDashCap="Round" StrokeDashOffset="-2" StrokeDashArray="1 0" />
		<Path Data="F1 M 233.76,932.64 L 233.76,930.56"  Stroke="#ff000000" StrokeThickness="0.5" StrokeLineJoin="Round" StrokeStartLineCap="Round" StrokeEndLineCap="Round" StrokeDashCap="Round" StrokeDashOffset="-2" StrokeDashArray="1 0" />
		<Path Data="F1 M 234.4,932.64 L 234.4,930.56"  Stroke="#ff000000" StrokeThickness="0.5" StrokeLineJoin="Round" StrokeStartLineCap="Round" StrokeEndLineCap="Round" StrokeDashCap="Round" StrokeDashOffset="-2" StrokeDashArray="1 0" />
		<Path Data="F1 M 235.04,933.92 L 235.04,930.56"  Stroke="#ff000000" StrokeThickness="0.5" StrokeLineJoin="Round" StrokeStartLineCap="Round" StrokeEndLineCap="Round" StrokeDashCap="Round" StrokeDashOffset="-2" StrokeDashArray="1 0" />
		<Path Data="F1 M 235.84,932.64 L 235.84,930.56"  Stroke="#ff000000" StrokeThickness="0.5" StrokeLineJoin="Round" StrokeStartLineCap="Round" StrokeEndLineCap="Round" StrokeDashCap="Round" StrokeDashOffset="-2" StrokeDashArray="1 0" />
		<Path Data="F1 M 236.48,932.64 L 236.48,930.56"  Stroke="#ff000000" StrokeThickness="0.5" StrokeLineJoin="Round" StrokeStartLineCap="Round" StrokeEndLineCap="Round" StrokeDashCap="Round" StrokeDashOffset="-2" StrokeDashArray="1 0" />
		<Path Data="F1 M 237.12,932.64 L 237.12,930.56"  Stroke="#ff000000" StrokeThickness="0.5" StrokeLineJoin="Round" StrokeStartLineCap="Round" StrokeEndLineCap="Round" StrokeDashCap="Round" StrokeDashOffset="-2" StrokeDashArray="1 0" />
		<Path Data="F1 M 237.92,932.64 L 237.92,930.56"  Stroke="#ff000000" StrokeThickness="0.5" StrokeLineJoin="Round" StrokeStartLineCap="Round" StrokeEndLineCap="Round" StrokeDashCap="Round" StrokeDashOffset="-2" StrokeDashArray="1 0" />
		<Path Data="F1 M 238.56,935.68 L 238.56,930.56"  Stroke="#ff000000" StrokeThickness="0.5" StrokeLineJoin="Round" StrokeStartLineCap="Round" StrokeEndLineCap="Round" StrokeDashCap="Round" StrokeDashOffset="-2" StrokeDashArray="1 0" />
		<Path Data="F1 M 239.2,932.64 L 239.2,930.56"  Stroke="#ff000000" StrokeThickness="0.5" StrokeLineJoin="Round" StrokeStartLineCap="Round" StrokeEndLineCap="Round" StrokeDashCap="Round" StrokeDashOffset="-2" StrokeDashArray="1 0" />
		<Path Data="F1 M 240,932.64 L 240,930.56"  Stroke="#ff000000" StrokeThickness="0.5" StrokeLineJoin="Round" StrokeStartLineCap="Round" StrokeEndLineCap="Round" StrokeDashCap="Round" StrokeDashOffset="-2" StrokeDashArray="1 0" />
		<Path Data="F1 M 240.64,932.64 L 240.64,930.56"  Stroke="#ff000000" StrokeThickness="0.5" StrokeLineJoin="Round" StrokeStartLineCap="Round" StrokeEndLineCap="Round" StrokeDashCap="Round" StrokeDashOffset="-2" StrokeDashArray="1 0" />
		<Path Data="F1 M 241.28,932.64 L 241.28,930.56"  Stroke="#ff000000" StrokeThickness="0.5" StrokeLineJoin="Round" StrokeStartLineCap="Round" StrokeEndLineCap="Round" StrokeDashCap="Round" StrokeDashOffset="-2" StrokeDashArray="1 0" />
		<Path Data="F1 M 242.08,933.92 L 242.08,930.56"  Stroke="#ff000000" StrokeThickness="0.5" StrokeLineJoin="Round" StrokeStartLineCap="Round" StrokeEndLineCap="Round" StrokeDashCap="Round" StrokeDashOffset="-2" StrokeDashArray="1 0" />
		<Path Data="F1 M 242.72,932.64 L 242.72,930.56"  Stroke="#ff000000" StrokeThickness="0.5" StrokeLineJoin="Round" StrokeStartLineCap="Round" StrokeEndLineCap="Round" StrokeDashCap="Round" StrokeDashOffset="-2" StrokeDashArray="1 0" />
		<Path Data="F1 M 243.36,932.64 L 243.36,930.56"  Stroke="#ff000000" StrokeThickness="0.5" StrokeLineJoin="Round" StrokeStartLineCap="Round" StrokeEndLineCap="Round" StrokeDashCap="Round" StrokeDashOffset="-2" StrokeDashArray="1 0" />
		<Path Data="F1 M 244.16,932.64 L 244.16,930.56"  Stroke="#ff000000" StrokeThickness="0.5" StrokeLineJoin="Round" StrokeStartLineCap="Round" StrokeEndLineCap="Round" StrokeDashCap="Round" StrokeDashOffset="-2" StrokeDashArray="1 0" />
		<Path Data="F1 M 244.8,932.64 L 244.8,930.56"  Stroke="#ff000000" StrokeThickness="0.5" StrokeLineJoin="Round" StrokeStartLineCap="Round" StrokeEndLineCap="Round" StrokeDashCap="Round" StrokeDashOffset="-2" StrokeDashArray="1 0" />
		<Path Data="F1 M 245.44,935.68 L 245.44,930.56"  Stroke="#ff000000" StrokeThickness="0.5" StrokeLineJoin="Round" StrokeStartLineCap="Round" StrokeEndLineCap="Round" StrokeDashCap="Round" StrokeDashOffset="-2" StrokeDashArray="1 0" />
		<Path Data="F1 M 246.24,932.64 L 246.24,930.56"  Stroke="#ff000000" StrokeThickness="0.5" StrokeLineJoin="Round" StrokeStartLineCap="Round" StrokeEndLineCap="Round" StrokeDashCap="Round" StrokeDashOffset="-2" StrokeDashArray="1 0" />
		<Path Data="F1 M 246.88,932.64 L 246.88,930.56"  Stroke="#ff000000" StrokeThickness="0.5" StrokeLineJoin="Round" StrokeStartLineCap="Round" StrokeEndLineCap="Round" StrokeDashCap="Round" StrokeDashOffset="-2" StrokeDashArray="1 0" />
		<Path Data="F1 M 247.52,932.64 L 247.52,930.56"  Stroke="#ff000000" StrokeThickness="0.5" StrokeLineJoin="Round" StrokeStartLineCap="Round" StrokeEndLineCap="Round" StrokeDashCap="Round" StrokeDashOffset="-2" StrokeDashArray="1 0" />
		<Path Data="F1 M 248.32,932.64 L 248.32,930.56"  Stroke="#ff000000" StrokeThickness="0.5" StrokeLineJoin="Round" StrokeStartLineCap="Round" StrokeEndLineCap="Round" StrokeDashCap="Round" StrokeDashOffset="-2" StrokeDashArray="1 0" />
		<Path Data="F1 M 248.96,933.92 L 248.96,930.56"  Stroke="#ff000000" StrokeThickness="0.5" StrokeLineJoin="Round" StrokeStartLineCap="Round" StrokeEndLineCap="Round" StrokeDashCap="Round" StrokeDashOffset="-2" StrokeDashArray="1 0" />
		<Path Data="F1 M 249.6,932.64 L 249.6,930.56"  Stroke="#ff000000" StrokeThickness="0.5" StrokeLineJoin="Round" StrokeStartLineCap="Round" StrokeEndLineCap="Round" StrokeDashCap="Round" StrokeDashOffset="-2" StrokeDashArray="1 0" />
		<Path Data="F1 M 250.4,932.64 L 250.4,930.56"  Stroke="#ff000000" StrokeThickness="0.5" StrokeLineJoin="Round" StrokeStartLineCap="Round" StrokeEndLineCap="Round" StrokeDashCap="Round" StrokeDashOffset="-2" StrokeDashArray="1 0" />
		<Path Data="F1 M 251.04,932.64 L 251.04,930.56"  Stroke="#ff000000" StrokeThickness="0.5" StrokeLineJoin="Round" StrokeStartLineCap="Round" StrokeEndLineCap="Round" StrokeDashCap="Round" StrokeDashOffset="-2" StrokeDashArray="1 0" />
		<Path Data="F1 M 251.68,932.64 L 251.68,930.56"  Stroke="#ff000000" StrokeThickness="0.5" StrokeLineJoin="Round" StrokeStartLineCap="Round" StrokeEndLineCap="Round" StrokeDashCap="Round" StrokeDashOffset="-2" StrokeDashArray="1 0" />
		<Path Data="F1 M 252.32,935.68 L 252.32,930.56"  Stroke="#ff000000" StrokeThickness="0.5" StrokeLineJoin="Round" StrokeStartLineCap="Round" StrokeEndLineCap="Round" StrokeDashCap="Round" StrokeDashOffset="-2" StrokeDashArray="1 0" />
	</Canvas>
	<Glyphs Fill="#ff000000" FontUri="/Documents/1/Resources/Fonts/78B4EAC2-2B9E-4EA3-AC4B-66807428A141.odttf" FontRenderingEmSize="9.5176" StyleSimulations="None" OriginX="245.44" OriginY="943.84" Indices="21,49;20,49;19" UnicodeString="210" />
	<Canvas Clip="M 75.52,94.4 L 75.52,961.44 740.32,961.44 740.32,94.4 z" >
		<Path Data="F1 M 253.12,932.64 L 253.12,930.56"  Stroke="#ff000000" StrokeThickness="0.5" StrokeLineJoin="Round" StrokeStartLineCap="Round" StrokeEndLineCap="Round" StrokeDashCap="Round" StrokeDashOffset="-2" StrokeDashArray="1 0" />
		<Path Data="F1 M 253.76,932.64 L 253.76,930.56"  Stroke="#ff000000" StrokeThickness="0.5" StrokeLineJoin="Round" StrokeStartLineCap="Round" StrokeEndLineCap="Round" StrokeDashCap="Round" StrokeDashOffset="-2" StrokeDashArray="1 0" />
		<Path Data="F1 M 254.4,932.64 L 254.4,930.56"  Stroke="#ff000000" StrokeThickness="0.5" StrokeLineJoin="Round" StrokeStartLineCap="Round" StrokeEndLineCap="Round" StrokeDashCap="Round" StrokeDashOffset="-2" StrokeDashArray="1 0" />
		<Path Data="F1 M 255.2,932.64 L 255.2,930.56"  Stroke="#ff000000" StrokeThickness="0.5" StrokeLineJoin="Round" StrokeStartLineCap="Round" StrokeEndLineCap="Round" StrokeDashCap="Round" StrokeDashOffset="-2" StrokeDashArray="1 0" />
		<Path Data="F1 M 255.84,933.92 L 255.84,930.56"  Stroke="#ff000000" StrokeThickness="0.5" StrokeLineJoin="Round" StrokeStartLineCap="Round" StrokeEndLineCap="Round" StrokeDashCap="Round" StrokeDashOffset="-2" StrokeDashArray="1 0" />
		<Path Data="F1 M 256.48,932.64 L 256.48,930.56"  Stroke="#ff000000" StrokeThickness="0.5" StrokeLineJoin="Round" StrokeStartLineCap="Round" StrokeEndLineCap="Round" StrokeDashCap="Round" StrokeDashOffset="-2" StrokeDashArray="1 0" />
		<Path Data="F1 M 257.28,932.64 L 257.28,930.56"  Stroke="#ff000000" StrokeThickness="0.5" StrokeLineJoin="Round" StrokeStartLineCap="Round" StrokeEndLineCap="Round" StrokeDashCap="Round" StrokeDashOffset="-2" StrokeDashArray="1 0" />
		<Path Data="F1 M 257.92,932.64 L 257.92,930.56"  Stroke="#ff000000" StrokeThickness="0.5" StrokeLineJoin="Round" StrokeStartLineCap="Round" StrokeEndLineCap="Round" StrokeDashCap="Round" StrokeDashOffset="-2" StrokeDashArray="1 0" />
		<Path Data="F1 M 258.56,932.64 L 258.56,930.56"  Stroke="#ff000000" StrokeThickness="0.5" StrokeLineJoin="Round" StrokeStartLineCap="Round" StrokeEndLineCap="Round" StrokeDashCap="Round" StrokeDashOffset="-2" StrokeDashArray="1 0" />
		<Path Data="F1 M 259.36,935.68 L 259.36,930.56"  Stroke="#ff000000" StrokeThickness="0.5" StrokeLineJoin="Round" StrokeStartLineCap="Round" StrokeEndLineCap="Round" StrokeDashCap="Round" StrokeDashOffset="-2" StrokeDashArray="1 0" />
		<Path Data="F1 M 260,932.64 L 260,930.56"  Stroke="#ff000000" StrokeThickness="0.5" StrokeLineJoin="Round" StrokeStartLineCap="Round" StrokeEndLineCap="Round" StrokeDashCap="Round" StrokeDashOffset="-2" StrokeDashArray="1 0" />
		<Path Data="F1 M 260.64,932.64 L 260.64,930.56"  Stroke="#ff000000" StrokeThickness="0.5" StrokeLineJoin="Round" StrokeStartLineCap="Round" StrokeEndLineCap="Round" StrokeDashCap="Round" StrokeDashOffset="-2" StrokeDashArray="1 0" />
		<Path Data="F1 M 261.44,932.64 L 261.44,930.56"  Stroke="#ff000000" StrokeThickness="0.5" StrokeLineJoin="Round" StrokeStartLineCap="Round" StrokeEndLineCap="Round" StrokeDashCap="Round" StrokeDashOffset="-2" StrokeDashArray="1 0" />
		<Path Data="F1 M 262.08,932.64 L 262.08,930.56"  Stroke="#ff000000" StrokeThickness="0.5" StrokeLineJoin="Round" StrokeStartLineCap="Round" StrokeEndLineCap="Round" StrokeDashCap="Round" StrokeDashOffset="-2" StrokeDashArray="1 0" />
		<Path Data="F1 M 262.72,933.92 L 262.72,930.56"  Stroke="#ff000000" StrokeThickness="0.5" StrokeLineJoin="Round" StrokeStartLineCap="Round" StrokeEndLineCap="Round" StrokeDashCap="Round" StrokeDashOffset="-2" StrokeDashArray="1 0" />
		<Path Data="F1 M 263.52,932.64 L 263.52,930.56"  Stroke="#ff000000" StrokeThickness="0.5" StrokeLineJoin="Round" StrokeStartLineCap="Round" StrokeEndLineCap="Round" StrokeDashCap="Round" StrokeDashOffset="-2" StrokeDashArray="1 0" />
		<Path Data="F1 M 264.16,932.64 L 264.16,930.56"  Stroke="#ff000000" StrokeThickness="0.5" StrokeLineJoin="Round" StrokeStartLineCap="Round" StrokeEndLineCap="Round" StrokeDashCap="Round" StrokeDashOffset="-2" StrokeDashArray="1 0" />
		<Path Data="F1 M 264.8,932.64 L 264.8,930.56"  Stroke="#ff000000" StrokeThickness="0.5" StrokeLineJoin="Round" StrokeStartLineCap="Round" StrokeEndLineCap="Round" StrokeDashCap="Round" StrokeDashOffset="-2" StrokeDashArray="1 0" />
		<Path Data="F1 M 265.6,932.64 L 265.6,930.56"  Stroke="#ff000000" StrokeThickness="0.5" StrokeLineJoin="Round" StrokeStartLineCap="Round" StrokeEndLineCap="Round" StrokeDashCap="Round" StrokeDashOffset="-2" StrokeDashArray="1 0" />
		<Path Data="F1 M 266.24,935.68 L 266.24,930.56"  Stroke="#ff000000" StrokeThickness="0.5" StrokeLineJoin="Round" StrokeStartLineCap="Round" StrokeEndLineCap="Round" StrokeDashCap="Round" StrokeDashOffset="-2" StrokeDashArray="1 0" />
		<Path Data="F1 M 266.88,932.64 L 266.88,930.56"  Stroke="#ff000000" StrokeThickness="0.5" StrokeLineJoin="Round" StrokeStartLineCap="Round" StrokeEndLineCap="Round" StrokeDashCap="Round" StrokeDashOffset="-2" StrokeDashArray="1 0" />
		<Path Data="F1 M 267.68,932.64 L 267.68,930.56"  Stroke="#ff000000" StrokeThickness="0.5" StrokeLineJoin="Round" StrokeStartLineCap="Round" StrokeEndLineCap="Round" StrokeDashCap="Round" StrokeDashOffset="-2" StrokeDashArray="1 0" />
		<Path Data="F1 M 268.32,932.64 L 268.32,930.56"  Stroke="#ff000000" StrokeThickness="0.5" StrokeLineJoin="Round" StrokeStartLineCap="Round" StrokeEndLineCap="Round" StrokeDashCap="Round" StrokeDashOffset="-2" StrokeDashArray="1 0" />
		<Path Data="F1 M 268.96,932.64 L 268.96,930.56"  Stroke="#ff000000" StrokeThickness="0.5" StrokeLineJoin="Round" StrokeStartLineCap="Round" StrokeEndLineCap="Round" StrokeDashCap="Round" StrokeDashOffset="-2" StrokeDashArray="1 0" />
		<Path Data="F1 M 269.6,933.92 L 269.6,930.56"  Stroke="#ff000000" StrokeThickness="0.5" StrokeLineJoin="Round" StrokeStartLineCap="Round" StrokeEndLineCap="Round" StrokeDashCap="Round" StrokeDashOffset="-2" StrokeDashArray="1 0" />
		<Path Data="F1 M 270.4,932.64 L 270.4,930.56"  Stroke="#ff000000" StrokeThickness="0.5" StrokeLineJoin="Round" StrokeStartLineCap="Round" StrokeEndLineCap="Round" StrokeDashCap="Round" StrokeDashOffset="-2" StrokeDashArray="1 0" />
		<Path Data="F1 M 271.04,932.64 L 271.04,930.56"  Stroke="#ff000000" StrokeThickness="0.5" StrokeLineJoin="Round" StrokeStartLineCap="Round" StrokeEndLineCap="Round" StrokeDashCap="Round" StrokeDashOffset="-2" StrokeDashArray="1 0" />
		<Path Data="F1 M 271.68,932.64 L 271.68,930.56"  Stroke="#ff000000" StrokeThickness="0.5" StrokeLineJoin="Round" StrokeStartLineCap="Round" StrokeEndLineCap="Round" StrokeDashCap="Round" StrokeDashOffset="-2" StrokeDashArray="1 0" />
		<Path Data="F1 M 272.48,932.64 L 272.48,930.56"  Stroke="#ff000000" StrokeThickness="0.5" StrokeLineJoin="Round" StrokeStartLineCap="Round" StrokeEndLineCap="Round" StrokeDashCap="Round" StrokeDashOffset="-2" StrokeDashArray="1 0" />
		<Path Data="F1 M 273.12,935.68 L 273.12,930.56"  Stroke="#ff000000" StrokeThickness="0.5" StrokeLineJoin="Round" StrokeStartLineCap="Round" StrokeEndLineCap="Round" StrokeDashCap="Round" StrokeDashOffset="-2" StrokeDashArray="1 0" />
		<Path Data="F1 M 273.76,932.64 L 273.76,930.56"  Stroke="#ff000000" StrokeThickness="0.5" StrokeLineJoin="Round" StrokeStartLineCap="Round" StrokeEndLineCap="Round" StrokeDashCap="Round" StrokeDashOffset="-2" StrokeDashArray="1 0" />
		<Path Data="F1 M 274.56,932.64 L 274.56,930.56"  Stroke="#ff000000" StrokeThickness="0.5" StrokeLineJoin="Round" StrokeStartLineCap="Round" StrokeEndLineCap="Round" StrokeDashCap="Round" StrokeDashOffset="-2" StrokeDashArray="1 0" />
		<Path Data="F1 M 275.2,932.64 L 275.2,930.56"  Stroke="#ff000000" StrokeThickness="0.5" StrokeLineJoin="Round" StrokeStartLineCap="Round" StrokeEndLineCap="Round" StrokeDashCap="Round" StrokeDashOffset="-2" StrokeDashArray="1 0" />
		<Path Data="F1 M 275.84,932.64 L 275.84,930.56"  Stroke="#ff000000" StrokeThickness="0.5" StrokeLineJoin="Round" StrokeStartLineCap="Round" StrokeEndLineCap="Round" StrokeDashCap="Round" StrokeDashOffset="-2" StrokeDashArray="1 0" />
		<Path Data="F1 M 276.64,933.92 L 276.64,930.56"  Stroke="#ff000000" StrokeThickness="0.5" StrokeLineJoin="Round" StrokeStartLineCap="Round" StrokeEndLineCap="Round" StrokeDashCap="Round" StrokeDashOffset="-2" StrokeDashArray="1 0" />
		<Path Data="F1 M 277.28,932.64 L 277.28,930.56"  Stroke="#ff000000" StrokeThickness="0.5" StrokeLineJoin="Round" StrokeStartLineCap="Round" StrokeEndLineCap="Round" StrokeDashCap="Round" StrokeDashOffset="-2" StrokeDashArray="1 0" />
		<Path Data="F1 M 277.92,932.64 L 277.92,930.56"  Stroke="#ff000000" StrokeThickness="0.5" StrokeLineJoin="Round" StrokeStartLineCap="Round" StrokeEndLineCap="Round" StrokeDashCap="Round" StrokeDashOffset="-2" StrokeDashArray="1 0" />
		<Path Data="F1 M 278.72,932.64 L 278.72,930.56"  Stroke="#ff000000" StrokeThickness="0.5" StrokeLineJoin="Round" StrokeStartLineCap="Round" StrokeEndLineCap="Round" StrokeDashCap="Round" StrokeDashOffset="-2" StrokeDashArray="1 0" />
		<Path Data="F1 M 279.36,932.64 L 279.36,930.56"  Stroke="#ff000000" StrokeThickness="0.5" StrokeLineJoin="Round" StrokeStartLineCap="Round" StrokeEndLineCap="Round" StrokeDashCap="Round" StrokeDashOffset="-2" StrokeDashArray="1 0" />
		<Path Data="F1 M 280,935.68 L 280,930.56"  Stroke="#ff000000" StrokeThickness="0.5" StrokeLineJoin="Round" StrokeStartLineCap="Round" StrokeEndLineCap="Round" StrokeDashCap="Round" StrokeDashOffset="-2" StrokeDashArray="1 0" />
	</Canvas>
	<Glyphs Fill="#ff000000" FontUri="/Documents/1/Resources/Fonts/78B4EAC2-2B9E-4EA3-AC4B-66807428A141.odttf" FontRenderingEmSize="9.5176" StyleSimulations="None" OriginX="273.12" OriginY="943.84" Indices="21,49;24,49;19" UnicodeString="250" />
	<Canvas Clip="M 75.52,94.4 L 75.52,961.44 740.32,961.44 740.32,94.4 z" >
		<Path Data="F1 M 280.8,932.64 L 280.8,930.56"  Stroke="#ff000000" StrokeThickness="0.5" StrokeLineJoin="Round" StrokeStartLineCap="Round" StrokeEndLineCap="Round" StrokeDashCap="Round" StrokeDashOffset="-2" StrokeDashArray="1 0" />
		<Path Data="F1 M 281.44,932.64 L 281.44,930.56"  Stroke="#ff000000" StrokeThickness="0.5" StrokeLineJoin="Round" StrokeStartLineCap="Round" StrokeEndLineCap="Round" StrokeDashCap="Round" StrokeDashOffset="-2" StrokeDashArray="1 0" />
		<Path Data="F1 M 282.08,932.64 L 282.08,930.56"  Stroke="#ff000000" StrokeThickness="0.5" StrokeLineJoin="Round" StrokeStartLineCap="Round" StrokeEndLineCap="Round" StrokeDashCap="Round" StrokeDashOffset="-2" StrokeDashArray="1 0" />
		<Path Data="F1 M 282.88,932.64 L 282.88,930.56"  Stroke="#ff000000" StrokeThickness="0.5" StrokeLineJoin="Round" StrokeStartLineCap="Round" StrokeEndLineCap="Round" StrokeDashCap="Round" StrokeDashOffset="-2" StrokeDashArray="1 0" />
		<Path Data="F1 M 283.52,933.92 L 283.52,930.56"  Stroke="#ff000000" StrokeThickness="0.5" StrokeLineJoin="Round" StrokeStartLineCap="Round" StrokeEndLineCap="Round" StrokeDashCap="Round" StrokeDashOffset="-2" StrokeDashArray="1 0" />
		<Path Data="F1 M 284.16,932.64 L 284.16,930.56"  Stroke="#ff000000" StrokeThickness="0.5" StrokeLineJoin="Round" StrokeStartLineCap="Round" StrokeEndLineCap="Round" StrokeDashCap="Round" StrokeDashOffset="-2" StrokeDashArray="1 0" />
		<Path Data="F1 M 284.96,932.64 L 284.96,930.56"  Stroke="#ff000000" StrokeThickness="0.5" StrokeLineJoin="Round" StrokeStartLineCap="Round" StrokeEndLineCap="Round" StrokeDashCap="Round" StrokeDashOffset="-2" StrokeDashArray="1 0" />
		<Path Data="F1 M 285.6,932.64 L 285.6,930.56"  Stroke="#ff000000" StrokeThickness="0.5" StrokeLineJoin="Round" StrokeStartLineCap="Round" StrokeEndLineCap="Round" StrokeDashCap="Round" StrokeDashOffset="-2" StrokeDashArray="1 0" />
		<Path Data="F1 M 286.24,932.64 L 286.24,930.56"  Stroke="#ff000000" StrokeThickness="0.5" StrokeLineJoin="Round" StrokeStartLineCap="Round" StrokeEndLineCap="Round" StrokeDashCap="Round" StrokeDashOffset="-2" StrokeDashArray="1 0" />
		<Path Data="F1 M 286.88,935.68 L 286.88,930.56"  Stroke="#ff000000" StrokeThickness="0.5" StrokeLineJoin="Round" StrokeStartLineCap="Round" StrokeEndLineCap="Round" StrokeDashCap="Round" StrokeDashOffset="-2" StrokeDashArray="1 0" />
		<Path Data="F1 M 287.68,932.64 L 287.68,930.56"  Stroke="#ff000000" StrokeThickness="0.5" StrokeLineJoin="Round" StrokeStartLineCap="Round" StrokeEndLineCap="Round" StrokeDashCap="Round" StrokeDashOffset="-2" StrokeDashArray="1 0" />
		<Path Data="F1 M 288.32,932.64 L 288.32,930.56"  Stroke="#ff000000" StrokeThickness="0.5" StrokeLineJoin="Round" StrokeStartLineCap="Round" StrokeEndLineCap="Round" StrokeDashCap="Round" StrokeDashOffset="-2" StrokeDashArray="1 0" />
		<Path Data="F1 M 288.96,932.64 L 288.96,930.56"  Stroke="#ff000000" StrokeThickness="0.5" StrokeLineJoin="Round" StrokeStartLineCap="Round" StrokeEndLineCap="Round" StrokeDashCap="Round" StrokeDashOffset="-2" StrokeDashArray="1 0" />
		<Path Data="F1 M 289.76,932.64 L 289.76,930.56"  Stroke="#ff000000" StrokeThickness="0.5" StrokeLineJoin="Round" StrokeStartLineCap="Round" StrokeEndLineCap="Round" StrokeDashCap="Round" StrokeDashOffset="-2" StrokeDashArray="1 0" />
		<Path Data="F1 M 290.4,933.92 L 290.4,930.56"  Stroke="#ff000000" StrokeThickness="0.5" StrokeLineJoin="Round" StrokeStartLineCap="Round" StrokeEndLineCap="Round" StrokeDashCap="Round" StrokeDashOffset="-2" StrokeDashArray="1 0" />
		<Path Data="F1 M 291.04,932.64 L 291.04,930.56"  Stroke="#ff000000" StrokeThickness="0.5" StrokeLineJoin="Round" StrokeStartLineCap="Round" StrokeEndLineCap="Round" StrokeDashCap="Round" StrokeDashOffset="-2" StrokeDashArray="1 0" />
		<Path Data="F1 M 291.84,932.64 L 291.84,930.56"  Stroke="#ff000000" StrokeThickness="0.5" StrokeLineJoin="Round" StrokeStartLineCap="Round" StrokeEndLineCap="Round" StrokeDashCap="Round" StrokeDashOffset="-2" StrokeDashArray="1 0" />
		<Path Data="F1 M 292.48,932.64 L 292.48,930.56"  Stroke="#ff000000" StrokeThickness="0.5" StrokeLineJoin="Round" StrokeStartLineCap="Round" StrokeEndLineCap="Round" StrokeDashCap="Round" StrokeDashOffset="-2" StrokeDashArray="1 0" />
		<Path Data="F1 M 293.12,932.64 L 293.12,930.56"  Stroke="#ff000000" StrokeThickness="0.5" StrokeLineJoin="Round" StrokeStartLineCap="Round" StrokeEndLineCap="Round" StrokeDashCap="Round" StrokeDashOffset="-2" StrokeDashArray="1 0" />
		<Path Data="F1 M 293.92,935.68 L 293.92,930.56"  Stroke="#ff000000" StrokeThickness="0.5" StrokeLineJoin="Round" StrokeStartLineCap="Round" StrokeEndLineCap="Round" StrokeDashCap="Round" StrokeDashOffset="-2" StrokeDashArray="1 0" />
		<Path Data="F1 M 294.56,932.64 L 294.56,930.56"  Stroke="#ff000000" StrokeThickness="0.5" StrokeLineJoin="Round" StrokeStartLineCap="Round" StrokeEndLineCap="Round" StrokeDashCap="Round" StrokeDashOffset="-2" StrokeDashArray="1 0" />
		<Path Data="F1 M 295.2,932.64 L 295.2,930.56"  Stroke="#ff000000" StrokeThickness="0.5" StrokeLineJoin="Round" StrokeStartLineCap="Round" StrokeEndLineCap="Round" StrokeDashCap="Round" StrokeDashOffset="-2" StrokeDashArray="1 0" />
		<Path Data="F1 M 296,932.64 L 296,930.56"  Stroke="#ff000000" StrokeThickness="0.5" StrokeLineJoin="Round" StrokeStartLineCap="Round" StrokeEndLineCap="Round" StrokeDashCap="Round" StrokeDashOffset="-2" StrokeDashArray="1 0" />
		<Path Data="F1 M 296.64,932.64 L 296.64,930.56"  Stroke="#ff000000" StrokeThickness="0.5" StrokeLineJoin="Round" StrokeStartLineCap="Round" StrokeEndLineCap="Round" StrokeDashCap="Round" StrokeDashOffset="-2" StrokeDashArray="1 0" />
		<Path Data="F1 M 297.28,933.92 L 297.28,930.56"  Stroke="#ff000000" StrokeThickness="0.5" StrokeLineJoin="Round" StrokeStartLineCap="Round" StrokeEndLineCap="Round" StrokeDashCap="Round" StrokeDashOffset="-2" StrokeDashArray="1 0" />
		<Path Data="F1 M 298.08,932.64 L 298.08,930.56"  Stroke="#ff000000" StrokeThickness="0.5" StrokeLineJoin="Round" StrokeStartLineCap="Round" StrokeEndLineCap="Round" StrokeDashCap="Round" StrokeDashOffset="-2" StrokeDashArray="1 0" />
		<Path Data="F1 M 298.72,932.64 L 298.72,930.56"  Stroke="#ff000000" StrokeThickness="0.5" StrokeLineJoin="Round" StrokeStartLineCap="Round" StrokeEndLineCap="Round" StrokeDashCap="Round" StrokeDashOffset="-2" StrokeDashArray="1 0" />
		<Path Data="F1 M 299.36,932.64 L 299.36,930.56"  Stroke="#ff000000" StrokeThickness="0.5" StrokeLineJoin="Round" StrokeStartLineCap="Round" StrokeEndLineCap="Round" StrokeDashCap="Round" StrokeDashOffset="-2" StrokeDashArray="1 0" />
		<Path Data="F1 M 300.16,932.64 L 300.16,930.56"  Stroke="#ff000000" StrokeThickness="0.5" StrokeLineJoin="Round" StrokeStartLineCap="Round" StrokeEndLineCap="Round" StrokeDashCap="Round" StrokeDashOffset="-2" StrokeDashArray="1 0" />
		<Path Data="F1 M 300.8,935.68 L 300.8,930.56"  Stroke="#ff000000" StrokeThickness="0.5" StrokeLineJoin="Round" StrokeStartLineCap="Round" StrokeEndLineCap="Round" StrokeDashCap="Round" StrokeDashOffset="-2" StrokeDashArray="1 0" />
		<Path Data="F1 M 301.44,932.64 L 301.44,930.56"  Stroke="#ff000000" StrokeThickness="0.5" StrokeLineJoin="Round" StrokeStartLineCap="Round" StrokeEndLineCap="Round" StrokeDashCap="Round" StrokeDashOffset="-2" StrokeDashArray="1 0" />
		<Path Data="F1 M 302.24,932.64 L 302.24,930.56"  Stroke="#ff000000" StrokeThickness="0.5" StrokeLineJoin="Round" StrokeStartLineCap="Round" StrokeEndLineCap="Round" StrokeDashCap="Round" StrokeDashOffset="-2" StrokeDashArray="1 0" />
		<Path Data="F1 M 302.88,932.64 L 302.88,930.56"  Stroke="#ff000000" StrokeThickness="0.5" StrokeLineJoin="Round" StrokeStartLineCap="Round" StrokeEndLineCap="Round" StrokeDashCap="Round" StrokeDashOffset="-2" StrokeDashArray="1 0" />
		<Path Data="F1 M 303.52,932.64 L 303.52,930.56"  Stroke="#ff000000" StrokeThickness="0.5" StrokeLineJoin="Round" StrokeStartLineCap="Round" StrokeEndLineCap="Round" StrokeDashCap="Round" StrokeDashOffset="-2" StrokeDashArray="1 0" />
		<Path Data="F1 M 304.32,933.92 L 304.32,930.56"  Stroke="#ff000000" StrokeThickness="0.5" StrokeLineJoin="Round" StrokeStartLineCap="Round" StrokeEndLineCap="Round" StrokeDashCap="Round" StrokeDashOffset="-2" StrokeDashArray="1 0" />
		<Path Data="F1 M 304.96,932.64 L 304.96,930.56"  Stroke="#ff000000" StrokeThickness="0.5" StrokeLineJoin="Round" StrokeStartLineCap="Round" StrokeEndLineCap="Round" StrokeDashCap="Round" StrokeDashOffset="-2" StrokeDashArray="1 0" />
		<Path Data="F1 M 305.6,932.64 L 305.6,930.56"  Stroke="#ff000000" StrokeThickness="0.5" StrokeLineJoin="Round" StrokeStartLineCap="Round" StrokeEndLineCap="Round" StrokeDashCap="Round" StrokeDashOffset="-2" StrokeDashArray="1 0" />
		<Path Data="F1 M 306.24,932.64 L 306.24,930.56"  Stroke="#ff000000" StrokeThickness="0.5" StrokeLineJoin="Round" StrokeStartLineCap="Round" StrokeEndLineCap="Round" StrokeDashCap="Round" StrokeDashOffset="-2" StrokeDashArray="1 0" />
		<Path Data="F1 M 307.04,932.64 L 307.04,930.56"  Stroke="#ff000000" StrokeThickness="0.5" StrokeLineJoin="Round" StrokeStartLineCap="Round" StrokeEndLineCap="Round" StrokeDashCap="Round" StrokeDashOffset="-2" StrokeDashArray="1 0" />
		<Path Data="F1 M 307.68,935.68 L 307.68,930.56"  Stroke="#ff000000" StrokeThickness="0.5" StrokeLineJoin="Round" StrokeStartLineCap="Round" StrokeEndLineCap="Round" StrokeDashCap="Round" StrokeDashOffset="-2" StrokeDashArray="1 0" />
	</Canvas>
	<Glyphs Fill="#ff000000" FontUri="/Documents/1/Resources/Fonts/78B4EAC2-2B9E-4EA3-AC4B-66807428A141.odttf" FontRenderingEmSize="9.5176" StyleSimulations="None" OriginX="300.8" OriginY="943.84" Indices="21,49;28,49;19" UnicodeString="290" />
	<Canvas Clip="M 75.52,94.4 L 75.52,961.44 740.32,961.44 740.32,94.4 z" >
		<Path Data="F1 M 308.32,932.64 L 308.32,930.56"  Stroke="#ff000000" StrokeThickness="0.5" StrokeLineJoin="Round" StrokeStartLineCap="Round" StrokeEndLineCap="Round" StrokeDashCap="Round" StrokeDashOffset="-2" StrokeDashArray="1 0" />
		<Path Data="F1 M 309.12,932.64 L 309.12,930.56"  Stroke="#ff000000" StrokeThickness="0.5" StrokeLineJoin="Round" StrokeStartLineCap="Round" StrokeEndLineCap="Round" StrokeDashCap="Round" StrokeDashOffset="-2" StrokeDashArray="1 0" />
		<Path Data="F1 M 309.76,932.64 L 309.76,930.56"  Stroke="#ff000000" StrokeThickness="0.5" StrokeLineJoin="Round" StrokeStartLineCap="Round" StrokeEndLineCap="Round" StrokeDashCap="Round" StrokeDashOffset="-2" StrokeDashArray="1 0" />
		<Path Data="F1 M 310.4,932.64 L 310.4,930.56"  Stroke="#ff000000" StrokeThickness="0.5" StrokeLineJoin="Round" StrokeStartLineCap="Round" StrokeEndLineCap="Round" StrokeDashCap="Round" StrokeDashOffset="-2" StrokeDashArray="1 0" />
		<Path Data="F1 M 311.2,933.92 L 311.2,930.56"  Stroke="#ff000000" StrokeThickness="0.5" StrokeLineJoin="Round" StrokeStartLineCap="Round" StrokeEndLineCap="Round" StrokeDashCap="Round" StrokeDashOffset="-2" StrokeDashArray="1 0" />
		<Path Data="F1 M 311.84,932.64 L 311.84,930.56"  Stroke="#ff000000" StrokeThickness="0.5" StrokeLineJoin="Round" StrokeStartLineCap="Round" StrokeEndLineCap="Round" StrokeDashCap="Round" StrokeDashOffset="-2" StrokeDashArray="1 0" />
		<Path Data="F1 M 312.48,932.64 L 312.48,930.56"  Stroke="#ff000000" StrokeThickness="0.5" StrokeLineJoin="Round" StrokeStartLineCap="Round" StrokeEndLineCap="Round" StrokeDashCap="Round" StrokeDashOffset="-2" StrokeDashArray="1 0" />
		<Path Data="F1 M 313.28,932.64 L 313.28,930.56"  Stroke="#ff000000" StrokeThickness="0.5" StrokeLineJoin="Round" StrokeStartLineCap="Round" StrokeEndLineCap="Round" StrokeDashCap="Round" StrokeDashOffset="-2" StrokeDashArray="1 0" />
		<Path Data="F1 M 313.92,932.64 L 313.92,930.56"  Stroke="#ff000000" StrokeThickness="0.5" StrokeLineJoin="Round" StrokeStartLineCap="Round" StrokeEndLineCap="Round" StrokeDashCap="Round" StrokeDashOffset="-2" StrokeDashArray="1 0" />
		<Path Data="F1 M 314.56,935.68 L 314.56,930.56"  Stroke="#ff000000" StrokeThickness="0.5" StrokeLineJoin="Round" StrokeStartLineCap="Round" StrokeEndLineCap="Round" StrokeDashCap="Round" StrokeDashOffset="-2" StrokeDashArray="1 0" />
		<Path Data="F1 M 315.36,932.64 L 315.36,930.56"  Stroke="#ff000000" StrokeThickness="0.5" StrokeLineJoin="Round" StrokeStartLineCap="Round" StrokeEndLineCap="Round" StrokeDashCap="Round" StrokeDashOffset="-2" StrokeDashArray="1 0" />
		<Path Data="F1 M 316,932.64 L 316,930.56"  Stroke="#ff000000" StrokeThickness="0.5" StrokeLineJoin="Round" StrokeStartLineCap="Round" StrokeEndLineCap="Round" StrokeDashCap="Round" StrokeDashOffset="-2" StrokeDashArray="1 0" />
		<Path Data="F1 M 316.64,932.64 L 316.64,930.56"  Stroke="#ff000000" StrokeThickness="0.5" StrokeLineJoin="Round" StrokeStartLineCap="Round" StrokeEndLineCap="Round" StrokeDashCap="Round" StrokeDashOffset="-2" StrokeDashArray="1 0" />
		<Path Data="F1 M 317.44,932.64 L 317.44,930.56"  Stroke="#ff000000" StrokeThickness="0.5" StrokeLineJoin="Round" StrokeStartLineCap="Round" StrokeEndLineCap="Round" StrokeDashCap="Round" StrokeDashOffset="-2" StrokeDashArray="1 0" />
		<Path Data="F1 M 318.08,933.92 L 318.08,930.56"  Stroke="#ff000000" StrokeThickness="0.5" StrokeLineJoin="Round" StrokeStartLineCap="Round" StrokeEndLineCap="Round" StrokeDashCap="Round" StrokeDashOffset="-2" StrokeDashArray="1 0" />
		<Path Data="F1 M 318.72,932.64 L 318.72,930.56"  Stroke="#ff000000" StrokeThickness="0.5" StrokeLineJoin="Round" StrokeStartLineCap="Round" StrokeEndLineCap="Round" StrokeDashCap="Round" StrokeDashOffset="-2" StrokeDashArray="1 0" />
		<Path Data="F1 M 319.52,932.64 L 319.52,930.56"  Stroke="#ff000000" StrokeThickness="0.5" StrokeLineJoin="Round" StrokeStartLineCap="Round" StrokeEndLineCap="Round" StrokeDashCap="Round" StrokeDashOffset="-2" StrokeDashArray="1 0" />
		<Path Data="F1 M 320.16,932.64 L 320.16,930.56"  Stroke="#ff000000" StrokeThickness="0.5" StrokeLineJoin="Round" StrokeStartLineCap="Round" StrokeEndLineCap="Round" StrokeDashCap="Round" StrokeDashOffset="-2" StrokeDashArray="1 0" />
		<Path Data="F1 M 320.8,932.64 L 320.8,930.56"  Stroke="#ff000000" StrokeThickness="0.5" StrokeLineJoin="Round" StrokeStartLineCap="Round" StrokeEndLineCap="Round" StrokeDashCap="Round" StrokeDashOffset="-2" StrokeDashArray="1 0" />
		<Path Data="F1 M 321.6,935.68 L 321.6,930.56"  Stroke="#ff000000" StrokeThickness="0.5" StrokeLineJoin="Round" StrokeStartLineCap="Round" StrokeEndLineCap="Round" StrokeDashCap="Round" StrokeDashOffset="-2" StrokeDashArray="1 0" />
		<Path Data="F1 M 322.24,932.64 L 322.24,930.56"  Stroke="#ff000000" StrokeThickness="0.5" StrokeLineJoin="Round" StrokeStartLineCap="Round" StrokeEndLineCap="Round" StrokeDashCap="Round" StrokeDashOffset="-2" StrokeDashArray="1 0" />
		<Path Data="F1 M 322.88,932.64 L 322.88,930.56"  Stroke="#ff000000" StrokeThickness="0.5" StrokeLineJoin="Round" StrokeStartLineCap="Round" StrokeEndLineCap="Round" StrokeDashCap="Round" StrokeDashOffset="-2" StrokeDashArray="1 0" />
		<Path Data="F1 M 323.52,932.64 L 323.52,930.56"  Stroke="#ff000000" StrokeThickness="0.5" StrokeLineJoin="Round" StrokeStartLineCap="Round" StrokeEndLineCap="Round" StrokeDashCap="Round" StrokeDashOffset="-2" StrokeDashArray="1 0" />
		<Path Data="F1 M 324.32,932.64 L 324.32,930.56"  Stroke="#ff000000" StrokeThickness="0.5" StrokeLineJoin="Round" StrokeStartLineCap="Round" StrokeEndLineCap="Round" StrokeDashCap="Round" StrokeDashOffset="-2" StrokeDashArray="1 0" />
		<Path Data="F1 M 324.96,933.92 L 324.96,930.56"  Stroke="#ff000000" StrokeThickness="0.5" StrokeLineJoin="Round" StrokeStartLineCap="Round" StrokeEndLineCap="Round" StrokeDashCap="Round" StrokeDashOffset="-2" StrokeDashArray="1 0" />
		<Path Data="F1 M 325.6,932.64 L 325.6,930.56"  Stroke="#ff000000" StrokeThickness="0.5" StrokeLineJoin="Round" StrokeStartLineCap="Round" StrokeEndLineCap="Round" StrokeDashCap="Round" StrokeDashOffset="-2" StrokeDashArray="1 0" />
		<Path Data="F1 M 326.4,932.64 L 326.4,930.56"  Stroke="#ff000000" StrokeThickness="0.5" StrokeLineJoin="Round" StrokeStartLineCap="Round" StrokeEndLineCap="Round" StrokeDashCap="Round" StrokeDashOffset="-2" StrokeDashArray="1 0" />
		<Path Data="F1 M 327.04,932.64 L 327.04,930.56"  Stroke="#ff000000" StrokeThickness="0.5" StrokeLineJoin="Round" StrokeStartLineCap="Round" StrokeEndLineCap="Round" StrokeDashCap="Round" StrokeDashOffset="-2" StrokeDashArray="1 0" />
		<Path Data="F1 M 327.68,932.64 L 327.68,930.56"  Stroke="#ff000000" StrokeThickness="0.5" StrokeLineJoin="Round" StrokeStartLineCap="Round" StrokeEndLineCap="Round" StrokeDashCap="Round" StrokeDashOffset="-2" StrokeDashArray="1 0" />
		<Path Data="F1 M 328.48,935.68 L 328.48,930.56"  Stroke="#ff000000" StrokeThickness="0.5" StrokeLineJoin="Round" StrokeStartLineCap="Round" StrokeEndLineCap="Round" StrokeDashCap="Round" StrokeDashOffset="-2" StrokeDashArray="1 0" />
		<Path Data="F1 M 329.12,932.64 L 329.12,930.56"  Stroke="#ff000000" StrokeThickness="0.5" StrokeLineJoin="Round" StrokeStartLineCap="Round" StrokeEndLineCap="Round" StrokeDashCap="Round" StrokeDashOffset="-2" StrokeDashArray="1 0" />
		<Path Data="F1 M 329.76,932.64 L 329.76,930.56"  Stroke="#ff000000" StrokeThickness="0.5" StrokeLineJoin="Round" StrokeStartLineCap="Round" StrokeEndLineCap="Round" StrokeDashCap="Round" StrokeDashOffset="-2" StrokeDashArray="1 0" />
		<Path Data="F1 M 330.56,932.64 L 330.56,930.56"  Stroke="#ff000000" StrokeThickness="0.5" StrokeLineJoin="Round" StrokeStartLineCap="Round" StrokeEndLineCap="Round" StrokeDashCap="Round" StrokeDashOffset="-2" StrokeDashArray="1 0" />
		<Path Data="F1 M 331.2,932.64 L 331.2,930.56"  Stroke="#ff000000" StrokeThickness="0.5" StrokeLineJoin="Round" StrokeStartLineCap="Round" StrokeEndLineCap="Round" StrokeDashCap="Round" StrokeDashOffset="-2" StrokeDashArray="1 0" />
		<Path Data="F1 M 331.84,933.92 L 331.84,930.56"  Stroke="#ff000000" StrokeThickness="0.5" StrokeLineJoin="Round" StrokeStartLineCap="Round" StrokeEndLineCap="Round" StrokeDashCap="Round" StrokeDashOffset="-2" StrokeDashArray="1 0" />
		<Path Data="F1 M 332.64,932.64 L 332.64,930.56"  Stroke="#ff000000" StrokeThickness="0.5" StrokeLineJoin="Round" StrokeStartLineCap="Round" StrokeEndLineCap="Round" StrokeDashCap="Round" StrokeDashOffset="-2" StrokeDashArray="1 0" />
		<Path Data="F1 M 333.28,932.64 L 333.28,930.56"  Stroke="#ff000000" StrokeThickness="0.5" StrokeLineJoin="Round" StrokeStartLineCap="Round" StrokeEndLineCap="Round" StrokeDashCap="Round" StrokeDashOffset="-2" StrokeDashArray="1 0" />
		<Path Data="F1 M 333.92,932.64 L 333.92,930.56"  Stroke="#ff000000" StrokeThickness="0.5" StrokeLineJoin="Round" StrokeStartLineCap="Round" StrokeEndLineCap="Round" StrokeDashCap="Round" StrokeDashOffset="-2" StrokeDashArray="1 0" />
		<Path Data="F1 M 334.72,932.64 L 334.72,930.56"  Stroke="#ff000000" StrokeThickness="0.5" StrokeLineJoin="Round" StrokeStartLineCap="Round" StrokeEndLineCap="Round" StrokeDashCap="Round" StrokeDashOffset="-2" StrokeDashArray="1 0" />
		<Path Data="F1 M 335.36,935.68 L 335.36,930.56"  Stroke="#ff000000" StrokeThickness="0.5" StrokeLineJoin="Round" StrokeStartLineCap="Round" StrokeEndLineCap="Round" StrokeDashCap="Round" StrokeDashOffset="-2" StrokeDashArray="1 0" />
	</Canvas>
	<Glyphs Fill="#ff000000" FontUri="/Documents/1/Resources/Fonts/78B4EAC2-2B9E-4EA3-AC4B-66807428A141.odttf" FontRenderingEmSize="9.5176" StyleSimulations="None" OriginX="328.48" OriginY="943.84" Indices="22,49;22,49;19" UnicodeString="330" />
	<Canvas Clip="M 75.52,94.4 L 75.52,961.44 740.32,961.44 740.32,94.4 z" >
		<Path Data="F1 M 336,932.64 L 336,930.56"  Stroke="#ff000000" StrokeThickness="0.5" StrokeLineJoin="Round" StrokeStartLineCap="Round" StrokeEndLineCap="Round" StrokeDashCap="Round" StrokeDashOffset="-2" StrokeDashArray="1 0" />
		<Path Data="F1 M 336.8,932.64 L 336.8,930.56"  Stroke="#ff000000" StrokeThickness="0.5" StrokeLineJoin="Round" StrokeStartLineCap="Round" StrokeEndLineCap="Round" StrokeDashCap="Round" StrokeDashOffset="-2" StrokeDashArray="1 0" />
		<Path Data="F1 M 337.44,932.64 L 337.44,930.56"  Stroke="#ff000000" StrokeThickness="0.5" StrokeLineJoin="Round" StrokeStartLineCap="Round" StrokeEndLineCap="Round" StrokeDashCap="Round" StrokeDashOffset="-2" StrokeDashArray="1 0" />
		<Path Data="F1 M 338.08,932.64 L 338.08,930.56"  Stroke="#ff000000" StrokeThickness="0.5" StrokeLineJoin="Round" StrokeStartLineCap="Round" StrokeEndLineCap="Round" StrokeDashCap="Round" StrokeDashOffset="-2" StrokeDashArray="1 0" />
		<Path Data="F1 M 338.88,933.92 L 338.88,930.56"  Stroke="#ff000000" StrokeThickness="0.5" StrokeLineJoin="Round" StrokeStartLineCap="Round" StrokeEndLineCap="Round" StrokeDashCap="Round" StrokeDashOffset="-2" StrokeDashArray="1 0" />
		<Path Data="F1 M 339.52,932.64 L 339.52,930.56"  Stroke="#ff000000" StrokeThickness="0.5" StrokeLineJoin="Round" StrokeStartLineCap="Round" StrokeEndLineCap="Round" StrokeDashCap="Round" StrokeDashOffset="-2" StrokeDashArray="1 0" />
		<Path Data="F1 M 340.16,932.64 L 340.16,930.56"  Stroke="#ff000000" StrokeThickness="0.5" StrokeLineJoin="Round" StrokeStartLineCap="Round" StrokeEndLineCap="Round" StrokeDashCap="Round" StrokeDashOffset="-2" StrokeDashArray="1 0" />
		<Path Data="F1 M 340.96,932.64 L 340.96,930.56"  Stroke="#ff000000" StrokeThickness="0.5" StrokeLineJoin="Round" StrokeStartLineCap="Round" StrokeEndLineCap="Round" StrokeDashCap="Round" StrokeDashOffset="-2" StrokeDashArray="1 0" />
		<Path Data="F1 M 341.6,932.64 L 341.6,930.56"  Stroke="#ff000000" StrokeThickness="0.5" StrokeLineJoin="Round" StrokeStartLineCap="Round" StrokeEndLineCap="Round" StrokeDashCap="Round" StrokeDashOffset="-2" StrokeDashArray="1 0" />
		<Path Data="F1 M 342.24,935.68 L 342.24,930.56"  Stroke="#ff000000" StrokeThickness="0.5" StrokeLineJoin="Round" StrokeStartLineCap="Round" StrokeEndLineCap="Round" StrokeDashCap="Round" StrokeDashOffset="-2" StrokeDashArray="1 0" />
		<Path Data="F1 M 342.88,932.64 L 342.88,930.56"  Stroke="#ff000000" StrokeThickness="0.5" StrokeLineJoin="Round" StrokeStartLineCap="Round" StrokeEndLineCap="Round" StrokeDashCap="Round" StrokeDashOffset="-2" StrokeDashArray="1 0" />
		<Path Data="F1 M 343.68,932.64 L 343.68,930.56"  Stroke="#ff000000" StrokeThickness="0.5" StrokeLineJoin="Round" StrokeStartLineCap="Round" StrokeEndLineCap="Round" StrokeDashCap="Round" StrokeDashOffset="-2" StrokeDashArray="1 0" />
		<Path Data="F1 M 344.32,932.64 L 344.32,930.56"  Stroke="#ff000000" StrokeThickness="0.5" StrokeLineJoin="Round" StrokeStartLineCap="Round" StrokeEndLineCap="Round" StrokeDashCap="Round" StrokeDashOffset="-2" StrokeDashArray="1 0" />
		<Path Data="F1 M 344.96,932.64 L 344.96,930.56"  Stroke="#ff000000" StrokeThickness="0.5" StrokeLineJoin="Round" StrokeStartLineCap="Round" StrokeEndLineCap="Round" StrokeDashCap="Round" StrokeDashOffset="-2" StrokeDashArray="1 0" />
		<Path Data="F1 M 345.76,933.92 L 345.76,930.56"  Stroke="#ff000000" StrokeThickness="0.5" StrokeLineJoin="Round" StrokeStartLineCap="Round" StrokeEndLineCap="Round" StrokeDashCap="Round" StrokeDashOffset="-2" StrokeDashArray="1 0" />
		<Path Data="F1 M 346.4,932.64 L 346.4,930.56"  Stroke="#ff000000" StrokeThickness="0.5" StrokeLineJoin="Round" StrokeStartLineCap="Round" StrokeEndLineCap="Round" StrokeDashCap="Round" StrokeDashOffset="-2" StrokeDashArray="1 0" />
		<Path Data="F1 M 347.04,932.64 L 347.04,930.56"  Stroke="#ff000000" StrokeThickness="0.5" StrokeLineJoin="Round" StrokeStartLineCap="Round" StrokeEndLineCap="Round" StrokeDashCap="Round" StrokeDashOffset="-2" StrokeDashArray="1 0" />
		<Path Data="F1 M 347.84,932.64 L 347.84,930.56"  Stroke="#ff000000" StrokeThickness="0.5" StrokeLineJoin="Round" StrokeStartLineCap="Round" StrokeEndLineCap="Round" StrokeDashCap="Round" StrokeDashOffset="-2" StrokeDashArray="1 0" />
		<Path Data="F1 M 348.48,932.64 L 348.48,930.56"  Stroke="#ff000000" StrokeThickness="0.5" StrokeLineJoin="Round" StrokeStartLineCap="Round" StrokeEndLineCap="Round" StrokeDashCap="Round" StrokeDashOffset="-2" StrokeDashArray="1 0" />
		<Path Data="F1 M 349.12,935.68 L 349.12,930.56"  Stroke="#ff000000" StrokeThickness="0.5" StrokeLineJoin="Round" StrokeStartLineCap="Round" StrokeEndLineCap="Round" StrokeDashCap="Round" StrokeDashOffset="-2" StrokeDashArray="1 0" />
		<Path Data="F1 M 349.92,932.64 L 349.92,930.56"  Stroke="#ff000000" StrokeThickness="0.5" StrokeLineJoin="Round" StrokeStartLineCap="Round" StrokeEndLineCap="Round" StrokeDashCap="Round" StrokeDashOffset="-2" StrokeDashArray="1 0" />
		<Path Data="F1 M 350.56,932.64 L 350.56,930.56"  Stroke="#ff000000" StrokeThickness="0.5" StrokeLineJoin="Round" StrokeStartLineCap="Round" StrokeEndLineCap="Round" StrokeDashCap="Round" StrokeDashOffset="-2" StrokeDashArray="1 0" />
		<Path Data="F1 M 351.2,932.64 L 351.2,930.56"  Stroke="#ff000000" StrokeThickness="0.5" StrokeLineJoin="Round" StrokeStartLineCap="Round" StrokeEndLineCap="Round" StrokeDashCap="Round" StrokeDashOffset="-2" StrokeDashArray="1 0" />
		<Path Data="F1 M 352,932.64 L 352,930.56"  Stroke="#ff000000" StrokeThickness="0.5" StrokeLineJoin="Round" StrokeStartLineCap="Round" StrokeEndLineCap="Round" StrokeDashCap="Round" StrokeDashOffset="-2" StrokeDashArray="1 0" />
		<Path Data="F1 M 352.64,933.92 L 352.64,930.56"  Stroke="#ff000000" StrokeThickness="0.5" StrokeLineJoin="Round" StrokeStartLineCap="Round" StrokeEndLineCap="Round" StrokeDashCap="Round" StrokeDashOffset="-2" StrokeDashArray="1 0" />
		<Path Data="F1 M 353.28,932.64 L 353.28,930.56"  Stroke="#ff000000" StrokeThickness="0.5" StrokeLineJoin="Round" StrokeStartLineCap="Round" StrokeEndLineCap="Round" StrokeDashCap="Round" StrokeDashOffset="-2" StrokeDashArray="1 0" />
		<Path Data="F1 M 354.08,932.64 L 354.08,930.56"  Stroke="#ff000000" StrokeThickness="0.5" StrokeLineJoin="Round" StrokeStartLineCap="Round" StrokeEndLineCap="Round" StrokeDashCap="Round" StrokeDashOffset="-2" StrokeDashArray="1 0" />
		<Path Data="F1 M 354.72,932.64 L 354.72,930.56"  Stroke="#ff000000" StrokeThickness="0.5" StrokeLineJoin="Round" StrokeStartLineCap="Round" StrokeEndLineCap="Round" StrokeDashCap="Round" StrokeDashOffset="-2" StrokeDashArray="1 0" />
		<Path Data="F1 M 355.36,932.64 L 355.36,930.56"  Stroke="#ff000000" StrokeThickness="0.5" StrokeLineJoin="Round" StrokeStartLineCap="Round" StrokeEndLineCap="Round" StrokeDashCap="Round" StrokeDashOffset="-2" StrokeDashArray="1 0" />
		<Path Data="F1 M 356.16,935.68 L 356.16,930.56"  Stroke="#ff000000" StrokeThickness="0.5" StrokeLineJoin="Round" StrokeStartLineCap="Round" StrokeEndLineCap="Round" StrokeDashCap="Round" StrokeDashOffset="-2" StrokeDashArray="1 0" />
		<Path Data="F1 M 356.8,932.64 L 356.8,930.56"  Stroke="#ff000000" StrokeThickness="0.5" StrokeLineJoin="Round" StrokeStartLineCap="Round" StrokeEndLineCap="Round" StrokeDashCap="Round" StrokeDashOffset="-2" StrokeDashArray="1 0" />
		<Path Data="F1 M 357.44,932.64 L 357.44,930.56"  Stroke="#ff000000" StrokeThickness="0.5" StrokeLineJoin="Round" StrokeStartLineCap="Round" StrokeEndLineCap="Round" StrokeDashCap="Round" StrokeDashOffset="-2" StrokeDashArray="1 0" />
		<Path Data="F1 M 358.24,932.64 L 358.24,930.56"  Stroke="#ff000000" StrokeThickness="0.5" StrokeLineJoin="Round" StrokeStartLineCap="Round" StrokeEndLineCap="Round" StrokeDashCap="Round" StrokeDashOffset="-2" StrokeDashArray="1 0" />
		<Path Data="F1 M 358.88,932.64 L 358.88,930.56"  Stroke="#ff000000" StrokeThickness="0.5" StrokeLineJoin="Round" StrokeStartLineCap="Round" StrokeEndLineCap="Round" StrokeDashCap="Round" StrokeDashOffset="-2" StrokeDashArray="1 0" />
		<Path Data="F1 M 359.52,933.92 L 359.52,930.56"  Stroke="#ff000000" StrokeThickness="0.5" StrokeLineJoin="Round" StrokeStartLineCap="Round" StrokeEndLineCap="Round" StrokeDashCap="Round" StrokeDashOffset="-2" StrokeDashArray="1 0" />
		<Path Data="F1 M 360.16,932.64 L 360.16,930.56"  Stroke="#ff000000" StrokeThickness="0.5" StrokeLineJoin="Round" StrokeStartLineCap="Round" StrokeEndLineCap="Round" StrokeDashCap="Round" StrokeDashOffset="-2" StrokeDashArray="1 0" />
		<Path Data="F1 M 360.96,932.64 L 360.96,930.56"  Stroke="#ff000000" StrokeThickness="0.5" StrokeLineJoin="Round" StrokeStartLineCap="Round" StrokeEndLineCap="Round" StrokeDashCap="Round" StrokeDashOffset="-2" StrokeDashArray="1 0" />
		<Path Data="F1 M 361.6,932.64 L 361.6,930.56"  Stroke="#ff000000" StrokeThickness="0.5" StrokeLineJoin="Round" StrokeStartLineCap="Round" StrokeEndLineCap="Round" StrokeDashCap="Round" StrokeDashOffset="-2" StrokeDashArray="1 0" />
		<Path Data="F1 M 362.24,932.64 L 362.24,930.56"  Stroke="#ff000000" StrokeThickness="0.5" StrokeLineJoin="Round" StrokeStartLineCap="Round" StrokeEndLineCap="Round" StrokeDashCap="Round" StrokeDashOffset="-2" StrokeDashArray="1 0" />
		<Path Data="F1 M 363.04,935.68 L 363.04,930.56"  Stroke="#ff000000" StrokeThickness="0.5" StrokeLineJoin="Round" StrokeStartLineCap="Round" StrokeEndLineCap="Round" StrokeDashCap="Round" StrokeDashOffset="-2" StrokeDashArray="1 0" />
	</Canvas>
	<Glyphs Fill="#ff000000" FontUri="/Documents/1/Resources/Fonts/78B4EAC2-2B9E-4EA3-AC4B-66807428A141.odttf" FontRenderingEmSize="9.5176" StyleSimulations="None" OriginX="356.16" OriginY="943.84" Indices="22,49;26,49;19" UnicodeString="370" />
	<Canvas Clip="M 75.52,94.4 L 75.52,961.44 740.32,961.44 740.32,94.4 z" >
		<Path Data="F1 M 363.68,932.64 L 363.68,930.56"  Stroke="#ff000000" StrokeThickness="0.5" StrokeLineJoin="Round" StrokeStartLineCap="Round" StrokeEndLineCap="Round" StrokeDashCap="Round" StrokeDashOffset="-2" StrokeDashArray="1 0" />
		<Path Data="F1 M 364.32,932.64 L 364.32,930.56"  Stroke="#ff000000" StrokeThickness="0.5" StrokeLineJoin="Round" StrokeStartLineCap="Round" StrokeEndLineCap="Round" StrokeDashCap="Round" StrokeDashOffset="-2" StrokeDashArray="1 0" />
		<Path Data="F1 M 365.12,932.64 L 365.12,930.56"  Stroke="#ff000000" StrokeThickness="0.5" StrokeLineJoin="Round" StrokeStartLineCap="Round" StrokeEndLineCap="Round" StrokeDashCap="Round" StrokeDashOffset="-2" StrokeDashArray="1 0" />
		<Path Data="F1 M 365.76,932.64 L 365.76,930.56"  Stroke="#ff000000" StrokeThickness="0.5" StrokeLineJoin="Round" StrokeStartLineCap="Round" StrokeEndLineCap="Round" StrokeDashCap="Round" StrokeDashOffset="-2" StrokeDashArray="1 0" />
		<Path Data="F1 M 366.4,933.92 L 366.4,930.56"  Stroke="#ff000000" StrokeThickness="0.5" StrokeLineJoin="Round" StrokeStartLineCap="Round" StrokeEndLineCap="Round" StrokeDashCap="Round" StrokeDashOffset="-2" StrokeDashArray="1 0" />
		<Path Data="F1 M 367.2,932.64 L 367.2,930.56"  Stroke="#ff000000" StrokeThickness="0.5" StrokeLineJoin="Round" StrokeStartLineCap="Round" StrokeEndLineCap="Round" StrokeDashCap="Round" StrokeDashOffset="-2" StrokeDashArray="1 0" />
		<Path Data="F1 M 367.84,932.64 L 367.84,930.56"  Stroke="#ff000000" StrokeThickness="0.5" StrokeLineJoin="Round" StrokeStartLineCap="Round" StrokeEndLineCap="Round" StrokeDashCap="Round" StrokeDashOffset="-2" StrokeDashArray="1 0" />
		<Path Data="F1 M 368.48,932.64 L 368.48,930.56"  Stroke="#ff000000" StrokeThickness="0.5" StrokeLineJoin="Round" StrokeStartLineCap="Round" StrokeEndLineCap="Round" StrokeDashCap="Round" StrokeDashOffset="-2" StrokeDashArray="1 0" />
		<Path Data="F1 M 369.28,932.64 L 369.28,930.56"  Stroke="#ff000000" StrokeThickness="0.5" StrokeLineJoin="Round" StrokeStartLineCap="Round" StrokeEndLineCap="Round" StrokeDashCap="Round" StrokeDashOffset="-2" StrokeDashArray="1 0" />
		<Path Data="F1 M 369.92,935.68 L 369.92,930.56"  Stroke="#ff000000" StrokeThickness="0.5" StrokeLineJoin="Round" StrokeStartLineCap="Round" StrokeEndLineCap="Round" StrokeDashCap="Round" StrokeDashOffset="-2" StrokeDashArray="1 0" />
		<Path Data="F1 M 370.56,932.64 L 370.56,930.56"  Stroke="#ff000000" StrokeThickness="0.5" StrokeLineJoin="Round" StrokeStartLineCap="Round" StrokeEndLineCap="Round" StrokeDashCap="Round" StrokeDashOffset="-2" StrokeDashArray="1 0" />
		<Path Data="F1 M 371.36,932.64 L 371.36,930.56"  Stroke="#ff000000" StrokeThickness="0.5" StrokeLineJoin="Round" StrokeStartLineCap="Round" StrokeEndLineCap="Round" StrokeDashCap="Round" StrokeDashOffset="-2" StrokeDashArray="1 0" />
		<Path Data="F1 M 372,932.64 L 372,930.56"  Stroke="#ff000000" StrokeThickness="0.5" StrokeLineJoin="Round" StrokeStartLineCap="Round" StrokeEndLineCap="Round" StrokeDashCap="Round" StrokeDashOffset="-2" StrokeDashArray="1 0" />
		<Path Data="F1 M 372.64,932.64 L 372.64,930.56"  Stroke="#ff000000" StrokeThickness="0.5" StrokeLineJoin="Round" StrokeStartLineCap="Round" StrokeEndLineCap="Round" StrokeDashCap="Round" StrokeDashOffset="-2" StrokeDashArray="1 0" />
		<Path Data="F1 M 373.44,933.92 L 373.44,930.56"  Stroke="#ff000000" StrokeThickness="0.5" StrokeLineJoin="Round" StrokeStartLineCap="Round" StrokeEndLineCap="Round" StrokeDashCap="Round" StrokeDashOffset="-2" StrokeDashArray="1 0" />
		<Path Data="F1 M 374.08,932.64 L 374.08,930.56"  Stroke="#ff000000" StrokeThickness="0.5" StrokeLineJoin="Round" StrokeStartLineCap="Round" StrokeEndLineCap="Round" StrokeDashCap="Round" StrokeDashOffset="-2" StrokeDashArray="1 0" />
		<Path Data="F1 M 374.72,932.64 L 374.72,930.56"  Stroke="#ff000000" StrokeThickness="0.5" StrokeLineJoin="Round" StrokeStartLineCap="Round" StrokeEndLineCap="Round" StrokeDashCap="Round" StrokeDashOffset="-2" StrokeDashArray="1 0" />
		<Path Data="F1 M 375.52,932.64 L 375.52,930.56"  Stroke="#ff000000" StrokeThickness="0.5" StrokeLineJoin="Round" StrokeStartLineCap="Round" StrokeEndLineCap="Round" StrokeDashCap="Round" StrokeDashOffset="-2" StrokeDashArray="1 0" />
		<Path Data="F1 M 376.16,932.64 L 376.16,930.56"  Stroke="#ff000000" StrokeThickness="0.5" StrokeLineJoin="Round" StrokeStartLineCap="Round" StrokeEndLineCap="Round" StrokeDashCap="Round" StrokeDashOffset="-2" StrokeDashArray="1 0" />
		<Path Data="F1 M 376.8,935.68 L 376.8,930.56"  Stroke="#ff000000" StrokeThickness="0.5" StrokeLineJoin="Round" StrokeStartLineCap="Round" StrokeEndLineCap="Round" StrokeDashCap="Round" StrokeDashOffset="-2" StrokeDashArray="1 0" />
		<Path Data="F1 M 377.6,932.64 L 377.6,930.56"  Stroke="#ff000000" StrokeThickness="0.5" StrokeLineJoin="Round" StrokeStartLineCap="Round" StrokeEndLineCap="Round" StrokeDashCap="Round" StrokeDashOffset="-2" StrokeDashArray="1 0" />
		<Path Data="F1 M 378.24,932.64 L 378.24,930.56"  Stroke="#ff000000" StrokeThickness="0.5" StrokeLineJoin="Round" StrokeStartLineCap="Round" StrokeEndLineCap="Round" StrokeDashCap="Round" StrokeDashOffset="-2" StrokeDashArray="1 0" />
		<Path Data="F1 M 378.88,932.64 L 378.88,930.56"  Stroke="#ff000000" StrokeThickness="0.5" StrokeLineJoin="Round" StrokeStartLineCap="Round" StrokeEndLineCap="Round" StrokeDashCap="Round" StrokeDashOffset="-2" StrokeDashArray="1 0" />
		<Path Data="F1 M 379.52,932.64 L 379.52,930.56"  Stroke="#ff000000" StrokeThickness="0.5" StrokeLineJoin="Round" StrokeStartLineCap="Round" StrokeEndLineCap="Round" StrokeDashCap="Round" StrokeDashOffset="-2" StrokeDashArray="1 0" />
		<Path Data="F1 M 380.32,933.92 L 380.32,930.56"  Stroke="#ff000000" StrokeThickness="0.5" StrokeLineJoin="Round" StrokeStartLineCap="Round" StrokeEndLineCap="Round" StrokeDashCap="Round" StrokeDashOffset="-2" StrokeDashArray="1 0" />
		<Path Data="F1 M 380.96,932.64 L 380.96,930.56"  Stroke="#ff000000" StrokeThickness="0.5" StrokeLineJoin="Round" StrokeStartLineCap="Round" StrokeEndLineCap="Round" StrokeDashCap="Round" StrokeDashOffset="-2" StrokeDashArray="1 0" />
		<Path Data="F1 M 381.6,932.64 L 381.6,930.56"  Stroke="#ff000000" StrokeThickness="0.5" StrokeLineJoin="Round" StrokeStartLineCap="Round" StrokeEndLineCap="Round" StrokeDashCap="Round" StrokeDashOffset="-2" StrokeDashArray="1 0" />
		<Path Data="F1 M 382.4,932.64 L 382.4,930.56"  Stroke="#ff000000" StrokeThickness="0.5" StrokeLineJoin="Round" StrokeStartLineCap="Round" StrokeEndLineCap="Round" StrokeDashCap="Round" StrokeDashOffset="-2" StrokeDashArray="1 0" />
		<Path Data="F1 M 383.04,932.64 L 383.04,930.56"  Stroke="#ff000000" StrokeThickness="0.5" StrokeLineJoin="Round" StrokeStartLineCap="Round" StrokeEndLineCap="Round" StrokeDashCap="Round" StrokeDashOffset="-2" StrokeDashArray="1 0" />
		<Path Data="F1 M 383.68,935.68 L 383.68,930.56"  Stroke="#ff000000" StrokeThickness="0.5" StrokeLineJoin="Round" StrokeStartLineCap="Round" StrokeEndLineCap="Round" StrokeDashCap="Round" StrokeDashOffset="-2" StrokeDashArray="1 0" />
		<Path Data="F1 M 384.48,932.64 L 384.48,930.56"  Stroke="#ff000000" StrokeThickness="0.5" StrokeLineJoin="Round" StrokeStartLineCap="Round" StrokeEndLineCap="Round" StrokeDashCap="Round" StrokeDashOffset="-2" StrokeDashArray="1 0" />
		<Path Data="F1 M 385.12,932.64 L 385.12,930.56"  Stroke="#ff000000" StrokeThickness="0.5" StrokeLineJoin="Round" StrokeStartLineCap="Round" StrokeEndLineCap="Round" StrokeDashCap="Round" StrokeDashOffset="-2" StrokeDashArray="1 0" />
		<Path Data="F1 M 385.76,932.64 L 385.76,930.56"  Stroke="#ff000000" StrokeThickness="0.5" StrokeLineJoin="Round" StrokeStartLineCap="Round" StrokeEndLineCap="Round" StrokeDashCap="Round" StrokeDashOffset="-2" StrokeDashArray="1 0" />
		<Path Data="F1 M 386.56,932.64 L 386.56,930.56"  Stroke="#ff000000" StrokeThickness="0.5" StrokeLineJoin="Round" StrokeStartLineCap="Round" StrokeEndLineCap="Round" StrokeDashCap="Round" StrokeDashOffset="-2" StrokeDashArray="1 0" />
		<Path Data="F1 M 387.2,933.92 L 387.2,930.56"  Stroke="#ff000000" StrokeThickness="0.5" StrokeLineJoin="Round" StrokeStartLineCap="Round" StrokeEndLineCap="Round" StrokeDashCap="Round" StrokeDashOffset="-2" StrokeDashArray="1 0" />
		<Path Data="F1 M 387.84,932.64 L 387.84,930.56"  Stroke="#ff000000" StrokeThickness="0.5" StrokeLineJoin="Round" StrokeStartLineCap="Round" StrokeEndLineCap="Round" StrokeDashCap="Round" StrokeDashOffset="-2" StrokeDashArray="1 0" />
		<Path Data="F1 M 388.64,932.64 L 388.64,930.56"  Stroke="#ff000000" StrokeThickness="0.5" StrokeLineJoin="Round" StrokeStartLineCap="Round" StrokeEndLineCap="Round" StrokeDashCap="Round" StrokeDashOffset="-2" StrokeDashArray="1 0" />
		<Path Data="F1 M 389.28,932.64 L 389.28,930.56"  Stroke="#ff000000" StrokeThickness="0.5" StrokeLineJoin="Round" StrokeStartLineCap="Round" StrokeEndLineCap="Round" StrokeDashCap="Round" StrokeDashOffset="-2" StrokeDashArray="1 0" />
		<Path Data="F1 M 389.92,932.64 L 389.92,930.56"  Stroke="#ff000000" StrokeThickness="0.5" StrokeLineJoin="Round" StrokeStartLineCap="Round" StrokeEndLineCap="Round" StrokeDashCap="Round" StrokeDashOffset="-2" StrokeDashArray="1 0" />
		<Path Data="F1 M 390.72,935.68 L 390.72,930.56"  Stroke="#ff000000" StrokeThickness="0.5" StrokeLineJoin="Round" StrokeStartLineCap="Round" StrokeEndLineCap="Round" StrokeDashCap="Round" StrokeDashOffset="-2" StrokeDashArray="1 0" />
	</Canvas>
	<Glyphs Fill="#ff000000" FontUri="/Documents/1/Resources/Fonts/78B4EAC2-2B9E-4EA3-AC4B-66807428A141.odttf" FontRenderingEmSize="9.5176" StyleSimulations="None" OriginX="383.84" OriginY="943.84" Indices="23,49;20,49;19" UnicodeString="410" />
	<Canvas Clip="M 75.52,94.4 L 75.52,961.44 740.32,961.44 740.32,94.4 z" >
		<Path Data="F1 M 391.36,932.64 L 391.36,930.56"  Stroke="#ff000000" StrokeThickness="0.5" StrokeLineJoin="Round" StrokeStartLineCap="Round" StrokeEndLineCap="Round" StrokeDashCap="Round" StrokeDashOffset="-2" StrokeDashArray="1 0" />
		<Path Data="F1 M 392,932.64 L 392,930.56"  Stroke="#ff000000" StrokeThickness="0.5" StrokeLineJoin="Round" StrokeStartLineCap="Round" StrokeEndLineCap="Round" StrokeDashCap="Round" StrokeDashOffset="-2" StrokeDashArray="1 0" />
		<Path Data="F1 M 392.8,932.64 L 392.8,930.56"  Stroke="#ff000000" StrokeThickness="0.5" StrokeLineJoin="Round" StrokeStartLineCap="Round" StrokeEndLineCap="Round" StrokeDashCap="Round" StrokeDashOffset="-2" StrokeDashArray="1 0" />
		<Path Data="F1 M 393.44,932.64 L 393.44,930.56"  Stroke="#ff000000" StrokeThickness="0.5" StrokeLineJoin="Round" StrokeStartLineCap="Round" StrokeEndLineCap="Round" StrokeDashCap="Round" StrokeDashOffset="-2" StrokeDashArray="1 0" />
		<Path Data="F1 M 394.08,933.92 L 394.08,930.56"  Stroke="#ff000000" StrokeThickness="0.5" StrokeLineJoin="Round" StrokeStartLineCap="Round" StrokeEndLineCap="Round" StrokeDashCap="Round" StrokeDashOffset="-2" StrokeDashArray="1 0" />
		<Path Data="F1 M 394.88,932.64 L 394.88,930.56"  Stroke="#ff000000" StrokeThickness="0.5" StrokeLineJoin="Round" StrokeStartLineCap="Round" StrokeEndLineCap="Round" StrokeDashCap="Round" StrokeDashOffset="-2" StrokeDashArray="1 0" />
		<Path Data="F1 M 395.52,932.64 L 395.52,930.56"  Stroke="#ff000000" StrokeThickness="0.5" StrokeLineJoin="Round" StrokeStartLineCap="Round" StrokeEndLineCap="Round" StrokeDashCap="Round" StrokeDashOffset="-2" StrokeDashArray="1 0" />
		<Path Data="F1 M 396.16,932.64 L 396.16,930.56"  Stroke="#ff000000" StrokeThickness="0.5" StrokeLineJoin="Round" StrokeStartLineCap="Round" StrokeEndLineCap="Round" StrokeDashCap="Round" StrokeDashOffset="-2" StrokeDashArray="1 0" />
		<Path Data="F1 M 396.8,932.64 L 396.8,930.56"  Stroke="#ff000000" StrokeThickness="0.5" StrokeLineJoin="Round" StrokeStartLineCap="Round" StrokeEndLineCap="Round" StrokeDashCap="Round" StrokeDashOffset="-2" StrokeDashArray="1 0" />
		<Path Data="F1 M 397.6,935.68 L 397.6,930.56"  Stroke="#ff000000" StrokeThickness="0.5" StrokeLineJoin="Round" StrokeStartLineCap="Round" StrokeEndLineCap="Round" StrokeDashCap="Round" StrokeDashOffset="-2" StrokeDashArray="1 0" />
		<Path Data="F1 M 398.24,932.64 L 398.24,930.56"  Stroke="#ff000000" StrokeThickness="0.5" StrokeLineJoin="Round" StrokeStartLineCap="Round" StrokeEndLineCap="Round" StrokeDashCap="Round" StrokeDashOffset="-2" StrokeDashArray="1 0" />
		<Path Data="F1 M 398.88,932.64 L 398.88,930.56"  Stroke="#ff000000" StrokeThickness="0.5" StrokeLineJoin="Round" StrokeStartLineCap="Round" StrokeEndLineCap="Round" StrokeDashCap="Round" StrokeDashOffset="-2" StrokeDashArray="1 0" />
		<Path Data="F1 M 399.68,932.64 L 399.68,930.56"  Stroke="#ff000000" StrokeThickness="0.5" StrokeLineJoin="Round" StrokeStartLineCap="Round" StrokeEndLineCap="Round" StrokeDashCap="Round" StrokeDashOffset="-2" StrokeDashArray="1 0" />
[truncated: 189,469 more chars]
