# Supplementary material for: Green synthesised AuNps using Ajuga Bracteosa extract and AuNps-Free supernatant exhibited equivalent antibacterial and anticancerous efficacies
Source: PLoS One. 2023 Aug 7;18(8):e0282485. doi: 10.1371/journal.pone.0282485 (PMC10406282; doi:10.1371/journal.pone.0282485)
Supplement: S1 File — (XPS) [file pone.0282485.s001.xps › Documents/1/Pages/2.fpage]

<FixedPage Width="816" Height="1056" xmlns="http://schemas.microsoft.com/xps/2005/06" xml:lang="und">
	<!-- Microsoft XPS Document Converter (MXDC) Generated! Version: 0.3.7600.16385 -->
	<Path Data="F1 M 94.4,94.4 L 717.92,94.4 717.92,961.28 94.4,961.28 z"  Fill="#ffffffff" />
	<Glyphs Fill="#ff000000" FontUri="/Documents/1/Resources/Fonts/78B4EAC2-2B9E-4EA3-AC4B-66807428A141.odttf" FontRenderingEmSize="9.5176" StyleSimulations="None" OriginX="94.4" OriginY="102.72" Indices="31,54;31,54;3,21;55,53;68,42;85,30;74,47;72,42;87,27;3,23;33,54;33" UnicodeString="&lt;&lt; Target &gt;&gt;" />
	<Glyphs Fill="#ff000000" FontUri="/Documents/1/Resources/Fonts/78B4EAC2-2B9E-4EA3-AC4B-66807428A141.odttf" FontRenderingEmSize="9.5176" StyleSimulations="None" OriginX="94.4" OriginY="113.28" Indices="47,55;76,26;81,47;72,42;6,49;29,25;20,49;3,23;3,24;3,23;53,64;17,24;55,55;76,25;80,73;72,42;29,25;20,49;17,23;24,49;24,49;19,48;11,32;54,54;70,42;68,42;81,47;6,49;29,25;21,49;20,45;20,49;12,32;3,23;3,24;48,86;68,42;86,37;86,37;51,54;72,42;68,42;78,47;86,37;29,25;22,49;23,48;26,49;3,24;3,23;3" UnicodeString="Line#:1   R.Time:1.550(Scan#:211)  MassPeaks:347   " />
	<Glyphs Fill="#ff000000" FontUri="/Documents/1/Resources/Fonts/78B4EAC2-2B9E-4EA3-AC4B-66807428A141.odttf" FontRenderingEmSize="9.5176" StyleSimulations="None" OriginX="94.4" OriginY="124" Indices="53,64;68,42;90,65;48,86;82,49;71,49;72,42;29,25;36,60;89,48;72,42;85,32;68,42;74,47;72,42;71,48;3,24;20,49;17,23;24,49;23,49;24,48;16,31;20,48;17,24;24,49;24,49;24,48;11,32;21,49;20,49;19,48;16,31;21,48;20,49;21,49;12,32;3,23;37,64;68,42;86,37;72,42;51,54;72,42;68,42;78,47;29,26;27,48;21,49;17,24;28,48;19,49;11,32;22,49;24,49;21,48;24,49;19,49;12" UnicodeString="RawMode:Averaged 1.545-1.555(210-212) BasePeak:82.90(35250)" />
	<Glyphs Fill="#ff000000" FontUri="/Documents/1/Resources/Fonts/78B4EAC2-2B9E-4EA3-AC4B-66807428A141.odttf" FontRenderingEmSize="9.5176" StyleSimulations="None" OriginX="94.4" OriginY="134.56" Indices="37,64;42,67;3,24;48,85;82,49;71,49;72,42;29,25;38,64;68,42;79,25;70,42;17,24;3,23;73,32;85,32;82,49;80,72;3,24;51,54;72,42;68,42;78,47;3,23;3,24;42,67;85,32;82,49;88,47;83,47;3,23;20,49;3,24;16,30;3,24;40,58;89,47;72,42;81,48;87,26;3,24;20" UnicodeString="BG Mode:Calc. from Peak  Group 1 - Event 1" />
	<Canvas Clip="M 75.52,94.4 L 75.52,961.44 740.32,961.44 740.32,94.4 z" >
		<Path Data="F1 M 113.44,204.16 L 111.36,204.16"  Stroke="#ff000000" StrokeThickness="0.5" StrokeLineJoin="Round" StrokeStartLineCap="Round" StrokeEndLineCap="Round" StrokeDashCap="Round" StrokeDashOffset="-2" StrokeDashArray="1 0" />
		<Path Data="F1 M 113.44,197.28 L 111.36,197.28"  Stroke="#ff000000" StrokeThickness="0.5" StrokeLineJoin="Round" StrokeStartLineCap="Round" StrokeEndLineCap="Round" StrokeDashCap="Round" StrokeDashOffset="-2" StrokeDashArray="1 0" />
		<Path Data="F1 M 113.44,190.24 L 111.36,190.24"  Stroke="#ff000000" StrokeThickness="0.5" StrokeLineJoin="Round" StrokeStartLineCap="Round" StrokeEndLineCap="Round" StrokeDashCap="Round" StrokeDashOffset="-2" StrokeDashArray="1 0" />
		<Path Data="F1 M 113.44,183.36 L 111.36,183.36"  Stroke="#ff000000" StrokeThickness="0.5" StrokeLineJoin="Round" StrokeStartLineCap="Round" StrokeEndLineCap="Round" StrokeDashCap="Round" StrokeDashOffset="-2" StrokeDashArray="1 0" />
		<Path Data="F1 M 113.44,176.48 L 110.08,176.48"  Stroke="#ff000000" StrokeThickness="0.5" StrokeLineJoin="Round" StrokeStartLineCap="Round" StrokeEndLineCap="Round" StrokeDashCap="Round" StrokeDashOffset="-2" StrokeDashArray="1 0" />
		<Path Data="F1 M 113.44,169.6 L 111.36,169.6"  Stroke="#ff000000" StrokeThickness="0.5" StrokeLineJoin="Round" StrokeStartLineCap="Round" StrokeEndLineCap="Round" StrokeDashCap="Round" StrokeDashOffset="-2" StrokeDashArray="1 0" />
		<Path Data="F1 M 113.44,162.72 L 111.36,162.72"  Stroke="#ff000000" StrokeThickness="0.5" StrokeLineJoin="Round" StrokeStartLineCap="Round" StrokeEndLineCap="Round" StrokeDashCap="Round" StrokeDashOffset="-2" StrokeDashArray="1 0" />
		<Path Data="F1 M 113.44,155.68 L 111.36,155.68"  Stroke="#ff000000" StrokeThickness="0.5" StrokeLineJoin="Round" StrokeStartLineCap="Round" StrokeEndLineCap="Round" StrokeDashCap="Round" StrokeDashOffset="-2" StrokeDashArray="1 0" />
		<Path Data="F1 M 113.44,148.8 L 111.36,148.8"  Stroke="#ff000000" StrokeThickness="0.5" StrokeLineJoin="Round" StrokeStartLineCap="Round" StrokeEndLineCap="Round" StrokeDashCap="Round" StrokeDashOffset="-2" StrokeDashArray="1 0" />
		<Path Data="F1 M 113.44,141.92 L 108.32,141.92"  Stroke="#ff000000" StrokeThickness="0.5" StrokeLineJoin="Round" StrokeStartLineCap="Round" StrokeEndLineCap="Round" StrokeDashCap="Round" StrokeDashOffset="-2" StrokeDashArray="1 0" />
	</Canvas>
	<Glyphs Fill="#ff000000" FontUri="/Documents/1/Resources/Fonts/78B4EAC2-2B9E-4EA3-AC4B-66807428A141.odttf" FontRenderingEmSize="9.5176" StyleSimulations="None" OriginX="94.4" OriginY="144.96" Indices="20,49;19,49;19" UnicodeString="100" />
	<Path Data="F1 M 114.08,216.16 L 114.08,211.04"  Stroke="#ff000000" StrokeThickness="0.5" StrokeLineJoin="Round" StrokeStartLineCap="Round" StrokeEndLineCap="Round" StrokeDashCap="Round" StrokeDashOffset="-2" StrokeDashArray="1 0" Clip="M 75.52,94.4 L 75.52,961.44 740.32,961.44 740.32,94.4 z"  />
	<Glyphs Fill="#ff000000" FontUri="/Documents/1/Resources/Fonts/78B4EAC2-2B9E-4EA3-AC4B-66807428A141.odttf" FontRenderingEmSize="9.5176" StyleSimulations="None" OriginX="109.44" OriginY="224.32" Indices="20,49;19" UnicodeString="10" />
	<Canvas Clip="M 75.52,94.4 L 75.52,961.44 740.32,961.44 740.32,94.4 z" >
		<Path Data="F1 M 114.88,213.12 L 114.88,211.04"  Stroke="#ff000000" StrokeThickness="0.5" StrokeLineJoin="Round" StrokeStartLineCap="Round" StrokeEndLineCap="Round" StrokeDashCap="Round" StrokeDashOffset="-2" StrokeDashArray="1 0" />
		<Path Data="F1 M 115.52,213.12 L 115.52,211.04"  Stroke="#ff000000" StrokeThickness="0.5" StrokeLineJoin="Round" StrokeStartLineCap="Round" StrokeEndLineCap="Round" StrokeDashCap="Round" StrokeDashOffset="-2" StrokeDashArray="1 0" />
		<Path Data="F1 M 116.16,213.12 L 116.16,211.04"  Stroke="#ff000000" StrokeThickness="0.5" StrokeLineJoin="Round" StrokeStartLineCap="Round" StrokeEndLineCap="Round" StrokeDashCap="Round" StrokeDashOffset="-2" StrokeDashArray="1 0" />
		<Path Data="F1 M 116.96,213.12 L 116.96,211.04"  Stroke="#ff000000" StrokeThickness="0.5" StrokeLineJoin="Round" StrokeStartLineCap="Round" StrokeEndLineCap="Round" StrokeDashCap="Round" StrokeDashOffset="-2" StrokeDashArray="1 0" />
		<Path Data="F1 M 117.6,214.4 L 117.6,211.04"  Stroke="#ff000000" StrokeThickness="0.5" StrokeLineJoin="Round" StrokeStartLineCap="Round" StrokeEndLineCap="Round" StrokeDashCap="Round" StrokeDashOffset="-2" StrokeDashArray="1 0" />
		<Path Data="F1 M 118.24,213.12 L 118.24,211.04"  Stroke="#ff000000" StrokeThickness="0.5" StrokeLineJoin="Round" StrokeStartLineCap="Round" StrokeEndLineCap="Round" StrokeDashCap="Round" StrokeDashOffset="-2" StrokeDashArray="1 0" />
		<Path Data="F1 M 119.04,213.12 L 119.04,211.04"  Stroke="#ff000000" StrokeThickness="0.5" StrokeLineJoin="Round" StrokeStartLineCap="Round" StrokeEndLineCap="Round" StrokeDashCap="Round" StrokeDashOffset="-2" StrokeDashArray="1 0" />
		<Path Data="F1 M 119.68,213.12 L 119.68,211.04"  Stroke="#ff000000" StrokeThickness="0.5" StrokeLineJoin="Round" StrokeStartLineCap="Round" StrokeEndLineCap="Round" StrokeDashCap="Round" StrokeDashOffset="-2" StrokeDashArray="1 0" />
		<Path Data="F1 M 120.32,213.12 L 120.32,211.04"  Stroke="#ff000000" StrokeThickness="0.5" StrokeLineJoin="Round" StrokeStartLineCap="Round" StrokeEndLineCap="Round" StrokeDashCap="Round" StrokeDashOffset="-2" StrokeDashArray="1 0" />
		<Path Data="F1 M 121.12,216.16 L 121.12,211.04"  Stroke="#ff000000" StrokeThickness="0.5" StrokeLineJoin="Round" StrokeStartLineCap="Round" StrokeEndLineCap="Round" StrokeDashCap="Round" StrokeDashOffset="-2" StrokeDashArray="1 0" />
		<Path Data="F1 M 121.76,213.12 L 121.76,211.04"  Stroke="#ff000000" StrokeThickness="0.5" StrokeLineJoin="Round" StrokeStartLineCap="Round" StrokeEndLineCap="Round" StrokeDashCap="Round" StrokeDashOffset="-2" StrokeDashArray="1 0" />
		<Path Data="F1 M 122.4,213.12 L 122.4,211.04"  Stroke="#ff000000" StrokeThickness="0.5" StrokeLineJoin="Round" StrokeStartLineCap="Round" StrokeEndLineCap="Round" StrokeDashCap="Round" StrokeDashOffset="-2" StrokeDashArray="1 0" />
		<Path Data="F1 M 123.2,213.12 L 123.2,211.04"  Stroke="#ff000000" StrokeThickness="0.5" StrokeLineJoin="Round" StrokeStartLineCap="Round" StrokeEndLineCap="Round" StrokeDashCap="Round" StrokeDashOffset="-2" StrokeDashArray="1 0" />
		<Path Data="F1 M 123.84,213.12 L 123.84,211.04"  Stroke="#ff000000" StrokeThickness="0.5" StrokeLineJoin="Round" StrokeStartLineCap="Round" StrokeEndLineCap="Round" StrokeDashCap="Round" StrokeDashOffset="-2" StrokeDashArray="1 0" />
		<Path Data="F1 M 124.48,214.4 L 124.48,211.04"  Stroke="#ff000000" StrokeThickness="0.5" StrokeLineJoin="Round" StrokeStartLineCap="Round" StrokeEndLineCap="Round" StrokeDashCap="Round" StrokeDashOffset="-2" StrokeDashArray="1 0" />
		<Path Data="F1 M 125.12,213.12 L 125.12,211.04"  Stroke="#ff000000" StrokeThickness="0.5" StrokeLineJoin="Round" StrokeStartLineCap="Round" StrokeEndLineCap="Round" StrokeDashCap="Round" StrokeDashOffset="-2" StrokeDashArray="1 0" />
		<Path Data="F1 M 125.92,213.12 L 125.92,211.04"  Stroke="#ff000000" StrokeThickness="0.5" StrokeLineJoin="Round" StrokeStartLineCap="Round" StrokeEndLineCap="Round" StrokeDashCap="Round" StrokeDashOffset="-2" StrokeDashArray="1 0" />
		<Path Data="F1 M 126.56,213.12 L 126.56,211.04"  Stroke="#ff000000" StrokeThickness="0.5" StrokeLineJoin="Round" StrokeStartLineCap="Round" StrokeEndLineCap="Round" StrokeDashCap="Round" StrokeDashOffset="-2" StrokeDashArray="1 0" />
		<Path Data="F1 M 127.2,213.12 L 127.2,211.04"  Stroke="#ff000000" StrokeThickness="0.5" StrokeLineJoin="Round" StrokeStartLineCap="Round" StrokeEndLineCap="Round" StrokeDashCap="Round" StrokeDashOffset="-2" StrokeDashArray="1 0" />
		<Path Data="F1 M 128,216.16 L 128,211.04"  Stroke="#ff000000" StrokeThickness="0.5" StrokeLineJoin="Round" StrokeStartLineCap="Round" StrokeEndLineCap="Round" StrokeDashCap="Round" StrokeDashOffset="-2" StrokeDashArray="1 0" />
		<Path Data="F1 M 128.64,213.12 L 128.64,211.04"  Stroke="#ff000000" StrokeThickness="0.5" StrokeLineJoin="Round" StrokeStartLineCap="Round" StrokeEndLineCap="Round" StrokeDashCap="Round" StrokeDashOffset="-2" StrokeDashArray="1 0" />
		<Path Data="F1 M 129.28,213.12 L 129.28,211.04"  Stroke="#ff000000" StrokeThickness="0.5" StrokeLineJoin="Round" StrokeStartLineCap="Round" StrokeEndLineCap="Round" StrokeDashCap="Round" StrokeDashOffset="-2" StrokeDashArray="1 0" />
		<Path Data="F1 M 130.08,213.12 L 130.08,211.04"  Stroke="#ff000000" StrokeThickness="0.5" StrokeLineJoin="Round" StrokeStartLineCap="Round" StrokeEndLineCap="Round" StrokeDashCap="Round" StrokeDashOffset="-2" StrokeDashArray="1 0" />
		<Path Data="F1 M 130.72,213.12 L 130.72,211.04"  Stroke="#ff000000" StrokeThickness="0.5" StrokeLineJoin="Round" StrokeStartLineCap="Round" StrokeEndLineCap="Round" StrokeDashCap="Round" StrokeDashOffset="-2" StrokeDashArray="1 0" />
		<Path Data="F1 M 131.36,214.4 L 131.36,211.04"  Stroke="#ff000000" StrokeThickness="0.5" StrokeLineJoin="Round" StrokeStartLineCap="Round" StrokeEndLineCap="Round" StrokeDashCap="Round" StrokeDashOffset="-2" StrokeDashArray="1 0" />
		<Path Data="F1 M 132.16,213.12 L 132.16,211.04"  Stroke="#ff000000" StrokeThickness="0.5" StrokeLineJoin="Round" StrokeStartLineCap="Round" StrokeEndLineCap="Round" StrokeDashCap="Round" StrokeDashOffset="-2" StrokeDashArray="1 0" />
		<Path Data="F1 M 132.8,213.12 L 132.8,211.04"  Stroke="#ff000000" StrokeThickness="0.5" StrokeLineJoin="Round" StrokeStartLineCap="Round" StrokeEndLineCap="Round" StrokeDashCap="Round" StrokeDashOffset="-2" StrokeDashArray="1 0" />
		<Path Data="F1 M 133.44,213.12 L 133.44,211.04"  Stroke="#ff000000" StrokeThickness="0.5" StrokeLineJoin="Round" StrokeStartLineCap="Round" StrokeEndLineCap="Round" StrokeDashCap="Round" StrokeDashOffset="-2" StrokeDashArray="1 0" />
		<Path Data="F1 M 134.24,213.12 L 134.24,211.04"  Stroke="#ff000000" StrokeThickness="0.5" StrokeLineJoin="Round" StrokeStartLineCap="Round" StrokeEndLineCap="Round" StrokeDashCap="Round" StrokeDashOffset="-2" StrokeDashArray="1 0" />
		<Path Data="F1 M 134.88,216.16 L 134.88,211.04"  Stroke="#ff000000" StrokeThickness="0.5" StrokeLineJoin="Round" StrokeStartLineCap="Round" StrokeEndLineCap="Round" StrokeDashCap="Round" StrokeDashOffset="-2" StrokeDashArray="1 0" />
		<Path Data="F1 M 135.52,213.12 L 135.52,211.04"  Stroke="#ff000000" StrokeThickness="0.5" StrokeLineJoin="Round" StrokeStartLineCap="Round" StrokeEndLineCap="Round" StrokeDashCap="Round" StrokeDashOffset="-2" StrokeDashArray="1 0" />
		<Path Data="F1 M 136.32,213.12 L 136.32,211.04"  Stroke="#ff000000" StrokeThickness="0.5" StrokeLineJoin="Round" StrokeStartLineCap="Round" StrokeEndLineCap="Round" StrokeDashCap="Round" StrokeDashOffset="-2" StrokeDashArray="1 0" />
		<Path Data="F1 M 136.96,213.12 L 136.96,211.04"  Stroke="#ff000000" StrokeThickness="0.5" StrokeLineJoin="Round" StrokeStartLineCap="Round" StrokeEndLineCap="Round" StrokeDashCap="Round" StrokeDashOffset="-2" StrokeDashArray="1 0" />
		<Path Data="F1 M 137.6,213.12 L 137.6,211.04"  Stroke="#ff000000" StrokeThickness="0.5" StrokeLineJoin="Round" StrokeStartLineCap="Round" StrokeEndLineCap="Round" StrokeDashCap="Round" StrokeDashOffset="-2" StrokeDashArray="1 0" />
		<Path Data="F1 M 138.4,214.4 L 138.4,211.04"  Stroke="#ff000000" StrokeThickness="0.5" StrokeLineJoin="Round" StrokeStartLineCap="Round" StrokeEndLineCap="Round" StrokeDashCap="Round" StrokeDashOffset="-2" StrokeDashArray="1 0" />
		<Path Data="F1 M 139.04,213.12 L 139.04,211.04"  Stroke="#ff000000" StrokeThickness="0.5" StrokeLineJoin="Round" StrokeStartLineCap="Round" StrokeEndLineCap="Round" StrokeDashCap="Round" StrokeDashOffset="-2" StrokeDashArray="1 0" />
		<Path Data="F1 M 139.68,213.12 L 139.68,211.04"  Stroke="#ff000000" StrokeThickness="0.5" StrokeLineJoin="Round" StrokeStartLineCap="Round" StrokeEndLineCap="Round" StrokeDashCap="Round" StrokeDashOffset="-2" StrokeDashArray="1 0" />
		<Path Data="F1 M 140.48,213.12 L 140.48,211.04"  Stroke="#ff000000" StrokeThickness="0.5" StrokeLineJoin="Round" StrokeStartLineCap="Round" StrokeEndLineCap="Round" StrokeDashCap="Round" StrokeDashOffset="-2" StrokeDashArray="1 0" />
		<Path Data="F1 M 141.12,213.12 L 141.12,211.04"  Stroke="#ff000000" StrokeThickness="0.5" StrokeLineJoin="Round" StrokeStartLineCap="Round" StrokeEndLineCap="Round" StrokeDashCap="Round" StrokeDashOffset="-2" StrokeDashArray="1 0" />
		<Path Data="F1 M 141.76,216.16 L 141.76,211.04"  Stroke="#ff000000" StrokeThickness="0.5" StrokeLineJoin="Round" StrokeStartLineCap="Round" StrokeEndLineCap="Round" StrokeDashCap="Round" StrokeDashOffset="-2" StrokeDashArray="1 0" />
	</Canvas>
	<Glyphs Fill="#ff000000" FontUri="/Documents/1/Resources/Fonts/78B4EAC2-2B9E-4EA3-AC4B-66807428A141.odttf" FontRenderingEmSize="9.5176" StyleSimulations="None" OriginX="137.12" OriginY="224.32" Indices="24,49;19" UnicodeString="50" />
	<Canvas Clip="M 75.52,94.4 L 75.52,961.44 740.32,961.44 740.32,94.4 z" >
		<Path Data="F1 M 142.56,213.12 L 142.56,211.04"  Stroke="#ff000000" StrokeThickness="0.5" StrokeLineJoin="Round" StrokeStartLineCap="Round" StrokeEndLineCap="Round" StrokeDashCap="Round" StrokeDashOffset="-2" StrokeDashArray="1 0" />
		<Path Data="F1 M 143.2,213.12 L 143.2,211.04"  Stroke="#ff000000" StrokeThickness="0.5" StrokeLineJoin="Round" StrokeStartLineCap="Round" StrokeEndLineCap="Round" StrokeDashCap="Round" StrokeDashOffset="-2" StrokeDashArray="1 0" />
		<Path Data="F1 M 143.84,213.12 L 143.84,211.04"  Stroke="#ff000000" StrokeThickness="0.5" StrokeLineJoin="Round" StrokeStartLineCap="Round" StrokeEndLineCap="Round" StrokeDashCap="Round" StrokeDashOffset="-2" StrokeDashArray="1 0" />
		<Path Data="F1 M 144.48,213.12 L 144.48,211.04"  Stroke="#ff000000" StrokeThickness="0.5" StrokeLineJoin="Round" StrokeStartLineCap="Round" StrokeEndLineCap="Round" StrokeDashCap="Round" StrokeDashOffset="-2" StrokeDashArray="1 0" />
		<Path Data="F1 M 145.28,214.4 L 145.28,211.04"  Stroke="#ff000000" StrokeThickness="0.5" StrokeLineJoin="Round" StrokeStartLineCap="Round" StrokeEndLineCap="Round" StrokeDashCap="Round" StrokeDashOffset="-2" StrokeDashArray="1 0" />
		<Path Data="F1 M 145.92,213.12 L 145.92,211.04"  Stroke="#ff000000" StrokeThickness="0.5" StrokeLineJoin="Round" StrokeStartLineCap="Round" StrokeEndLineCap="Round" StrokeDashCap="Round" StrokeDashOffset="-2" StrokeDashArray="1 0" />
		<Path Data="F1 M 146.56,213.12 L 146.56,211.04"  Stroke="#ff000000" StrokeThickness="0.5" StrokeLineJoin="Round" StrokeStartLineCap="Round" StrokeEndLineCap="Round" StrokeDashCap="Round" StrokeDashOffset="-2" StrokeDashArray="1 0" />
		<Path Data="F1 M 147.36,213.12 L 147.36,211.04"  Stroke="#ff000000" StrokeThickness="0.5" StrokeLineJoin="Round" StrokeStartLineCap="Round" StrokeEndLineCap="Round" StrokeDashCap="Round" StrokeDashOffset="-2" StrokeDashArray="1 0" />
		<Path Data="F1 M 148,213.12 L 148,211.04"  Stroke="#ff000000" StrokeThickness="0.5" StrokeLineJoin="Round" StrokeStartLineCap="Round" StrokeEndLineCap="Round" StrokeDashCap="Round" StrokeDashOffset="-2" StrokeDashArray="1 0" />
		<Path Data="F1 M 148.64,216.16 L 148.64,211.04"  Stroke="#ff000000" StrokeThickness="0.5" StrokeLineJoin="Round" StrokeStartLineCap="Round" StrokeEndLineCap="Round" StrokeDashCap="Round" StrokeDashOffset="-2" StrokeDashArray="1 0" />
		<Path Data="F1 M 149.44,213.12 L 149.44,211.04"  Stroke="#ff000000" StrokeThickness="0.5" StrokeLineJoin="Round" StrokeStartLineCap="Round" StrokeEndLineCap="Round" StrokeDashCap="Round" StrokeDashOffset="-2" StrokeDashArray="1 0" />
		<Path Data="F1 M 150.08,213.12 L 150.08,211.04"  Stroke="#ff000000" StrokeThickness="0.5" StrokeLineJoin="Round" StrokeStartLineCap="Round" StrokeEndLineCap="Round" StrokeDashCap="Round" StrokeDashOffset="-2" StrokeDashArray="1 0" />
		<Path Data="F1 M 150.72,213.12 L 150.72,211.04"  Stroke="#ff000000" StrokeThickness="0.5" StrokeLineJoin="Round" StrokeStartLineCap="Round" StrokeEndLineCap="Round" StrokeDashCap="Round" StrokeDashOffset="-2" StrokeDashArray="1 0" />
		<Path Data="F1 M 151.52,213.12 L 151.52,211.04"  Stroke="#ff000000" StrokeThickness="0.5" StrokeLineJoin="Round" StrokeStartLineCap="Round" StrokeEndLineCap="Round" StrokeDashCap="Round" StrokeDashOffset="-2" StrokeDashArray="1 0" />
		<Path Data="F1 M 152.16,214.4 L 152.16,211.04"  Stroke="#ff000000" StrokeThickness="0.5" StrokeLineJoin="Round" StrokeStartLineCap="Round" StrokeEndLineCap="Round" StrokeDashCap="Round" StrokeDashOffset="-2" StrokeDashArray="1 0" />
		<Path Data="F1 M 152.8,213.12 L 152.8,211.04"  Stroke="#ff000000" StrokeThickness="0.5" StrokeLineJoin="Round" StrokeStartLineCap="Round" StrokeEndLineCap="Round" StrokeDashCap="Round" StrokeDashOffset="-2" StrokeDashArray="1 0" />
		<Path Data="F1 M 153.6,213.12 L 153.6,211.04"  Stroke="#ff000000" StrokeThickness="0.5" StrokeLineJoin="Round" StrokeStartLineCap="Round" StrokeEndLineCap="Round" StrokeDashCap="Round" StrokeDashOffset="-2" StrokeDashArray="1 0" />
		<Path Data="F1 M 154.24,213.12 L 154.24,211.04"  Stroke="#ff000000" StrokeThickness="0.5" StrokeLineJoin="Round" StrokeStartLineCap="Round" StrokeEndLineCap="Round" StrokeDashCap="Round" StrokeDashOffset="-2" StrokeDashArray="1 0" />
		<Path Data="F1 M 154.88,213.12 L 154.88,211.04"  Stroke="#ff000000" StrokeThickness="0.5" StrokeLineJoin="Round" StrokeStartLineCap="Round" StrokeEndLineCap="Round" StrokeDashCap="Round" StrokeDashOffset="-2" StrokeDashArray="1 0" />
		<Path Data="F1 M 155.68,216.16 L 155.68,211.04"  Stroke="#ff000000" StrokeThickness="0.5" StrokeLineJoin="Round" StrokeStartLineCap="Round" StrokeEndLineCap="Round" StrokeDashCap="Round" StrokeDashOffset="-2" StrokeDashArray="1 0" />
		<Path Data="F1 M 156.32,213.12 L 156.32,211.04"  Stroke="#ff000000" StrokeThickness="0.5" StrokeLineJoin="Round" StrokeStartLineCap="Round" StrokeEndLineCap="Round" StrokeDashCap="Round" StrokeDashOffset="-2" StrokeDashArray="1 0" />
		<Path Data="F1 M 156.96,213.12 L 156.96,211.04"  Stroke="#ff000000" StrokeThickness="0.5" StrokeLineJoin="Round" StrokeStartLineCap="Round" StrokeEndLineCap="Round" StrokeDashCap="Round" StrokeDashOffset="-2" StrokeDashArray="1 0" />
		<Path Data="F1 M 157.76,213.12 L 157.76,211.04"  Stroke="#ff000000" StrokeThickness="0.5" StrokeLineJoin="Round" StrokeStartLineCap="Round" StrokeEndLineCap="Round" StrokeDashCap="Round" StrokeDashOffset="-2" StrokeDashArray="1 0" />
		<Path Data="F1 M 158.4,213.12 L 158.4,211.04"  Stroke="#ff000000" StrokeThickness="0.5" StrokeLineJoin="Round" StrokeStartLineCap="Round" StrokeEndLineCap="Round" StrokeDashCap="Round" StrokeDashOffset="-2" StrokeDashArray="1 0" />
		<Path Data="F1 M 159.04,214.4 L 159.04,211.04"  Stroke="#ff000000" StrokeThickness="0.5" StrokeLineJoin="Round" StrokeStartLineCap="Round" StrokeEndLineCap="Round" StrokeDashCap="Round" StrokeDashOffset="-2" StrokeDashArray="1 0" />
		<Path Data="F1 M 159.84,213.12 L 159.84,211.04"  Stroke="#ff000000" StrokeThickness="0.5" StrokeLineJoin="Round" StrokeStartLineCap="Round" StrokeEndLineCap="Round" StrokeDashCap="Round" StrokeDashOffset="-2" StrokeDashArray="1 0" />
		<Path Data="F1 M 160.48,213.12 L 160.48,211.04"  Stroke="#ff000000" StrokeThickness="0.5" StrokeLineJoin="Round" StrokeStartLineCap="Round" StrokeEndLineCap="Round" StrokeDashCap="Round" StrokeDashOffset="-2" StrokeDashArray="1 0" />
		<Path Data="F1 M 161.12,213.12 L 161.12,211.04"  Stroke="#ff000000" StrokeThickness="0.5" StrokeLineJoin="Round" StrokeStartLineCap="Round" StrokeEndLineCap="Round" StrokeDashCap="Round" StrokeDashOffset="-2" StrokeDashArray="1 0" />
		<Path Data="F1 M 161.92,213.12 L 161.92,211.04"  Stroke="#ff000000" StrokeThickness="0.5" StrokeLineJoin="Round" StrokeStartLineCap="Round" StrokeEndLineCap="Round" StrokeDashCap="Round" StrokeDashOffset="-2" StrokeDashArray="1 0" />
		<Path Data="F1 M 162.56,216.16 L 162.56,211.04"  Stroke="#ff000000" StrokeThickness="0.5" StrokeLineJoin="Round" StrokeStartLineCap="Round" StrokeEndLineCap="Round" StrokeDashCap="Round" StrokeDashOffset="-2" StrokeDashArray="1 0" />
		<Path Data="F1 M 163.2,213.12 L 163.2,211.04"  Stroke="#ff000000" StrokeThickness="0.5" StrokeLineJoin="Round" StrokeStartLineCap="Round" StrokeEndLineCap="Round" StrokeDashCap="Round" StrokeDashOffset="-2" StrokeDashArray="1 0" />
		<Path Data="F1 M 164,213.12 L 164,211.04"  Stroke="#ff000000" StrokeThickness="0.5" StrokeLineJoin="Round" StrokeStartLineCap="Round" StrokeEndLineCap="Round" StrokeDashCap="Round" StrokeDashOffset="-2" StrokeDashArray="1 0" />
		<Path Data="F1 M 164.64,213.12 L 164.64,211.04"  Stroke="#ff000000" StrokeThickness="0.5" StrokeLineJoin="Round" StrokeStartLineCap="Round" StrokeEndLineCap="Round" StrokeDashCap="Round" StrokeDashOffset="-2" StrokeDashArray="1 0" />
		<Path Data="F1 M 165.28,213.12 L 165.28,211.04"  Stroke="#ff000000" StrokeThickness="0.5" StrokeLineJoin="Round" StrokeStartLineCap="Round" StrokeEndLineCap="Round" StrokeDashCap="Round" StrokeDashOffset="-2" StrokeDashArray="1 0" />
		<Path Data="F1 M 165.92,214.4 L 165.92,211.04"  Stroke="#ff000000" StrokeThickness="0.5" StrokeLineJoin="Round" StrokeStartLineCap="Round" StrokeEndLineCap="Round" StrokeDashCap="Round" StrokeDashOffset="-2" StrokeDashArray="1 0" />
		<Path Data="F1 M 166.72,213.12 L 166.72,211.04"  Stroke="#ff000000" StrokeThickness="0.5" StrokeLineJoin="Round" StrokeStartLineCap="Round" StrokeEndLineCap="Round" StrokeDashCap="Round" StrokeDashOffset="-2" StrokeDashArray="1 0" />
		<Path Data="F1 M 167.36,213.12 L 167.36,211.04"  Stroke="#ff000000" StrokeThickness="0.5" StrokeLineJoin="Round" StrokeStartLineCap="Round" StrokeEndLineCap="Round" StrokeDashCap="Round" StrokeDashOffset="-2" StrokeDashArray="1 0" />
		<Path Data="F1 M 168,213.12 L 168,211.04"  Stroke="#ff000000" StrokeThickness="0.5" StrokeLineJoin="Round" StrokeStartLineCap="Round" StrokeEndLineCap="Round" StrokeDashCap="Round" StrokeDashOffset="-2" StrokeDashArray="1 0" />
		<Path Data="F1 M 168.8,213.12 L 168.8,211.04"  Stroke="#ff000000" StrokeThickness="0.5" StrokeLineJoin="Round" StrokeStartLineCap="Round" StrokeEndLineCap="Round" StrokeDashCap="Round" StrokeDashOffset="-2" StrokeDashArray="1 0" />
		<Path Data="F1 M 169.44,216.16 L 169.44,211.04"  Stroke="#ff000000" StrokeThickness="0.5" StrokeLineJoin="Round" StrokeStartLineCap="Round" StrokeEndLineCap="Round" StrokeDashCap="Round" StrokeDashOffset="-2" StrokeDashArray="1 0" />
	</Canvas>
	<Glyphs Fill="#ff000000" FontUri="/Documents/1/Resources/Fonts/78B4EAC2-2B9E-4EA3-AC4B-66807428A141.odttf" FontRenderingEmSize="9.5176" StyleSimulations="None" OriginX="164.8" OriginY="224.32" Indices="28,49;19" UnicodeString="90" />
	<Canvas Clip="M 75.52,94.4 L 75.52,961.44 740.32,961.44 740.32,94.4 z" >
		<Path Data="F1 M 170.08,213.12 L 170.08,211.04"  Stroke="#ff000000" StrokeThickness="0.5" StrokeLineJoin="Round" StrokeStartLineCap="Round" StrokeEndLineCap="Round" StrokeDashCap="Round" StrokeDashOffset="-2" StrokeDashArray="1 0" />
		<Path Data="F1 M 170.88,213.12 L 170.88,211.04"  Stroke="#ff000000" StrokeThickness="0.5" StrokeLineJoin="Round" StrokeStartLineCap="Round" StrokeEndLineCap="Round" StrokeDashCap="Round" StrokeDashOffset="-2" StrokeDashArray="1 0" />
		<Path Data="F1 M 171.52,213.12 L 171.52,211.04"  Stroke="#ff000000" StrokeThickness="0.5" StrokeLineJoin="Round" StrokeStartLineCap="Round" StrokeEndLineCap="Round" StrokeDashCap="Round" StrokeDashOffset="-2" StrokeDashArray="1 0" />
		<Path Data="F1 M 172.16,213.12 L 172.16,211.04"  Stroke="#ff000000" StrokeThickness="0.5" StrokeLineJoin="Round" StrokeStartLineCap="Round" StrokeEndLineCap="Round" StrokeDashCap="Round" StrokeDashOffset="-2" StrokeDashArray="1 0" />
		<Path Data="F1 M 172.96,214.4 L 172.96,211.04"  Stroke="#ff000000" StrokeThickness="0.5" StrokeLineJoin="Round" StrokeStartLineCap="Round" StrokeEndLineCap="Round" StrokeDashCap="Round" StrokeDashOffset="-2" StrokeDashArray="1 0" />
		<Path Data="F1 M 173.6,213.12 L 173.6,211.04"  Stroke="#ff000000" StrokeThickness="0.5" StrokeLineJoin="Round" StrokeStartLineCap="Round" StrokeEndLineCap="Round" StrokeDashCap="Round" StrokeDashOffset="-2" StrokeDashArray="1 0" />
		<Path Data="F1 M 174.24,213.12 L 174.24,211.04"  Stroke="#ff000000" StrokeThickness="0.5" StrokeLineJoin="Round" StrokeStartLineCap="Round" StrokeEndLineCap="Round" StrokeDashCap="Round" StrokeDashOffset="-2" StrokeDashArray="1 0" />
		<Path Data="F1 M 175.04,213.12 L 175.04,211.04"  Stroke="#ff000000" StrokeThickness="0.5" StrokeLineJoin="Round" StrokeStartLineCap="Round" StrokeEndLineCap="Round" StrokeDashCap="Round" StrokeDashOffset="-2" StrokeDashArray="1 0" />
		<Path Data="F1 M 175.68,213.12 L 175.68,211.04"  Stroke="#ff000000" StrokeThickness="0.5" StrokeLineJoin="Round" StrokeStartLineCap="Round" StrokeEndLineCap="Round" StrokeDashCap="Round" StrokeDashOffset="-2" StrokeDashArray="1 0" />
		<Path Data="F1 M 176.32,216.16 L 176.32,211.04"  Stroke="#ff000000" StrokeThickness="0.5" StrokeLineJoin="Round" StrokeStartLineCap="Round" StrokeEndLineCap="Round" StrokeDashCap="Round" StrokeDashOffset="-2" StrokeDashArray="1 0" />
		<Path Data="F1 M 177.12,213.12 L 177.12,211.04"  Stroke="#ff000000" StrokeThickness="0.5" StrokeLineJoin="Round" StrokeStartLineCap="Round" StrokeEndLineCap="Round" StrokeDashCap="Round" StrokeDashOffset="-2" StrokeDashArray="1 0" />
		<Path Data="F1 M 177.76,213.12 L 177.76,211.04"  Stroke="#ff000000" StrokeThickness="0.5" StrokeLineJoin="Round" StrokeStartLineCap="Round" StrokeEndLineCap="Round" StrokeDashCap="Round" StrokeDashOffset="-2" StrokeDashArray="1 0" />
		<Path Data="F1 M 178.4,213.12 L 178.4,211.04"  Stroke="#ff000000" StrokeThickness="0.5" StrokeLineJoin="Round" StrokeStartLineCap="Round" StrokeEndLineCap="Round" StrokeDashCap="Round" StrokeDashOffset="-2" StrokeDashArray="1 0" />
		<Path Data="F1 M 179.2,213.12 L 179.2,211.04"  Stroke="#ff000000" StrokeThickness="0.5" StrokeLineJoin="Round" StrokeStartLineCap="Round" StrokeEndLineCap="Round" StrokeDashCap="Round" StrokeDashOffset="-2" StrokeDashArray="1 0" />
		<Path Data="F1 M 179.84,214.4 L 179.84,211.04"  Stroke="#ff000000" StrokeThickness="0.5" StrokeLineJoin="Round" StrokeStartLineCap="Round" StrokeEndLineCap="Round" StrokeDashCap="Round" StrokeDashOffset="-2" StrokeDashArray="1 0" />
		<Path Data="F1 M 180.48,213.12 L 180.48,211.04"  Stroke="#ff000000" StrokeThickness="0.5" StrokeLineJoin="Round" StrokeStartLineCap="Round" StrokeEndLineCap="Round" StrokeDashCap="Round" StrokeDashOffset="-2" StrokeDashArray="1 0" />
		<Path Data="F1 M 181.28,213.12 L 181.28,211.04"  Stroke="#ff000000" StrokeThickness="0.5" StrokeLineJoin="Round" StrokeStartLineCap="Round" StrokeEndLineCap="Round" StrokeDashCap="Round" StrokeDashOffset="-2" StrokeDashArray="1 0" />
		<Path Data="F1 M 181.92,213.12 L 181.92,211.04"  Stroke="#ff000000" StrokeThickness="0.5" StrokeLineJoin="Round" StrokeStartLineCap="Round" StrokeEndLineCap="Round" StrokeDashCap="Round" StrokeDashOffset="-2" StrokeDashArray="1 0" />
		<Path Data="F1 M 182.56,213.12 L 182.56,211.04"  Stroke="#ff000000" StrokeThickness="0.5" StrokeLineJoin="Round" StrokeStartLineCap="Round" StrokeEndLineCap="Round" StrokeDashCap="Round" StrokeDashOffset="-2" StrokeDashArray="1 0" />
		<Path Data="F1 M 183.36,216.16 L 183.36,211.04"  Stroke="#ff000000" StrokeThickness="0.5" StrokeLineJoin="Round" StrokeStartLineCap="Round" StrokeEndLineCap="Round" StrokeDashCap="Round" StrokeDashOffset="-2" StrokeDashArray="1 0" />
		<Path Data="F1 M 184,213.12 L 184,211.04"  Stroke="#ff000000" StrokeThickness="0.5" StrokeLineJoin="Round" StrokeStartLineCap="Round" StrokeEndLineCap="Round" StrokeDashCap="Round" StrokeDashOffset="-2" StrokeDashArray="1 0" />
		<Path Data="F1 M 184.64,213.12 L 184.64,211.04"  Stroke="#ff000000" StrokeThickness="0.5" StrokeLineJoin="Round" StrokeStartLineCap="Round" StrokeEndLineCap="Round" StrokeDashCap="Round" StrokeDashOffset="-2" StrokeDashArray="1 0" />
		<Path Data="F1 M 185.28,213.12 L 185.28,211.04"  Stroke="#ff000000" StrokeThickness="0.5" StrokeLineJoin="Round" StrokeStartLineCap="Round" StrokeEndLineCap="Round" StrokeDashCap="Round" StrokeDashOffset="-2" StrokeDashArray="1 0" />
		<Path Data="F1 M 186.08,213.12 L 186.08,211.04"  Stroke="#ff000000" StrokeThickness="0.5" StrokeLineJoin="Round" StrokeStartLineCap="Round" StrokeEndLineCap="Round" StrokeDashCap="Round" StrokeDashOffset="-2" StrokeDashArray="1 0" />
		<Path Data="F1 M 186.72,214.4 L 186.72,211.04"  Stroke="#ff000000" StrokeThickness="0.5" StrokeLineJoin="Round" StrokeStartLineCap="Round" StrokeEndLineCap="Round" StrokeDashCap="Round" StrokeDashOffset="-2" StrokeDashArray="1 0" />
		<Path Data="F1 M 187.36,213.12 L 187.36,211.04"  Stroke="#ff000000" StrokeThickness="0.5" StrokeLineJoin="Round" StrokeStartLineCap="Round" StrokeEndLineCap="Round" StrokeDashCap="Round" StrokeDashOffset="-2" StrokeDashArray="1 0" />
		<Path Data="F1 M 188.16,213.12 L 188.16,211.04"  Stroke="#ff000000" StrokeThickness="0.5" StrokeLineJoin="Round" StrokeStartLineCap="Round" StrokeEndLineCap="Round" StrokeDashCap="Round" StrokeDashOffset="-2" StrokeDashArray="1 0" />
		<Path Data="F1 M 188.8,213.12 L 188.8,211.04"  Stroke="#ff000000" StrokeThickness="0.5" StrokeLineJoin="Round" StrokeStartLineCap="Round" StrokeEndLineCap="Round" StrokeDashCap="Round" StrokeDashOffset="-2" StrokeDashArray="1 0" />
		<Path Data="F1 M 189.44,213.12 L 189.44,211.04"  Stroke="#ff000000" StrokeThickness="0.5" StrokeLineJoin="Round" StrokeStartLineCap="Round" StrokeEndLineCap="Round" StrokeDashCap="Round" StrokeDashOffset="-2" StrokeDashArray="1 0" />
		<Path Data="F1 M 190.24,216.16 L 190.24,211.04"  Stroke="#ff000000" StrokeThickness="0.5" StrokeLineJoin="Round" StrokeStartLineCap="Round" StrokeEndLineCap="Round" StrokeDashCap="Round" StrokeDashOffset="-2" StrokeDashArray="1 0" />
		<Path Data="F1 M 190.88,213.12 L 190.88,211.04"  Stroke="#ff000000" StrokeThickness="0.5" StrokeLineJoin="Round" StrokeStartLineCap="Round" StrokeEndLineCap="Round" StrokeDashCap="Round" StrokeDashOffset="-2" StrokeDashArray="1 0" />
		<Path Data="F1 M 191.52,213.12 L 191.52,211.04"  Stroke="#ff000000" StrokeThickness="0.5" StrokeLineJoin="Round" StrokeStartLineCap="Round" StrokeEndLineCap="Round" StrokeDashCap="Round" StrokeDashOffset="-2" StrokeDashArray="1 0" />
		<Path Data="F1 M 192.32,213.12 L 192.32,211.04"  Stroke="#ff000000" StrokeThickness="0.5" StrokeLineJoin="Round" StrokeStartLineCap="Round" StrokeEndLineCap="Round" StrokeDashCap="Round" StrokeDashOffset="-2" StrokeDashArray="1 0" />
		<Path Data="F1 M 192.96,213.12 L 192.96,211.04"  Stroke="#ff000000" StrokeThickness="0.5" StrokeLineJoin="Round" StrokeStartLineCap="Round" StrokeEndLineCap="Round" StrokeDashCap="Round" StrokeDashOffset="-2" StrokeDashArray="1 0" />
		<Path Data="F1 M 193.6,214.4 L 193.6,211.04"  Stroke="#ff000000" StrokeThickness="0.5" StrokeLineJoin="Round" StrokeStartLineCap="Round" StrokeEndLineCap="Round" StrokeDashCap="Round" StrokeDashOffset="-2" StrokeDashArray="1 0" />
		<Path Data="F1 M 194.4,213.12 L 194.4,211.04"  Stroke="#ff000000" StrokeThickness="0.5" StrokeLineJoin="Round" StrokeStartLineCap="Round" StrokeEndLineCap="Round" StrokeDashCap="Round" StrokeDashOffset="-2" StrokeDashArray="1 0" />
		<Path Data="F1 M 195.04,213.12 L 195.04,211.04"  Stroke="#ff000000" StrokeThickness="0.5" StrokeLineJoin="Round" StrokeStartLineCap="Round" StrokeEndLineCap="Round" StrokeDashCap="Round" StrokeDashOffset="-2" StrokeDashArray="1 0" />
		<Path Data="F1 M 195.68,213.12 L 195.68,211.04"  Stroke="#ff000000" StrokeThickness="0.5" StrokeLineJoin="Round" StrokeStartLineCap="Round" StrokeEndLineCap="Round" StrokeDashCap="Round" StrokeDashOffset="-2" StrokeDashArray="1 0" />
		<Path Data="F1 M 196.48,213.12 L 196.48,211.04"  Stroke="#ff000000" StrokeThickness="0.5" StrokeLineJoin="Round" StrokeStartLineCap="Round" StrokeEndLineCap="Round" StrokeDashCap="Round" StrokeDashOffset="-2" StrokeDashArray="1 0" />
		<Path Data="F1 M 197.12,216.16 L 197.12,211.04"  Stroke="#ff000000" StrokeThickness="0.5" StrokeLineJoin="Round" StrokeStartLineCap="Round" StrokeEndLineCap="Round" StrokeDashCap="Round" StrokeDashOffset="-2" StrokeDashArray="1 0" />
	</Canvas>
	<Glyphs Fill="#ff000000" FontUri="/Documents/1/Resources/Fonts/78B4EAC2-2B9E-4EA3-AC4B-66807428A141.odttf" FontRenderingEmSize="9.5176" StyleSimulations="None" OriginX="190.24" OriginY="224.32" Indices="20,49;22,49;19" UnicodeString="130" />
	<Canvas Clip="M 75.52,94.4 L 75.52,961.44 740.32,961.44 740.32,94.4 z" >
		<Path Data="F1 M 197.76,213.12 L 197.76,211.04"  Stroke="#ff000000" StrokeThickness="0.5" StrokeLineJoin="Round" StrokeStartLineCap="Round" StrokeEndLineCap="Round" StrokeDashCap="Round" StrokeDashOffset="-2" StrokeDashArray="1 0" />
		<Path Data="F1 M 198.56,213.12 L 198.56,211.04"  Stroke="#ff000000" StrokeThickness="0.5" StrokeLineJoin="Round" StrokeStartLineCap="Round" StrokeEndLineCap="Round" StrokeDashCap="Round" StrokeDashOffset="-2" StrokeDashArray="1 0" />
		<Path Data="F1 M 199.2,213.12 L 199.2,211.04"  Stroke="#ff000000" StrokeThickness="0.5" StrokeLineJoin="Round" StrokeStartLineCap="Round" StrokeEndLineCap="Round" StrokeDashCap="Round" StrokeDashOffset="-2" StrokeDashArray="1 0" />
		<Path Data="F1 M 199.84,213.12 L 199.84,211.04"  Stroke="#ff000000" StrokeThickness="0.5" StrokeLineJoin="Round" StrokeStartLineCap="Round" StrokeEndLineCap="Round" StrokeDashCap="Round" StrokeDashOffset="-2" StrokeDashArray="1 0" />
		<Path Data="F1 M 200.64,214.4 L 200.64,211.04"  Stroke="#ff000000" StrokeThickness="0.5" StrokeLineJoin="Round" StrokeStartLineCap="Round" StrokeEndLineCap="Round" StrokeDashCap="Round" StrokeDashOffset="-2" StrokeDashArray="1 0" />
		<Path Data="F1 M 201.28,213.12 L 201.28,211.04"  Stroke="#ff000000" StrokeThickness="0.5" StrokeLineJoin="Round" StrokeStartLineCap="Round" StrokeEndLineCap="Round" StrokeDashCap="Round" StrokeDashOffset="-2" StrokeDashArray="1 0" />
		<Path Data="F1 M 201.92,213.12 L 201.92,211.04"  Stroke="#ff000000" StrokeThickness="0.5" StrokeLineJoin="Round" StrokeStartLineCap="Round" StrokeEndLineCap="Round" StrokeDashCap="Round" StrokeDashOffset="-2" StrokeDashArray="1 0" />
		<Path Data="F1 M 202.72,213.12 L 202.72,211.04"  Stroke="#ff000000" StrokeThickness="0.5" StrokeLineJoin="Round" StrokeStartLineCap="Round" StrokeEndLineCap="Round" StrokeDashCap="Round" StrokeDashOffset="-2" StrokeDashArray="1 0" />
		<Path Data="F1 M 203.36,213.12 L 203.36,211.04"  Stroke="#ff000000" StrokeThickness="0.5" StrokeLineJoin="Round" StrokeStartLineCap="Round" StrokeEndLineCap="Round" StrokeDashCap="Round" StrokeDashOffset="-2" StrokeDashArray="1 0" />
		<Path Data="F1 M 204,216.16 L 204,211.04"  Stroke="#ff000000" StrokeThickness="0.5" StrokeLineJoin="Round" StrokeStartLineCap="Round" StrokeEndLineCap="Round" StrokeDashCap="Round" StrokeDashOffset="-2" StrokeDashArray="1 0" />
		<Path Data="F1 M 204.8,213.12 L 204.8,211.04"  Stroke="#ff000000" StrokeThickness="0.5" StrokeLineJoin="Round" StrokeStartLineCap="Round" StrokeEndLineCap="Round" StrokeDashCap="Round" StrokeDashOffset="-2" StrokeDashArray="1 0" />
		<Path Data="F1 M 205.44,213.12 L 205.44,211.04"  Stroke="#ff000000" StrokeThickness="0.5" StrokeLineJoin="Round" StrokeStartLineCap="Round" StrokeEndLineCap="Round" StrokeDashCap="Round" StrokeDashOffset="-2" StrokeDashArray="1 0" />
		<Path Data="F1 M 206.08,213.12 L 206.08,211.04"  Stroke="#ff000000" StrokeThickness="0.5" StrokeLineJoin="Round" StrokeStartLineCap="Round" StrokeEndLineCap="Round" StrokeDashCap="Round" StrokeDashOffset="-2" StrokeDashArray="1 0" />
		<Path Data="F1 M 206.72,213.12 L 206.72,211.04"  Stroke="#ff000000" StrokeThickness="0.5" StrokeLineJoin="Round" StrokeStartLineCap="Round" StrokeEndLineCap="Round" StrokeDashCap="Round" StrokeDashOffset="-2" StrokeDashArray="1 0" />
		<Path Data="F1 M 207.52,214.4 L 207.52,211.04"  Stroke="#ff000000" StrokeThickness="0.5" StrokeLineJoin="Round" StrokeStartLineCap="Round" StrokeEndLineCap="Round" StrokeDashCap="Round" StrokeDashOffset="-2" StrokeDashArray="1 0" />
		<Path Data="F1 M 208.16,213.12 L 208.16,211.04"  Stroke="#ff000000" StrokeThickness="0.5" StrokeLineJoin="Round" StrokeStartLineCap="Round" StrokeEndLineCap="Round" StrokeDashCap="Round" StrokeDashOffset="-2" StrokeDashArray="1 0" />
		<Path Data="F1 M 208.8,213.12 L 208.8,211.04"  Stroke="#ff000000" StrokeThickness="0.5" StrokeLineJoin="Round" StrokeStartLineCap="Round" StrokeEndLineCap="Round" StrokeDashCap="Round" StrokeDashOffset="-2" StrokeDashArray="1 0" />
		<Path Data="F1 M 209.6,213.12 L 209.6,211.04"  Stroke="#ff000000" StrokeThickness="0.5" StrokeLineJoin="Round" StrokeStartLineCap="Round" StrokeEndLineCap="Round" StrokeDashCap="Round" StrokeDashOffset="-2" StrokeDashArray="1 0" />
		<Path Data="F1 M 210.24,213.12 L 210.24,211.04"  Stroke="#ff000000" StrokeThickness="0.5" StrokeLineJoin="Round" StrokeStartLineCap="Round" StrokeEndLineCap="Round" StrokeDashCap="Round" StrokeDashOffset="-2" StrokeDashArray="1 0" />
		<Path Data="F1 M 210.88,216.16 L 210.88,211.04"  Stroke="#ff000000" StrokeThickness="0.5" StrokeLineJoin="Round" StrokeStartLineCap="Round" StrokeEndLineCap="Round" StrokeDashCap="Round" StrokeDashOffset="-2" StrokeDashArray="1 0" />
		<Path Data="F1 M 211.68,213.12 L 211.68,211.04"  Stroke="#ff000000" StrokeThickness="0.5" StrokeLineJoin="Round" StrokeStartLineCap="Round" StrokeEndLineCap="Round" StrokeDashCap="Round" StrokeDashOffset="-2" StrokeDashArray="1 0" />
		<Path Data="F1 M 212.32,213.12 L 212.32,211.04"  Stroke="#ff000000" StrokeThickness="0.5" StrokeLineJoin="Round" StrokeStartLineCap="Round" StrokeEndLineCap="Round" StrokeDashCap="Round" StrokeDashOffset="-2" StrokeDashArray="1 0" />
		<Path Data="F1 M 212.96,213.12 L 212.96,211.04"  Stroke="#ff000000" StrokeThickness="0.5" StrokeLineJoin="Round" StrokeStartLineCap="Round" StrokeEndLineCap="Round" StrokeDashCap="Round" StrokeDashOffset="-2" StrokeDashArray="1 0" />
		<Path Data="F1 M 213.76,213.12 L 213.76,211.04"  Stroke="#ff000000" StrokeThickness="0.5" StrokeLineJoin="Round" StrokeStartLineCap="Round" StrokeEndLineCap="Round" StrokeDashCap="Round" StrokeDashOffset="-2" StrokeDashArray="1 0" />
		<Path Data="F1 M 214.4,214.4 L 214.4,211.04"  Stroke="#ff000000" StrokeThickness="0.5" StrokeLineJoin="Round" StrokeStartLineCap="Round" StrokeEndLineCap="Round" StrokeDashCap="Round" StrokeDashOffset="-2" StrokeDashArray="1 0" />
		<Path Data="F1 M 215.04,213.12 L 215.04,211.04"  Stroke="#ff000000" StrokeThickness="0.5" StrokeLineJoin="Round" StrokeStartLineCap="Round" StrokeEndLineCap="Round" StrokeDashCap="Round" StrokeDashOffset="-2" StrokeDashArray="1 0" />
		<Path Data="F1 M 215.84,213.12 L 215.84,211.04"  Stroke="#ff000000" StrokeThickness="0.5" StrokeLineJoin="Round" StrokeStartLineCap="Round" StrokeEndLineCap="Round" StrokeDashCap="Round" StrokeDashOffset="-2" StrokeDashArray="1 0" />
		<Path Data="F1 M 216.48,213.12 L 216.48,211.04"  Stroke="#ff000000" StrokeThickness="0.5" StrokeLineJoin="Round" StrokeStartLineCap="Round" StrokeEndLineCap="Round" StrokeDashCap="Round" StrokeDashOffset="-2" StrokeDashArray="1 0" />
		<Path Data="F1 M 217.12,213.12 L 217.12,211.04"  Stroke="#ff000000" StrokeThickness="0.5" StrokeLineJoin="Round" StrokeStartLineCap="Round" StrokeEndLineCap="Round" StrokeDashCap="Round" StrokeDashOffset="-2" StrokeDashArray="1 0" />
		<Path Data="F1 M 217.92,216.16 L 217.92,211.04"  Stroke="#ff000000" StrokeThickness="0.5" StrokeLineJoin="Round" StrokeStartLineCap="Round" StrokeEndLineCap="Round" StrokeDashCap="Round" StrokeDashOffset="-2" StrokeDashArray="1 0" />
		<Path Data="F1 M 218.56,213.12 L 218.56,211.04"  Stroke="#ff000000" StrokeThickness="0.5" StrokeLineJoin="Round" StrokeStartLineCap="Round" StrokeEndLineCap="Round" StrokeDashCap="Round" StrokeDashOffset="-2" StrokeDashArray="1 0" />
		<Path Data="F1 M 219.2,213.12 L 219.2,211.04"  Stroke="#ff000000" StrokeThickness="0.5" StrokeLineJoin="Round" StrokeStartLineCap="Round" StrokeEndLineCap="Round" StrokeDashCap="Round" StrokeDashOffset="-2" StrokeDashArray="1 0" />
		<Path Data="F1 M 220,213.12 L 220,211.04"  Stroke="#ff000000" StrokeThickness="0.5" StrokeLineJoin="Round" StrokeStartLineCap="Round" StrokeEndLineCap="Round" StrokeDashCap="Round" StrokeDashOffset="-2" StrokeDashArray="1 0" />
		<Path Data="F1 M 220.64,213.12 L 220.64,211.04"  Stroke="#ff000000" StrokeThickness="0.5" StrokeLineJoin="Round" StrokeStartLineCap="Round" StrokeEndLineCap="Round" StrokeDashCap="Round" StrokeDashOffset="-2" StrokeDashArray="1 0" />
		<Path Data="F1 M 221.28,214.4 L 221.28,211.04"  Stroke="#ff000000" StrokeThickness="0.5" StrokeLineJoin="Round" StrokeStartLineCap="Round" StrokeEndLineCap="Round" StrokeDashCap="Round" StrokeDashOffset="-2" StrokeDashArray="1 0" />
		<Path Data="F1 M 222.08,213.12 L 222.08,211.04"  Stroke="#ff000000" StrokeThickness="0.5" StrokeLineJoin="Round" StrokeStartLineCap="Round" StrokeEndLineCap="Round" StrokeDashCap="Round" StrokeDashOffset="-2" StrokeDashArray="1 0" />
		<Path Data="F1 M 222.72,213.12 L 222.72,211.04"  Stroke="#ff000000" StrokeThickness="0.5" StrokeLineJoin="Round" StrokeStartLineCap="Round" StrokeEndLineCap="Round" StrokeDashCap="Round" StrokeDashOffset="-2" StrokeDashArray="1 0" />
		<Path Data="F1 M 223.36,213.12 L 223.36,211.04"  Stroke="#ff000000" StrokeThickness="0.5" StrokeLineJoin="Round" StrokeStartLineCap="Round" StrokeEndLineCap="Round" StrokeDashCap="Round" StrokeDashOffset="-2" StrokeDashArray="1 0" />
		<Path Data="F1 M 224.16,213.12 L 224.16,211.04"  Stroke="#ff000000" StrokeThickness="0.5" StrokeLineJoin="Round" StrokeStartLineCap="Round" StrokeEndLineCap="Round" StrokeDashCap="Round" StrokeDashOffset="-2" StrokeDashArray="1 0" />
		<Path Data="F1 M 224.8,216.16 L 224.8,211.04"  Stroke="#ff000000" StrokeThickness="0.5" StrokeLineJoin="Round" StrokeStartLineCap="Round" StrokeEndLineCap="Round" StrokeDashCap="Round" StrokeDashOffset="-2" StrokeDashArray="1 0" />
	</Canvas>
	<Glyphs Fill="#ff000000" FontUri="/Documents/1/Resources/Fonts/78B4EAC2-2B9E-4EA3-AC4B-66807428A141.odttf" FontRenderingEmSize="9.5176" StyleSimulations="None" OriginX="217.92" OriginY="224.32" Indices="20,49;26,49;19" UnicodeString="170" />
	<Canvas Clip="M 75.52,94.4 L 75.52,961.44 740.32,961.44 740.32,94.4 z" >
		<Path Data="F1 M 225.44,213.12 L 225.44,211.04"  Stroke="#ff000000" StrokeThickness="0.5" StrokeLineJoin="Round" StrokeStartLineCap="Round" StrokeEndLineCap="Round" StrokeDashCap="Round" StrokeDashOffset="-2" StrokeDashArray="1 0" />
		<Path Data="F1 M 226.08,213.12 L 226.08,211.04"  Stroke="#ff000000" StrokeThickness="0.5" StrokeLineJoin="Round" StrokeStartLineCap="Round" StrokeEndLineCap="Round" StrokeDashCap="Round" StrokeDashOffset="-2" StrokeDashArray="1 0" />
		<Path Data="F1 M 226.88,213.12 L 226.88,211.04"  Stroke="#ff000000" StrokeThickness="0.5" StrokeLineJoin="Round" StrokeStartLineCap="Round" StrokeEndLineCap="Round" StrokeDashCap="Round" StrokeDashOffset="-2" StrokeDashArray="1 0" />
		<Path Data="F1 M 227.52,213.12 L 227.52,211.04"  Stroke="#ff000000" StrokeThickness="0.5" StrokeLineJoin="Round" StrokeStartLineCap="Round" StrokeEndLineCap="Round" StrokeDashCap="Round" StrokeDashOffset="-2" StrokeDashArray="1 0" />
		<Path Data="F1 M 228.16,214.4 L 228.16,211.04"  Stroke="#ff000000" StrokeThickness="0.5" StrokeLineJoin="Round" StrokeStartLineCap="Round" StrokeEndLineCap="Round" StrokeDashCap="Round" StrokeDashOffset="-2" StrokeDashArray="1 0" />
		<Path Data="F1 M 228.96,213.12 L 228.96,211.04"  Stroke="#ff000000" StrokeThickness="0.5" StrokeLineJoin="Round" StrokeStartLineCap="Round" StrokeEndLineCap="Round" StrokeDashCap="Round" StrokeDashOffset="-2" StrokeDashArray="1 0" />
		<Path Data="F1 M 229.6,213.12 L 229.6,211.04"  Stroke="#ff000000" StrokeThickness="0.5" StrokeLineJoin="Round" StrokeStartLineCap="Round" StrokeEndLineCap="Round" StrokeDashCap="Round" StrokeDashOffset="-2" StrokeDashArray="1 0" />
		<Path Data="F1 M 230.24,213.12 L 230.24,211.04"  Stroke="#ff000000" StrokeThickness="0.5" StrokeLineJoin="Round" StrokeStartLineCap="Round" StrokeEndLineCap="Round" StrokeDashCap="Round" StrokeDashOffset="-2" StrokeDashArray="1 0" />
		<Path Data="F1 M 231.04,213.12 L 231.04,211.04"  Stroke="#ff000000" StrokeThickness="0.5" StrokeLineJoin="Round" StrokeStartLineCap="Round" StrokeEndLineCap="Round" StrokeDashCap="Round" StrokeDashOffset="-2" StrokeDashArray="1 0" />
		<Path Data="F1 M 231.68,216.16 L 231.68,211.04"  Stroke="#ff000000" StrokeThickness="0.5" StrokeLineJoin="Round" StrokeStartLineCap="Round" StrokeEndLineCap="Round" StrokeDashCap="Round" StrokeDashOffset="-2" StrokeDashArray="1 0" />
		<Path Data="F1 M 232.32,213.12 L 232.32,211.04"  Stroke="#ff000000" StrokeThickness="0.5" StrokeLineJoin="Round" StrokeStartLineCap="Round" StrokeEndLineCap="Round" StrokeDashCap="Round" StrokeDashOffset="-2" StrokeDashArray="1 0" />
		<Path Data="F1 M 233.12,213.12 L 233.12,211.04"  Stroke="#ff000000" StrokeThickness="0.5" StrokeLineJoin="Round" StrokeStartLineCap="Round" StrokeEndLineCap="Round" StrokeDashCap="Round" StrokeDashOffset="-2" StrokeDashArray="1 0" />
		<Path Data="F1 M 233.76,213.12 L 233.76,211.04"  Stroke="#ff000000" StrokeThickness="0.5" StrokeLineJoin="Round" StrokeStartLineCap="Round" StrokeEndLineCap="Round" StrokeDashCap="Round" StrokeDashOffset="-2" StrokeDashArray="1 0" />
		<Path Data="F1 M 234.4,213.12 L 234.4,211.04"  Stroke="#ff000000" StrokeThickness="0.5" StrokeLineJoin="Round" StrokeStartLineCap="Round" StrokeEndLineCap="Round" StrokeDashCap="Round" StrokeDashOffset="-2" StrokeDashArray="1 0" />
		<Path Data="F1 M 235.2,214.4 L 235.2,211.04"  Stroke="#ff000000" StrokeThickness="0.5" StrokeLineJoin="Round" StrokeStartLineCap="Round" StrokeEndLineCap="Round" StrokeDashCap="Round" StrokeDashOffset="-2" StrokeDashArray="1 0" />
		<Path Data="F1 M 235.84,213.12 L 235.84,211.04"  Stroke="#ff000000" StrokeThickness="0.5" StrokeLineJoin="Round" StrokeStartLineCap="Round" StrokeEndLineCap="Round" StrokeDashCap="Round" StrokeDashOffset="-2" StrokeDashArray="1 0" />
		<Path Data="F1 M 236.48,213.12 L 236.48,211.04"  Stroke="#ff000000" StrokeThickness="0.5" StrokeLineJoin="Round" StrokeStartLineCap="Round" StrokeEndLineCap="Round" StrokeDashCap="Round" StrokeDashOffset="-2" StrokeDashArray="1 0" />
		<Path Data="F1 M 237.28,213.12 L 237.28,211.04"  Stroke="#ff000000" StrokeThickness="0.5" StrokeLineJoin="Round" StrokeStartLineCap="Round" StrokeEndLineCap="Round" StrokeDashCap="Round" StrokeDashOffset="-2" StrokeDashArray="1 0" />
		<Path Data="F1 M 237.92,213.12 L 237.92,211.04"  Stroke="#ff000000" StrokeThickness="0.5" StrokeLineJoin="Round" StrokeStartLineCap="Round" StrokeEndLineCap="Round" StrokeDashCap="Round" StrokeDashOffset="-2" StrokeDashArray="1 0" />
		<Path Data="F1 M 238.56,216.16 L 238.56,211.04"  Stroke="#ff000000" StrokeThickness="0.5" StrokeLineJoin="Round" StrokeStartLineCap="Round" StrokeEndLineCap="Round" StrokeDashCap="Round" StrokeDashOffset="-2" StrokeDashArray="1 0" />
		<Path Data="F1 M 239.36,213.12 L 239.36,211.04"  Stroke="#ff000000" StrokeThickness="0.5" StrokeLineJoin="Round" StrokeStartLineCap="Round" StrokeEndLineCap="Round" StrokeDashCap="Round" StrokeDashOffset="-2" StrokeDashArray="1 0" />
		<Path Data="F1 M 240,213.12 L 240,211.04"  Stroke="#ff000000" StrokeThickness="0.5" StrokeLineJoin="Round" StrokeStartLineCap="Round" StrokeEndLineCap="Round" StrokeDashCap="Round" StrokeDashOffset="-2" StrokeDashArray="1 0" />
		<Path Data="F1 M 240.64,213.12 L 240.64,211.04"  Stroke="#ff000000" StrokeThickness="0.5" StrokeLineJoin="Round" StrokeStartLineCap="Round" StrokeEndLineCap="Round" StrokeDashCap="Round" StrokeDashOffset="-2" StrokeDashArray="1 0" />
		<Path Data="F1 M 241.44,213.12 L 241.44,211.04"  Stroke="#ff000000" StrokeThickness="0.5" StrokeLineJoin="Round" StrokeStartLineCap="Round" StrokeEndLineCap="Round" StrokeDashCap="Round" StrokeDashOffset="-2" StrokeDashArray="1 0" />
		<Path Data="F1 M 242.08,214.4 L 242.08,211.04"  Stroke="#ff000000" StrokeThickness="0.5" StrokeLineJoin="Round" StrokeStartLineCap="Round" StrokeEndLineCap="Round" StrokeDashCap="Round" StrokeDashOffset="-2" StrokeDashArray="1 0" />
		<Path Data="F1 M 242.72,213.12 L 242.72,211.04"  Stroke="#ff000000" StrokeThickness="0.5" StrokeLineJoin="Round" StrokeStartLineCap="Round" StrokeEndLineCap="Round" StrokeDashCap="Round" StrokeDashOffset="-2" StrokeDashArray="1 0" />
		<Path Data="F1 M 243.52,213.12 L 243.52,211.04"  Stroke="#ff000000" StrokeThickness="0.5" StrokeLineJoin="Round" StrokeStartLineCap="Round" StrokeEndLineCap="Round" StrokeDashCap="Round" StrokeDashOffset="-2" StrokeDashArray="1 0" />
		<Path Data="F1 M 244.16,213.12 L 244.16,211.04"  Stroke="#ff000000" StrokeThickness="0.5" StrokeLineJoin="Round" StrokeStartLineCap="Round" StrokeEndLineCap="Round" StrokeDashCap="Round" StrokeDashOffset="-2" StrokeDashArray="1 0" />
		<Path Data="F1 M 244.8,213.12 L 244.8,211.04"  Stroke="#ff000000" StrokeThickness="0.5" StrokeLineJoin="Round" StrokeStartLineCap="Round" StrokeEndLineCap="Round" StrokeDashCap="Round" StrokeDashOffset="-2" StrokeDashArray="1 0" />
		<Path Data="F1 M 245.44,216.16 L 245.44,211.04"  Stroke="#ff000000" StrokeThickness="0.5" StrokeLineJoin="Round" StrokeStartLineCap="Round" StrokeEndLineCap="Round" StrokeDashCap="Round" StrokeDashOffset="-2" StrokeDashArray="1 0" />
		<Path Data="F1 M 246.24,213.12 L 246.24,211.04"  Stroke="#ff000000" StrokeThickness="0.5" StrokeLineJoin="Round" StrokeStartLineCap="Round" StrokeEndLineCap="Round" StrokeDashCap="Round" StrokeDashOffset="-2" StrokeDashArray="1 0" />
		<Path Data="F1 M 246.88,213.12 L 246.88,211.04"  Stroke="#ff000000" StrokeThickness="0.5" StrokeLineJoin="Round" StrokeStartLineCap="Round" StrokeEndLineCap="Round" StrokeDashCap="Round" StrokeDashOffset="-2" StrokeDashArray="1 0" />
		<Path Data="F1 M 247.52,213.12 L 247.52,211.04"  Stroke="#ff000000" StrokeThickness="0.5" StrokeLineJoin="Round" StrokeStartLineCap="Round" StrokeEndLineCap="Round" StrokeDashCap="Round" StrokeDashOffset="-2" StrokeDashArray="1 0" />
		<Path Data="F1 M 248.32,213.12 L 248.32,211.04"  Stroke="#ff000000" StrokeThickness="0.5" StrokeLineJoin="Round" StrokeStartLineCap="Round" StrokeEndLineCap="Round" StrokeDashCap="Round" StrokeDashOffset="-2" StrokeDashArray="1 0" />
		<Path Data="F1 M 248.96,214.4 L 248.96,211.04"  Stroke="#ff000000" StrokeThickness="0.5" StrokeLineJoin="Round" StrokeStartLineCap="Round" StrokeEndLineCap="Round" StrokeDashCap="Round" StrokeDashOffset="-2" StrokeDashArray="1 0" />
		<Path Data="F1 M 249.6,213.12 L 249.6,211.04"  Stroke="#ff000000" StrokeThickness="0.5" StrokeLineJoin="Round" StrokeStartLineCap="Round" StrokeEndLineCap="Round" StrokeDashCap="Round" StrokeDashOffset="-2" StrokeDashArray="1 0" />
		<Path Data="F1 M 250.4,213.12 L 250.4,211.04"  Stroke="#ff000000" StrokeThickness="0.5" StrokeLineJoin="Round" StrokeStartLineCap="Round" StrokeEndLineCap="Round" StrokeDashCap="Round" StrokeDashOffset="-2" StrokeDashArray="1 0" />
		<Path Data="F1 M 251.04,213.12 L 251.04,211.04"  Stroke="#ff000000" StrokeThickness="0.5" StrokeLineJoin="Round" StrokeStartLineCap="Round" StrokeEndLineCap="Round" StrokeDashCap="Round" StrokeDashOffset="-2" StrokeDashArray="1 0" />
		<Path Data="F1 M 251.68,213.12 L 251.68,211.04"  Stroke="#ff000000" StrokeThickness="0.5" StrokeLineJoin="Round" StrokeStartLineCap="Round" StrokeEndLineCap="Round" StrokeDashCap="Round" StrokeDashOffset="-2" StrokeDashArray="1 0" />
		<Path Data="F1 M 252.48,216.16 L 252.48,211.04"  Stroke="#ff000000" StrokeThickness="0.5" StrokeLineJoin="Round" StrokeStartLineCap="Round" StrokeEndLineCap="Round" StrokeDashCap="Round" StrokeDashOffset="-2" StrokeDashArray="1 0" />
	</Canvas>
	<Glyphs Fill="#ff000000" FontUri="/Documents/1/Resources/Fonts/78B4EAC2-2B9E-4EA3-AC4B-66807428A141.odttf" FontRenderingEmSize="9.5176" StyleSimulations="None" OriginX="245.6" OriginY="224.32" Indices="21,49;20,49;19" UnicodeString="210" />
	<Canvas Clip="M 75.52,94.4 L 75.52,961.44 740.32,961.44 740.32,94.4 z" >
		<Path Data="F1 M 253.12,213.12 L 253.12,211.04"  Stroke="#ff000000" StrokeThickness="0.5" StrokeLineJoin="Round" StrokeStartLineCap="Round" StrokeEndLineCap="Round" StrokeDashCap="Round" StrokeDashOffset="-2" StrokeDashArray="1 0" />
		<Path Data="F1 M 253.76,213.12 L 253.76,211.04"  Stroke="#ff000000" StrokeThickness="0.5" StrokeLineJoin="Round" StrokeStartLineCap="Round" StrokeEndLineCap="Round" StrokeDashCap="Round" StrokeDashOffset="-2" StrokeDashArray="1 0" />
		<Path Data="F1 M 254.56,213.12 L 254.56,211.04"  Stroke="#ff000000" StrokeThickness="0.5" StrokeLineJoin="Round" StrokeStartLineCap="Round" StrokeEndLineCap="Round" StrokeDashCap="Round" StrokeDashOffset="-2" StrokeDashArray="1 0" />
		<Path Data="F1 M 255.2,213.12 L 255.2,211.04"  Stroke="#ff000000" StrokeThickness="0.5" StrokeLineJoin="Round" StrokeStartLineCap="Round" StrokeEndLineCap="Round" StrokeDashCap="Round" StrokeDashOffset="-2" StrokeDashArray="1 0" />
		<Path Data="F1 M 255.84,214.4 L 255.84,211.04"  Stroke="#ff000000" StrokeThickness="0.5" StrokeLineJoin="Round" StrokeStartLineCap="Round" StrokeEndLineCap="Round" StrokeDashCap="Round" StrokeDashOffset="-2" StrokeDashArray="1 0" />
		<Path Data="F1 M 256.64,213.12 L 256.64,211.04"  Stroke="#ff000000" StrokeThickness="0.5" StrokeLineJoin="Round" StrokeStartLineCap="Round" StrokeEndLineCap="Round" StrokeDashCap="Round" StrokeDashOffset="-2" StrokeDashArray="1 0" />
		<Path Data="F1 M 257.28,213.12 L 257.28,211.04"  Stroke="#ff000000" StrokeThickness="0.5" StrokeLineJoin="Round" StrokeStartLineCap="Round" StrokeEndLineCap="Round" StrokeDashCap="Round" StrokeDashOffset="-2" StrokeDashArray="1 0" />
		<Path Data="F1 M 257.92,213.12 L 257.92,211.04"  Stroke="#ff000000" StrokeThickness="0.5" StrokeLineJoin="Round" StrokeStartLineCap="Round" StrokeEndLineCap="Round" StrokeDashCap="Round" StrokeDashOffset="-2" StrokeDashArray="1 0" />
		<Path Data="F1 M 258.72,213.12 L 258.72,211.04"  Stroke="#ff000000" StrokeThickness="0.5" StrokeLineJoin="Round" StrokeStartLineCap="Round" StrokeEndLineCap="Round" StrokeDashCap="Round" StrokeDashOffset="-2" StrokeDashArray="1 0" />
		<Path Data="F1 M 259.36,216.16 L 259.36,211.04"  Stroke="#ff000000" StrokeThickness="0.5" StrokeLineJoin="Round" StrokeStartLineCap="Round" StrokeEndLineCap="Round" StrokeDashCap="Round" StrokeDashOffset="-2" StrokeDashArray="1 0" />
		<Path Data="F1 M 260,213.12 L 260,211.04"  Stroke="#ff000000" StrokeThickness="0.5" StrokeLineJoin="Round" StrokeStartLineCap="Round" StrokeEndLineCap="Round" StrokeDashCap="Round" StrokeDashOffset="-2" StrokeDashArray="1 0" />
		<Path Data="F1 M 260.8,213.12 L 260.8,211.04"  Stroke="#ff000000" StrokeThickness="0.5" StrokeLineJoin="Round" StrokeStartLineCap="Round" StrokeEndLineCap="Round" StrokeDashCap="Round" StrokeDashOffset="-2" StrokeDashArray="1 0" />
		<Path Data="F1 M 261.44,213.12 L 261.44,211.04"  Stroke="#ff000000" StrokeThickness="0.5" StrokeLineJoin="Round" StrokeStartLineCap="Round" StrokeEndLineCap="Round" StrokeDashCap="Round" StrokeDashOffset="-2" StrokeDashArray="1 0" />
		<Path Data="F1 M 262.08,213.12 L 262.08,211.04"  Stroke="#ff000000" StrokeThickness="0.5" StrokeLineJoin="Round" StrokeStartLineCap="Round" StrokeEndLineCap="Round" StrokeDashCap="Round" StrokeDashOffset="-2" StrokeDashArray="1 0" />
		<Path Data="F1 M 262.88,214.4 L 262.88,211.04"  Stroke="#ff000000" StrokeThickness="0.5" StrokeLineJoin="Round" StrokeStartLineCap="Round" StrokeEndLineCap="Round" StrokeDashCap="Round" StrokeDashOffset="-2" StrokeDashArray="1 0" />
		<Path Data="F1 M 263.52,213.12 L 263.52,211.04"  Stroke="#ff000000" StrokeThickness="0.5" StrokeLineJoin="Round" StrokeStartLineCap="Round" StrokeEndLineCap="Round" StrokeDashCap="Round" StrokeDashOffset="-2" StrokeDashArray="1 0" />
		<Path Data="F1 M 264.16,213.12 L 264.16,211.04"  Stroke="#ff000000" StrokeThickness="0.5" StrokeLineJoin="Round" StrokeStartLineCap="Round" StrokeEndLineCap="Round" StrokeDashCap="Round" StrokeDashOffset="-2" StrokeDashArray="1 0" />
		<Path Data="F1 M 264.96,213.12 L 264.96,211.04"  Stroke="#ff000000" StrokeThickness="0.5" StrokeLineJoin="Round" StrokeStartLineCap="Round" StrokeEndLineCap="Round" StrokeDashCap="Round" StrokeDashOffset="-2" StrokeDashArray="1 0" />
		<Path Data="F1 M 265.6,213.12 L 265.6,211.04"  Stroke="#ff000000" StrokeThickness="0.5" StrokeLineJoin="Round" StrokeStartLineCap="Round" StrokeEndLineCap="Round" StrokeDashCap="Round" StrokeDashOffset="-2" StrokeDashArray="1 0" />
		<Path Data="F1 M 266.24,216.16 L 266.24,211.04"  Stroke="#ff000000" StrokeThickness="0.5" StrokeLineJoin="Round" StrokeStartLineCap="Round" StrokeEndLineCap="Round" StrokeDashCap="Round" StrokeDashOffset="-2" StrokeDashArray="1 0" />
		<Path Data="F1 M 266.88,213.12 L 266.88,211.04"  Stroke="#ff000000" StrokeThickness="0.5" StrokeLineJoin="Round" StrokeStartLineCap="Round" StrokeEndLineCap="Round" StrokeDashCap="Round" StrokeDashOffset="-2" StrokeDashArray="1 0" />
		<Path Data="F1 M 267.68,213.12 L 267.68,211.04"  Stroke="#ff000000" StrokeThickness="0.5" StrokeLineJoin="Round" StrokeStartLineCap="Round" StrokeEndLineCap="Round" StrokeDashCap="Round" StrokeDashOffset="-2" StrokeDashArray="1 0" />
		<Path Data="F1 M 268.32,213.12 L 268.32,211.04"  Stroke="#ff000000" StrokeThickness="0.5" StrokeLineJoin="Round" StrokeStartLineCap="Round" StrokeEndLineCap="Round" StrokeDashCap="Round" StrokeDashOffset="-2" StrokeDashArray="1 0" />
		<Path Data="F1 M 268.96,213.12 L 268.96,211.04"  Stroke="#ff000000" StrokeThickness="0.5" StrokeLineJoin="Round" StrokeStartLineCap="Round" StrokeEndLineCap="Round" StrokeDashCap="Round" StrokeDashOffset="-2" StrokeDashArray="1 0" />
		<Path Data="F1 M 269.76,214.4 L 269.76,211.04"  Stroke="#ff000000" StrokeThickness="0.5" StrokeLineJoin="Round" StrokeStartLineCap="Round" StrokeEndLineCap="Round" StrokeDashCap="Round" StrokeDashOffset="-2" StrokeDashArray="1 0" />
		<Path Data="F1 M 270.4,213.12 L 270.4,211.04"  Stroke="#ff000000" StrokeThickness="0.5" StrokeLineJoin="Round" StrokeStartLineCap="Round" StrokeEndLineCap="Round" StrokeDashCap="Round" StrokeDashOffset="-2" StrokeDashArray="1 0" />
		<Path Data="F1 M 271.04,213.12 L 271.04,211.04"  Stroke="#ff000000" StrokeThickness="0.5" StrokeLineJoin="Round" StrokeStartLineCap="Round" StrokeEndLineCap="Round" StrokeDashCap="Round" StrokeDashOffset="-2" StrokeDashArray="1 0" />
		<Path Data="F1 M 271.84,213.12 L 271.84,211.04"  Stroke="#ff000000" StrokeThickness="0.5" StrokeLineJoin="Round" StrokeStartLineCap="Round" StrokeEndLineCap="Round" StrokeDashCap="Round" StrokeDashOffset="-2" StrokeDashArray="1 0" />
		<Path Data="F1 M 272.48,213.12 L 272.48,211.04"  Stroke="#ff000000" StrokeThickness="0.5" StrokeLineJoin="Round" StrokeStartLineCap="Round" StrokeEndLineCap="Round" StrokeDashCap="Round" StrokeDashOffset="-2" StrokeDashArray="1 0" />
		<Path Data="F1 M 273.12,216.16 L 273.12,211.04"  Stroke="#ff000000" StrokeThickness="0.5" StrokeLineJoin="Round" StrokeStartLineCap="Round" StrokeEndLineCap="Round" StrokeDashCap="Round" StrokeDashOffset="-2" StrokeDashArray="1 0" />
		<Path Data="F1 M 273.92,213.12 L 273.92,211.04"  Stroke="#ff000000" StrokeThickness="0.5" StrokeLineJoin="Round" StrokeStartLineCap="Round" StrokeEndLineCap="Round" StrokeDashCap="Round" StrokeDashOffset="-2" StrokeDashArray="1 0" />
		<Path Data="F1 M 274.56,213.12 L 274.56,211.04"  Stroke="#ff000000" StrokeThickness="0.5" StrokeLineJoin="Round" StrokeStartLineCap="Round" StrokeEndLineCap="Round" StrokeDashCap="Round" StrokeDashOffset="-2" StrokeDashArray="1 0" />
		<Path Data="F1 M 275.2,213.12 L 275.2,211.04"  Stroke="#ff000000" StrokeThickness="0.5" StrokeLineJoin="Round" StrokeStartLineCap="Round" StrokeEndLineCap="Round" StrokeDashCap="Round" StrokeDashOffset="-2" StrokeDashArray="1 0" />
		<Path Data="F1 M 276,213.12 L 276,211.04"  Stroke="#ff000000" StrokeThickness="0.5" StrokeLineJoin="Round" StrokeStartLineCap="Round" StrokeEndLineCap="Round" StrokeDashCap="Round" StrokeDashOffset="-2" StrokeDashArray="1 0" />
		<Path Data="F1 M 276.64,214.4 L 276.64,211.04"  Stroke="#ff000000" StrokeThickness="0.5" StrokeLineJoin="Round" StrokeStartLineCap="Round" StrokeEndLineCap="Round" StrokeDashCap="Round" StrokeDashOffset="-2" StrokeDashArray="1 0" />
		<Path Data="F1 M 277.28,213.12 L 277.28,211.04"  Stroke="#ff000000" StrokeThickness="0.5" StrokeLineJoin="Round" StrokeStartLineCap="Round" StrokeEndLineCap="Round" StrokeDashCap="Round" StrokeDashOffset="-2" StrokeDashArray="1 0" />
		<Path Data="F1 M 278.08,213.12 L 278.08,211.04"  Stroke="#ff000000" StrokeThickness="0.5" StrokeLineJoin="Round" StrokeStartLineCap="Round" StrokeEndLineCap="Round" StrokeDashCap="Round" StrokeDashOffset="-2" StrokeDashArray="1 0" />
		<Path Data="F1 M 278.72,213.12 L 278.72,211.04"  Stroke="#ff000000" StrokeThickness="0.5" StrokeLineJoin="Round" StrokeStartLineCap="Round" StrokeEndLineCap="Round" StrokeDashCap="Round" StrokeDashOffset="-2" StrokeDashArray="1 0" />
		<Path Data="F1 M 279.36,213.12 L 279.36,211.04"  Stroke="#ff000000" StrokeThickness="0.5" StrokeLineJoin="Round" StrokeStartLineCap="Round" StrokeEndLineCap="Round" StrokeDashCap="Round" StrokeDashOffset="-2" StrokeDashArray="1 0" />
		<Path Data="F1 M 280.16,216.16 L 280.16,211.04"  Stroke="#ff000000" StrokeThickness="0.5" StrokeLineJoin="Round" StrokeStartLineCap="Round" StrokeEndLineCap="Round" StrokeDashCap="Round" StrokeDashOffset="-2" StrokeDashArray="1 0" />
	</Canvas>
	<Glyphs Fill="#ff000000" FontUri="/Documents/1/Resources/Fonts/78B4EAC2-2B9E-4EA3-AC4B-66807428A141.odttf" FontRenderingEmSize="9.5176" StyleSimulations="None" OriginX="273.28" OriginY="224.32" Indices="21,49;24,49;19" UnicodeString="250" />
	<Canvas Clip="M 75.52,94.4 L 75.52,961.44 740.32,961.44 740.32,94.4 z" >
		<Path Data="F1 M 280.8,213.12 L 280.8,211.04"  Stroke="#ff000000" StrokeThickness="0.5" StrokeLineJoin="Round" StrokeStartLineCap="Round" StrokeEndLineCap="Round" StrokeDashCap="Round" StrokeDashOffset="-2" StrokeDashArray="1 0" />
		<Path Data="F1 M 281.44,213.12 L 281.44,211.04"  Stroke="#ff000000" StrokeThickness="0.5" StrokeLineJoin="Round" StrokeStartLineCap="Round" StrokeEndLineCap="Round" StrokeDashCap="Round" StrokeDashOffset="-2" StrokeDashArray="1 0" />
		<Path Data="F1 M 282.24,213.12 L 282.24,211.04"  Stroke="#ff000000" StrokeThickness="0.5" StrokeLineJoin="Round" StrokeStartLineCap="Round" StrokeEndLineCap="Round" StrokeDashCap="Round" StrokeDashOffset="-2" StrokeDashArray="1 0" />
		<Path Data="F1 M 282.88,213.12 L 282.88,211.04"  Stroke="#ff000000" StrokeThickness="0.5" StrokeLineJoin="Round" StrokeStartLineCap="Round" StrokeEndLineCap="Round" StrokeDashCap="Round" StrokeDashOffset="-2" StrokeDashArray="1 0" />
		<Path Data="F1 M 283.52,214.4 L 283.52,211.04"  Stroke="#ff000000" StrokeThickness="0.5" StrokeLineJoin="Round" StrokeStartLineCap="Round" StrokeEndLineCap="Round" StrokeDashCap="Round" StrokeDashOffset="-2" StrokeDashArray="1 0" />
		<Path Data="F1 M 284.32,213.12 L 284.32,211.04"  Stroke="#ff000000" StrokeThickness="0.5" StrokeLineJoin="Round" StrokeStartLineCap="Round" StrokeEndLineCap="Round" StrokeDashCap="Round" StrokeDashOffset="-2" StrokeDashArray="1 0" />
		<Path Data="F1 M 284.96,213.12 L 284.96,211.04"  Stroke="#ff000000" StrokeThickness="0.5" StrokeLineJoin="Round" StrokeStartLineCap="Round" StrokeEndLineCap="Round" StrokeDashCap="Round" StrokeDashOffset="-2" StrokeDashArray="1 0" />
		<Path Data="F1 M 285.6,213.12 L 285.6,211.04"  Stroke="#ff000000" StrokeThickness="0.5" StrokeLineJoin="Round" StrokeStartLineCap="Round" StrokeEndLineCap="Round" StrokeDashCap="Round" StrokeDashOffset="-2" StrokeDashArray="1 0" />
		<Path Data="F1 M 286.24,213.12 L 286.24,211.04"  Stroke="#ff000000" StrokeThickness="0.5" StrokeLineJoin="Round" StrokeStartLineCap="Round" StrokeEndLineCap="Round" StrokeDashCap="Round" StrokeDashOffset="-2" StrokeDashArray="1 0" />
		<Path Data="F1 M 287.04,216.16 L 287.04,211.04"  Stroke="#ff000000" StrokeThickness="0.5" StrokeLineJoin="Round" StrokeStartLineCap="Round" StrokeEndLineCap="Round" StrokeDashCap="Round" StrokeDashOffset="-2" StrokeDashArray="1 0" />
		<Path Data="F1 M 287.68,213.12 L 287.68,211.04"  Stroke="#ff000000" StrokeThickness="0.5" StrokeLineJoin="Round" StrokeStartLineCap="Round" StrokeEndLineCap="Round" StrokeDashCap="Round" StrokeDashOffset="-2" StrokeDashArray="1 0" />
		<Path Data="F1 M 288.32,213.12 L 288.32,211.04"  Stroke="#ff000000" StrokeThickness="0.5" StrokeLineJoin="Round" StrokeStartLineCap="Round" StrokeEndLineCap="Round" StrokeDashCap="Round" StrokeDashOffset="-2" StrokeDashArray="1 0" />
		<Path Data="F1 M 289.12,213.12 L 289.12,211.04"  Stroke="#ff000000" StrokeThickness="0.5" StrokeLineJoin="Round" StrokeStartLineCap="Round" StrokeEndLineCap="Round" StrokeDashCap="Round" StrokeDashOffset="-2" StrokeDashArray="1 0" />
		<Path Data="F1 M 289.76,213.12 L 289.76,211.04"  Stroke="#ff000000" StrokeThickness="0.5" StrokeLineJoin="Round" StrokeStartLineCap="Round" StrokeEndLineCap="Round" StrokeDashCap="Round" StrokeDashOffset="-2" StrokeDashArray="1 0" />
		<Path Data="F1 M 290.4,214.4 L 290.4,211.04"  Stroke="#ff000000" StrokeThickness="0.5" StrokeLineJoin="Round" StrokeStartLineCap="Round" StrokeEndLineCap="Round" StrokeDashCap="Round" StrokeDashOffset="-2" StrokeDashArray="1 0" />
		<Path Data="F1 M 291.2,213.12 L 291.2,211.04"  Stroke="#ff000000" StrokeThickness="0.5" StrokeLineJoin="Round" StrokeStartLineCap="Round" StrokeEndLineCap="Round" StrokeDashCap="Round" StrokeDashOffset="-2" StrokeDashArray="1 0" />
		<Path Data="F1 M 291.84,213.12 L 291.84,211.04"  Stroke="#ff000000" StrokeThickness="0.5" StrokeLineJoin="Round" StrokeStartLineCap="Round" StrokeEndLineCap="Round" StrokeDashCap="Round" StrokeDashOffset="-2" StrokeDashArray="1 0" />
		<Path Data="F1 M 292.48,213.12 L 292.48,211.04"  Stroke="#ff000000" StrokeThickness="0.5" StrokeLineJoin="Round" StrokeStartLineCap="Round" StrokeEndLineCap="Round" StrokeDashCap="Round" StrokeDashOffset="-2" StrokeDashArray="1 0" />
		<Path Data="F1 M 293.28,213.12 L 293.28,211.04"  Stroke="#ff000000" StrokeThickness="0.5" StrokeLineJoin="Round" StrokeStartLineCap="Round" StrokeEndLineCap="Round" StrokeDashCap="Round" StrokeDashOffset="-2" StrokeDashArray="1 0" />
		<Path Data="F1 M 293.92,216.16 L 293.92,211.04"  Stroke="#ff000000" StrokeThickness="0.5" StrokeLineJoin="Round" StrokeStartLineCap="Round" StrokeEndLineCap="Round" StrokeDashCap="Round" StrokeDashOffset="-2" StrokeDashArray="1 0" />
		<Path Data="F1 M 294.56,213.12 L 294.56,211.04"  Stroke="#ff000000" StrokeThickness="0.5" StrokeLineJoin="Round" StrokeStartLineCap="Round" StrokeEndLineCap="Round" StrokeDashCap="Round" StrokeDashOffset="-2" StrokeDashArray="1 0" />
		<Path Data="F1 M 295.36,213.12 L 295.36,211.04"  Stroke="#ff000000" StrokeThickness="0.5" StrokeLineJoin="Round" StrokeStartLineCap="Round" StrokeEndLineCap="Round" StrokeDashCap="Round" StrokeDashOffset="-2" StrokeDashArray="1 0" />
		<Path Data="F1 M 296,213.12 L 296,211.04"  Stroke="#ff000000" StrokeThickness="0.5" StrokeLineJoin="Round" StrokeStartLineCap="Round" StrokeEndLineCap="Round" StrokeDashCap="Round" StrokeDashOffset="-2" StrokeDashArray="1 0" />
		<Path Data="F1 M 296.64,213.12 L 296.64,211.04"  Stroke="#ff000000" StrokeThickness="0.5" StrokeLineJoin="Round" StrokeStartLineCap="Round" StrokeEndLineCap="Round" StrokeDashCap="Round" StrokeDashOffset="-2" StrokeDashArray="1 0" />
		<Path Data="F1 M 297.44,214.4 L 297.44,211.04"  Stroke="#ff000000" StrokeThickness="0.5" StrokeLineJoin="Round" StrokeStartLineCap="Round" StrokeEndLineCap="Round" StrokeDashCap="Round" StrokeDashOffset="-2" StrokeDashArray="1 0" />
		<Path Data="F1 M 298.08,213.12 L 298.08,211.04"  Stroke="#ff000000" StrokeThickness="0.5" StrokeLineJoin="Round" StrokeStartLineCap="Round" StrokeEndLineCap="Round" StrokeDashCap="Round" StrokeDashOffset="-2" StrokeDashArray="1 0" />
		<Path Data="F1 M 298.72,213.12 L 298.72,211.04"  Stroke="#ff000000" StrokeThickness="0.5" StrokeLineJoin="Round" StrokeStartLineCap="Round" StrokeEndLineCap="Round" StrokeDashCap="Round" StrokeDashOffset="-2" StrokeDashArray="1 0" />
		<Path Data="F1 M 299.52,213.12 L 299.52,211.04"  Stroke="#ff000000" StrokeThickness="0.5" StrokeLineJoin="Round" StrokeStartLineCap="Round" StrokeEndLineCap="Round" StrokeDashCap="Round" StrokeDashOffset="-2" StrokeDashArray="1 0" />
		<Path Data="F1 M 300.16,213.12 L 300.16,211.04"  Stroke="#ff000000" StrokeThickness="0.5" StrokeLineJoin="Round" StrokeStartLineCap="Round" StrokeEndLineCap="Round" StrokeDashCap="Round" StrokeDashOffset="-2" StrokeDashArray="1 0" />
		<Path Data="F1 M 300.8,216.16 L 300.8,211.04"  Stroke="#ff000000" StrokeThickness="0.5" StrokeLineJoin="Round" StrokeStartLineCap="Round" StrokeEndLineCap="Round" StrokeDashCap="Round" StrokeDashOffset="-2" StrokeDashArray="1 0" />
		<Path Data="F1 M 301.6,213.12 L 301.6,211.04"  Stroke="#ff000000" StrokeThickness="0.5" StrokeLineJoin="Round" StrokeStartLineCap="Round" StrokeEndLineCap="Round" StrokeDashCap="Round" StrokeDashOffset="-2" StrokeDashArray="1 0" />
		<Path Data="F1 M 302.24,213.12 L 302.24,211.04"  Stroke="#ff000000" StrokeThickness="0.5" StrokeLineJoin="Round" StrokeStartLineCap="Round" StrokeEndLineCap="Round" StrokeDashCap="Round" StrokeDashOffset="-2" StrokeDashArray="1 0" />
		<Path Data="F1 M 302.88,213.12 L 302.88,211.04"  Stroke="#ff000000" StrokeThickness="0.5" StrokeLineJoin="Round" StrokeStartLineCap="Round" StrokeEndLineCap="Round" StrokeDashCap="Round" StrokeDashOffset="-2" StrokeDashArray="1 0" />
		<Path Data="F1 M 303.68,213.12 L 303.68,211.04"  Stroke="#ff000000" StrokeThickness="0.5" StrokeLineJoin="Round" StrokeStartLineCap="Round" StrokeEndLineCap="Round" StrokeDashCap="Round" StrokeDashOffset="-2" StrokeDashArray="1 0" />
		<Path Data="F1 M 304.32,214.4 L 304.32,211.04"  Stroke="#ff000000" StrokeThickness="0.5" StrokeLineJoin="Round" StrokeStartLineCap="Round" StrokeEndLineCap="Round" StrokeDashCap="Round" StrokeDashOffset="-2" StrokeDashArray="1 0" />
		<Path Data="F1 M 304.96,213.12 L 304.96,211.04"  Stroke="#ff000000" StrokeThickness="0.5" StrokeLineJoin="Round" StrokeStartLineCap="Round" StrokeEndLineCap="Round" StrokeDashCap="Round" StrokeDashOffset="-2" StrokeDashArray="1 0" />
		<Path Data="F1 M 305.76,213.12 L 305.76,211.04"  Stroke="#ff000000" StrokeThickness="0.5" StrokeLineJoin="Round" StrokeStartLineCap="Round" StrokeEndLineCap="Round" StrokeDashCap="Round" StrokeDashOffset="-2" StrokeDashArray="1 0" />
		<Path Data="F1 M 306.4,213.12 L 306.4,211.04"  Stroke="#ff000000" StrokeThickness="0.5" StrokeLineJoin="Round" StrokeStartLineCap="Round" StrokeEndLineCap="Round" StrokeDashCap="Round" StrokeDashOffset="-2" StrokeDashArray="1 0" />
		<Path Data="F1 M 307.04,213.12 L 307.04,211.04"  Stroke="#ff000000" StrokeThickness="0.5" StrokeLineJoin="Round" StrokeStartLineCap="Round" StrokeEndLineCap="Round" StrokeDashCap="Round" StrokeDashOffset="-2" StrokeDashArray="1 0" />
		<Path Data="F1 M 307.68,216.16 L 307.68,211.04"  Stroke="#ff000000" StrokeThickness="0.5" StrokeLineJoin="Round" StrokeStartLineCap="Round" StrokeEndLineCap="Round" StrokeDashCap="Round" StrokeDashOffset="-2" StrokeDashArray="1 0" />
	</Canvas>
	<Glyphs Fill="#ff000000" FontUri="/Documents/1/Resources/Fonts/78B4EAC2-2B9E-4EA3-AC4B-66807428A141.odttf" FontRenderingEmSize="9.5176" StyleSimulations="None" OriginX="300.8" OriginY="224.32" Indices="21,49;28,49;19" UnicodeString="290" />
	<Canvas Clip="M 75.52,94.4 L 75.52,961.44 740.32,961.44 740.32,94.4 z" >
		<Path Data="F1 M 308.48,213.12 L 308.48,211.04"  Stroke="#ff000000" StrokeThickness="0.5" StrokeLineJoin="Round" StrokeStartLineCap="Round" StrokeEndLineCap="Round" StrokeDashCap="Round" StrokeDashOffset="-2" StrokeDashArray="1 0" />
		<Path Data="F1 M 309.12,213.12 L 309.12,211.04"  Stroke="#ff000000" StrokeThickness="0.5" StrokeLineJoin="Round" StrokeStartLineCap="Round" StrokeEndLineCap="Round" StrokeDashCap="Round" StrokeDashOffset="-2" StrokeDashArray="1 0" />
		<Path Data="F1 M 309.76,213.12 L 309.76,211.04"  Stroke="#ff000000" StrokeThickness="0.5" StrokeLineJoin="Round" StrokeStartLineCap="Round" StrokeEndLineCap="Round" StrokeDashCap="Round" StrokeDashOffset="-2" StrokeDashArray="1 0" />
		<Path Data="F1 M 310.56,213.12 L 310.56,211.04"  Stroke="#ff000000" StrokeThickness="0.5" StrokeLineJoin="Round" StrokeStartLineCap="Round" StrokeEndLineCap="Round" StrokeDashCap="Round" StrokeDashOffset="-2" StrokeDashArray="1 0" />
		<Path Data="F1 M 311.2,214.4 L 311.2,211.04"  Stroke="#ff000000" StrokeThickness="0.5" StrokeLineJoin="Round" StrokeStartLineCap="Round" StrokeEndLineCap="Round" StrokeDashCap="Round" StrokeDashOffset="-2" StrokeDashArray="1 0" />
		<Path Data="F1 M 311.84,213.12 L 311.84,211.04"  Stroke="#ff000000" StrokeThickness="0.5" StrokeLineJoin="Round" StrokeStartLineCap="Round" StrokeEndLineCap="Round" StrokeDashCap="Round" StrokeDashOffset="-2" StrokeDashArray="1 0" />
		<Path Data="F1 M 312.64,213.12 L 312.64,211.04"  Stroke="#ff000000" StrokeThickness="0.5" StrokeLineJoin="Round" StrokeStartLineCap="Round" StrokeEndLineCap="Round" StrokeDashCap="Round" StrokeDashOffset="-2" StrokeDashArray="1 0" />
		<Path Data="F1 M 313.28,213.12 L 313.28,211.04"  Stroke="#ff000000" StrokeThickness="0.5" StrokeLineJoin="Round" StrokeStartLineCap="Round" StrokeEndLineCap="Round" StrokeDashCap="Round" StrokeDashOffset="-2" StrokeDashArray="1 0" />
		<Path Data="F1 M 313.92,213.12 L 313.92,211.04"  Stroke="#ff000000" StrokeThickness="0.5" StrokeLineJoin="Round" StrokeStartLineCap="Round" StrokeEndLineCap="Round" StrokeDashCap="Round" StrokeDashOffset="-2" StrokeDashArray="1 0" />
		<Path Data="F1 M 314.72,216.16 L 314.72,211.04"  Stroke="#ff000000" StrokeThickness="0.5" StrokeLineJoin="Round" StrokeStartLineCap="Round" StrokeEndLineCap="Round" StrokeDashCap="Round" StrokeDashOffset="-2" StrokeDashArray="1 0" />
		<Path Data="F1 M 315.36,213.12 L 315.36,211.04"  Stroke="#ff000000" StrokeThickness="0.5" StrokeLineJoin="Round" StrokeStartLineCap="Round" StrokeEndLineCap="Round" StrokeDashCap="Round" StrokeDashOffset="-2" StrokeDashArray="1 0" />
		<Path Data="F1 M 316,213.12 L 316,211.04"  Stroke="#ff000000" StrokeThickness="0.5" StrokeLineJoin="Round" StrokeStartLineCap="Round" StrokeEndLineCap="Round" StrokeDashCap="Round" StrokeDashOffset="-2" StrokeDashArray="1 0" />
		<Path Data="F1 M 316.8,213.12 L 316.8,211.04"  Stroke="#ff000000" StrokeThickness="0.5" StrokeLineJoin="Round" StrokeStartLineCap="Round" StrokeEndLineCap="Round" StrokeDashCap="Round" StrokeDashOffset="-2" StrokeDashArray="1 0" />
		<Path Data="F1 M 317.44,213.12 L 317.44,211.04"  Stroke="#ff000000" StrokeThickness="0.5" StrokeLineJoin="Round" StrokeStartLineCap="Round" StrokeEndLineCap="Round" StrokeDashCap="Round" StrokeDashOffset="-2" StrokeDashArray="1 0" />
		<Path Data="F1 M 318.08,214.4 L 318.08,211.04"  Stroke="#ff000000" StrokeThickness="0.5" StrokeLineJoin="Round" StrokeStartLineCap="Round" StrokeEndLineCap="Round" StrokeDashCap="Round" StrokeDashOffset="-2" StrokeDashArray="1 0" />
		<Path Data="F1 M 318.88,213.12 L 318.88,211.04"  Stroke="#ff000000" StrokeThickness="0.5" StrokeLineJoin="Round" StrokeStartLineCap="Round" StrokeEndLineCap="Round" StrokeDashCap="Round" StrokeDashOffset="-2" StrokeDashArray="1 0" />
		<Path Data="F1 M 319.52,213.12 L 319.52,211.04"  Stroke="#ff000000" StrokeThickness="0.5" StrokeLineJoin="Round" StrokeStartLineCap="Round" StrokeEndLineCap="Round" StrokeDashCap="Round" StrokeDashOffset="-2" StrokeDashArray="1 0" />
		<Path Data="F1 M 320.16,213.12 L 320.16,211.04"  Stroke="#ff000000" StrokeThickness="0.5" StrokeLineJoin="Round" StrokeStartLineCap="Round" StrokeEndLineCap="Round" StrokeDashCap="Round" StrokeDashOffset="-2" StrokeDashArray="1 0" />
		<Path Data="F1 M 320.96,213.12 L 320.96,211.04"  Stroke="#ff000000" StrokeThickness="0.5" StrokeLineJoin="Round" StrokeStartLineCap="Round" StrokeEndLineCap="Round" StrokeDashCap="Round" StrokeDashOffset="-2" StrokeDashArray="1 0" />
		<Path Data="F1 M 321.6,216.16 L 321.6,211.04"  Stroke="#ff000000" StrokeThickness="0.5" StrokeLineJoin="Round" StrokeStartLineCap="Round" StrokeEndLineCap="Round" StrokeDashCap="Round" StrokeDashOffset="-2" StrokeDashArray="1 0" />
		<Path Data="F1 M 322.24,213.12 L 322.24,211.04"  Stroke="#ff000000" StrokeThickness="0.5" StrokeLineJoin="Round" StrokeStartLineCap="Round" StrokeEndLineCap="Round" StrokeDashCap="Round" StrokeDashOffset="-2" StrokeDashArray="1 0" />
		<Path Data="F1 M 323.04,213.12 L 323.04,211.04"  Stroke="#ff000000" StrokeThickness="0.5" StrokeLineJoin="Round" StrokeStartLineCap="Round" StrokeEndLineCap="Round" StrokeDashCap="Round" StrokeDashOffset="-2" StrokeDashArray="1 0" />
		<Path Data="F1 M 323.68,213.12 L 323.68,211.04"  Stroke="#ff000000" StrokeThickness="0.5" StrokeLineJoin="Round" StrokeStartLineCap="Round" StrokeEndLineCap="Round" StrokeDashCap="Round" StrokeDashOffset="-2" StrokeDashArray="1 0" />
		<Path Data="F1 M 324.32,213.12 L 324.32,211.04"  Stroke="#ff000000" StrokeThickness="0.5" StrokeLineJoin="Round" StrokeStartLineCap="Round" StrokeEndLineCap="Round" StrokeDashCap="Round" StrokeDashOffset="-2" StrokeDashArray="1 0" />
		<Path Data="F1 M 325.12,214.4 L 325.12,211.04"  Stroke="#ff000000" StrokeThickness="0.5" StrokeLineJoin="Round" StrokeStartLineCap="Round" StrokeEndLineCap="Round" StrokeDashCap="Round" StrokeDashOffset="-2" StrokeDashArray="1 0" />
		<Path Data="F1 M 325.76,213.12 L 325.76,211.04"  Stroke="#ff000000" StrokeThickness="0.5" StrokeLineJoin="Round" StrokeStartLineCap="Round" StrokeEndLineCap="Round" StrokeDashCap="Round" StrokeDashOffset="-2" StrokeDashArray="1 0" />
		<Path Data="F1 M 326.4,213.12 L 326.4,211.04"  Stroke="#ff000000" StrokeThickness="0.5" StrokeLineJoin="Round" StrokeStartLineCap="Round" StrokeEndLineCap="Round" StrokeDashCap="Round" StrokeDashOffset="-2" StrokeDashArray="1 0" />
		<Path Data="F1 M 327.04,213.12 L 327.04,211.04"  Stroke="#ff000000" StrokeThickness="0.5" StrokeLineJoin="Round" StrokeStartLineCap="Round" StrokeEndLineCap="Round" StrokeDashCap="Round" StrokeDashOffset="-2" StrokeDashArray="1 0" />
		<Path Data="F1 M 327.84,213.12 L 327.84,211.04"  Stroke="#ff000000" StrokeThickness="0.5" StrokeLineJoin="Round" StrokeStartLineCap="Round" StrokeEndLineCap="Round" StrokeDashCap="Round" StrokeDashOffset="-2" StrokeDashArray="1 0" />
		<Path Data="F1 M 328.48,216.16 L 328.48,211.04"  Stroke="#ff000000" StrokeThickness="0.5" StrokeLineJoin="Round" StrokeStartLineCap="Round" StrokeEndLineCap="Round" StrokeDashCap="Round" StrokeDashOffset="-2" StrokeDashArray="1 0" />
		<Path Data="F1 M 329.12,213.12 L 329.12,211.04"  Stroke="#ff000000" StrokeThickness="0.5" StrokeLineJoin="Round" StrokeStartLineCap="Round" StrokeEndLineCap="Round" StrokeDashCap="Round" StrokeDashOffset="-2" StrokeDashArray="1 0" />
		<Path Data="F1 M 329.92,213.12 L 329.92,211.04"  Stroke="#ff000000" StrokeThickness="0.5" StrokeLineJoin="Round" StrokeStartLineCap="Round" StrokeEndLineCap="Round" StrokeDashCap="Round" StrokeDashOffset="-2" StrokeDashArray="1 0" />
		<Path Data="F1 M 330.56,213.12 L 330.56,211.04"  Stroke="#ff000000" StrokeThickness="0.5" StrokeLineJoin="Round" StrokeStartLineCap="Round" StrokeEndLineCap="Round" StrokeDashCap="Round" StrokeDashOffset="-2" StrokeDashArray="1 0" />
		<Path Data="F1 M 331.2,213.12 L 331.2,211.04"  Stroke="#ff000000" StrokeThickness="0.5" StrokeLineJoin="Round" StrokeStartLineCap="Round" StrokeEndLineCap="Round" StrokeDashCap="Round" StrokeDashOffset="-2" StrokeDashArray="1 0" />
		<Path Data="F1 M 332,214.4 L 332,211.04"  Stroke="#ff000000" StrokeThickness="0.5" StrokeLineJoin="Round" StrokeStartLineCap="Round" StrokeEndLineCap="Round" StrokeDashCap="Round" StrokeDashOffset="-2" StrokeDashArray="1 0" />
		<Path Data="F1 M 332.64,213.12 L 332.64,211.04"  Stroke="#ff000000" StrokeThickness="0.5" StrokeLineJoin="Round" StrokeStartLineCap="Round" StrokeEndLineCap="Round" StrokeDashCap="Round" StrokeDashOffset="-2" StrokeDashArray="1 0" />
		<Path Data="F1 M 333.28,213.12 L 333.28,211.04"  Stroke="#ff000000" StrokeThickness="0.5" StrokeLineJoin="Round" StrokeStartLineCap="Round" StrokeEndLineCap="Round" StrokeDashCap="Round" StrokeDashOffset="-2" StrokeDashArray="1 0" />
		<Path Data="F1 M 334.08,213.12 L 334.08,211.04"  Stroke="#ff000000" StrokeThickness="0.5" StrokeLineJoin="Round" StrokeStartLineCap="Round" StrokeEndLineCap="Round" StrokeDashCap="Round" StrokeDashOffset="-2" StrokeDashArray="1 0" />
		<Path Data="F1 M 334.72,213.12 L 334.72,211.04"  Stroke="#ff000000" StrokeThickness="0.5" StrokeLineJoin="Round" StrokeStartLineCap="Round" StrokeEndLineCap="Round" StrokeDashCap="Round" StrokeDashOffset="-2" StrokeDashArray="1 0" />
		<Path Data="F1 M 335.36,216.16 L 335.36,211.04"  Stroke="#ff000000" StrokeThickness="0.5" StrokeLineJoin="Round" StrokeStartLineCap="Round" StrokeEndLineCap="Round" StrokeDashCap="Round" StrokeDashOffset="-2" StrokeDashArray="1 0" />
	</Canvas>
	<Glyphs Fill="#ff000000" FontUri="/Documents/1/Resources/Fonts/78B4EAC2-2B9E-4EA3-AC4B-66807428A141.odttf" FontRenderingEmSize="9.5176" StyleSimulations="None" OriginX="328.48" OriginY="224.32" Indices="22,49;22,49;19" UnicodeString="330" />
	<Canvas Clip="M 75.52,94.4 L 75.52,961.44 740.32,961.44 740.32,94.4 z" >
		<Path Data="F1 M 336.16,213.12 L 336.16,211.04"  Stroke="#ff000000" StrokeThickness="0.5" StrokeLineJoin="Round" StrokeStartLineCap="Round" StrokeEndLineCap="Round" StrokeDashCap="Round" StrokeDashOffset="-2" StrokeDashArray="1 0" />
		<Path Data="F1 M 336.8,213.12 L 336.8,211.04"  Stroke="#ff000000" StrokeThickness="0.5" StrokeLineJoin="Round" StrokeStartLineCap="Round" StrokeEndLineCap="Round" StrokeDashCap="Round" StrokeDashOffset="-2" StrokeDashArray="1 0" />
		<Path Data="F1 M 337.44,213.12 L 337.44,211.04"  Stroke="#ff000000" StrokeThickness="0.5" StrokeLineJoin="Round" StrokeStartLineCap="Round" StrokeEndLineCap="Round" StrokeDashCap="Round" StrokeDashOffset="-2" StrokeDashArray="1 0" />
		<Path Data="F1 M 338.24,213.12 L 338.24,211.04"  Stroke="#ff000000" StrokeThickness="0.5" StrokeLineJoin="Round" StrokeStartLineCap="Round" StrokeEndLineCap="Round" StrokeDashCap="Round" StrokeDashOffset="-2" StrokeDashArray="1 0" />
		<Path Data="F1 M 338.88,214.4 L 338.88,211.04"  Stroke="#ff000000" StrokeThickness="0.5" StrokeLineJoin="Round" StrokeStartLineCap="Round" StrokeEndLineCap="Round" StrokeDashCap="Round" StrokeDashOffset="-2" StrokeDashArray="1 0" />
		<Path Data="F1 M 339.52,213.12 L 339.52,211.04"  Stroke="#ff000000" StrokeThickness="0.5" StrokeLineJoin="Round" StrokeStartLineCap="Round" StrokeEndLineCap="Round" StrokeDashCap="Round" StrokeDashOffset="-2" StrokeDashArray="1 0" />
		<Path Data="F1 M 340.32,213.12 L 340.32,211.04"  Stroke="#ff000000" StrokeThickness="0.5" StrokeLineJoin="Round" StrokeStartLineCap="Round" StrokeEndLineCap="Round" StrokeDashCap="Round" StrokeDashOffset="-2" StrokeDashArray="1 0" />
		<Path Data="F1 M 340.96,213.12 L 340.96,211.04"  Stroke="#ff000000" StrokeThickness="0.5" StrokeLineJoin="Round" StrokeStartLineCap="Round" StrokeEndLineCap="Round" StrokeDashCap="Round" StrokeDashOffset="-2" StrokeDashArray="1 0" />
		<Path Data="F1 M 341.6,213.12 L 341.6,211.04"  Stroke="#ff000000" StrokeThickness="0.5" StrokeLineJoin="Round" StrokeStartLineCap="Round" StrokeEndLineCap="Round" StrokeDashCap="Round" StrokeDashOffset="-2" StrokeDashArray="1 0" />
		<Path Data="F1 M 342.4,216.16 L 342.4,211.04"  Stroke="#ff000000" StrokeThickness="0.5" StrokeLineJoin="Round" StrokeStartLineCap="Round" StrokeEndLineCap="Round" StrokeDashCap="Round" StrokeDashOffset="-2" StrokeDashArray="1 0" />
		<Path Data="F1 M 343.04,213.12 L 343.04,211.04"  Stroke="#ff000000" StrokeThickness="0.5" StrokeLineJoin="Round" StrokeStartLineCap="Round" StrokeEndLineCap="Round" StrokeDashCap="Round" StrokeDashOffset="-2" StrokeDashArray="1 0" />
		<Path Data="F1 M 343.68,213.12 L 343.68,211.04"  Stroke="#ff000000" StrokeThickness="0.5" StrokeLineJoin="Round" StrokeStartLineCap="Round" StrokeEndLineCap="Round" StrokeDashCap="Round" StrokeDashOffset="-2" StrokeDashArray="1 0" />
		<Path Data="F1 M 344.48,213.12 L 344.48,211.04"  Stroke="#ff000000" StrokeThickness="0.5" StrokeLineJoin="Round" StrokeStartLineCap="Round" StrokeEndLineCap="Round" StrokeDashCap="Round" StrokeDashOffset="-2" StrokeDashArray="1 0" />
		<Path Data="F1 M 345.12,213.12 L 345.12,211.04"  Stroke="#ff000000" StrokeThickness="0.5" StrokeLineJoin="Round" StrokeStartLineCap="Round" StrokeEndLineCap="Round" StrokeDashCap="Round" StrokeDashOffset="-2" StrokeDashArray="1 0" />
		<Path Data="F1 M 345.76,214.4 L 345.76,211.04"  Stroke="#ff000000" StrokeThickness="0.5" StrokeLineJoin="Round" StrokeStartLineCap="Round" StrokeEndLineCap="Round" StrokeDashCap="Round" StrokeDashOffset="-2" StrokeDashArray="1 0" />
		<Path Data="F1 M 346.56,213.12 L 346.56,211.04"  Stroke="#ff000000" StrokeThickness="0.5" StrokeLineJoin="Round" StrokeStartLineCap="Round" StrokeEndLineCap="Round" StrokeDashCap="Round" StrokeDashOffset="-2" StrokeDashArray="1 0" />
		<Path Data="F1 M 347.2,213.12 L 347.2,211.04"  Stroke="#ff000000" StrokeThickness="0.5" StrokeLineJoin="Round" StrokeStartLineCap="Round" StrokeEndLineCap="Round" StrokeDashCap="Round" StrokeDashOffset="-2" StrokeDashArray="1 0" />
		<Path Data="F1 M 347.84,213.12 L 347.84,211.04"  Stroke="#ff000000" StrokeThickness="0.5" StrokeLineJoin="Round" StrokeStartLineCap="Round" StrokeEndLineCap="Round" StrokeDashCap="Round" StrokeDashOffset="-2" StrokeDashArray="1 0" />
		<Path Data="F1 M 348.48,213.12 L 348.48,211.04"  Stroke="#ff000000" StrokeThickness="0.5" StrokeLineJoin="Round" StrokeStartLineCap="Round" StrokeEndLineCap="Round" StrokeDashCap="Round" StrokeDashOffset="-2" StrokeDashArray="1 0" />
		<Path Data="F1 M 349.28,216.16 L 349.28,211.04"  Stroke="#ff000000" StrokeThickness="0.5" StrokeLineJoin="Round" StrokeStartLineCap="Round" StrokeEndLineCap="Round" StrokeDashCap="Round" StrokeDashOffset="-2" StrokeDashArray="1 0" />
		<Path Data="F1 M 349.92,213.12 L 349.92,211.04"  Stroke="#ff000000" StrokeThickness="0.5" StrokeLineJoin="Round" StrokeStartLineCap="Round" StrokeEndLineCap="Round" StrokeDashCap="Round" StrokeDashOffset="-2" StrokeDashArray="1 0" />
		<Path Data="F1 M 350.56,213.12 L 350.56,211.04"  Stroke="#ff000000" StrokeThickness="0.5" StrokeLineJoin="Round" StrokeStartLineCap="Round" StrokeEndLineCap="Round" StrokeDashCap="Round" StrokeDashOffset="-2" StrokeDashArray="1 0" />
		<Path Data="F1 M 351.36,213.12 L 351.36,211.04"  Stroke="#ff000000" StrokeThickness="0.5" StrokeLineJoin="Round" StrokeStartLineCap="Round" StrokeEndLineCap="Round" StrokeDashCap="Round" StrokeDashOffset="-2" StrokeDashArray="1 0" />
		<Path Data="F1 M 352,213.12 L 352,211.04"  Stroke="#ff000000" StrokeThickness="0.5" StrokeLineJoin="Round" StrokeStartLineCap="Round" StrokeEndLineCap="Round" StrokeDashCap="Round" StrokeDashOffset="-2" StrokeDashArray="1 0" />
		<Path Data="F1 M 352.64,214.4 L 352.64,211.04"  Stroke="#ff000000" StrokeThickness="0.5" StrokeLineJoin="Round" StrokeStartLineCap="Round" StrokeEndLineCap="Round" StrokeDashCap="Round" StrokeDashOffset="-2" StrokeDashArray="1 0" />
		<Path Data="F1 M 353.44,213.12 L 353.44,211.04"  Stroke="#ff000000" StrokeThickness="0.5" StrokeLineJoin="Round" StrokeStartLineCap="Round" StrokeEndLineCap="Round" StrokeDashCap="Round" StrokeDashOffset="-2" StrokeDashArray="1 0" />
		<Path Data="F1 M 354.08,213.12 L 354.08,211.04"  Stroke="#ff000000" StrokeThickness="0.5" StrokeLineJoin="Round" StrokeStartLineCap="Round" StrokeEndLineCap="Round" StrokeDashCap="Round" StrokeDashOffset="-2" StrokeDashArray="1 0" />
		<Path Data="F1 M 354.72,213.12 L 354.72,211.04"  Stroke="#ff000000" StrokeThickness="0.5" StrokeLineJoin="Round" StrokeStartLineCap="Round" StrokeEndLineCap="Round" StrokeDashCap="Round" StrokeDashOffset="-2" StrokeDashArray="1 0" />
		<Path Data="F1 M 355.52,213.12 L 355.52,211.04"  Stroke="#ff000000" StrokeThickness="0.5" StrokeLineJoin="Round" StrokeStartLineCap="Round" StrokeEndLineCap="Round" StrokeDashCap="Round" StrokeDashOffset="-2" StrokeDashArray="1 0" />
		<Path Data="F1 M 356.16,216.16 L 356.16,211.04"  Stroke="#ff000000" StrokeThickness="0.5" StrokeLineJoin="Round" StrokeStartLineCap="Round" StrokeEndLineCap="Round" StrokeDashCap="Round" StrokeDashOffset="-2" StrokeDashArray="1 0" />
		<Path Data="F1 M 356.8,213.12 L 356.8,211.04"  Stroke="#ff000000" StrokeThickness="0.5" StrokeLineJoin="Round" StrokeStartLineCap="Round" StrokeEndLineCap="Round" StrokeDashCap="Round" StrokeDashOffset="-2" StrokeDashArray="1 0" />
		<Path Data="F1 M 357.6,213.12 L 357.6,211.04"  Stroke="#ff000000" StrokeThickness="0.5" StrokeLineJoin="Round" StrokeStartLineCap="Round" StrokeEndLineCap="Round" StrokeDashCap="Round" StrokeDashOffset="-2" StrokeDashArray="1 0" />
		<Path Data="F1 M 358.24,213.12 L 358.24,211.04"  Stroke="#ff000000" StrokeThickness="0.5" StrokeLineJoin="Round" StrokeStartLineCap="Round" StrokeEndLineCap="Round" StrokeDashCap="Round" StrokeDashOffset="-2" StrokeDashArray="1 0" />
		<Path Data="F1 M 358.88,213.12 L 358.88,211.04"  Stroke="#ff000000" StrokeThickness="0.5" StrokeLineJoin="Round" StrokeStartLineCap="Round" StrokeEndLineCap="Round" StrokeDashCap="Round" StrokeDashOffset="-2" StrokeDashArray="1 0" />
		<Path Data="F1 M 359.68,214.4 L 359.68,211.04"  Stroke="#ff000000" StrokeThickness="0.5" StrokeLineJoin="Round" StrokeStartLineCap="Round" StrokeEndLineCap="Round" StrokeDashCap="Round" StrokeDashOffset="-2" StrokeDashArray="1 0" />
		<Path Data="F1 M 360.32,213.12 L 360.32,211.04"  Stroke="#ff000000" StrokeThickness="0.5" StrokeLineJoin="Round" StrokeStartLineCap="Round" StrokeEndLineCap="Round" StrokeDashCap="Round" StrokeDashOffset="-2" StrokeDashArray="1 0" />
		<Path Data="F1 M 360.96,213.12 L 360.96,211.04"  Stroke="#ff000000" StrokeThickness="0.5" StrokeLineJoin="Round" StrokeStartLineCap="Round" StrokeEndLineCap="Round" StrokeDashCap="Round" StrokeDashOffset="-2" StrokeDashArray="1 0" />
		<Path Data="F1 M 361.76,213.12 L 361.76,211.04"  Stroke="#ff000000" StrokeThickness="0.5" StrokeLineJoin="Round" StrokeStartLineCap="Round" StrokeEndLineCap="Round" StrokeDashCap="Round" StrokeDashOffset="-2" StrokeDashArray="1 0" />
		<Path Data="F1 M 362.4,213.12 L 362.4,211.04"  Stroke="#ff000000" StrokeThickness="0.5" StrokeLineJoin="Round" StrokeStartLineCap="Round" StrokeEndLineCap="Round" StrokeDashCap="Round" StrokeDashOffset="-2" StrokeDashArray="1 0" />
		<Path Data="F1 M 363.04,216.16 L 363.04,211.04"  Stroke="#ff000000" StrokeThickness="0.5" StrokeLineJoin="Round" StrokeStartLineCap="Round" StrokeEndLineCap="Round" StrokeDashCap="Round" StrokeDashOffset="-2" StrokeDashArray="1 0" />
	</Canvas>
	<Glyphs Fill="#ff000000" FontUri="/Documents/1/Resources/Fonts/78B4EAC2-2B9E-4EA3-AC4B-66807428A141.odttf" FontRenderingEmSize="9.5176" StyleSimulations="None" OriginX="356.16" OriginY="224.32" Indices="22,49;26,49;19" UnicodeString="370" />
	<Canvas Clip="M 75.52,94.4 L 75.52,961.44 740.32,961.44 740.32,94.4 z" >
		<Path Data="F1 M 363.84,213.12 L 363.84,211.04"  Stroke="#ff000000" StrokeThickness="0.5" StrokeLineJoin="Round" StrokeStartLineCap="Round" StrokeEndLineCap="Round" StrokeDashCap="Round" StrokeDashOffset="-2" StrokeDashArray="1 0" />
		<Path Data="F1 M 364.48,213.12 L 364.48,211.04"  Stroke="#ff000000" StrokeThickness="0.5" StrokeLineJoin="Round" StrokeStartLineCap="Round" StrokeEndLineCap="Round" StrokeDashCap="Round" StrokeDashOffset="-2" StrokeDashArray="1 0" />
		<Path Data="F1 M 365.12,213.12 L 365.12,211.04"  Stroke="#ff000000" StrokeThickness="0.5" StrokeLineJoin="Round" StrokeStartLineCap="Round" StrokeEndLineCap="Round" StrokeDashCap="Round" StrokeDashOffset="-2" StrokeDashArray="1 0" />
		<Path Data="F1 M 365.92,213.12 L 365.92,211.04"  Stroke="#ff000000" StrokeThickness="0.5" StrokeLineJoin="Round" StrokeStartLineCap="Round" StrokeEndLineCap="Round" StrokeDashCap="Round" StrokeDashOffset="-2" StrokeDashArray="1 0" />
		<Path Data="F1 M 366.56,214.4 L 366.56,211.04"  Stroke="#ff000000" StrokeThickness="0.5" StrokeLineJoin="Round" StrokeStartLineCap="Round" StrokeEndLineCap="Round" StrokeDashCap="Round" StrokeDashOffset="-2" StrokeDashArray="1 0" />
		<Path Data="F1 M 367.2,213.12 L 367.2,211.04"  Stroke="#ff000000" StrokeThickness="0.5" StrokeLineJoin="Round" StrokeStartLineCap="Round" StrokeEndLineCap="Round" StrokeDashCap="Round" StrokeDashOffset="-2" StrokeDashArray="1 0" />
		<Path Data="F1 M 367.84,213.12 L 367.84,211.04"  Stroke="#ff000000" StrokeThickness="0.5" StrokeLineJoin="Round" StrokeStartLineCap="Round" StrokeEndLineCap="Round" StrokeDashCap="Round" StrokeDashOffset="-2" StrokeDashArray="1 0" />
		<Path Data="F1 M 368.64,213.12 L 368.64,211.04"  Stroke="#ff000000" StrokeThickness="0.5" StrokeLineJoin="Round" StrokeStartLineCap="Round" StrokeEndLineCap="Round" StrokeDashCap="Round" StrokeDashOffset="-2" StrokeDashArray="1 0" />
		<Path Data="F1 M 369.28,213.12 L 369.28,211.04"  Stroke="#ff000000" StrokeThickness="0.5" StrokeLineJoin="Round" StrokeStartLineCap="Round" StrokeEndLineCap="Round" StrokeDashCap="Round" StrokeDashOffset="-2" StrokeDashArray="1 0" />
		<Path Data="F1 M 369.92,216.16 L 369.92,211.04"  Stroke="#ff000000" StrokeThickness="0.5" StrokeLineJoin="Round" StrokeStartLineCap="Round" StrokeEndLineCap="Round" StrokeDashCap="Round" StrokeDashOffset="-2" StrokeDashArray="1 0" />
		<Path Data="F1 M 370.72,213.12 L 370.72,211.04"  Stroke="#ff000000" StrokeThickness="0.5" StrokeLineJoin="Round" StrokeStartLineCap="Round" StrokeEndLineCap="Round" StrokeDashCap="Round" StrokeDashOffset="-2" StrokeDashArray="1 0" />
		<Path Data="F1 M 371.36,213.12 L 371.36,211.04"  Stroke="#ff000000" StrokeThickness="0.5" StrokeLineJoin="Round" StrokeStartLineCap="Round" StrokeEndLineCap="Round" StrokeDashCap="Round" StrokeDashOffset="-2" StrokeDashArray="1 0" />
		<Path Data="F1 M 372,213.12 L 372,211.04"  Stroke="#ff000000" StrokeThickness="0.5" StrokeLineJoin="Round" StrokeStartLineCap="Round" StrokeEndLineCap="Round" StrokeDashCap="Round" StrokeDashOffset="-2" StrokeDashArray="1 0" />
		<Path Data="F1 M 372.8,213.12 L 372.8,211.04"  Stroke="#ff000000" StrokeThickness="0.5" StrokeLineJoin="Round" StrokeStartLineCap="Round" StrokeEndLineCap="Round" StrokeDashCap="Round" StrokeDashOffset="-2" StrokeDashArray="1 0" />
		<Path Data="F1 M 373.44,214.4 L 373.44,211.04"  Stroke="#ff000000" StrokeThickness="0.5" StrokeLineJoin="Round" StrokeStartLineCap="Round" StrokeEndLineCap="Round" StrokeDashCap="Round" StrokeDashOffset="-2" StrokeDashArray="1 0" />
		<Path Data="F1 M 374.08,213.12 L 374.08,211.04"  Stroke="#ff000000" StrokeThickness="0.5" StrokeLineJoin="Round" StrokeStartLineCap="Round" StrokeEndLineCap="Round" StrokeDashCap="Round" StrokeDashOffset="-2" StrokeDashArray="1 0" />
		<Path Data="F1 M 374.88,213.12 L 374.88,211.04"  Stroke="#ff000000" StrokeThickness="0.5" StrokeLineJoin="Round" StrokeStartLineCap="Round" StrokeEndLineCap="Round" StrokeDashCap="Round" StrokeDashOffset="-2" StrokeDashArray="1 0" />
		<Path Data="F1 M 375.52,213.12 L 375.52,211.04"  Stroke="#ff000000" StrokeThickness="0.5" StrokeLineJoin="Round" StrokeStartLineCap="Round" StrokeEndLineCap="Round" StrokeDashCap="Round" StrokeDashOffset="-2" StrokeDashArray="1 0" />
		<Path Data="F1 M 376.16,213.12 L 376.16,211.04"  Stroke="#ff000000" StrokeThickness="0.5" StrokeLineJoin="Round" StrokeStartLineCap="Round" StrokeEndLineCap="Round" StrokeDashCap="Round" StrokeDashOffset="-2" StrokeDashArray="1 0" />
		<Path Data="F1 M 376.96,216.16 L 376.96,211.04"  Stroke="#ff000000" StrokeThickness="0.5" StrokeLineJoin="Round" StrokeStartLineCap="Round" StrokeEndLineCap="Round" StrokeDashCap="Round" StrokeDashOffset="-2" StrokeDashArray="1 0" />
		<Path Data="F1 M 377.6,213.12 L 377.6,211.04"  Stroke="#ff000000" StrokeThickness="0.5" StrokeLineJoin="Round" StrokeStartLineCap="Round" StrokeEndLineCap="Round" StrokeDashCap="Round" StrokeDashOffset="-2" StrokeDashArray="1 0" />
		<Path Data="F1 M 378.24,213.12 L 378.24,211.04"  Stroke="#ff000000" StrokeThickness="0.5" StrokeLineJoin="Round" StrokeStartLineCap="Round" StrokeEndLineCap="Round" StrokeDashCap="Round" StrokeDashOffset="-2" StrokeDashArray="1 0" />
		<Path Data="F1 M 379.04,213.12 L 379.04,211.04"  Stroke="#ff000000" StrokeThickness="0.5" StrokeLineJoin="Round" StrokeStartLineCap="Round" StrokeEndLineCap="Round" StrokeDashCap="Round" StrokeDashOffset="-2" StrokeDashArray="1 0" />
		<Path Data="F1 M 379.68,213.12 L 379.68,211.04"  Stroke="#ff000000" StrokeThickness="0.5" StrokeLineJoin="Round" StrokeStartLineCap="Round" StrokeEndLineCap="Round" StrokeDashCap="Round" StrokeDashOffset="-2" StrokeDashArray="1 0" />
		<Path Data="F1 M 380.32,214.4 L 380.32,211.04"  Stroke="#ff000000" StrokeThickness="0.5" StrokeLineJoin="Round" StrokeStartLineCap="Round" StrokeEndLineCap="Round" StrokeDashCap="Round" StrokeDashOffset="-2" StrokeDashArray="1 0" />
		<Path Data="F1 M 381.12,213.12 L 381.12,211.04"  Stroke="#ff000000" StrokeThickness="0.5" StrokeLineJoin="Round" StrokeStartLineCap="Round" StrokeEndLineCap="Round" StrokeDashCap="Round" StrokeDashOffset="-2" StrokeDashArray="1 0" />
		<Path Data="F1 M 381.76,213.12 L 381.76,211.04"  Stroke="#ff000000" StrokeThickness="0.5" StrokeLineJoin="Round" StrokeStartLineCap="Round" StrokeEndLineCap="Round" StrokeDashCap="Round" StrokeDashOffset="-2" StrokeDashArray="1 0" />
		<Path Data="F1 M 382.4,213.12 L 382.4,211.04"  Stroke="#ff000000" StrokeThickness="0.5" StrokeLineJoin="Round" StrokeStartLineCap="Round" StrokeEndLineCap="Round" StrokeDashCap="Round" StrokeDashOffset="-2" StrokeDashArray="1 0" />
		<Path Data="F1 M 383.2,213.12 L 383.2,211.04"  Stroke="#ff000000" StrokeThickness="0.5" StrokeLineJoin="Round" StrokeStartLineCap="Round" StrokeEndLineCap="Round" StrokeDashCap="Round" StrokeDashOffset="-2" StrokeDashArray="1 0" />
		<Path Data="F1 M 383.84,216.16 L 383.84,211.04"  Stroke="#ff000000" StrokeThickness="0.5" StrokeLineJoin="Round" StrokeStartLineCap="Round" StrokeEndLineCap="Round" StrokeDashCap="Round" StrokeDashOffset="-2" StrokeDashArray="1 0" />
		<Path Data="F1 M 384.48,213.12 L 384.48,211.04"  Stroke="#ff000000" StrokeThickness="0.5" StrokeLineJoin="Round" StrokeStartLineCap="Round" StrokeEndLineCap="Round" StrokeDashCap="Round" StrokeDashOffset="-2" StrokeDashArray="1 0" />
		<Path Data="F1 M 385.28,213.12 L 385.28,211.04"  Stroke="#ff000000" StrokeThickness="0.5" StrokeLineJoin="Round" StrokeStartLineCap="Round" StrokeEndLineCap="Round" StrokeDashCap="Round" StrokeDashOffset="-2" StrokeDashArray="1 0" />
		<Path Data="F1 M 385.92,213.12 L 385.92,211.04"  Stroke="#ff000000" StrokeThickness="0.5" StrokeLineJoin="Round" StrokeStartLineCap="Round" StrokeEndLineCap="Round" StrokeDashCap="Round" StrokeDashOffset="-2" StrokeDashArray="1 0" />
		<Path Data="F1 M 386.56,213.12 L 386.56,211.04"  Stroke="#ff000000" StrokeThickness="0.5" StrokeLineJoin="Round" StrokeStartLineCap="Round" StrokeEndLineCap="Round" StrokeDashCap="Round" StrokeDashOffset="-2" StrokeDashArray="1 0" />
		<Path Data="F1 M 387.36,214.4 L 387.36,211.04"  Stroke="#ff000000" StrokeThickness="0.5" StrokeLineJoin="Round" StrokeStartLineCap="Round" StrokeEndLineCap="Round" StrokeDashCap="Round" StrokeDashOffset="-2" StrokeDashArray="1 0" />
		<Path Data="F1 M 388,213.12 L 388,211.04"  Stroke="#ff000000" StrokeThickness="0.5" StrokeLineJoin="Round" StrokeStartLineCap="Round" StrokeEndLineCap="Round" StrokeDashCap="Round" StrokeDashOffset="-2" StrokeDashArray="1 0" />
		<Path Data="F1 M 388.64,213.12 L 388.64,211.04"  Stroke="#ff000000" StrokeThickness="0.5" StrokeLineJoin="Round" StrokeStartLineCap="Round" StrokeEndLineCap="Round" StrokeDashCap="Round" StrokeDashOffset="-2" StrokeDashArray="1 0" />
		<Path Data="F1 M 389.28,213.12 L 389.28,211.04"  Stroke="#ff000000" StrokeThickness="0.5" StrokeLineJoin="Round" StrokeStartLineCap="Round" StrokeEndLineCap="Round" StrokeDashCap="Round" StrokeDashOffset="-2" StrokeDashArray="1 0" />
		<Path Data="F1 M 390.08,213.12 L 390.08,211.04"  Stroke="#ff000000" StrokeThickness="0.5" StrokeLineJoin="Round" StrokeStartLineCap="Round" StrokeEndLineCap="Round" StrokeDashCap="Round" StrokeDashOffset="-2" StrokeDashArray="1 0" />
		<Path Data="F1 M 390.72,216.16 L 390.72,211.04"  Stroke="#ff000000" StrokeThickness="0.5" StrokeLineJoin="Round" StrokeStartLineCap="Round" StrokeEndLineCap="Round" StrokeDashCap="Round" StrokeDashOffset="-2" StrokeDashArray="1 0" />
	</Canvas>
	<Glyphs Fill="#ff000000" FontUri="/Documents/1/Resources/Fonts/78B4EAC2-2B9E-4EA3-AC4B-66807428A141.odttf" FontRenderingEmSize="9.5176" StyleSimulations="None" OriginX="383.84" OriginY="224.32" Indices="23,49;20,49;19" UnicodeString="410" />
	<Canvas Clip="M 75.52,94.4 L 75.52,961.44 740.32,961.44 740.32,94.4 z" >
		<Path Data="F1 M 391.36,213.12 L 391.36,211.04"  Stroke="#ff000000" StrokeThickness="0.5" StrokeLineJoin="Round" StrokeStartLineCap="Round" StrokeEndLineCap="Round" StrokeDashCap="Round" StrokeDashOffset="-2" StrokeDashArray="1 0" />
		<Path Data="F1 M 392.16,213.12 L 392.16,211.04"  Stroke="#ff000000" StrokeThickness="0.5" StrokeLineJoin="Round" StrokeStartLineCap="Round" StrokeEndLineCap="Round" StrokeDashCap="Round" StrokeDashOffset="-2" StrokeDashArray="1 0" />
		<Path Data="F1 M 392.8,213.12 L 392.8,211.04"  Stroke="#ff000000" StrokeThickness="0.5" StrokeLineJoin="Round" StrokeStartLineCap="Round" StrokeEndLineCap="Round" StrokeDashCap="Round" StrokeDashOffset="-2" StrokeDashArray="1 0" />
		<Path Data="F1 M 393.44,213.12 L 393.44,211.04"  Stroke="#ff000000" StrokeThickness="0.5" StrokeLineJoin="Round" StrokeStartLineCap="Round" StrokeEndLineCap="Round" StrokeDashCap="Round" StrokeDashOffset="-2" StrokeDashArray="1 0" />
		<Path Data="F1 M 394.24,214.4 L 394.24,211.04"  Stroke="#ff000000" StrokeThickness="0.5" StrokeLineJoin="Round" StrokeStartLineCap="Round" StrokeEndLineCap="Round" StrokeDashCap="Round" StrokeDashOffset="-2" StrokeDashArray="1 0" />
		<Path Data="F1 M 394.88,213.12 L 394.88,211.04"  Stroke="#ff000000" StrokeThickness="0.5" StrokeLineJoin="Round" StrokeStartLineCap="Round" StrokeEndLineCap="Round" StrokeDashCap="Round" StrokeDashOffset="-2" StrokeDashArray="1 0" />
		<Path Data="F1 M 395.52,213.12 L 395.52,211.04"  Stroke="#ff000000" StrokeThickness="0.5" StrokeLineJoin="Round" StrokeStartLineCap="Round" StrokeEndLineCap="Round" StrokeDashCap="Round" StrokeDashOffset="-2" StrokeDashArray="1 0" />
		<Path Data="F1 M 396.32,213.12 L 396.32,211.04"  Stroke="#ff000000" StrokeThickness="0.5" StrokeLineJoin="Round" StrokeStartLineCap="Round" StrokeEndLineCap="Round" StrokeDashCap="Round" StrokeDashOffset="-2" StrokeDashArray="1 0" />
		<Path Data="F1 M 396.96,213.12 L 396.96,211.04"  Stroke="#ff000000" StrokeThickness="0.5" StrokeLineJoin="Round" StrokeStartLineCap="Round" StrokeEndLineCap="Round" StrokeDashCap="Round" StrokeDashOffset="-2" StrokeDashArray="1 0" />
		<Path Data="F1 M 397.6,216.16 L 397.6,211.04"  Stroke="#ff000000" StrokeThickness="0.5" StrokeLineJoin="Round" StrokeStartLineCap="Round" StrokeEndLineCap="Round" StrokeDashCap="Round" StrokeDashOffset="-2" StrokeDashArray="1 0" />
		<Path Data="F1 M 398.4,213.12 L 398.4,211.04"  Stroke="#ff000000" StrokeThickness="0.5" StrokeLineJoin="Round" StrokeStartLineCap="Round" StrokeEndLineCap="Round" StrokeDashCap="Round" StrokeDashOffset="-2" StrokeDashArray="1 0" />
		<Path Data="F1 M 399.04,213.12 L 399.04,211.04"  Stroke="#ff000000" StrokeThickness="0.5" StrokeLineJoin="Round" StrokeStartLineCap="Round" StrokeEndLineCap="Round" StrokeDashCap="Round" StrokeDashOffset="-2" StrokeDashArray="1 0" />
		<Path Data="F1 M 399.68,213.12 L 399.68,211.04"  Stroke="#ff000000" StrokeThickness="0.5" StrokeLineJoin="Round" StrokeStartLineCap="Round" StrokeEndLineCap="Round" StrokeDashCap="Round" StrokeDashOffset="-2" StrokeDashArray="1 0" />
		<Path Data="F1 M 400.48,213.12 L 400.48,211.04"  Stroke="#ff000000" StrokeThickness="0.5" StrokeLineJoin="Round" StrokeStartLineCap="Round" StrokeEndLineCap="Round" StrokeDashCap="Round" StrokeDashOffset="-2" StrokeDashArray="1 0" />
		<Path Data="F1 M 401.12,214.4 L 401.12,211.04"  Stroke="#ff000000" StrokeThickness="0.5" StrokeLineJoin="Round" StrokeStartLineCap="Round" StrokeEndLineCap="Round" StrokeDashCap="Round" StrokeDashOffset="-2" StrokeDashArray="1 0" />
		<Path Data="F1 M 401.76,213.12 L 401.76,211.04"  Stroke="#ff000000" StrokeThickness="0.5" StrokeLineJoin="Round" StrokeStartLineCap="Round" StrokeEndLineCap="Round" StrokeDashCap="Round" StrokeDashOffset="-2" StrokeDashArray="1 0" />
		<Path Data="F1 M 402.56,213.12 L 402.56,211.04"  Stroke="#ff000000" StrokeThickness="0.5" StrokeLineJoin="Round" StrokeStartLineCap="Round" StrokeEndLineCap="Round" StrokeDashCap="Round" StrokeDashOffset="-2" StrokeDashArray="1 0" />
		<Path Data="F1 M 403.2,213.12 L 403.2,211.04"  Stroke="#ff000000" StrokeThickness="0.5" StrokeLineJoin="Round" StrokeStartLineCap="Round" StrokeEndLineCap="Round" StrokeDashCap="Round" StrokeDashOffset="-2" StrokeDashArray="1 0" />
		<Path Data="F1 M 403.84,213.12 L 403.84,211.04"  Stroke="#ff000000" StrokeThickness="0.5" StrokeLineJoin="Round" StrokeStartLineCap="Round" StrokeEndLineCap="Round" StrokeDashCap="Round" StrokeDashOffset="-2" StrokeDashArray="1 0" />
		<Path Data="F1 M 404.64,216.16 L 404.64,211.04"  Stroke="#ff000000" StrokeThickness="0.5" StrokeLineJoin="Round" StrokeStartLineCap="Round" StrokeEndLineCap="Round" StrokeDashCap="Round" StrokeDashOffset="-2" StrokeDashArray="1 0" />
		<Path Data="F1 M 405.28,213.12 L 405.28,211.04"  Stroke="#ff000000" StrokeThickness="0.5" StrokeLineJoin="Round" StrokeStartLineCap="Round" StrokeEndLineCap="Round" StrokeDashCap="Round" StrokeDashOffset="-2" StrokeDashArray="1 0" />
		<Path Data="F1 M 405.92,213.12 L 405.92,211.04"  Stroke="#ff000000" StrokeThickness="0.5" StrokeLineJoin="Round" StrokeStartLineCap="Round" StrokeEndLineCap="Round" StrokeDashCap="Round" StrokeDashOffset="-2" StrokeDashArray="1 0" />
		<Path Data="F1 M 406.72,213.12 L 406.72,211.04"  Stroke="#ff000000" StrokeThickness="0.5" StrokeLineJoin="Round" StrokeStartLineCap="Round" StrokeEndLineCap="Round" StrokeDashCap="Round" StrokeDashOffset="-2" StrokeDashArray="1 0" />
		<Path Data="F1 M 407.36,213.12 L 407.36,211.04"  Stroke="#ff000000" StrokeThickness="0.5" StrokeLineJoin="Round" StrokeStartLineCap="Round" StrokeEndLineCap="Round" StrokeDashCap="Round" StrokeDashOffset="-2" StrokeDashArray="1 0" />
		<Path Data="F1 M 408,214.4 L 408,211.04"  Stroke="#ff000000" StrokeThickness="0.5" StrokeLineJoin="Round" StrokeStartLineCap="Round" StrokeEndLineCap="Round" StrokeDashCap="Round" StrokeDashOffset="-2" StrokeDashArray="1 0" />
		<Path Data="F1 M 408.64,213.12 L 408.64,211.04"  Stroke="#ff000000" StrokeThickness="0.5" StrokeLineJoin="Round" StrokeStartLineCap="Round" StrokeEndLineCap="Round" StrokeDashCap="Round" StrokeDashOffset="-2" StrokeDashArray="1 0" />
		<Path Data="F1 M 409.44,213.12 L 409.44,211.04"  Stroke="#ff000000" StrokeThickness="0.5" StrokeLineJoin="Round" StrokeStartLineCap="Round" StrokeEndLineCap="Round" StrokeDashCap="Round" StrokeDashOffset="-2" StrokeDashArray="1 0" />
		<Path Data="F1 M 410.08,213.12 L 410.08,211.04"  Stroke="#ff000000" StrokeThickness="0.5" StrokeLineJoin="Round" StrokeStartLineCap="Round" StrokeEndLineCap="Round" StrokeDashCap="Round" StrokeDashOffset="-2" StrokeDashArray="1 0" />
		<Path Data="F1 M 410.72,213.12 L 410.72,211.04"  Stroke="#ff000000" StrokeThickness="0.5" StrokeLineJoin="Round" StrokeStartLineCap="Round" StrokeEndLineCap="Round" StrokeDashCap="Round" StrokeDashOffset="-2" StrokeDashArray="1 0" />
		<Path Data="F1 M 411.52,216.16 L 411.52,211.04"  Stroke="#ff000000" StrokeThickness="0.5" StrokeLineJoin="Round" StrokeStartLineCap="Round" StrokeEndLineCap="Round" StrokeDashCap="Round" StrokeDashOffset="-2" StrokeDashArray="1 0" />
		<Path Data="F1 M 412.16,213.12 L 412.16,211.04"  Stroke="#ff000000" StrokeThickness="0.5" StrokeLineJoin="Round" StrokeStartLineCap="Round" StrokeEndLineCap="Round" StrokeDashCap="Round" StrokeDashOffset="-2" StrokeDashArray="1 0" />
		<Path Data="F1 M 412.8,213.12 L 412.8,211.04"  Stroke="#ff000000" StrokeThickness="0.5" StrokeLineJoin="Round" StrokeStartLineCap="Round" StrokeEndLineCap="Round" StrokeDashCap="Round" StrokeDashOffset="-2" StrokeDashArray="1 0" />
		<Path Data="F1 M 413.6,213.12 L 413.6,211.04"  Stroke="#ff000000" StrokeThickness="0.5" StrokeLineJoin="Round" StrokeStartLineCap="Round" StrokeEndLineCap="Round" StrokeDashCap="Round" StrokeDashOffset="-2" StrokeDashArray="1 0" />
		<Path Data="F1 M 414.24,213.12 L 414.24,211.04"  Stroke="#ff000000" StrokeThickness="0.5" StrokeLineJoin="Round" StrokeStartLineCap="Round" StrokeEndLineCap="Round" StrokeDashCap="Round" StrokeDashOffset="-2" StrokeDashArray="1 0" />
		<Path Data="F1 M 414.88,214.4 L 414.88,211.04"  Stroke="#ff000000" StrokeThickness="0.5" StrokeLineJoin="Round" StrokeStartLineCap="Round" StrokeEndLineCap="Round" StrokeDashCap="Round" StrokeDashOffset="-2" StrokeDashArray="1 0" />
		<Path Data="F1 M 415.68,213.12 L 415.68,211.04"  Stroke="#ff000000" StrokeThickness="0.5" StrokeLineJoin="Round" StrokeStartLineCap="Round" StrokeEndLineCap="Round" StrokeDashCap="Round" StrokeDashOffset="-2" StrokeDashArray="1 0" />
		<Path Data="F1 M 416.32,213.12 L 416.32,211.04"  Stroke="#ff000000" StrokeThickness="0.5" StrokeLineJoin="Round" StrokeStartLineCap="Round" StrokeEndLineCap="Round" StrokeDashCap="Round" StrokeDashOffset="-2" StrokeDashArray="1 0" />
		<Path Data="F1 M 416.96,213.12 L 416.96,211.04"  Stroke="#ff000000" StrokeThickness="0.5" StrokeLineJoin="Round" StrokeStartLineCap="Round" StrokeEndLineCap="Round" StrokeDashCap="Round" StrokeDashOffset="-2" StrokeDashArray="1 0" />
		<Path Data="F1 M 417.76,213.12 L 417.76,211.04"  Stroke="#ff000000" StrokeThickness="0.5" StrokeLineJoin="Round" StrokeStartLineCap="Round" StrokeEndLineCap="Round" StrokeDashCap="Round" StrokeDashOffset="-2" StrokeDashArray="1 0" />
		<Path Data="F1 M 418.4,216.16 L 418.4,211.04"  Stroke="#ff000000" StrokeThickness="0.5" StrokeLineJoin="Round" StrokeStartLineCap="Round" StrokeEndLineCap="Round" StrokeDashCap="Round" StrokeDashOffset="-2" StrokeDashArray="1 0" />
	</Canvas>
	<Glyphs Fill="#ff000000" FontUri="/Documents/1/Resources/Fonts/78B4EAC2-2B9E-4EA3-AC4B-66807428A141.odttf" FontRenderingEmSize="9.5176" StyleSimulations="None" OriginX="411.52" OriginY="224.32" Indices="23,49;24,49;19" UnicodeString="450" />
	<Canvas Clip="M 75.52,94.4 L 75.52,961.44 740.32,961.44 740.32,94.4 z" >
		<Path Data="F1 M 419.04,213.12 L 419.04,211.04"  Stroke="#ff000000" StrokeThickness="0.5" StrokeLineJoin="Round" StrokeStartLineCap="Round" StrokeEndLineCap="Round" StrokeDashCap="Round" StrokeDashOffset="-2" StrokeDashArray="1 0" />
		<Path Data="F1 M 419.84,213.12 L 419.84,211.04"  Stroke="#ff000000" StrokeThickness="0.5" StrokeLineJoin="Round" StrokeStartLineCap="Round" StrokeEndLineCap="Round" StrokeDashCap="Round" StrokeDashOffset="-2" StrokeDashArray="1 0" />
		<Path Data="F1 M 420.48,213.12 L 420.48,211.04"  Stroke="#ff000000" StrokeThickness="0.5" StrokeLineJoin="Round" StrokeStartLineCap="Round" StrokeEndLineCap="Round" StrokeDashCap="Round" StrokeDashOffset="-2" StrokeDashArray="1 0" />
		<Path Data="F1 M 421.12,213.12 L 421.12,211.04"  Stroke="#ff000000" StrokeThickness="0.5" StrokeLineJoin="Round" StrokeStartLineCap="Round" StrokeEndLineCap="Round" StrokeDashCap="Round" StrokeDashOffset="-2" StrokeDashArray="1 0" />
		<Path Data="F1 M 421.92,214.4 L 421.92,211.04"  Stroke="#ff000000" StrokeThickness="0.5" StrokeLineJoin="Round" StrokeStartLineCap="Round" StrokeEndLineCap="Round" StrokeDashCap="Round" StrokeDashOffset="-2" StrokeDashArray="1 0" />
		<Path Data="F1 M 422.56,213.12 L 422.56,211.04"  Stroke="#ff000000" StrokeThickness="0.5" StrokeLineJoin="Round" StrokeStartLineCap="Round" StrokeEndLineCap="Round" StrokeDashCap="Round" StrokeDashOffset="-2" StrokeDashArray="1 0" />
		<Path Data="F1 M 423.2,213.12 L 423.2,211.04"  Stroke="#ff000000" StrokeThickness="0.5" StrokeLineJoin="Round" StrokeStartLineCap="Round" StrokeEndLineCap="Round" StrokeDashCap="Round" StrokeDashOffset="-2" StrokeDashArray="1 0" />
		<Path Data="F1 M 424,213.12 L 424,211.04"  Stroke="#ff000000" StrokeThickness="0.5" StrokeLineJoin="Round" StrokeStartLineCap="Round" StrokeEndLineCap="Round" StrokeDashCap="Round" StrokeDashOffset="-2" StrokeDashArray="1 0" />
		<Path Data="F1 M 424.64,213.12 L 424.64,211.04"  Stroke="#ff000000" StrokeThickness="0.5" StrokeLineJoin="Round" StrokeStartLineCap="Round" StrokeEndLineCap="Round" StrokeDashCap="Round" StrokeDashOffset="-2" StrokeDashArray="1 0" />
		<Path Data="F1 M 425.28,216.16 L 425.28,211.04"  Stroke="#ff000000" StrokeThickness="0.5" StrokeLineJoin="Round" StrokeStartLineCap="Round" StrokeEndLineCap="Round" StrokeDashCap="Round" StrokeDashOffset="-2" StrokeDashArray="1 0" />
		<Path Data="F1 M 426.08,213.12 L 426.08,211.04"  Stroke="#ff000000" StrokeThickness="0.5" StrokeLineJoin="Round" StrokeStartLineCap="Round" StrokeEndLineCap="Round" StrokeDashCap="Round" StrokeDashOffset="-2" StrokeDashArray="1 0" />
		<Path Data="F1 M 426.72,213.12 L 426.72,211.04"  Stroke="#ff000000" StrokeThickness="0.5" StrokeLineJoin="Round" StrokeStartLineCap="Round" StrokeEndLineCap="Round" StrokeDashCap="Round" StrokeDashOffset="-2" StrokeDashArray="1 0" />
		<Path Data="F1 M 427.36,213.12 L 427.36,211.04"  Stroke="#ff000000" StrokeThickness="0.5" StrokeLineJoin="Round" StrokeStartLineCap="Round" StrokeEndLineCap="Round" StrokeDashCap="Round" StrokeDashOffset="-2" StrokeDashArray="1 0" />
		<Path Data="F1 M 428,213.12 L 428,211.04"  Stroke="#ff000000" StrokeThickness="0.5" StrokeLineJoin="Round" StrokeStartLineCap="Round" StrokeEndLineCap="Round" StrokeDashCap="Round" StrokeDashOffset="-2" StrokeDashArray="1 0" />
		<Path Data="F1 M 428.8,214.4 L 428.8,211.04"  Stroke="#ff000000" StrokeThickness="0.5" StrokeLineJoin="Round" StrokeStartLineCap="Round" StrokeEndLineCap="Round" StrokeDashCap="Round" StrokeDashOffset="-2" StrokeDashArray="1 0" />
		<Path Data="F1 M 429.44,213.12 L 429.44,211.04"  Stroke="#ff000000" StrokeThickness="0.5" StrokeLineJoin="Round" StrokeStartLineCap="Round" StrokeEndLineCap="Round" StrokeDashCap="Round" StrokeDashOffset="-2" StrokeDashArray="1 0" />
		<Path Data="F1 M 430.08,213.12 L 430.08,211.04"  Stroke="#ff000000" StrokeThickness="0.5" StrokeLineJoin="Round" StrokeStartLineCap="Round" StrokeEndLineCap="Round" StrokeDashCap="Round" StrokeDashOffset="-2" StrokeDashArray="1 0" />
		<Path Data="F1 M 430.88,213.12 L 430.88,211.04"  Stroke="#ff000000" StrokeThickness="0.5" StrokeLineJoin="Round" StrokeStartLineCap="Round" StrokeEndLineCap="Round" StrokeDashCap="Round" StrokeDashOffset="-2" StrokeDashArray="1 0" />
		<Path Data="F1 M 431.52,213.12 L 431.52,211.04"  Stroke="#ff000000" StrokeThickness="0.5" StrokeLineJoin="Round" StrokeStartLineCap="Round" StrokeEndLineCap="Round" StrokeDashCap="Round" StrokeDashOffset="-2" StrokeDashArray="1 0" />
		<Path Data="F1 M 432.16,216.16 L 432.16,211.04"  Stroke="#ff000000" StrokeThickness="0.5" StrokeLineJoin="Round" StrokeStartLineCap="Round" StrokeEndLineCap="Round" StrokeDashCap="Round" StrokeDashOffset="-2" StrokeDashArray="1 0" />
		<Path Data="F1 M 432.96,213.12 L 432.96,211.04"  Stroke="#ff000000" StrokeThickness="0.5" StrokeLineJoin="Round" StrokeStartLineCap="Round" StrokeEndLineCap="Round" StrokeDashCap="Round" StrokeDashOffset="-2" StrokeDashArray="1 0" />
		<Path Data="F1 M 433.6,213.12 L 433.6,211.04"  Stroke="#ff000000" StrokeThickness="0.5" StrokeLineJoin="Round" StrokeStartLineCap="Round" StrokeEndLineCap="Round" StrokeDashCap="Round" StrokeDashOffset="-2" StrokeDashArray="1 0" />
		<Path Data="F1 M 434.24,213.12 L 434.24,211.04"  Stroke="#ff000000" StrokeThickness="0.5" StrokeLineJoin="Round" StrokeStartLineCap="Round" StrokeEndLineCap="Round" StrokeDashCap="Round" StrokeDashOffset="-2" StrokeDashArray="1 0" />
		<Path Data="F1 M 435.04,213.12 L 435.04,211.04"  Stroke="#ff000000" StrokeThickness="0.5" StrokeLineJoin="Round" StrokeStartLineCap="Round" StrokeEndLineCap="Round" StrokeDashCap="Round" StrokeDashOffset="-2" StrokeDashArray="1 0" />
		<Path Data="F1 M 435.68,214.4 L 435.68,211.04"  Stroke="#ff000000" StrokeThickness="0.5" StrokeLineJoin="Round" StrokeStartLineCap="Round" StrokeEndLineCap="Round" StrokeDashCap="Round" StrokeDashOffset="-2" StrokeDashArray="1 0" />
		<Path Data="F1 M 436.32,213.12 L 436.32,211.04"  Stroke="#ff000000" StrokeThickness="0.5" StrokeLineJoin="Round" StrokeStartLineCap="Round" StrokeEndLineCap="Round" StrokeDashCap="Round" StrokeDashOffset="-2" StrokeDashArray="1 0" />
		<Path Data="F1 M 437.12,213.12 L 437.12,211.04"  Stroke="#ff000000" StrokeThickness="0.5" StrokeLineJoin="Round" StrokeStartLineCap="Round" StrokeEndLineCap="Round" StrokeDashCap="Round" StrokeDashOffset="-2" StrokeDashArray="1 0" />
		<Path Data="F1 M 437.76,213.12 L 437.76,211.04"  Stroke="#ff000000" StrokeThickness="0.5" StrokeLineJoin="Round" StrokeStartLineCap="Round" StrokeEndLineCap="Round" StrokeDashCap="Round" StrokeDashOffset="-2" StrokeDashArray="1 0" />
		<Path Data="F1 M 438.4,213.12 L 438.4,211.04"  Stroke="#ff000000" StrokeThickness="0.5" StrokeLineJoin="Round" StrokeStartLineCap="Round" StrokeEndLineCap="Round" StrokeDashCap="Round" StrokeDashOffset="-2" StrokeDashArray="1 0" />
		<Path Data="F1 M 439.2,216.16 L 439.2,211.04"  Stroke="#ff000000" StrokeThickness="0.5" StrokeLineJoin="Round" StrokeStartLineCap="Round" StrokeEndLineCap="Round" StrokeDashCap="Round" StrokeDashOffset="-2" StrokeDashArray="1 0" />
		<Path Data="F1 M 439.84,213.12 L 439.84,211.04"  Stroke="#ff000000" StrokeThickness="0.5" StrokeLineJoin="Round" StrokeStartLineCap="Round" StrokeEndLineCap="Round" StrokeDashCap="Round" StrokeDashOffset="-2" StrokeDashArray="1 0" />
		<Path Data="F1 M 440.48,213.12 L 440.48,211.04"  Stroke="#ff000000" StrokeThickness="0.5" StrokeLineJoin="Round" StrokeStartLineCap="Round" StrokeEndLineCap="Round" StrokeDashCap="Round" StrokeDashOffset="-2" StrokeDashArray="1 0" />
		<Path Data="F1 M 441.28,213.12 L 441.28,211.04"  Stroke="#ff000000" StrokeThickness="0.5" StrokeLineJoin="Round" StrokeStartLineCap="Round" StrokeEndLineCap="Round" StrokeDashCap="Round" StrokeDashOffset="-2" StrokeDashArray="1 0" />
		<Path Data="F1 M 441.92,213.12 L 441.92,211.04"  Stroke="#ff000000" StrokeThickness="0.5" StrokeLineJoin="Round" StrokeStartLineCap="Round" StrokeEndLineCap="Round" StrokeDashCap="Round" StrokeDashOffset="-2" StrokeDashArray="1 0" />
		<Path Data="F1 M 442.56,214.4 L 442.56,211.04"  Stroke="#ff000000" StrokeThickness="0.5" StrokeLineJoin="Round" StrokeStartLineCap="Round" StrokeEndLineCap="Round" StrokeDashCap="Round" StrokeDashOffset="-2" StrokeDashArray="1 0" />
		<Path Data="F1 M 443.36,213.12 L 443.36,211.04"  Stroke="#ff000000" StrokeThickness="0.5" StrokeLineJoin="Round" StrokeStartLineCap="Round" StrokeEndLineCap="Round" StrokeDashCap="Round" StrokeDashOffset="-2" StrokeDashArray="1 0" />
		<Path Data="F1 M 444,213.12 L 444,211.04"  Stroke="#ff000000" StrokeThickness="0.5" StrokeLineJoin="Round" StrokeStartLineCap="Round" StrokeEndLineCap="Round" StrokeDashCap="Round" StrokeDashOffset="-2" StrokeDashArray="1 0" />
		<Path Data="F1 M 444.64,213.12 L 444.64,211.04"  Stroke="#ff000000" StrokeThickness="0.5" StrokeLineJoin="Round" StrokeStartLineCap="Round" StrokeEndLineCap="Round" StrokeDashCap="Round" StrokeDashOffset="-2" StrokeDashArray="1 0" />
		<Path Data="F1 M 445.44,213.12 L 445.44,211.04"  Stroke="#ff000000" StrokeThickness="0.5" StrokeLineJoin="Round" StrokeStartLineCap="Round" StrokeEndLineCap="Round" StrokeDashCap="Round" StrokeDashOffset="-2" StrokeDashArray="1 0" />
		<Path Data="F1 M 446.08,216.16 L 446.08,211.04"  Stroke="#ff000000" StrokeThickness="0.5" StrokeLineJoin="Round" StrokeStartLineCap="Round" StrokeEndLineCap="Round" StrokeDashCap="Round" StrokeDashOffset="-2" StrokeDashArray="1 0" />
	</Canvas>
	<Glyphs Fill="#ff000000" FontUri="/Documents/1/Resources/Fonts/78B4EAC2-2B9E-4EA3-AC4B-66807428A141.odttf" FontRenderingEmSize="9.5176" StyleSimulations="None" OriginX="439.2" OriginY="224.32" Indices="23,49;28,49;19" UnicodeString="490" />
	<Canvas Clip="M 75.52,94.4 L 75.52,961.44 740.32,961.44 740.32,94.4 z" >
		<Path Data="F1 M 446.72,213.12 L 446.72,211.04"  Stroke="#ff000000" StrokeThickness="0.5" StrokeLineJoin="Round" StrokeStartLineCap="Round" StrokeEndLineCap="Round" StrokeDashCap="Round" StrokeDashOffset="-2" StrokeDashArray="1 0" />
		<Path Data="F1 M 447.52,213.12 L 447.52,211.04"  Stroke="#ff000000" StrokeThickness="0.5" StrokeLineJoin="Round" StrokeStartLineCap="Round" StrokeEndLineCap="Round" StrokeDashCap="Round" StrokeDashOffset="-2" StrokeDashArray="1 0" />
		<Path Data="F1 M 448.16,213.12 L 448.16,211.04"  Stroke="#ff000000" StrokeThickness="0.5" StrokeLineJoin="Round" StrokeStartLineCap="Round" StrokeEndLineCap="Round" StrokeDashCap="Round" StrokeDashOffset="-2" StrokeDashArray="1 0" />
		<Path Data="F1 M 448.8,213.12 L 448.8,211.04"  Stroke="#ff000000" StrokeThickness="0.5" StrokeLineJoin="Round" StrokeStartLineCap="Round" StrokeEndLineCap="Round" StrokeDashCap="Round" StrokeDashOffset="-2" StrokeDashArray="1 0" />
		<Path Data="F1 M 449.44,214.4 L 449.44,211.04"  Stroke="#ff000000" StrokeThickness="0.5" StrokeLineJoin="Round" StrokeStartLineCap="Round" StrokeEndLineCap="Round" StrokeDashCap="Round" StrokeDashOffset="-2" StrokeDashArray="1 0" />
		<Path Data="F1 M 450.24,213.12 L 450.24,211.04"  Stroke="#ff000000" StrokeThickness="0.5" StrokeLineJoin="Round" StrokeStartLineCap="Round" StrokeEndLineCap="Round" StrokeDashCap="Round" StrokeDashOffset="-2" StrokeDashArray="1 0" />
		<Path Data="F1 M 450.88,213.12 L 450.88,211.04"  Stroke="#ff000000" StrokeThickness="0.5" StrokeLineJoin="Round" StrokeStartLineCap="Round" StrokeEndLineCap="Round" StrokeDashCap="Round" StrokeDashOffset="-2" StrokeDashArray="1 0" />
		<Path Data="F1 M 451.52,213.12 L 451.52,211.04"  Stroke="#ff000000" StrokeThickness="0.5" StrokeLineJoin="Round" StrokeStartLineCap="Round" StrokeEndLineCap="Round" StrokeDashCap="Round" StrokeDashOffset="-2" StrokeDashArray="1 0" />
		<Path Data="F1 M 452.32,213.12 L 452.32,211.04"  Stroke="#ff000000" StrokeThickness="0.5" StrokeLineJoin="Round" StrokeStartLineCap="Round" StrokeEndLineCap="Round" StrokeDashCap="Round" StrokeDashOffset="-2" StrokeDashArray="1 0" />
		<Path Data="F1 M 452.96,216.16 L 452.96,211.04"  Stroke="#ff000000" StrokeThickness="0.5" StrokeLineJoin="Round" StrokeStartLineCap="Round" StrokeEndLineCap="Round" StrokeDashCap="Round" StrokeDashOffset="-2" StrokeDashArray="1 0" />
		<Path Data="F1 M 453.6,213.12 L 453.6,211.04"  Stroke="#ff000000" StrokeThickness="0.5" StrokeLineJoin="Round" StrokeStartLineCap="Round" StrokeEndLineCap="Round" StrokeDashCap="Round" StrokeDashOffset="-2" StrokeDashArray="1 0" />
		<Path Data="F1 M 454.4,213.12 L 454.4,211.04"  Stroke="#ff000000" StrokeThickness="0.5" StrokeLineJoin="Round" StrokeStartLineCap="Round" StrokeEndLineCap="Round" StrokeDashCap="Round" StrokeDashOffset="-2" StrokeDashArray="1 0" />
		<Path Data="F1 M 455.04,213.12 L 455.04,211.04"  Stroke="#ff000000" StrokeThickness="0.5" StrokeLineJoin="Round" StrokeStartLineCap="Round" StrokeEndLineCap="Round" StrokeDashCap="Round" StrokeDashOffset="-2" StrokeDashArray="1 0" />
		<Path Data="F1 M 455.68,213.12 L 455.68,211.04"  Stroke="#ff000000" StrokeThickness="0.5" StrokeLineJoin="Round" StrokeStartLineCap="Round" StrokeEndLineCap="Round" StrokeDashCap="Round" StrokeDashOffset="-2" StrokeDashArray="1 0" />
		<Path Data="F1 M 456.48,214.4 L 456.48,211.04"  Stroke="#ff000000" StrokeThickness="0.5" StrokeLineJoin="Round" StrokeStartLineCap="Round" StrokeEndLineCap="Round" StrokeDashCap="Round" StrokeDashOffset="-2" StrokeDashArray="1 0" />
		<Path Data="F1 M 457.12,213.12 L 457.12,211.04"  Stroke="#ff000000" StrokeThickness="0.5" StrokeLineJoin="Round" StrokeStartLineCap="Round" StrokeEndLineCap="Round" StrokeDashCap="Round" StrokeDashOffset="-2" StrokeDashArray="1 0" />
		<Path Data="F1 M 457.76,213.12 L 457.76,211.04"  Stroke="#ff000000" StrokeThickness="0.5" StrokeLineJoin="Round" StrokeStartLineCap="Round" StrokeEndLineCap="Round" StrokeDashCap="Round" StrokeDashOffset="-2" StrokeDashArray="1 0" />
		<Path Data="F1 M 458.56,213.12 L 458.56,211.04"  Stroke="#ff000000" StrokeThickness="0.5" StrokeLineJoin="Round" StrokeStartLineCap="Round" StrokeEndLineCap="Round" StrokeDashCap="Round" StrokeDashOffset="-2" StrokeDashArray="1 0" />
		<Path Data="F1 M 459.2,213.12 L 459.2,211.04"  Stroke="#ff000000" StrokeThickness="0.5" StrokeLineJoin="Round" StrokeStartLineCap="Round" StrokeEndLineCap="Round" StrokeDashCap="Round" StrokeDashOffset="-2" StrokeDashArray="1 0" />
		<Path Data="F1 M 459.84,216.16 L 459.84,211.04"  Stroke="#ff000000" StrokeThickness="0.5" StrokeLineJoin="Round" StrokeStartLineCap="Round" StrokeEndLineCap="Round" StrokeDashCap="Round" StrokeDashOffset="-2" StrokeDashArray="1 0" />
		<Path Data="F1 M 460.64,213.12 L 460.64,211.04"  Stroke="#ff000000" StrokeThickness="0.5" StrokeLineJoin="Round" StrokeStartLineCap="Round" StrokeEndLineCap="Round" StrokeDashCap="Round" StrokeDashOffset="-2" StrokeDashArray="1 0" />
		<Path Data="F1 M 461.28,213.12 L 461.28,211.04"  Stroke="#ff000000" StrokeThickness="0.5" StrokeLineJoin="Round" StrokeStartLineCap="Round" StrokeEndLineCap="Round" StrokeDashCap="Round" StrokeDashOffset="-2" StrokeDashArray="1 0" />
		<Path Data="F1 M 461.92,213.12 L 461.92,211.04"  Stroke="#ff000000" StrokeThickness="0.5" StrokeLineJoin="Round" StrokeStartLineCap="Round" StrokeEndLineCap="Round" StrokeDashCap="Round" StrokeDashOffset="-2" StrokeDashArray="1 0" />
		<Path Data="F1 M 462.72,213.12 L 462.72,211.04"  Stroke="#ff000000" StrokeThickness="0.5" StrokeLineJoin="Round" StrokeStartLineCap="Round" StrokeEndLineCap="Round" StrokeDashCap="Round" StrokeDashOffset="-2" StrokeDashArray="1 0" />
		<Path Data="F1 M 463.36,214.4 L 463.36,211.04"  Stroke="#ff000000" StrokeThickness="0.5" StrokeLineJoin="Round" StrokeStartLineCap="Round" StrokeEndLineCap="Round" StrokeDashCap="Round" StrokeDashOffset="-2" StrokeDashArray="1 0" />
		<Path Data="F1 M 464,213.12 L 464,211.04"  Stroke="#ff000000" StrokeThickness="0.5" StrokeLineJoin="Round" StrokeStartLineCap="Round" StrokeEndLineCap="Round" StrokeDashCap="Round" StrokeDashOffset="-2" StrokeDashArray="1 0" />
		<Path Data="F1 M 464.8,213.12 L 464.8,211.04"  Stroke="#ff000000" StrokeThickness="0.5" StrokeLineJoin="Round" StrokeStartLineCap="Round" StrokeEndLineCap="Round" StrokeDashCap="Round" StrokeDashOffset="-2" StrokeDashArray="1 0" />
		<Path Data="F1 M 465.44,213.12 L 465.44,211.04"  Stroke="#ff000000" StrokeThickness="0.5" StrokeLineJoin="Round" StrokeStartLineCap="Round" StrokeEndLineCap="Round" StrokeDashCap="Round" StrokeDashOffset="-2" StrokeDashArray="1 0" />
		<Path Data="F1 M 466.08,213.12 L 466.08,211.04"  Stroke="#ff000000" StrokeThickness="0.5" StrokeLineJoin="Round" StrokeStartLineCap="Round" StrokeEndLineCap="Round" StrokeDashCap="Round" StrokeDashOffset="-2" StrokeDashArray="1 0" />
		<Path Data="F1 M 466.88,216.16 L 466.88,211.04"  Stroke="#ff000000" StrokeThickness="0.5" StrokeLineJoin="Round" StrokeStartLineCap="Round" StrokeEndLineCap="Round" StrokeDashCap="Round" StrokeDashOffset="-2" StrokeDashArray="1 0" />
		<Path Data="F1 M 467.52,213.12 L 467.52,211.04"  Stroke="#ff000000" StrokeThickness="0.5" StrokeLineJoin="Round" StrokeStartLineCap="Round" StrokeEndLineCap="Round" StrokeDashCap="Round" StrokeDashOffset="-2" StrokeDashArray="1 0" />
		<Path Data="F1 M 468.16,213.12 L 468.16,211.04"  Stroke="#ff000000" StrokeThickness="0.5" StrokeLineJoin="Round" StrokeStartLineCap="Round" StrokeEndLineCap="Round" StrokeDashCap="Round" StrokeDashOffset="-2" StrokeDashArray="1 0" />
		<Path Data="F1 M 468.8,213.12 L 468.8,211.04"  Stroke="#ff000000" StrokeThickness="0.5" StrokeLineJoin="Round" StrokeStartLineCap="Round" StrokeEndLineCap="Round" StrokeDashCap="Round" StrokeDashOffset="-2" StrokeDashArray="1 0" />
		<Path Data="F1 M 469.6,213.12 L 469.6,211.04"  Stroke="#ff000000" StrokeThickness="0.5" StrokeLineJoin="Round" StrokeStartLineCap="Round" StrokeEndLineCap="Round" StrokeDashCap="Round" StrokeDashOffset="-2" StrokeDashArray="1 0" />
		<Path Data="F1 M 470.24,214.4 L 470.24,211.04"  Stroke="#ff000000" StrokeThickness="0.5" StrokeLineJoin="Round" StrokeStartLineCap="Round" StrokeEndLineCap="Round" StrokeDashCap="Round" StrokeDashOffset="-2" StrokeDashArray="1 0" />
		<Path Data="F1 M 470.88,213.12 L 470.88,211.04"  Stroke="#ff000000" StrokeThickness="0.5" StrokeLineJoin="Round" StrokeStartLineCap="Round" StrokeEndLineCap="Round" StrokeDashCap="Round" StrokeDashOffset="-2" StrokeDashArray="1 0" />
		<Path Data="F1 M 471.68,213.12 L 471.68,211.04"  Stroke="#ff000000" StrokeThickness="0.5" StrokeLineJoin="Round" StrokeStartLineCap="Round" StrokeEndLineCap="Round" StrokeDashCap="Round" StrokeDashOffset="-2" StrokeDashArray="1 0" />
		<Path Data="F1 M 472.32,213.12 L 472.32,211.04"  Stroke="#ff000000" StrokeThickness="0.5" StrokeLineJoin="Round" StrokeStartLineCap="Round" StrokeEndLineCap="Round" StrokeDashCap="Round" StrokeDashOffset="-2" StrokeDashArray="1 0" />
		<Path Data="F1 M 472.96,213.12 L 472.96,211.04"  Stroke="#ff000000" StrokeThickness="0.5" StrokeLineJoin="Round" StrokeStartLineCap="Round" StrokeEndLineCap="Round" StrokeDashCap="Round" StrokeDashOffset="-2" StrokeDashArray="1 0" />
		<Path Data="F1 M 473.76,216.16 L 473.76,211.04"  Stroke="#ff000000" StrokeThickness="0.5" StrokeLineJoin="Round" StrokeStartLineCap="Round" StrokeEndLineCap="Round" StrokeDashCap="Round" StrokeDashOffset="-2" StrokeDashArray="1 0" />
	</Canvas>
	<Glyphs Fill="#ff000000" FontUri="/Documents/1/Resources/Fonts/78B4EAC2-2B9E-4EA3-AC4B-66807428A141.odttf" FontRenderingEmSize="9.5176" StyleSimulations="None" OriginX="466.88" OriginY="224.32" Indices="24,49;22,49;19" UnicodeString="530" />
	<Canvas Clip="M 75.52,94.4 L 75.52,961.44 740.32,961.44 740.32,94.4 z" >
		<Path Data="F1 M 474.4,213.12 L 474.4,211.04"  Stroke="#ff000000" StrokeThickness="0.5" StrokeLineJoin="Round" StrokeStartLineCap="Round" StrokeEndLineCap="Round" StrokeDashCap="Round" StrokeDashOffset="-2" StrokeDashArray="1 0" />
		<Path Data="F1 M 475.04,213.12 L 475.04,211.04"  Stroke="#ff000000" StrokeThickness="0.5" StrokeLineJoin="Round" StrokeStartLineCap="Round" StrokeEndLineCap="Round" StrokeDashCap="Round" StrokeDashOffset="-2" StrokeDashArray="1 0" />
		<Path Data="F1 M 475.84,213.12 L 475.84,211.04"  Stroke="#ff000000" StrokeThickness="0.5" StrokeLineJoin="Round" StrokeStartLineCap="Round" StrokeEndLineCap="Round" StrokeDashCap="Round" StrokeDashOffset="-2" StrokeDashArray="1 0" />
		<Path Data="F1 M 476.48,213.12 L 476.48,211.04"  Stroke="#ff000000" StrokeThickness="0.5" StrokeLineJoin="Round" StrokeStartLineCap="Round" StrokeEndLineCap="Round" StrokeDashCap="Round" StrokeDashOffset="-2" StrokeDashArray="1 0" />
		<Path Data="F1 M 477.12,214.4 L 477.12,211.04"  Stroke="#ff000000" StrokeThickness="0.5" StrokeLineJoin="Round" StrokeStartLineCap="Round" StrokeEndLineCap="Round" StrokeDashCap="Round" StrokeDashOffset="-2" StrokeDashArray="1 0" />
		<Path Data="F1 M 477.92,213.12 L 477.92,211.04"  Stroke="#ff000000" StrokeThickness="0.5" StrokeLineJoin="Round" StrokeStartLineCap="Round" StrokeEndLineCap="Round" StrokeDashCap="Round" StrokeDashOffset="-2" StrokeDashArray="1 0" />
		<Path Data="F1 M 478.56,213.12 L 478.56,211.04"  Stroke="#ff000000" StrokeThickness="0.5" StrokeLineJoin="Round" StrokeStartLineCap="Round" StrokeEndLineCap="Round" StrokeDashCap="Round" StrokeDashOffset="-2" StrokeDashArray="1 0" />
		<Path Data="F1 M 479.2,213.12 L 479.2,211.04"  Stroke="#ff000000" StrokeThickness="0.5" StrokeLineJoin="Round" StrokeStartLineCap="Round" StrokeEndLineCap="Round" StrokeDashCap="Round" StrokeDashOffset="-2" StrokeDashArray="1 0" />
		<Path Data="F1 M 480,213.12 L 480,211.04"  Stroke="#ff000000" StrokeThickness="0.5" StrokeLineJoin="Round" StrokeStartLineCap="Round" StrokeEndLineCap="Round" StrokeDashCap="Round" StrokeDashOffset="-2" StrokeDashArray="1 0" />
		<Path Data="F1 M 480.64,216.16 L 480.64,211.04"  Stroke="#ff000000" StrokeThickness="0.5" StrokeLineJoin="Round" StrokeStartLineCap="Round" StrokeEndLineCap="Round" StrokeDashCap="Round" StrokeDashOffset="-2" StrokeDashArray="1 0" />
		<Path Data="F1 M 481.28,213.12 L 481.28,211.04"  Stroke="#ff000000" StrokeThickness="0.5" StrokeLineJoin="Round" StrokeStartLineCap="Round" StrokeEndLineCap="Round" StrokeDashCap="Round" StrokeDashOffset="-2" StrokeDashArray="1 0" />
		<Path Data="F1 M 482.08,213.12 L 482.08,211.04"  Stroke="#ff000000" StrokeThickness="0.5" StrokeLineJoin="Round" StrokeStartLineCap="Round" StrokeEndLineCap="Round" StrokeDashCap="Round" StrokeDashOffset="-2" StrokeDashArray="1 0" />
		<Path Data="F1 M 482.72,213.12 L 482.72,211.04"  Stroke="#ff000000" StrokeThickness="0.5" StrokeLineJoin="Round" StrokeStartLineCap="Round" StrokeEndLineCap="Round" StrokeDashCap="Round" StrokeDashOffset="-2" StrokeDashArray="1 0" />
		<Path Data="F1 M 483.36,213.12 L 483.36,211.04"  Stroke="#ff000000" StrokeThickness="0.5" StrokeLineJoin="Round" StrokeStartLineCap="Round" StrokeEndLineCap="Round" StrokeDashCap="Round" StrokeDashOffset="-2" StrokeDashArray="1 0" />
		<Path Data="F1 M 484.16,214.4 L 484.16,211.04"  Stroke="#ff000000" StrokeThickness="0.5" StrokeLineJoin="Round" StrokeStartLineCap="Round" StrokeEndLineCap="Round" StrokeDashCap="Round" StrokeDashOffset="-2" StrokeDashArray="1 0" />
		<Path Data="F1 M 484.8,213.12 L 484.8,211.04"  Stroke="#ff000000" StrokeThickness="0.5" StrokeLineJoin="Round" StrokeStartLineCap="Round" StrokeEndLineCap="Round" StrokeDashCap="Round" StrokeDashOffset="-2" StrokeDashArray="1 0" />
		<Path Data="F1 M 485.44,213.12 L 485.44,211.04"  Stroke="#ff000000" StrokeThickness="0.5" StrokeLineJoin="Round" StrokeStartLineCap="Round" StrokeEndLineCap="Round" StrokeDashCap="Round" StrokeDashOffset="-2" StrokeDashArray="1 0" />
		<Path Data="F1 M 486.24,213.12 L 486.24,211.04"  Stroke="#ff000000" StrokeThickness="0.5" StrokeLineJoin="Round" StrokeStartLineCap="Round" StrokeEndLineCap="Round" StrokeDashCap="Round" StrokeDashOffset="-2" StrokeDashArray="1 0" />
		<Path Data="F1 M 486.88,213.12 L 486.88,211.04"  Stroke="#ff000000" StrokeThickness="0.5" StrokeLineJoin="Round" StrokeStartLineCap="Round" StrokeEndLineCap="Round" StrokeDashCap="Round" StrokeDashOffset="-2" StrokeDashArray="1 0" />
		<Path Data="F1 M 487.52,216.16 L 487.52,211.04"  Stroke="#ff000000" StrokeThickness="0.5" StrokeLineJoin="Round" StrokeStartLineCap="Round" StrokeEndLineCap="Round" StrokeDashCap="Round" StrokeDashOffset="-2" StrokeDashArray="1 0" />
		<Path Data="F1 M 488.32,213.12 L 488.32,211.04"  Stroke="#ff000000" StrokeThickness="0.5" StrokeLineJoin="Round" StrokeStartLineCap="Round" StrokeEndLineCap="Round" StrokeDashCap="Round" StrokeDashOffset="-2" StrokeDashArray="1 0" />
		<Path Data="F1 M 488.96,213.12 L 488.96,211.04"  Stroke="#ff000000" StrokeThickness="0.5" StrokeLineJoin="Round" StrokeStartLineCap="Round" StrokeEndLineCap="Round" StrokeDashCap="Round" StrokeDashOffset="-2" StrokeDashArray="1 0" />
		<Path Data="F1 M 489.6,213.12 L 489.6,211.04"  Stroke="#ff000000" StrokeThickness="0.5" StrokeLineJoin="Round" StrokeStartLineCap="Round" StrokeEndLineCap="Round" StrokeDashCap="Round" StrokeDashOffset="-2" StrokeDashArray="1 0" />
		<Path Data="F1 M 490.24,213.12 L 490.24,211.04"  Stroke="#ff000000" StrokeThickness="0.5" StrokeLineJoin="Round" StrokeStartLineCap="Round" StrokeEndLineCap="Round" StrokeDashCap="Round" StrokeDashOffset="-2" StrokeDashArray="1 0" />
		<Path Data="F1 M 491.04,214.4 L 491.04,211.04"  Stroke="#ff000000" StrokeThickness="0.5" StrokeLineJoin="Round" StrokeStartLineCap="Round" StrokeEndLineCap="Round" StrokeDashCap="Round" StrokeDashOffset="-2" StrokeDashArray="1 0" />
		<Path Data="F1 M 491.68,213.12 L 491.68,211.04"  Stroke="#ff000000" StrokeThickness="0.5" StrokeLineJoin="Round" StrokeStartLineCap="Round" StrokeEndLineCap="Round" StrokeDashCap="Round" StrokeDashOffset="-2" StrokeDashArray="1 0" />
		<Path Data="F1 M 492.32,213.12 L 492.32,211.04"  Stroke="#ff000000" StrokeThickness="0.5" StrokeLineJoin="Round" StrokeStartLineCap="Round" StrokeEndLineCap="Round" StrokeDashCap="Round" StrokeDashOffset="-2" StrokeDashArray="1 0" />
		<Path Data="F1 M 493.12,213.12 L 493.12,211.04"  Stroke="#ff000000" StrokeThickness="0.5" StrokeLineJoin="Round" StrokeStartLineCap="Round" StrokeEndLineCap="Round" StrokeDashCap="Round" StrokeDashOffset="-2" StrokeDashArray="1 0" />
		<Path Data="F1 M 493.76,213.12 L 493.76,211.04"  Stroke="#ff000000" StrokeThickness="0.5" StrokeLineJoin="Round" StrokeStartLineCap="Round" StrokeEndLineCap="Round" StrokeDashCap="Round" StrokeDashOffset="-2" StrokeDashArray="1 0" />
		<Path Data="F1 M 494.4,216.16 L 494.4,211.04"  Stroke="#ff000000" StrokeThickness="0.5" StrokeLineJoin="Round" StrokeStartLineCap="Round" StrokeEndLineCap="Round" StrokeDashCap="Round" StrokeDashOffset="-2" StrokeDashArray="1 0" />
		<Path Data="F1 M 495.2,213.12 L 495.2,211.04"  Stroke="#ff000000" StrokeThickness="0.5" StrokeLineJoin="Round" StrokeStartLineCap="Round" StrokeEndLineCap="Round" StrokeDashCap="Round" StrokeDashOffset="-2" StrokeDashArray="1 0" />
		<Path Data="F1 M 495.84,213.12 L 495.84,211.04"  Stroke="#ff000000" StrokeThickness="0.5" StrokeLineJoin="Round" StrokeStartLineCap="Round" StrokeEndLineCap="Round" StrokeDashCap="Round" StrokeDashOffset="-2" StrokeDashArray="1 0" />
		<Path Data="F1 M 496.48,213.12 L 496.48,211.04"  Stroke="#ff000000" StrokeThickness="0.5" StrokeLineJoin="Round" StrokeStartLineCap="Round" StrokeEndLineCap="Round" StrokeDashCap="Round" StrokeDashOffset="-2" StrokeDashArray="1 0" />
		<Path Data="F1 M 497.28,213.12 L 497.28,211.04"  Stroke="#ff000000" StrokeThickness="0.5" StrokeLineJoin="Round" StrokeStartLineCap="Round" StrokeEndLineCap="Round" StrokeDashCap="Round" StrokeDashOffset="-2" StrokeDashArray="1 0" />
		<Path Data="F1 M 497.92,214.4 L 497.92,211.04"  Stroke="#ff000000" StrokeThickness="0.5" StrokeLineJoin="Round" StrokeStartLineCap="Round" StrokeEndLineCap="Round" StrokeDashCap="Round" StrokeDashOffset="-2" StrokeDashArray="1 0" />
		<Path Data="F1 M 498.56,213.12 L 498.56,211.04"  Stroke="#ff000000" StrokeThickness="0.5" StrokeLineJoin="Round" StrokeStartLineCap="Round" StrokeEndLineCap="Round" StrokeDashCap="Round" StrokeDashOffset="-2" StrokeDashArray="1 0" />
		<Path Data="F1 M 499.36,213.12 L 499.36,211.04"  Stroke="#ff000000" StrokeThickness="0.5" StrokeLineJoin="Round" StrokeStartLineCap="Round" StrokeEndLineCap="Round" StrokeDashCap="Round" StrokeDashOffset="-2" StrokeDashArray="1 0" />
		<Path Data="F1 M 500,213.12 L 500,211.04"  Stroke="#ff000000" StrokeThickness="0.5" StrokeLineJoin="Round" StrokeStartLineCap="Round" StrokeEndLineCap="Round" StrokeDashCap="Round" StrokeDashOffset="-2" StrokeDashArray="1 0" />
		<Path Data="F1 M 500.64,213.12 L 500.64,211.04"  Stroke="#ff000000" StrokeThickness="0.5" StrokeLineJoin="Round" StrokeStartLineCap="Round" StrokeEndLineCap="Round" StrokeDashCap="Round" StrokeDashOffset="-2" StrokeDashArray="1 0" />
		<Path Data="F1 M 501.44,216.16 L 501.44,211.04"  Stroke="#ff000000" StrokeThickness="0.5" StrokeLineJoin="Round" StrokeStartLineCap="Round" StrokeEndLineCap="Round" StrokeDashCap="Round" StrokeDashOffset="-2" StrokeDashArray="1 0" />
	</Canvas>
	<Glyphs Fill="#ff000000" FontUri="/Documents/1/Resources/Fonts/78B4EAC2-2B9E-4EA3-AC4B-66807428A141.odttf" FontRenderingEmSize="9.5176" StyleSimulations="None" OriginX="494.56" OriginY="224.32" Indices="24,49;26,49;19" UnicodeString="570" />
	<Canvas Clip="M 75.52,94.4 L 75.52,961.44 740.32,961.44 740.32,94.4 z" >
		<Path Data="F1 M 502.08,213.12 L 502.08,211.04"  Stroke="#ff000000" StrokeThickness="0.5" StrokeLineJoin="Round" StrokeStartLineCap="Round" StrokeEndLineCap="Round" StrokeDashCap="Round" StrokeDashOffset="-2" StrokeDashArray="1 0" />
		<Path Data="F1 M 502.72,213.12 L 502.72,211.04"  Stroke="#ff000000" StrokeThickness="0.5" StrokeLineJoin="Round" StrokeStartLineCap="Round" StrokeEndLineCap="Round" StrokeDashCap="Round" StrokeDashOffset="-2" StrokeDashArray="1 0" />
		<Path Data="F1 M 503.52,213.12 L 503.52,211.04"  Stroke="#ff000000" StrokeThickness="0.5" StrokeLineJoin="Round" StrokeStartLineCap="Round" StrokeEndLineCap="Round" StrokeDashCap="Round" StrokeDashOffset="-2" StrokeDashArray="1 0" />
		<Path Data="F1 M 504.16,213.12 L 504.16,211.04"  Stroke="#ff000000" StrokeThickness="0.5" StrokeLineJoin="Round" StrokeStartLineCap="Round" StrokeEndLineCap="Round" StrokeDashCap="Round" StrokeDashOffset="-2" StrokeDashArray="1 0" />
		<Path Data="F1 M 504.8,214.4 L 504.8,211.04"  Stroke="#ff000000" StrokeThickness="0.5" StrokeLineJoin="Round" StrokeStartLineCap="Round" StrokeEndLineCap="Round" StrokeDashCap="Round" StrokeDashOffset="-2" StrokeDashArray="1 0" />
		<Path Data="F1 M 505.6,213.12 L 505.6,211.04"  Stroke="#ff000000" StrokeThickness="0.5" StrokeLineJoin="Round" StrokeStartLineCap="Round" StrokeEndLineCap="Round" StrokeDashCap="Round" StrokeDashOffset="-2" StrokeDashArray="1 0" />
		<Path Data="F1 M 506.24,213.12 L 506.24,211.04"  Stroke="#ff000000" StrokeThickness="0.5" StrokeLineJoin="Round" StrokeStartLineCap="Round" StrokeEndLineCap="Round" StrokeDashCap="Round" StrokeDashOffset="-2" StrokeDashArray="1 0" />
		<Path Data="F1 M 506.88,213.12 L 506.88,211.04"  Stroke="#ff000000" StrokeThickness="0.5" StrokeLineJoin="Round" StrokeStartLineCap="Round" StrokeEndLineCap="Round" StrokeDashCap="Round" StrokeDashOffset="-2" StrokeDashArray="1 0" />
		<Path Data="F1 M 507.68,213.12 L 507.68,211.04"  Stroke="#ff000000" StrokeThickness="0.5" StrokeLineJoin="Round" StrokeStartLineCap="Round" StrokeEndLineCap="Round" StrokeDashCap="Round" StrokeDashOffset="-2" StrokeDashArray="1 0" />
		<Path Data="F1 M 508.32,216.16 L 508.32,211.04"  Stroke="#ff000000" StrokeThickness="0.5" StrokeLineJoin="Round" StrokeStartLineCap="Round" StrokeEndLineCap="Round" StrokeDashCap="Round" StrokeDashOffset="-2" StrokeDashArray="1 0" />
		<Path Data="F1 M 508.96,213.12 L 508.96,211.04"  Stroke="#ff000000" StrokeThickness="0.5" StrokeLineJoin="Round" StrokeStartLineCap="Round" StrokeEndLineCap="Round" StrokeDashCap="Round" StrokeDashOffset="-2" StrokeDashArray="1 0" />
		<Path Data="F1 M 509.6,213.12 L 509.6,211.04"  Stroke="#ff000000" StrokeThickness="0.5" StrokeLineJoin="Round" StrokeStartLineCap="Round" StrokeEndLineCap="Round" StrokeDashCap="Round" StrokeDashOffset="-2" StrokeDashArray="1 0" />
		<Path Data="F1 M 510.4,213.12 L 510.4,211.04"  Stroke="#ff000000" StrokeThickness="0.5" StrokeLineJoin="Round" StrokeStartLineCap="Round" StrokeEndLineCap="Round" StrokeDashCap="Round" StrokeDashOffset="-2" StrokeDashArray="1 0" />
		<Path Data="F1 M 511.04,213.12 L 511.04,211.04"  Stroke="#ff000000" StrokeThickness="0.5" StrokeLineJoin="Round" StrokeStartLineCap="Round" StrokeEndLineCap="Round" StrokeDashCap="Round" StrokeDashOffset="-2" StrokeDashArray="1 0" />
		<Path Data="F1 M 511.68,214.4 L 511.68,211.04"  Stroke="#ff000000" StrokeThickness="0.5" StrokeLineJoin="Round" StrokeStartLineCap="Round" StrokeEndLineCap="Round" StrokeDashCap="Round" StrokeDashOffset="-2" StrokeDashArray="1 0" />
		<Path Data="F1 M 512.48,213.12 L 512.48,211.04"  Stroke="#ff000000" StrokeThickness="0.5" StrokeLineJoin="Round" StrokeStartLineCap="Round" StrokeEndLineCap="Round" StrokeDashCap="Round" StrokeDashOffset="-2" StrokeDashArray="1 0" />
		<Path Data="F1 M 513.12,213.12 L 513.12,211.04"  Stroke="#ff000000" StrokeThickness="0.5" StrokeLineJoin="Round" StrokeStartLineCap="Round" StrokeEndLineCap="Round" StrokeDashCap="Round" StrokeDashOffset="-2" StrokeDashArray="1 0" />
		<Path Data="F1 M 513.76,213.12 L 513.76,211.04"  Stroke="#ff000000" StrokeThickness="0.5" StrokeLineJoin="Round" StrokeStartLineCap="Round" StrokeEndLineCap="Round" StrokeDashCap="Round" StrokeDashOffset="-2" StrokeDashArray="1 0" />
		<Path Data="F1 M 514.56,213.12 L 514.56,211.04"  Stroke="#ff000000" StrokeThickness="0.5" StrokeLineJoin="Round" StrokeStartLineCap="Round" StrokeEndLineCap="Round" StrokeDashCap="Round" StrokeDashOffset="-2" StrokeDashArray="1 0" />
		<Path Data="F1 M 515.2,216.16 L 515.2,211.04"  Stroke="#ff000000" StrokeThickness="0.5" StrokeLineJoin="Round" StrokeStartLineCap="Round" StrokeEndLineCap="Round" StrokeDashCap="Round" StrokeDashOffset="-2" StrokeDashArray="1 0" />
		<Path Data="F1 M 515.84,213.12 L 515.84,211.04"  Stroke="#ff000000" StrokeThickness="0.5" StrokeLineJoin="Round" StrokeStartLineCap="Round" StrokeEndLineCap="Round" StrokeDashCap="Round" StrokeDashOffset="-2" StrokeDashArray="1 0" />
		<Path Data="F1 M 516.64,213.12 L 516.64,211.04"  Stroke="#ff000000" StrokeThickness="0.5" StrokeLineJoin="Round" StrokeStartLineCap="Round" StrokeEndLineCap="Round" StrokeDashCap="Round" StrokeDashOffset="-2" StrokeDashArray="1 0" />
		<Path Data="F1 M 517.28,213.12 L 517.28,211.04"  Stroke="#ff000000" StrokeThickness="0.5" StrokeLineJoin="Round" StrokeStartLineCap="Round" StrokeEndLineCap="Round" StrokeDashCap="Round" StrokeDashOffset="-2" StrokeDashArray="1 0" />
		<Path Data="F1 M 517.92,213.12 L 517.92,211.04"  Stroke="#ff000000" StrokeThickness="0.5" StrokeLineJoin="Round" StrokeStartLineCap="Round" StrokeEndLineCap="Round" StrokeDashCap="Round" StrokeDashOffset="-2" StrokeDashArray="1 0" />
		<Path Data="F1 M 518.72,214.4 L 518.72,211.04"  Stroke="#ff000000" StrokeThickness="0.5" StrokeLineJoin="Round" StrokeStartLineCap="Round" StrokeEndLineCap="Round" StrokeDashCap="Round" StrokeDashOffset="-2" StrokeDashArray="1 0" />
		<Path Data="F1 M 519.36,213.12 L 519.36,211.04"  Stroke="#ff000000" StrokeThickness="0.5" StrokeLineJoin="Round" StrokeStartLineCap="Round" StrokeEndLineCap="Round" StrokeDashCap="Round" StrokeDashOffset="-2" StrokeDashArray="1 0" />
		<Path Data="F1 M 520,213.12 L 520,211.04"  Stroke="#ff000000" StrokeThickness="0.5" StrokeLineJoin="Round" StrokeStartLineCap="Round" StrokeEndLineCap="Round" StrokeDashCap="Round" StrokeDashOffset="-2" StrokeDashArray="1 0" />
		<Path Data="F1 M 520.8,213.12 L 520.8,211.04"  Stroke="#ff000000" StrokeThickness="0.5" StrokeLineJoin="Round" StrokeStartLineCap="Round" StrokeEndLineCap="Round" StrokeDashCap="Round" StrokeDashOffset="-2" StrokeDashArray="1 0" />
		<Path Data="F1 M 521.44,213.12 L 521.44,211.04"  Stroke="#ff000000" StrokeThickness="0.5" StrokeLineJoin="Round" StrokeStartLineCap="Round" StrokeEndLineCap="Round" StrokeDashCap="Round" StrokeDashOffset="-2" StrokeDashArray="1 0" />
		<Path Data="F1 M 522.08,216.16 L 522.08,211.04"  Stroke="#ff000000" StrokeThickness="0.5" StrokeLineJoin="Round" StrokeStartLineCap="Round" StrokeEndLineCap="Round" StrokeDashCap="Round" StrokeDashOffset="-2" StrokeDashArray="1 0" />
		<Path Data="F1 M 522.88,213.12 L 522.88,211.04"  Stroke="#ff000000" StrokeThickness="0.5" StrokeLineJoin="Round" StrokeStartLineCap="Round" StrokeEndLineCap="Round" StrokeDashCap="Round" StrokeDashOffset="-2" StrokeDashArray="1 0" />
		<Path Data="F1 M 523.52,213.12 L 523.52,211.04"  Stroke="#ff000000" StrokeThickness="0.5" StrokeLineJoin="Round" StrokeStartLineCap="Round" StrokeEndLineCap="Round" StrokeDashCap="Round" StrokeDashOffset="-2" StrokeDashArray="1 0" />
		<Path Data="F1 M 524.16,213.12 L 524.16,211.04"  Stroke="#ff000000" StrokeThickness="0.5" StrokeLineJoin="Round" StrokeStartLineCap="Round" StrokeEndLineCap="Round" StrokeDashCap="Round" StrokeDashOffset="-2" StrokeDashArray="1 0" />
		<Path Data="F1 M 524.96,213.12 L 524.96,211.04"  Stroke="#ff000000" StrokeThickness="0.5" StrokeLineJoin="Round" StrokeStartLineCap="Round" StrokeEndLineCap="Round" StrokeDashCap="Round" StrokeDashOffset="-2" StrokeDashArray="1 0" />
		<Path Data="F1 M 525.6,214.4 L 525.6,211.04"  Stroke="#ff000000" StrokeThickness="0.5" StrokeLineJoin="Round" StrokeStartLineCap="Round" StrokeEndLineCap="Round" StrokeDashCap="Round" StrokeDashOffset="-2" StrokeDashArray="1 0" />
		<Path Data="F1 M 526.24,213.12 L 526.24,211.04"  Stroke="#ff000000" StrokeThickness="0.5" StrokeLineJoin="Round" StrokeStartLineCap="Round" StrokeEndLineCap="Round" StrokeDashCap="Round" StrokeDashOffset="-2" StrokeDashArray="1 0" />
		<Path Data="F1 M 527.04,213.12 L 527.04,211.04"  Stroke="#ff000000" StrokeThickness="0.5" StrokeLineJoin="Round" StrokeStartLineCap="Round" StrokeEndLineCap="Round" StrokeDashCap="Round" StrokeDashOffset="-2" StrokeDashArray="1 0" />
		<Path Data="F1 M 527.68,213.12 L 527.68,211.04"  Stroke="#ff000000" StrokeThickness="0.5" StrokeLineJoin="Round" StrokeStartLineCap="Round" StrokeEndLineCap="Round" StrokeDashCap="Round" StrokeDashOffset="-2" StrokeDashArray="1 0" />
		<Path Data="F1 M 528.32,213.12 L 528.32,211.04"  Stroke="#ff000000" StrokeThickness="0.5" StrokeLineJoin="Round" StrokeStartLineCap="Round" StrokeEndLineCap="Round" StrokeDashCap="Round" StrokeDashOffset="-2" StrokeDashArray="1 0" />
		<Path Data="F1 M 529.12,216.16 L 529.12,211.04"  Stroke="#ff000000" StrokeThickness="0.5" StrokeLineJoin="Round" StrokeStartLineCap="Round" StrokeEndLineCap="Round" StrokeDashCap="Round" StrokeDashOffset="-2" StrokeDashArray="1 0" />
	</Canvas>
	<Glyphs Fill="#ff000000" FontUri="/Documents/1/Resources/Fonts/78B4EAC2-2B9E-4EA3-AC4B-66807428A141.odttf" FontRenderingEmSize="9.5176" StyleSimulations="None" OriginX="522.24" OriginY="224.32" Indices="25,49;20,49;19" UnicodeString="610" />
	<Canvas Clip="M 75.52,94.4 L 75.52,961.44 740.32,961.44 740.32,94.4 z" >
		<Path Data="F1 M 529.76,213.12 L 529.76,211.04"  Stroke="#ff000000" StrokeThickness="0.5" StrokeLineJoin="Round" StrokeStartLineCap="Round" StrokeEndLineCap="Round" StrokeDashCap="Round" StrokeDashOffset="-2" StrokeDashArray="1 0" />
		<Path Data="F1 M 530.4,213.12 L 530.4,211.04"  Stroke="#ff000000" StrokeThickness="0.5" StrokeLineJoin="Round" StrokeStartLineCap="Round" StrokeEndLineCap="Round" StrokeDashCap="Round" StrokeDashOffset="-2" StrokeDashArray="1 0" />
		<Path Data="F1 M 531.04,213.12 L 531.04,211.04"  Stroke="#ff000000" StrokeThickness="0.5" StrokeLineJoin="Round" StrokeStartLineCap="Round" StrokeEndLineCap="Round" StrokeDashCap="Round" StrokeDashOffset="-2" StrokeDashArray="1 0" />
		<Path Data="F1 M 531.84,213.12 L 531.84,211.04"  Stroke="#ff000000" StrokeThickness="0.5" StrokeLineJoin="Round" StrokeStartLineCap="Round" StrokeEndLineCap="Round" StrokeDashCap="Round" StrokeDashOffset="-2" StrokeDashArray="1 0" />
		<Path Data="F1 M 532.48,214.4 L 532.48,211.04"  Stroke="#ff000000" StrokeThickness="0.5" StrokeLineJoin="Round" StrokeStartLineCap="Round" StrokeEndLineCap="Round" StrokeDashCap="Round" StrokeDashOffset="-2" StrokeDashArray="1 0" />
		<Path Data="F1 M 533.12,213.12 L 533.12,211.04"  Stroke="#ff000000" StrokeThickness="0.5" StrokeLineJoin="Round" StrokeStartLineCap="Round" StrokeEndLineCap="Round" StrokeDashCap="Round" StrokeDashOffset="-2" StrokeDashArray="1 0" />
		<Path Data="F1 M 533.92,213.12 L 533.92,211.04"  Stroke="#ff000000" StrokeThickness="0.5" StrokeLineJoin="Round" StrokeStartLineCap="Round" StrokeEndLineCap="Round" StrokeDashCap="Round" StrokeDashOffset="-2" StrokeDashArray="1 0" />
		<Path Data="F1 M 534.56,213.12 L 534.56,211.04"  Stroke="#ff000000" StrokeThickness="0.5" StrokeLineJoin="Round" StrokeStartLineCap="Round" StrokeEndLineCap="Round" StrokeDashCap="Round" StrokeDashOffset="-2" StrokeDashArray="1 0" />
		<Path Data="F1 M 535.2,213.12 L 535.2,211.04"  Stroke="#ff000000" StrokeThickness="0.5" StrokeLineJoin="Round" StrokeStartLineCap="Round" StrokeEndLineCap="Round" StrokeDashCap="Round" StrokeDashOffset="-2" StrokeDashArray="1 0" />
		<Path Data="F1 M 536,216.16 L 536,211.04"  Stroke="#ff000000" StrokeThickness="0.5" StrokeLineJoin="Round" StrokeStartLineCap="Round" StrokeEndLineCap="Round" StrokeDashCap="Round" StrokeDashOffset="-2" StrokeDashArray="1 0" />
		<Path Data="F1 M 536.64,213.12 L 536.64,211.04"  Stroke="#ff000000" StrokeThickness="0.5" StrokeLineJoin="Round" StrokeStartLineCap="Round" StrokeEndLineCap="Round" StrokeDashCap="Round" StrokeDashOffset="-2" StrokeDashArray="1 0" />
		<Path Data="F1 M 537.28,213.12 L 537.28,211.04"  Stroke="#ff000000" StrokeThickness="0.5" StrokeLineJoin="Round" StrokeStartLineCap="Round" StrokeEndLineCap="Round" StrokeDashCap="Round" StrokeDashOffset="-2" StrokeDashArray="1 0" />
		<Path Data="F1 M 538.08,213.12 L 538.08,211.04"  Stroke="#ff000000" StrokeThickness="0.5" StrokeLineJoin="Round" StrokeStartLineCap="Round" StrokeEndLineCap="Round" StrokeDashCap="Round" StrokeDashOffset="-2" StrokeDashArray="1 0" />
		<Path Data="F1 M 538.72,213.12 L 538.72,211.04"  Stroke="#ff000000" StrokeThickness="0.5" StrokeLineJoin="Round" StrokeStartLineCap="Round" StrokeEndLineCap="Round" StrokeDashCap="Round" StrokeDashOffset="-2" StrokeDashArray="1 0" />
		<Path Data="F1 M 539.36,214.4 L 539.36,211.04"  Stroke="#ff000000" StrokeThickness="0.5" StrokeLineJoin="Round" StrokeStartLineCap="Round" StrokeEndLineCap="Round" StrokeDashCap="Round" StrokeDashOffset="-2" StrokeDashArray="1 0" />
		<Path Data="F1 M 540.16,213.12 L 540.16,211.04"  Stroke="#ff000000" StrokeThickness="0.5" StrokeLineJoin="Round" StrokeStartLineCap="Round" StrokeEndLineCap="Round" StrokeDashCap="Round" StrokeDashOffset="-2" StrokeDashArray="1 0" />
		<Path Data="F1 M 540.8,213.12 L 540.8,211.04"  Stroke="#ff000000" StrokeThickness="0.5" StrokeLineJoin="Round" StrokeStartLineCap="Round" StrokeEndLineCap="Round" StrokeDashCap="Round" StrokeDashOffset="-2" StrokeDashArray="1 0" />
		<Path Data="F1 M 541.44,213.12 L 541.44,211.04"  Stroke="#ff000000" StrokeThickness="0.5" StrokeLineJoin="Round" StrokeStartLineCap="Round" StrokeEndLineCap="Round" StrokeDashCap="Round" StrokeDashOffset="-2" StrokeDashArray="1 0" />
		<Path Data="F1 M 542.24,213.12 L 542.24,211.04"  Stroke="#ff000000" StrokeThickness="0.5" StrokeLineJoin="Round" StrokeStartLineCap="Round" StrokeEndLineCap="Round" StrokeDashCap="Round" StrokeDashOffset="-2" StrokeDashArray="1 0" />
		<Path Data="F1 M 542.88,216.16 L 542.88,211.04"  Stroke="#ff000000" StrokeThickness="0.5" StrokeLineJoin="Round" StrokeStartLineCap="Round" StrokeEndLineCap="Round" StrokeDashCap="Round" StrokeDashOffset="-2" StrokeDashArray="1 0" />
		<Path Data="F1 M 543.52,213.12 L 543.52,211.04"  Stroke="#ff000000" StrokeThickness="0.5" StrokeLineJoin="Round" StrokeStartLineCap="Round" StrokeEndLineCap="Round" StrokeDashCap="Round" StrokeDashOffset="-2" StrokeDashArray="1 0" />
		<Path Data="F1 M 544.32,213.12 L 544.32,211.04"  Stroke="#ff000000" StrokeThickness="0.5" StrokeLineJoin="Round" StrokeStartLineCap="Round" StrokeEndLineCap="Round" StrokeDashCap="Round" StrokeDashOffset="-2" StrokeDashArray="1 0" />
		<Path Data="F1 M 544.96,213.12 L 544.96,211.04"  Stroke="#ff000000" StrokeThickness="0.5" StrokeLineJoin="Round" StrokeStartLineCap="Round" StrokeEndLineCap="Round" StrokeDashCap="Round" StrokeDashOffset="-2" StrokeDashArray="1 0" />
		<Path Data="F1 M 545.6,213.12 L 545.6,211.04"  Stroke="#ff000000" StrokeThickness="0.5" StrokeLineJoin="Round" StrokeStartLineCap="Round" StrokeEndLineCap="Round" StrokeDashCap="Round" StrokeDashOffset="-2" StrokeDashArray="1 0" />
		<Path Data="F1 M 546.4,214.4 L 546.4,211.04"  Stroke="#ff000000" StrokeThickness="0.5" StrokeLineJoin="Round" StrokeStartLineCap="Round" StrokeEndLineCap="Round" StrokeDashCap="Round" StrokeDashOffset="-2" StrokeDashArray="1 0" />
		<Path Data="F1 M 547.04,213.12 L 547.04,211.04"  Stroke="#ff000000" StrokeThickness="0.5" StrokeLineJoin="Round" StrokeStartLineCap="Round" StrokeEndLineCap="Round" StrokeDashCap="Round" StrokeDashOffset="-2" StrokeDashArray="1 0" />
		<Path Data="F1 M 547.68,213.12 L 547.68,211.04"  Stroke="#ff000000" StrokeThickness="0.5" StrokeLineJoin="Round" StrokeStartLineCap="Round" StrokeEndLineCap="Round" StrokeDashCap="Round" StrokeDashOffset="-2" StrokeDashArray="1 0" />
		<Path Data="F1 M 548.48,213.12 L 548.48,211.04"  Stroke="#ff000000" StrokeThickness="0.5" StrokeLineJoin="Round" StrokeStartLineCap="Round" StrokeEndLineCap="Round" StrokeDashCap="Round" StrokeDashOffset="-2" StrokeDashArray="1 0" />
		<Path Data="F1 M 549.12,213.12 L 549.12,211.04"  Stroke="#ff000000" StrokeThickness="0.5" StrokeLineJoin="Round" StrokeStartLineCap="Round" StrokeEndLineCap="Round" StrokeDashCap="Round" StrokeDashOffset="-2" StrokeDashArray="1 0" />
		<Path Data="F1 M 549.76,216.16 L 549.76,211.04"  Stroke="#ff000000" StrokeThickness="0.5" StrokeLineJoin="Round" StrokeStartLineCap="Round" StrokeEndLineCap="Round" StrokeDashCap="Round" StrokeDashOffset="-2" StrokeDashArray="1 0" />
		<Path Data="F1 M 550.4,213.12 L 550.4,211.04"  Stroke="#ff000000" StrokeThickness="0.5" StrokeLineJoin="Round" StrokeStartLineCap="Round" StrokeEndLineCap="Round" StrokeDashCap="Round" StrokeDashOffset="-2" StrokeDashArray="1 0" />
		<Path Data="F1 M 551.2,213.12 L 551.2,211.04"  Stroke="#ff000000" StrokeThickness="0.5" StrokeLineJoin="Round" StrokeStartLineCap="Round" StrokeEndLineCap="Round" StrokeDashCap="Round" StrokeDashOffset="-2" StrokeDashArray="1 0" />
		<Path Data="F1 M 551.84,213.12 L 551.84,211.04"  Stroke="#ff000000" StrokeThickness="0.5" StrokeLineJoin="Round" StrokeStartLineCap="Round" StrokeEndLineCap="Round" StrokeDashCap="Round" StrokeDashOffset="-2" StrokeDashArray="1 0" />
		<Path Data="F1 M 552.48,213.12 L 552.48,211.04"  Stroke="#ff000000" StrokeThickness="0.5" StrokeLineJoin="Round" StrokeStartLineCap="Round" StrokeEndLineCap="Round" StrokeDashCap="Round" StrokeDashOffset="-2" StrokeDashArray="1 0" />
		<Path Data="F1 M 553.28,214.4 L 553.28,211.04"  Stroke="#ff000000" StrokeThickness="0.5" StrokeLineJoin="Round" StrokeStartLineCap="Round" StrokeEndLineCap="Round" StrokeDashCap="Round" StrokeDashOffset="-2" StrokeDashArray="1 0" />
		<Path Data="F1 M 553.92,213.12 L 553.92,211.04"  Stroke="#ff000000" StrokeThickness="0.5" StrokeLineJoin="Round" StrokeStartLineCap="Round" StrokeEndLineCap="Round" StrokeDashCap="Round" StrokeDashOffset="-2" StrokeDashArray="1 0" />
		<Path Data="F1 M 554.56,213.12 L 554.56,211.04"  Stroke="#ff000000" StrokeThickness="0.5" StrokeLineJoin="Round" StrokeStartLineCap="Round" StrokeEndLineCap="Round" StrokeDashCap="Round" StrokeDashOffset="-2" StrokeDashArray="1 0" />
		<Path Data="F1 M 555.36,213.12 L 555.36,211.04"  Stroke="#ff000000" StrokeThickness="0.5" StrokeLineJoin="Round" StrokeStartLineCap="Round" StrokeEndLineCap="Round" StrokeDashCap="Round" StrokeDashOffset="-2" StrokeDashArray="1 0" />
		<Path Data="F1 M 556,213.12 L 556,211.04"  Stroke="#ff000000" StrokeThickness="0.5" StrokeLineJoin="Round" StrokeStartLineCap="Round" StrokeEndLineCap="Round" StrokeDashCap="Round" StrokeDashOffset="-2" StrokeDashArray="1 0" />
		<Path Data="F1 M 556.64,216.16 L 556.64,211.04"  Stroke="#ff000000" StrokeThickness="0.5" StrokeLineJoin="Round" StrokeStartLineCap="Round" StrokeEndLineCap="Round" StrokeDashCap="Round" StrokeDashOffset="-2" StrokeDashArray="1 0" />
	</Canvas>
	<Glyphs Fill="#ff000000" FontUri="/Documents/1/Resources/Fonts/78B4EAC2-2B9E-4EA3-AC4B-66807428A141.odttf" FontRenderingEmSize="9.5176" StyleSimulations="None" OriginX="549.76" OriginY="224.32" Indices="25,49;24,49;19" UnicodeString="650" />
	<Canvas Clip="M 75.52,94.4 L 75.52,961.44 740.32,961.44 740.32,94.4 z" >
		<Path Data="F1 M 557.44,213.12 L 557.44,211.04"  Stroke="#ff000000" StrokeThickness="0.5" StrokeLineJoin="Round" StrokeStartLineCap="Round" StrokeEndLineCap="Round" StrokeDashCap="Round" StrokeDashOffset="-2" StrokeDashArray="1 0" />
		<Path Data="F1 M 558.08,213.12 L 558.08,211.04"  Stroke="#ff000000" StrokeThickness="0.5" StrokeLineJoin="Round" StrokeStartLineCap="Round" StrokeEndLineCap="Round" StrokeDashCap="Round" StrokeDashOffset="-2" StrokeDashArray="1 0" />
		<Path Data="F1 M 558.72,213.12 L 558.72,211.04"  Stroke="#ff000000" StrokeThickness="0.5" StrokeLineJoin="Round" StrokeStartLineCap="Round" StrokeEndLineCap="Round" StrokeDashCap="Round" StrokeDashOffset="-2" StrokeDashArray="1 0" />
		<Path Data="F1 M 559.52,213.12 L 559.52,211.04"  Stroke="#ff000000" StrokeThickness="0.5" StrokeLineJoin="Round" StrokeStartLineCap="Round" StrokeEndLineCap="Round" StrokeDashCap="Round" StrokeDashOffset="-2" StrokeDashArray="1 0" />
		<Path Data="F1 M 560.16,214.4 L 560.16,211.04"  Stroke="#ff000000" StrokeThickness="0.5" StrokeLineJoin="Round" StrokeStartLineCap="Round" StrokeEndLineCap="Round" StrokeDashCap="Round" StrokeDashOffset="-2" StrokeDashArray="1 0" />
		<Path Data="F1 M 560.8,213.12 L 560.8,211.04"  Stroke="#ff000000" StrokeThickness="0.5" StrokeLineJoin="Round" StrokeStartLineCap="Round" StrokeEndLineCap="Round" StrokeDashCap="Round" StrokeDashOffset="-2" StrokeDashArray="1 0" />
		<Path Data="F1 M 561.6,213.12 L 561.6,211.04"  Stroke="#ff000000" StrokeThickness="0.5" StrokeLineJoin="Round" StrokeStartLineCap="Round" StrokeEndLineCap="Round" StrokeDashCap="Round" StrokeDashOffset="-2" StrokeDashArray="1 0" />
		<Path Data="F1 M 562.24,213.12 L 562.24,211.04"  Stroke="#ff000000" StrokeThickness="0.5" StrokeLineJoin="Round" StrokeStartLineCap="Round" StrokeEndLineCap="Round" StrokeDashCap="Round" StrokeDashOffset="-2" StrokeDashArray="1 0" />
		<Path Data="F1 M 562.88,213.12 L 562.88,211.04"  Stroke="#ff000000" StrokeThickness="0.5" StrokeLineJoin="Round" StrokeStartLineCap="Round" StrokeEndLineCap="Round" StrokeDashCap="Round" StrokeDashOffset="-2" StrokeDashArray="1 0" />
		<Path Data="F1 M 563.68,216.16 L 563.68,211.04"  Stroke="#ff000000" StrokeThickness="0.5" StrokeLineJoin="Round" StrokeStartLineCap="Round" StrokeEndLineCap="Round" StrokeDashCap="Round" StrokeDashOffset="-2" StrokeDashArray="1 0" />
		<Path Data="F1 M 564.32,213.12 L 564.32,211.04"  Stroke="#ff000000" StrokeThickness="0.5" StrokeLineJoin="Round" StrokeStartLineCap="Round" StrokeEndLineCap="Round" StrokeDashCap="Round" StrokeDashOffset="-2" StrokeDashArray="1 0" />
		<Path Data="F1 M 564.96,213.12 L 564.96,211.04"  Stroke="#ff000000" StrokeThickness="0.5" StrokeLineJoin="Round" StrokeStartLineCap="Round" StrokeEndLineCap="Round" StrokeDashCap="Round" StrokeDashOffset="-2" StrokeDashArray="1 0" />
		<Path Data="F1 M 565.76,213.12 L 565.76,211.04"  Stroke="#ff000000" StrokeThickness="0.5" StrokeLineJoin="Round" StrokeStartLineCap="Round" StrokeEndLineCap="Round" StrokeDashCap="Round" StrokeDashOffset="-2" StrokeDashArray="1 0" />
		<Path Data="F1 M 566.4,213.12 L 566.4,211.04"  Stroke="#ff000000" StrokeThickness="0.5" StrokeLineJoin="Round" StrokeStartLineCap="Round" StrokeEndLineCap="Round" StrokeDashCap="Round" StrokeDashOffset="-2" StrokeDashArray="1 0" />
		<Path Data="F1 M 567.04,214.4 L 567.04,211.04"  Stroke="#ff000000" StrokeThickness="0.5" StrokeLineJoin="Round" StrokeStartLineCap="Round" StrokeEndLineCap="Round" StrokeDashCap="Round" StrokeDashOffset="-2" StrokeDashArray="1 0" />
		<Path Data="F1 M 567.84,213.12 L 567.84,211.04"  Stroke="#ff000000" StrokeThickness="0.5" StrokeLineJoin="Round" StrokeStartLineCap="Round" StrokeEndLineCap="Round" StrokeDashCap="Round" StrokeDashOffset="-2" StrokeDashArray="1 0" />
		<Path Data="F1 M 568.48,213.12 L 568.48,211.04"  Stroke="#ff000000" StrokeThickness="0.5" StrokeLineJoin="Round" StrokeStartLineCap="Round" StrokeEndLineCap="Round" StrokeDashCap="Round" StrokeDashOffset="-2" StrokeDashArray="1 0" />
		<Path Data="F1 M 569.12,213.12 L 569.12,211.04"  Stroke="#ff000000" StrokeThickness="0.5" StrokeLineJoin="Round" StrokeStartLineCap="Round" StrokeEndLineCap="Round" StrokeDashCap="Round" StrokeDashOffset="-2" StrokeDashArray="1 0" />
		<Path Data="F1 M 569.92,213.12 L 569.92,211.04"  Stroke="#ff000000" StrokeThickness="0.5" StrokeLineJoin="Round" StrokeStartLineCap="Round" StrokeEndLineCap="Round" StrokeDashCap="Round" StrokeDashOffset="-2" StrokeDashArray="1 0" />
		<Path Data="F1 M 570.56,216.16 L 570.56,211.04"  Stroke="#ff000000" StrokeThickness="0.5" StrokeLineJoin="Round" StrokeStartLineCap="Round" StrokeEndLineCap="Round" StrokeDashCap="Round" StrokeDashOffset="-2" StrokeDashArray="1 0" />
		<Path Data="F1 M 571.2,213.12 L 571.2,211.04"  Stroke="#ff000000" StrokeThickness="0.5" StrokeLineJoin="Round" StrokeStartLineCap="Round" StrokeEndLineCap="Round" StrokeDashCap="Round" StrokeDashOffset="-2" StrokeDashArray="1 0" />
		<Path Data="F1 M 571.84,213.12 L 571.84,211.04"  Stroke="#ff000000" StrokeThickness="0.5" StrokeLineJoin="Round" StrokeStartLineCap="Round" StrokeEndLineCap="Round" StrokeDashCap="Round" StrokeDashOffset="-2" StrokeDashArray="1 0" />
		<Path Data="F1 M 572.64,213.12 L 572.64,211.04"  Stroke="#ff000000" StrokeThickness="0.5" StrokeLineJoin="Round" StrokeStartLineCap="Round" StrokeEndLineCap="Round" StrokeDashCap="Round" StrokeDashOffset="-2" StrokeDashArray="1 0" />
		<Path Data="F1 M 573.28,213.12 L 573.28,211.04"  Stroke="#ff000000" StrokeThickness="0.5" StrokeLineJoin="Round" StrokeStartLineCap="Round" StrokeEndLineCap="Round" StrokeDashCap="Round" StrokeDashOffset="-2" StrokeDashArray="1 0" />
		<Path Data="F1 M 573.92,214.4 L 573.92,211.04"  Stroke="#ff000000" StrokeThickness="0.5" StrokeLineJoin="Round" StrokeStartLineCap="Round" StrokeEndLineCap="Round" StrokeDashCap="Round" StrokeDashOffset="-2" StrokeDashArray="1 0" />
		<Path Data="F1 M 574.72,213.12 L 574.72,211.04"  Stroke="#ff000000" StrokeThickness="0.5" StrokeLineJoin="Round" StrokeStartLineCap="Round" StrokeEndLineCap="Round" StrokeDashCap="Round" StrokeDashOffset="-2" StrokeDashArray="1 0" />
		<Path Data="F1 M 575.36,213.12 L 575.36,211.04"  Stroke="#ff000000" StrokeThickness="0.5" StrokeLineJoin="Round" StrokeStartLineCap="Round" StrokeEndLineCap="Round" StrokeDashCap="Round" StrokeDashOffset="-2" StrokeDashArray="1 0" />
		<Path Data="F1 M 576,213.12 L 576,211.04"  Stroke="#ff000000" StrokeThickness="0.5" StrokeLineJoin="Round" StrokeStartLineCap="Round" StrokeEndLineCap="Round" StrokeDashCap="Round" StrokeDashOffset="-2" StrokeDashArray="1 0" />
		<Path Data="F1 M 576.8,213.12 L 576.8,211.04"  Stroke="#ff000000" StrokeThickness="0.5" StrokeLineJoin="Round" StrokeStartLineCap="Round" StrokeEndLineCap="Round" StrokeDashCap="Round" StrokeDashOffset="-2" StrokeDashArray="1 0" />
		<Path Data="F1 M 577.44,216.16 L 577.44,211.04"  Stroke="#ff000000" StrokeThickness="0.5" StrokeLineJoin="Round" StrokeStartLineCap="Round" StrokeEndLineCap="Round" StrokeDashCap="Round" StrokeDashOffset="-2" StrokeDashArray="1 0" />
		<Path Data="F1 M 578.08,213.12 L 578.08,211.04"  Stroke="#ff000000" StrokeThickness="0.5" StrokeLineJoin="Round" StrokeStartLineCap="Round" StrokeEndLineCap="Round" StrokeDashCap="Round" StrokeDashOffset="-2" StrokeDashArray="1 0" />
		<Path Data="F1 M 578.88,213.12 L 578.88,211.04"  Stroke="#ff000000" StrokeThickness="0.5" StrokeLineJoin="Round" StrokeStartLineCap="Round" StrokeEndLineCap="Round" StrokeDashCap="Round" StrokeDashOffset="-2" StrokeDashArray="1 0" />
		<Path Data="F1 M 579.52,213.12 L 579.52,211.04"  Stroke="#ff000000" StrokeThickness="0.5" StrokeLineJoin="Round" StrokeStartLineCap="Round" StrokeEndLineCap="Round" StrokeDashCap="Round" StrokeDashOffset="-2" StrokeDashArray="1 0" />
		<Path Data="F1 M 580.16,213.12 L 580.16,211.04"  Stroke="#ff000000" StrokeThickness="0.5" StrokeLineJoin="Round" StrokeStartLineCap="Round" StrokeEndLineCap="Round" StrokeDashCap="Round" StrokeDashOffset="-2" StrokeDashArray="1 0" />
		<Path Data="F1 M 580.96,214.4 L 580.96,211.04"  Stroke="#ff000000" StrokeThickness="0.5" StrokeLineJoin="Round" StrokeStartLineCap="Round" StrokeEndLineCap="Round" StrokeDashCap="Round" StrokeDashOffset="-2" StrokeDashArray="1 0" />
		<Path Data="F1 M 581.6,213.12 L 581.6,211.04"  Stroke="#ff000000" StrokeThickness="0.5" StrokeLineJoin="Round" StrokeStartLineCap="Round" StrokeEndLineCap="Round" StrokeDashCap="Round" StrokeDashOffset="-2" StrokeDashArray="1 0" />
		<Path Data="F1 M 582.24,213.12 L 582.24,211.04"  Stroke="#ff000000" StrokeThickness="0.5" StrokeLineJoin="Round" StrokeStartLineCap="Round" StrokeEndLineCap="Round" StrokeDashCap="Round" StrokeDashOffset="-2" StrokeDashArray="1 0" />
		<Path Data="F1 M 583.04,213.12 L 583.04,211.04"  Stroke="#ff000000" StrokeThickness="0.5" StrokeLineJoin="Round" StrokeStartLineCap="Round" StrokeEndLineCap="Round" StrokeDashCap="Round" StrokeDashOffset="-2" StrokeDashArray="1 0" />
		<Path Data="F1 M 583.68,213.12 L 583.68,211.04"  Stroke="#ff000000" StrokeThickness="0.5" StrokeLineJoin="Round" StrokeStartLineCap="Round" StrokeEndLineCap="Round" StrokeDashCap="Round" StrokeDashOffset="-2" StrokeDashArray="1 0" />
		<Path Data="F1 M 584.32,216.16 L 584.32,211.04"  Stroke="#ff000000" StrokeThickness="0.5" StrokeLineJoin="Round" StrokeStartLineCap="Round" StrokeEndLineCap="Round" StrokeDashCap="Round" StrokeDashOffset="-2" StrokeDashArray="1 0" />
	</Canvas>
	<Glyphs Fill="#ff000000" FontUri="/Documents/1/Resources/Fonts/78B4EAC2-2B9E-4EA3-AC4B-66807428A141.odttf" FontRenderingEmSize="9.5176" StyleSimulations="None" OriginX="577.44" OriginY="224.32" Indices="25,49;28,49;19" UnicodeString="690" />
	<Canvas Clip="M 75.52,94.4 L 75.52,961.44 740.32,961.44 740.32,94.4 z" >
		<Path Data="F1 M 585.12,213.12 L 585.12,211.04"  Stroke="#ff000000" StrokeThickness="0.5" StrokeLineJoin="Round" StrokeStartLineCap="Round" StrokeEndLineCap="Round" StrokeDashCap="Round" StrokeDashOffset="-2" StrokeDashArray="1 0" />
		<Path Data="F1 M 585.76,213.12 L 585.76,211.04"  Stroke="#ff000000" StrokeThickness="0.5" StrokeLineJoin="Round" StrokeStartLineCap="Round" StrokeEndLineCap="Round" StrokeDashCap="Round" StrokeDashOffset="-2" StrokeDashArray="1 0" />
		<Path Data="F1 M 586.4,213.12 L 586.4,211.04"  Stroke="#ff000000" StrokeThickness="0.5" StrokeLineJoin="Round" StrokeStartLineCap="Round" StrokeEndLineCap="Round" StrokeDashCap="Round" StrokeDashOffset="-2" StrokeDashArray="1 0" />
		<Path Data="F1 M 587.2,213.12 L 587.2,211.04"  Stroke="#ff000000" StrokeThickness="0.5" StrokeLineJoin="Round" StrokeStartLineCap="Round" StrokeEndLineCap="Round" StrokeDashCap="Round" StrokeDashOffset="-2" StrokeDashArray="1 0" />
		<Path Data="F1 M 587.84,214.4 L 587.84,211.04"  Stroke="#ff000000" StrokeThickness="0.5" StrokeLineJoin="Round" StrokeStartLineCap="Round" StrokeEndLineCap="Round" StrokeDashCap="Round" StrokeDashOffset="-2" StrokeDashArray="1 0" />
		<Path Data="F1 M 588.48,213.12 L 588.48,211.04"  Stroke="#ff000000" StrokeThickness="0.5" StrokeLineJoin="Round" StrokeStartLineCap="Round" StrokeEndLineCap="Round" StrokeDashCap="Round" StrokeDashOffset="-2" StrokeDashArray="1 0" />
		<Path Data="F1 M 589.28,213.12 L 589.28,211.04"  Stroke="#ff000000" StrokeThickness="0.5" StrokeLineJoin="Round" StrokeStartLineCap="Round" StrokeEndLineCap="Round" StrokeDashCap="Round" StrokeDashOffset="-2" StrokeDashArray="1 0" />
		<Path Data="F1 M 589.92,213.12 L 589.92,211.04"  Stroke="#ff000000" StrokeThickness="0.5" StrokeLineJoin="Round" StrokeStartLineCap="Round" StrokeEndLineCap="Round" StrokeDashCap="Round" StrokeDashOffset="-2" StrokeDashArray="1 0" />
		<Path Data="F1 M 590.56,213.12 L 590.56,211.04"  Stroke="#ff000000" StrokeThickness="0.5" StrokeLineJoin="Round" StrokeStartLineCap="Round" StrokeEndLineCap="Round" StrokeDashCap="Round" StrokeDashOffset="-2" StrokeDashArray="1 0" />
		<Path Data="F1 M 591.2,216.16 L 591.2,211.04"  Stroke="#ff000000" StrokeThickness="0.5" StrokeLineJoin="Round" StrokeStartLineCap="Round" StrokeEndLineCap="Round" StrokeDashCap="Round" StrokeDashOffset="-2" StrokeDashArray="1 0" />
		<Path Data="F1 M 592,213.12 L 592,211.04"  Stroke="#ff000000" StrokeThickness="0.5" StrokeLineJoin="Round" StrokeStartLineCap="Round" StrokeEndLineCap="Round" StrokeDashCap="Round" StrokeDashOffset="-2" StrokeDashArray="1 0" />
		<Path Data="F1 M 592.64,213.12 L 592.64,211.04"  Stroke="#ff000000" StrokeThickness="0.5" StrokeLineJoin="Round" StrokeStartLineCap="Round" StrokeEndLineCap="Round" StrokeDashCap="Round" StrokeDashOffset="-2" StrokeDashArray="1 0" />
		<Path Data="F1 M 593.28,213.12 L 593.28,211.04"  Stroke="#ff000000" StrokeThickness="0.5" StrokeLineJoin="Round" StrokeStartLineCap="Round" StrokeEndLineCap="Round" StrokeDashCap="Round" StrokeDashOffset="-2" StrokeDashArray="1 0" />
		<Path Data="F1 M 594.08,213.12 L 594.08,211.04"  Stroke="#ff000000" StrokeThickness="0.5" StrokeLineJoin="Round" StrokeStartLineCap="Round" StrokeEndLineCap="Round" StrokeDashCap="Round" StrokeDashOffset="-2" StrokeDashArray="1 0" />
		<Path Data="F1 M 594.72,214.4 L 594.72,211.04"  Stroke="#ff000000" StrokeThickness="0.5" StrokeLineJoin="Round" StrokeStartLineCap="Round" StrokeEndLineCap="Round" StrokeDashCap="Round" StrokeDashOffset="-2" StrokeDashArray="1 0" />
		<Path Data="F1 M 595.36,213.12 L 595.36,211.04"  Stroke="#ff000000" StrokeThickness="0.5" StrokeLineJoin="Round" StrokeStartLineCap="Round" StrokeEndLineCap="Round" StrokeDashCap="Round" StrokeDashOffset="-2" StrokeDashArray="1 0" />
		<Path Data="F1 M 596.16,213.12 L 596.16,211.04"  Stroke="#ff000000" StrokeThickness="0.5" StrokeLineJoin="Round" StrokeStartLineCap="Round" StrokeEndLineCap="Round" StrokeDashCap="Round" StrokeDashOffset="-2" StrokeDashArray="1 0" />
		<Path Data="F1 M 596.8,213.12 L 596.8,211.04"  Stroke="#ff000000" StrokeThickness="0.5" StrokeLineJoin="Round" StrokeStartLineCap="Round" StrokeEndLineCap="Round" StrokeDashCap="Round" StrokeDashOffset="-2" StrokeDashArray="1 0" />
		<Path Data="F1 M 597.44,213.12 L 597.44,211.04"  Stroke="#ff000000" StrokeThickness="0.5" StrokeLineJoin="Round" StrokeStartLineCap="Round" StrokeEndLineCap="Round" StrokeDashCap="Round" StrokeDashOffset="-2" StrokeDashArray="1 0" />
		<Path Data="F1 M 598.24,216.16 L 598.24,211.04"  Stroke="#ff000000" StrokeThickness="0.5" StrokeLineJoin="Round" StrokeStartLineCap="Round" StrokeEndLineCap="Round" StrokeDashCap="Round" StrokeDashOffset="-2" StrokeDashArray="1 0" />
		<Path Data="F1 M 598.88,213.12 L 598.88,211.04"  Stroke="#ff000000" StrokeThickness="0.5" StrokeLineJoin="Round" StrokeStartLineCap="Round" StrokeEndLineCap="Round" StrokeDashCap="Round" StrokeDashOffset="-2" StrokeDashArray="1 0" />
		<Path Data="F1 M 599.52,213.12 L 599.52,211.04"  Stroke="#ff000000" StrokeThickness="0.5" StrokeLineJoin="Round" StrokeStartLineCap="Round" StrokeEndLineCap="Round" StrokeDashCap="Round" StrokeDashOffset="-2" StrokeDashArray="1 0" />
		<Path Data="F1 M 600.32,213.12 L 600.32,211.04"  Stroke="#ff000000" StrokeThickness="0.5" StrokeLineJoin="Round" StrokeStartLineCap="Round" StrokeEndLineCap="Round" StrokeDashCap="Round" StrokeDashOffset="-2" StrokeDashArray="1 0" />
		<Path Data="F1 M 600.96,213.12 L 600.96,211.04"  Stroke="#ff000000" StrokeThickness="0.5" StrokeLineJoin="Round" StrokeStartLineCap="Round" StrokeEndLineCap="Round" StrokeDashCap="Round" StrokeDashOffset="-2" StrokeDashArray="1 0" />
		<Path Data="F1 M 601.6,214.4 L 601.6,211.04"  Stroke="#ff000000" StrokeThickness="0.5" StrokeLineJoin="Round" StrokeStartLineCap="Round" StrokeEndLineCap="Round" StrokeDashCap="Round" StrokeDashOffset="-2" StrokeDashArray="1 0" />
		<Path Data="F1 M 602.4,213.12 L 602.4,211.04"  Stroke="#ff000000" StrokeThickness="0.5" StrokeLineJoin="Round" StrokeStartLineCap="Round" StrokeEndLineCap="Round" StrokeDashCap="Round" StrokeDashOffset="-2" StrokeDashArray="1 0" />
		<Path Data="F1 M 603.04,213.12 L 603.04,211.04"  Stroke="#ff000000" StrokeThickness="0.5" StrokeLineJoin="Round" StrokeStartLineCap="Round" StrokeEndLineCap="Round" StrokeDashCap="Round" StrokeDashOffset="-2" StrokeDashArray="1 0" />
		<Path Data="F1 M 603.68,213.12 L 603.68,211.04"  Stroke="#ff000000" StrokeThickness="0.5" StrokeLineJoin="Round" StrokeStartLineCap="Round" StrokeEndLineCap="Round" StrokeDashCap="Round" StrokeDashOffset="-2" StrokeDashArray="1 0" />
		<Path Data="F1 M 604.48,213.12 L 604.48,211.04"  Stroke="#ff000000" StrokeThickness="0.5" StrokeLineJoin="Round" StrokeStartLineCap="Round" StrokeEndLineCap="Round" StrokeDashCap="Round" StrokeDashOffset="-2" StrokeDashArray="1 0" />
		<Path Data="F1 M 605.12,216.16 L 605.12,211.04"  Stroke="#ff000000" StrokeThickness="0.5" StrokeLineJoin="Round" StrokeStartLineCap="Round" StrokeEndLineCap="Round" StrokeDashCap="Round" StrokeDashOffset="-2" StrokeDashArray="1 0" />
		<Path Data="F1 M 605.76,213.12 L 605.76,211.04"  Stroke="#ff000000" StrokeThickness="0.5" StrokeLineJoin="Round" StrokeStartLineCap="Round" StrokeEndLineCap="Round" StrokeDashCap="Round" StrokeDashOffset="-2" StrokeDashArray="1 0" />
		<Path Data="F1 M 606.56,213.12 L 606.56,211.04"  Stroke="#ff000000" StrokeThickness="0.5" StrokeLineJoin="Round" StrokeStartLineCap="Round" StrokeEndLineCap="Round" StrokeDashCap="Round" StrokeDashOffset="-2" StrokeDashArray="1 0" />
		<Path Data="F1 M 607.2,213.12 L 607.2,211.04"  Stroke="#ff000000" StrokeThickness="0.5" StrokeLineJoin="Round" StrokeStartLineCap="Round" StrokeEndLineCap="Round" StrokeDashCap="Round" StrokeDashOffset="-2" StrokeDashArray="1 0" />
		<Path Data="F1 M 607.84,213.12 L 607.84,211.04"  Stroke="#ff000000" StrokeThickness="0.5" StrokeLineJoin="Round" StrokeStartLineCap="Round" StrokeEndLineCap="Round" StrokeDashCap="Round" StrokeDashOffset="-2" StrokeDashArray="1 0" />
		<Path Data="F1 M 608.64,214.4 L 608.64,211.04"  Stroke="#ff000000" StrokeThickness="0.5" StrokeLineJoin="Round" StrokeStartLineCap="Round" StrokeEndLineCap="Round" StrokeDashCap="Round" StrokeDashOffset="-2" StrokeDashArray="1 0" />
		<Path Data="F1 M 609.28,213.12 L 609.28,211.04"  Stroke="#ff000000" StrokeThickness="0.5" StrokeLineJoin="Round" StrokeStartLineCap="Round" StrokeEndLineCap="Round" StrokeDashCap="Round" StrokeDashOffset="-2" StrokeDashArray="1 0" />
		<Path Data="F1 M 609.92,213.12 L 609.92,211.04"  Stroke="#ff000000" StrokeThickness="0.5" StrokeLineJoin="Round" StrokeStartLineCap="Round" StrokeEndLineCap="Round" StrokeDashCap="Round" StrokeDashOffset="-2" StrokeDashArray="1 0" />
		<Path Data="F1 M 610.56,213.12 L 610.56,211.04"  Stroke="#ff000000" StrokeThickness="0.5" StrokeLineJoin="Round" StrokeStartLineCap="Round" StrokeEndLineCap="Round" StrokeDashCap="Round" StrokeDashOffset="-2" StrokeDashArray="1 0" />
		<Path Data="F1 M 611.36,213.12 L 611.36,211.04"  Stroke="#ff000000" StrokeThickness="0.5" StrokeLineJoin="Round" StrokeStartLineCap="Round" StrokeEndLineCap="Round" StrokeDashCap="Round" StrokeDashOffset="-2" StrokeDashArray="1 0" />
		<Path Data="F1 M 612,216.16 L 612,211.04"  Stroke="#ff000000" StrokeThickness="0.5" StrokeLineJoin="Round" StrokeStartLineCap="Round" StrokeEndLineCap="Round" StrokeDashCap="Round" StrokeDashOffset="-2" StrokeDashArray="1 0" />
	</Canvas>
	<Glyphs Fill="#ff000000" FontUri="/Documents/1/Resources/Fonts/78B4EAC2-2B9E-4EA3-AC4B-66807428A141.odttf" FontRenderingEmSize="9.5176" StyleSimulations="None" OriginX="605.12" OriginY="224.32" Indices="26,49;22,49;19" UnicodeString="730" />
	<Canvas Clip="M 75.52,94.4 L 75.52,961.44 740.32,961.44 740.32,94.4 z" >
		<Path Data="F1 M 612.64,213.12 L 612.64,211.04"  Stroke="#ff000000" StrokeThickness="0.5" StrokeLineJoin="Round" StrokeStartLineCap="Round" StrokeEndLineCap="Round" StrokeDashCap="Round" StrokeDashOffset="-2" StrokeDashArray="1 0" />
		<Path Data="F1 M 613.44,213.12 L 613.44,211.04"  Stroke="#ff000000" StrokeThickness="0.5" StrokeLineJoin="Round" StrokeStartLineCap="Round" StrokeEndLineCap="Round" StrokeDashCap="Round" StrokeDashOffset="-2" StrokeDashArray="1 0" />
		<Path Data="F1 M 614.08,213.12 L 614.08,211.04"  Stroke="#ff000000" StrokeThickness="0.5" StrokeLineJoin="Round" StrokeStartLineCap="Round" StrokeEndLineCap="Round" StrokeDashCap="Round" StrokeDashOffset="-2" StrokeDashArray="1 0" />
		<Path Data="F1 M 614.72,213.12 L 614.72,211.04"  Stroke="#ff000000" StrokeThickness="0.5" StrokeLineJoin="Round" StrokeStartLineCap="Round" StrokeEndLineCap="Round" StrokeDashCap="Round" StrokeDashOffset="-2" StrokeDashArray="1 0" />
		<Path Data="F1 M 615.52,214.4 L 615.52,211.04"  Stroke="#ff000000" StrokeThickness="0.5" StrokeLineJoin="Round" StrokeStartLineCap="Round" StrokeEndLineCap="Round" StrokeDashCap="Round" StrokeDashOffset="-2" StrokeDashArray="1 0" />
		<Path Data="F1 M 616.16,213.12 L 616.16,211.04"  Stroke="#ff000000" StrokeThickness="0.5" StrokeLineJoin="Round" StrokeStartLineCap="Round" StrokeEndLineCap="Round" StrokeDashCap="Round" StrokeDashOffset="-2" StrokeDashArray="1 0" />
		<Path Data="F1 M 616.8,213.12 L 616.8,211.04"  Stroke="#ff000000" StrokeThickness="0.5" StrokeLineJoin="Round" StrokeStartLineCap="Round" StrokeEndLineCap="Round" StrokeDashCap="Round" StrokeDashOffset="-2" StrokeDashArray="1 0" />
		<Path Data="F1 M 617.6,213.12 L 617.6,211.04"  Stroke="#ff000000" StrokeThickness="0.5" StrokeLineJoin="Round" StrokeStartLineCap="Round" StrokeEndLineCap="Round" StrokeDashCap="Round" StrokeDashOffset="-2" StrokeDashArray="1 0" />
		<Path Data="F1 M 618.24,213.12 L 618.24,211.04"  Stroke="#ff000000" StrokeThickness="0.5" StrokeLineJoin="Round" StrokeStartLineCap="Round" StrokeEndLineCap="Round" StrokeDashCap="Round" StrokeDashOffset="-2" StrokeDashArray="1 0" />
		<Path Data="F1 M 618.88,216.16 L 618.88,211.04"  Stroke="#ff000000" StrokeThickness="0.5" StrokeLineJoin="Round" StrokeStartLineCap="Round" StrokeEndLineCap="Round" StrokeDashCap="Round" StrokeDashOffset="-2" StrokeDashArray="1 0" />
		<Path Data="F1 M 619.68,213.12 L 619.68,211.04"  Stroke="#ff000000" StrokeThickness="0.5" StrokeLineJoin="Round" StrokeStartLineCap="Round" StrokeEndLineCap="Round" StrokeDashCap="Round" StrokeDashOffset="-2" StrokeDashArray="1 0" />
		<Path Data="F1 M 620.32,213.12 L 620.32,211.04"  Stroke="#ff000000" StrokeThickness="0.5" StrokeLineJoin="Round" StrokeStartLineCap="Round" StrokeEndLineCap="Round" StrokeDashCap="Round" StrokeDashOffset="-2" StrokeDashArray="1 0" />
		<Path Data="F1 M 620.96,213.12 L 620.96,211.04"  Stroke="#ff000000" StrokeThickness="0.5" StrokeLineJoin="Round" StrokeStartLineCap="Round" StrokeEndLineCap="Round" StrokeDashCap="Round" StrokeDashOffset="-2" StrokeDashArray="1 0" />
		<Path Data="F1 M 621.76,213.12 L 621.76,211.04"  Stroke="#ff000000" StrokeThickness="0.5" StrokeLineJoin="Round" StrokeStartLineCap="Round" StrokeEndLineCap="Round" StrokeDashCap="Round" StrokeDashOffset="-2" StrokeDashArray="1 0" />
		<Path Data="F1 M 622.4,214.4 L 622.4,211.04"  Stroke="#ff000000" StrokeThickness="0.5" StrokeLineJoin="Round" StrokeStartLineCap="Round" StrokeEndLineCap="Round" StrokeDashCap="Round" StrokeDashOffset="-2" StrokeDashArray="1 0" />
		<Path Data="F1 M 623.04,213.12 L 623.04,211.04"  Stroke="#ff000000" StrokeThickness="0.5" StrokeLineJoin="Round" StrokeStartLineCap="Round" StrokeEndLineCap="Round" StrokeDashCap="Round" StrokeDashOffset="-2" StrokeDashArray="1 0" />
		<Path Data="F1 M 623.84,213.12 L 623.84,211.04"  Stroke="#ff000000" StrokeThickness="0.5" StrokeLineJoin="Round" StrokeStartLineCap="Round" StrokeEndLineCap="Round" StrokeDashCap="Round" StrokeDashOffset="-2" StrokeDashArray="1 0" />
		<Path Data="F1 M 624.48,213.12 L 624.48,211.04"  Stroke="#ff000000" StrokeThickness="0.5" StrokeLineJoin="Round" StrokeStartLineCap="Round" StrokeEndLineCap="Round" StrokeDashCap="Round" StrokeDashOffset="-2" StrokeDashArray="1 0" />
		<Path Data="F1 M 625.12,213.12 L 625.12,211.04"  Stroke="#ff000000" StrokeThickness="0.5" StrokeLineJoin="Round" StrokeStartLineCap="Round" StrokeEndLineCap="Round" StrokeDashCap="Round" StrokeDashOffset="-2" StrokeDashArray="1 0" />
		<Path Data="F1 M 625.92,216.16 L 625.92,211.04"  Stroke="#ff000000" StrokeThickness="0.5" StrokeLineJoin="Round" StrokeStartLineCap="Round" StrokeEndLineCap="Round" StrokeDashCap="Round" StrokeDashOffset="-2" StrokeDashArray="1 0" />
		<Path Data="F1 M 626.56,213.12 L 626.56,211.04"  Stroke="#ff000000" StrokeThickness="0.5" StrokeLineJoin="Round" StrokeStartLineCap="Round" StrokeEndLineCap="Round" StrokeDashCap="Round" StrokeDashOffset="-2" StrokeDashArray="1 0" />
		<Path Data="F1 M 627.2,213.12 L 627.2,211.04"  Stroke="#ff000000" StrokeThickness="0.5" StrokeLineJoin="Round" StrokeStartLineCap="Round" StrokeEndLineCap="Round" StrokeDashCap="Round" StrokeDashOffset="-2" StrokeDashArray="1 0" />
		<Path Data="F1 M 628,213.12 L 628,211.04"  Stroke="#ff000000" StrokeThickness="0.5" StrokeLineJoin="Round" StrokeStartLineCap="Round" StrokeEndLineCap="Round" StrokeDashCap="Round" StrokeDashOffset="-2" StrokeDashArray="1 0" />
		<Path Data="F1 M 628.64,213.12 L 628.64,211.04"  Stroke="#ff000000" StrokeThickness="0.5" StrokeLineJoin="Round" StrokeStartLineCap="Round" StrokeEndLineCap="Round" StrokeDashCap="Round" StrokeDashOffset="-2" StrokeDashArray="1 0" />
		<Path Data="F1 M 629.28,214.4 L 629.28,211.04"  Stroke="#ff000000" StrokeThickness="0.5" StrokeLineJoin="Round" StrokeStartLineCap="Round" StrokeEndLineCap="Round" StrokeDashCap="Round" StrokeDashOffset="-2" StrokeDashArray="1 0" />
		<Path Data="F1 M 630.08,213.12 L 630.08,211.04"  Stroke="#ff000000" StrokeThickness="0.5" StrokeLineJoin="Round" StrokeStartLineCap="Round" StrokeEndLineCap="Round" StrokeDashCap="Round" StrokeDashOffset="-2" StrokeDashArray="1 0" />
		<Path Data="F1 M 630.72,213.12 L 630.72,211.04"  Stroke="#ff000000" StrokeThickness="0.5" StrokeLineJoin="Round" StrokeStartLineCap="Round" StrokeEndLineCap="Round" StrokeDashCap="Round" StrokeDashOffset="-2" StrokeDashArray="1 0" />
		<Path Data="F1 M 631.36,213.12 L 631.36,211.04"  Stroke="#ff000000" StrokeThickness="0.5" StrokeLineJoin="Round" StrokeStartLineCap="Round" StrokeEndLineCap="Round" StrokeDashCap="Round" StrokeDashOffset="-2" StrokeDashArray="1 0" />
		<Path Data="F1 M 632,213.12 L 632,211.04"  Stroke="#ff000000" StrokeThickness="0.5" StrokeLineJoin="Round" StrokeStartLineCap="Round" StrokeEndLineCap="Round" StrokeDashCap="Round" StrokeDashOffset="-2" StrokeDashArray="1 0" />
		<Path Data="F1 M 632.8,216.16 L 632.8,211.04"  Stroke="#ff000000" StrokeThickness="0.5" StrokeLineJoin="Round" StrokeStartLineCap="Round" StrokeEndLineCap="Round" StrokeDashCap="Round" StrokeDashOffset="-2" StrokeDashArray="1 0" />
		<Path Data="F1 M 633.44,213.12 L 633.44,211.04"  Stroke="#ff000000" StrokeThickness="0.5" StrokeLineJoin="Round" StrokeStartLineCap="Round" StrokeEndLineCap="Round" StrokeDashCap="Round" StrokeDashOffset="-2" StrokeDashArray="1 0" />
		<Path Data="F1 M 634.08,213.12 L 634.08,211.04"  Stroke="#ff000000" StrokeThickness="0.5" StrokeLineJoin="Round" StrokeStartLineCap="Round" StrokeEndLineCap="Round" StrokeDashCap="Round" StrokeDashOffset="-2" StrokeDashArray="1 0" />
		<Path Data="F1 M 634.88,213.12 L 634.88,211.04"  Stroke="#ff000000" StrokeThickness="0.5" StrokeLineJoin="Round" StrokeStartLineCap="Round" StrokeEndLineCap="Round" StrokeDashCap="Round" StrokeDashOffset="-2" StrokeDashArray="1 0" />
		<Path Data="F1 M 635.52,213.12 L 635.52,211.04"  Stroke="#ff000000" StrokeThickness="0.5" StrokeLineJoin="Round" StrokeStartLineCap="Round" StrokeEndLineCap="Round" StrokeDashCap="Round" StrokeDashOffset="-2" StrokeDashArray="1 0" />
		<Path Data="F1 M 636.16,214.4 L 636.16,211.04"  Stroke="#ff000000" StrokeThickness="0.5" StrokeLineJoin="Round" StrokeStartLineCap="Round" StrokeEndLineCap="Round" StrokeDashCap="Round" StrokeDashOffset="-2" StrokeDashArray="1 0" />
		<Path Data="F1 M 636.96,213.12 L 636.96,211.04"  Stroke="#ff000000" StrokeThickness="0.5" StrokeLineJoin="Round" StrokeStartLineCap="Round" StrokeEndLineCap="Round" StrokeDashCap="Round" StrokeDashOffset="-2" StrokeDashArray="1 0" />
		<Path Data="F1 M 637.6,213.12 L 637.6,211.04"  Stroke="#ff000000" StrokeThickness="0.5" StrokeLineJoin="Round" StrokeStartLineCap="Round" StrokeEndLineCap="Round" StrokeDashCap="Round" StrokeDashOffset="-2" StrokeDashArray="1 0" />
		<Path Data="F1 M 638.24,213.12 L 638.24,211.04"  Stroke="#ff000000" StrokeThickness="0.5" StrokeLineJoin="Round" StrokeStartLineCap="Round" StrokeEndLineCap="Round" StrokeDashCap="Round" StrokeDashOffset="-2" StrokeDashArray="1 0" />
		<Path Data="F1 M 639.04,213.12 L 639.04,211.04"  Stroke="#ff000000" StrokeThickness="0.5" StrokeLineJoin="Round" StrokeStartLineCap="Round" StrokeEndLineCap="Round" StrokeDashCap="Round" StrokeDashOffset="-2" StrokeDashArray="1 0" />
		<Path Data="F1 M 639.68,216.16 L 639.68,211.04"  Stroke="#ff000000" StrokeThickness="0.5" StrokeLineJoin="Round" StrokeStartLineCap="Round" StrokeEndLineCap="Round" StrokeDashCap="Round" StrokeDashOffset="-2" StrokeDashArray="1 0" />
	</Canvas>
	<Glyphs Fill="#ff000000" FontUri="/Documents/1/Resources/Fonts/78B4EAC2-2B9E-4EA3-AC4B-66807428A141.odttf" FontRenderingEmSize="9.5176" StyleSimulations="None" OriginX="632.8" OriginY="224.32" Indices="26,49;26,49;19" UnicodeString="770" />
	<Canvas Clip="M 75.52,94.4 L 75.52,961.44 740.32,961.44 740.32,94.4 z" >
		<Path Data="F1 M 640.32,213.12 L 640.32,211.04"  Stroke="#ff000000" StrokeThickness="0.5" StrokeLineJoin="Round" StrokeStartLineCap="Round" StrokeEndLineCap="Round" StrokeDashCap="Round" StrokeDashOffset="-2" StrokeDashArray="1 0" />
		<Path Data="F1 M 641.12,213.12 L 641.12,211.04"  Stroke="#ff000000" StrokeThickness="0.5" StrokeLineJoin="Round" StrokeStartLineCap="Round" StrokeEndLineCap="Round" StrokeDashCap="Round" StrokeDashOffset="-2" StrokeDashArray="1 0" />
		<Path Data="F1 M 641.76,213.12 L 641.76,211.04"  Stroke="#ff000000" StrokeThickness="0.5" StrokeLineJoin="Round" StrokeStartLineCap="Round" StrokeEndLineCap="Round" StrokeDashCap="Round" StrokeDashOffset="-2" StrokeDashArray="1 0" />
		<Path Data="F1 M 642.4,213.12 L 642.4,211.04"  Stroke="#ff000000" StrokeThickness="0.5" StrokeLineJoin="Round" StrokeStartLineCap="Round" StrokeEndLineCap="Round" StrokeDashCap="Round" StrokeDashOffset="-2" StrokeDashArray="1 0" />
		<Path Data="F1 M 643.2,214.4 L 643.2,211.04"  Stroke="#ff000000" StrokeThickness="0.5" StrokeLineJoin="Round" StrokeStartLineCap="Round" StrokeEndLineCap="Round" StrokeDashCap="Round" StrokeDashOffset="-2" StrokeDashArray="1 0" />
		<Path Data="F1 M 643.84,213.12 L 643.84,211.04"  Stroke="#ff000000" StrokeThickness="0.5" StrokeLineJoin="Round" StrokeStartLineCap="Round" StrokeEndLineCap="Round" StrokeDashCap="Round" StrokeDashOffset="-2" StrokeDashArray="1 0" />
		<Path Data="F1 M 644.48,213.12 L 644.48,211.04"  Stroke="#ff000000" StrokeThickness="0.5" StrokeLineJoin="Round" StrokeStartLineCap="Round" StrokeEndLineCap="Round" StrokeDashCap="Round" StrokeDashOffset="-2" StrokeDashArray="1 0" />
		<Path Data="F1 M 645.28,213.12 L 645.28,211.04"  Stroke="#ff000000" StrokeThickness="0.5" StrokeLineJoin="Round" StrokeStartLineCap="Round" StrokeEndLineCap="Round" StrokeDashCap="Round" StrokeDashOffset="-2" StrokeDashArray="1 0" />
		<Path Data="F1 M 645.92,213.12 L 645.92,211.04"  Stroke="#ff000000" StrokeThickness="0.5" StrokeLineJoin="Round" StrokeStartLineCap="Round" StrokeEndLineCap="Round" StrokeDashCap="Round" StrokeDashOffset="-2" StrokeDashArray="1 0" />
		<Path Data="F1 M 646.56,216.16 L 646.56,211.04"  Stroke="#ff000000" StrokeThickness="0.5" StrokeLineJoin="Round" StrokeStartLineCap="Round" StrokeEndLineCap="Round" StrokeDashCap="Round" StrokeDashOffset="-2" StrokeDashArray="1 0" />
		<Path Data="F1 M 647.36,213.12 L 647.36,211.04"  Stroke="#ff000000" StrokeThickness="0.5" StrokeLineJoin="Round" StrokeStartLineCap="Round" StrokeEndLineCap="Round" StrokeDashCap="Round" StrokeDashOffset="-2" StrokeDashArray="1 0" />
		<Path Data="F1 M 648,213.12 L 648,211.04"  Stroke="#ff000000" StrokeThickness="0.5" StrokeLineJoin="Round" StrokeStartLineCap="Round" StrokeEndLineCap="Round" StrokeDashCap="Round" StrokeDashOffset="-2" StrokeDashArray="1 0" />
		<Path Data="F1 M 648.64,213.12 L 648.64,211.04"  Stroke="#ff000000" StrokeThickness="0.5" StrokeLineJoin="Round" StrokeStartLineCap="Round" StrokeEndLineCap="Round" StrokeDashCap="Round" StrokeDashOffset="-2" StrokeDashArray="1 0" />
		<Path Data="F1 M 649.44,213.12 L 649.44,211.04"  Stroke="#ff000000" StrokeThickness="0.5" StrokeLineJoin="Round" StrokeStartLineCap="Round" StrokeEndLineCap="Round" StrokeDashCap="Round" StrokeDashOffset="-2" StrokeDashArray="1 0" />
		<Path Data="F1 M 650.08,214.4 L 650.08,211.04"  Stroke="#ff000000" StrokeThickness="0.5" StrokeLineJoin="Round" StrokeStartLineCap="Round" StrokeEndLineCap="Round" StrokeDashCap="Round" StrokeDashOffset="-2" StrokeDashArray="1 0" />
		<Path Data="F1 M 650.72,213.12 L 650.72,211.04"  Stroke="#ff000000" StrokeThickness="0.5" StrokeLineJoin="Round" StrokeStartLineCap="Round" StrokeEndLineCap="Round" StrokeDashCap="Round" StrokeDashOffset="-2" StrokeDashArray="1 0" />
		<Path Data="F1 M 651.36,213.12 L 651.36,211.04"  Stroke="#ff000000" StrokeThickness="0.5" StrokeLineJoin="Round" StrokeStartLineCap="Round" StrokeEndLineCap="Round" StrokeDashCap="Round" StrokeDashOffset="-2" StrokeDashArray="1 0" />
		<Path Data="F1 M 652.16,213.12 L 652.16,211.04"  Stroke="#ff000000" StrokeThickness="0.5" StrokeLineJoin="Round" StrokeStartLineCap="Round" StrokeEndLineCap="Round" StrokeDashCap="Round" StrokeDashOffset="-2" StrokeDashArray="1 0" />
		<Path Data="F1 M 652.8,213.12 L 652.8,211.04"  Stroke="#ff000000" StrokeThickness="0.5" StrokeLineJoin="Round" StrokeStartLineCap="Round" StrokeEndLineCap="Round" StrokeDashCap="Round" StrokeDashOffset="-2" StrokeDashArray="1 0" />
		<Path Data="F1 M 653.44,216.16 L 653.44,211.04"  Stroke="#ff000000" StrokeThickness="0.5" StrokeLineJoin="Round" StrokeStartLineCap="Round" StrokeEndLineCap="Round" StrokeDashCap="Round" StrokeDashOffset="-2" StrokeDashArray="1 0" />
		<Path Data="F1 M 654.24,213.12 L 654.24,211.04"  Stroke="#ff000000" StrokeThickness="0.5" StrokeLineJoin="Round" StrokeStartLineCap="Round" StrokeEndLineCap="Round" StrokeDashCap="Round" StrokeDashOffset="-2" StrokeDashArray="1 0" />
		<Path Data="F1 M 654.88,213.12 L 654.88,211.04"  Stroke="#ff000000" StrokeThickness="0.5" StrokeLineJoin="Round" StrokeStartLineCap="Round" StrokeEndLineCap="Round" StrokeDashCap="Round" StrokeDashOffset="-2" StrokeDashArray="1 0" />
		<Path Data="F1 M 655.52,213.12 L 655.52,211.04"  Stroke="#ff000000" StrokeThickness="0.5" StrokeLineJoin="Round" StrokeStartLineCap="Round" StrokeEndLineCap="Round" StrokeDashCap="Round" StrokeDashOffset="-2" StrokeDashArray="1 0" />
		<Path Data="F1 M 656.32,213.12 L 656.32,211.04"  Stroke="#ff000000" StrokeThickness="0.5" StrokeLineJoin="Round" StrokeStartLineCap="Round" StrokeEndLineCap="Round" StrokeDashCap="Round" StrokeDashOffset="-2" StrokeDashArray="1 0" />
		<Path Data="F1 M 656.96,214.4 L 656.96,211.04"  Stroke="#ff000000" StrokeThickness="0.5" StrokeLineJoin="Round" StrokeStartLineCap="Round" StrokeEndLineCap="Round" StrokeDashCap="Round" StrokeDashOffset="-2" StrokeDashArray="1 0" />
		<Path Data="F1 M 657.6,213.12 L 657.6,211.04"  Stroke="#ff000000" StrokeThickness="0.5" StrokeLineJoin="Round" StrokeStartLineCap="Round" StrokeEndLineCap="Round" StrokeDashCap="Round" StrokeDashOffset="-2" StrokeDashArray="1 0" />
		<Path Data="F1 M 658.4,213.12 L 658.4,211.04"  Stroke="#ff000000" StrokeThickness="0.5" StrokeLineJoin="Round" StrokeStartLineCap="Round" StrokeEndLineCap="Round" StrokeDashCap="Round" StrokeDashOffset="-2" StrokeDashArray="1 0" />
		<Path Data="F1 M 659.04,213.12 L 659.04,211.04"  Stroke="#ff000000" StrokeThickness="0.5" StrokeLineJoin="Round" StrokeStartLineCap="Round" StrokeEndLineCap="Round" StrokeDashCap="Round" StrokeDashOffset="-2" StrokeDashArray="1 0" />
		<Path Data="F1 M 659.68,213.12 L 659.68,211.04"  Stroke="#ff000000" StrokeThickness="0.5" StrokeLineJoin="Round" StrokeStartLineCap="Round" StrokeEndLineCap="Round" StrokeDashCap="Round" StrokeDashOffset="-2" StrokeDashArray="1 0" />
		<Path Data="F1 M 660.48,216.16 L 660.48,211.04"  Stroke="#ff000000" StrokeThickness="0.5" StrokeLineJoin="Round" StrokeStartLineCap="Round" StrokeEndLineCap="Round" StrokeDashCap="Round" StrokeDashOffset="-2" StrokeDashArray="1 0" />
		<Path Data="F1 M 113.44,141.92 L 113.44,211.04"  Stroke="#ff000000" StrokeThickness="0.5" StrokeLineJoin="Round" StrokeStartLineCap="Round" StrokeEndLineCap="Round" StrokeDashCap="Round" StrokeDashOffset="-2" StrokeDashArray="1 0" />
		<Path Data="F1 M 113.44,211.04 L 661.12,211.04"  Stroke="#ff000000" StrokeThickness="0.5" StrokeLineJoin="Round" StrokeStartLineCap="Round" StrokeEndLineCap="Round" StrokeDashCap="Round" StrokeDashOffset="-2" StrokeDashArray="1 0" />
		<Path Data="F1 M 661.12,211.04 L 661.12,141.92"  Stroke="#ff000000" StrokeThickness="0.5" StrokeLineJoin="Round" StrokeStartLineCap="Round" StrokeEndLineCap="Round" StrokeDashCap="Round" StrokeDashOffset="-2" StrokeDashArray="1 0" />
		<Path Data="F1 M 661.12,141.92 L 113.44,141.92"  Stroke="#ff000000" StrokeThickness="0.5" StrokeLineJoin="Round" StrokeStartLineCap="Round" StrokeEndLineCap="Round" StrokeDashCap="Round" StrokeDashOffset="-2" StrokeDashArray="1 0" />
		<Path Data="F1 M 135.52,210.88 L 135.52,211.04"  Stroke="#ff000000" StrokeThickness="0.5" StrokeLineJoin="Round" StrokeStartLineCap="Round" StrokeEndLineCap="Round" StrokeDashCap="Round" StrokeDashOffset="-2" StrokeDashArray="1 0" />
		<Path Data="F1 M 136.32,210.88 L 136.32,211.04"  Stroke="#ff000000" StrokeThickness="0.5" StrokeLineJoin="Round" StrokeStartLineCap="Round" StrokeEndLineCap="Round" StrokeDashCap="Round" StrokeDashOffset="-2" StrokeDashArray="1 0" />
		<Path Data="F1 M 138.4,211.04 L 138.4,211.04"  Stroke="#ff000000" StrokeThickness="0.5" StrokeLineJoin="Round" StrokeStartLineCap="Round" StrokeEndLineCap="Round" StrokeDashCap="Round" StrokeDashOffset="-2" StrokeDashArray="1 0" />
		<Path Data="F1 M 139.04,211.04 L 139.04,211.04"  Stroke="#ff000000" StrokeThickness="0.5" StrokeLineJoin="Round" StrokeStartLineCap="Round" StrokeEndLineCap="Round" StrokeDashCap="Round" StrokeDashOffset="-2" StrokeDashArray="1 0" />
		<Path Data="F1 M 139.68,197.6 L 139.68,211.04"  Stroke="#ff000000" StrokeThickness="0.5" StrokeLineJoin="Round" StrokeStartLineCap="Round" StrokeEndLineCap="Round" StrokeDashCap="Round" StrokeDashOffset="-2" StrokeDashArray="1 0" />
		<Path Data="F1 M 140.48,204.8 L 140.48,211.04"  Stroke="#ff000000" StrokeThickness="0.5" StrokeLineJoin="Round" StrokeStartLineCap="Round" StrokeEndLineCap="Round" StrokeDashCap="Round" StrokeDashOffset="-2" StrokeDashArray="1 0" />
		<Path Data="F1 M 141.12,206.72 L 141.12,211.04"  Stroke="#ff000000" StrokeThickness="0.5" StrokeLineJoin="Round" StrokeStartLineCap="Round" StrokeEndLineCap="Round" StrokeDashCap="Round" StrokeDashOffset="-2" StrokeDashArray="1 0" />
		<Path Data="F1 M 141.76,208.96 L 141.76,211.04"  Stroke="#ff000000" StrokeThickness="0.5" StrokeLineJoin="Round" StrokeStartLineCap="Round" StrokeEndLineCap="Round" StrokeDashCap="Round" StrokeDashOffset="-2" StrokeDashArray="1 0" />
		<Path Data="F1 M 142.56,210.88 L 142.56,211.04"  Stroke="#ff000000" StrokeThickness="0.5" StrokeLineJoin="Round" StrokeStartLineCap="Round" StrokeEndLineCap="Round" StrokeDashCap="Round" StrokeDashOffset="-2" StrokeDashArray="1 0" />
		<Path Data="F1 M 144.48,211.04 L 144.48,211.04"  Stroke="#ff000000" StrokeThickness="0.5" StrokeLineJoin="Round" StrokeStartLineCap="Round" StrokeEndLineCap="Round" StrokeDashCap="Round" StrokeDashOffset="-2" StrokeDashArray="1 0" />
		<Path Data="F1 M 146.56,210.08 L 146.56,211.04"  Stroke="#ff000000" StrokeThickness="0.5" StrokeLineJoin="Round" StrokeStartLineCap="Round" StrokeEndLineCap="Round" StrokeDashCap="Round" StrokeDashOffset="-2" StrokeDashArray="1 0" />
		<Path Data="F1 M 147.36,211.04 L 147.36,211.04"  Stroke="#ff000000" StrokeThickness="0.5" StrokeLineJoin="Round" StrokeStartLineCap="Round" StrokeEndLineCap="Round" StrokeDashCap="Round" StrokeDashOffset="-2" StrokeDashArray="1 0" />
		<Path Data="F1 M 148,210.72 L 148,211.04"  Stroke="#ff000000" StrokeThickness="0.5" StrokeLineJoin="Round" StrokeStartLineCap="Round" StrokeEndLineCap="Round" StrokeDashCap="Round" StrokeDashOffset="-2" StrokeDashArray="1 0" />
		<Path Data="F1 M 148.64,211.04 L 148.64,211.04"  Stroke="#ff000000" StrokeThickness="0.5" StrokeLineJoin="Round" StrokeStartLineCap="Round" StrokeEndLineCap="Round" StrokeDashCap="Round" StrokeDashOffset="-2" StrokeDashArray="1 0" />
		<Path Data="F1 M 149.44,211.04 L 149.44,211.04"  Stroke="#ff000000" StrokeThickness="0.5" StrokeLineJoin="Round" StrokeStartLineCap="Round" StrokeEndLineCap="Round" StrokeDashCap="Round" StrokeDashOffset="-2" StrokeDashArray="1 0" />
		<Path Data="F1 M 151.52,210.88 L 151.52,211.04"  Stroke="#ff000000" StrokeThickness="0.5" StrokeLineJoin="Round" StrokeStartLineCap="Round" StrokeEndLineCap="Round" StrokeDashCap="Round" StrokeDashOffset="-2" StrokeDashArray="1 0" />
		<Path Data="F1 M 154.24,211.04 L 154.24,211.04"  Stroke="#ff000000" StrokeThickness="0.5" StrokeLineJoin="Round" StrokeStartLineCap="Round" StrokeEndLineCap="Round" StrokeDashCap="Round" StrokeDashOffset="-2" StrokeDashArray="1 0" />
		<Path Data="F1 M 155.68,210.72 L 155.68,211.04"  Stroke="#ff000000" StrokeThickness="0.5" StrokeLineJoin="Round" StrokeStartLineCap="Round" StrokeEndLineCap="Round" StrokeDashCap="Round" StrokeDashOffset="-2" StrokeDashArray="1 0" />
		<Path Data="F1 M 156.32,210.88 L 156.32,211.04"  Stroke="#ff000000" StrokeThickness="0.5" StrokeLineJoin="Round" StrokeStartLineCap="Round" StrokeEndLineCap="Round" StrokeDashCap="Round" StrokeDashOffset="-2" StrokeDashArray="1 0" />
		<Path Data="F1 M 156.96,210.88 L 156.96,211.04"  Stroke="#ff000000" StrokeThickness="0.5" StrokeLineJoin="Round" StrokeStartLineCap="Round" StrokeEndLineCap="Round" StrokeDashCap="Round" StrokeDashOffset="-2" StrokeDashArray="1 0" />
		<Path Data="F1 M 158.4,211.04 L 158.4,211.04"  Stroke="#ff000000" StrokeThickness="0.5" StrokeLineJoin="Round" StrokeStartLineCap="Round" StrokeEndLineCap="Round" StrokeDashCap="Round" StrokeDashOffset="-2" StrokeDashArray="1 0" />
		<Path Data="F1 M 159.84,211.04 L 159.84,211.04"  Stroke="#ff000000" StrokeThickness="0.5" StrokeLineJoin="Round" StrokeStartLineCap="Round" StrokeEndLineCap="Round" StrokeDashCap="Round" StrokeDashOffset="-2" StrokeDashArray="1 0" />
		<Path Data="F1 M 161.12,211.04 L 161.12,211.04"  Stroke="#ff000000" StrokeThickness="0.5" StrokeLineJoin="Round" StrokeStartLineCap="Round" StrokeEndLineCap="Round" StrokeDashCap="Round" StrokeDashOffset="-2" StrokeDashArray="1 0" />
		<Path Data="F1 M 161.92,211.04 L 161.92,211.04"  Stroke="#ff000000" StrokeThickness="0.5" StrokeLineJoin="Round" StrokeStartLineCap="Round" StrokeEndLineCap="Round" StrokeDashCap="Round" StrokeDashOffset="-2" StrokeDashArray="1 0" />
		<Path Data="F1 M 163.2,211.04 L 163.2,211.04"  Stroke="#ff000000" StrokeThickness="0.5" StrokeLineJoin="Round" StrokeStartLineCap="Round" StrokeEndLineCap="Round" StrokeDashCap="Round" StrokeDashOffset="-2" StrokeDashArray="1 0" />
		<Path Data="F1 M 163.84,208.16 L 163.84,211.04"  Stroke="#ff000000" StrokeThickness="0.5" StrokeLineJoin="Round" StrokeStartLineCap="Round" StrokeEndLineCap="Round" StrokeDashCap="Round" StrokeDashOffset="-2" StrokeDashArray="1 0" />
		<Path Data="F1 M 164.48,141.92 L 164.48,211.04"  Stroke="#ff000000" StrokeThickness="0.5" StrokeLineJoin="Round" StrokeStartLineCap="Round" StrokeEndLineCap="Round" StrokeDashCap="Round" StrokeDashOffset="-2" StrokeDashArray="1 0" />
		<Path Data="F1 M 165.28,208.32 L 165.28,211.04"  Stroke="#ff000000" StrokeThickness="0.5" StrokeLineJoin="Round" StrokeStartLineCap="Round" StrokeEndLineCap="Round" StrokeDashCap="Round" StrokeDashOffset="-2" StrokeDashArray="1 0" />
		<Path Data="F1 M 165.92,165.76 L 165.92,211.04"  Stroke="#ff000000" StrokeThickness="0.5" StrokeLineJoin="Round" StrokeStartLineCap="Round" StrokeEndLineCap="Round" StrokeDashCap="Round" StrokeDashOffset="-2" StrokeDashArray="1 0" />
		<Path Data="F1 M 166.72,210.24 L 166.72,211.04"  Stroke="#ff000000" StrokeThickness="0.5" StrokeLineJoin="Round" StrokeStartLineCap="Round" StrokeEndLineCap="Round" StrokeDashCap="Round" StrokeDashOffset="-2" StrokeDashArray="1 0" />
		<Path Data="F1 M 167.36,203.68 L 167.36,211.04"  Stroke="#ff000000" StrokeThickness="0.5" StrokeLineJoin="Round" StrokeStartLineCap="Round" StrokeEndLineCap="Round" StrokeDashCap="Round" StrokeDashOffset="-2" StrokeDashArray="1 0" />
		<Path Data="F1 M 168,210.56 L 168,211.04"  Stroke="#ff000000" StrokeThickness="0.5" StrokeLineJoin="Round" StrokeStartLineCap="Round" StrokeEndLineCap="Round" StrokeDashCap="Round" StrokeDashOffset="-2" StrokeDashArray="1 0" />
		<Path Data="F1 M 168.64,211.04 L 168.64,211.04"  Stroke="#ff000000" StrokeThickness="0.5" StrokeLineJoin="Round" StrokeStartLineCap="Round" StrokeEndLineCap="Round" StrokeDashCap="Round" StrokeDashOffset="-2" StrokeDashArray="1 0" />
		<Path Data="F1 M 170.08,211.04 L 170.08,211.04"  Stroke="#ff000000" StrokeThickness="0.5" StrokeLineJoin="Round" StrokeStartLineCap="Round" StrokeEndLineCap="Round" StrokeDashCap="Round" StrokeDashOffset="-2" StrokeDashArray="1 0" />
		<Path Data="F1 M 170.72,211.04 L 170.72,211.04"  Stroke="#ff000000" StrokeThickness="0.5" StrokeLineJoin="Round" StrokeStartLineCap="Round" StrokeEndLineCap="Round" StrokeDashCap="Round" StrokeDashOffset="-2" StrokeDashArray="1 0" />
		<Path Data="F1 M 172.16,211.04 L 172.16,211.04"  Stroke="#ff000000" StrokeThickness="0.5" StrokeLineJoin="Round" StrokeStartLineCap="Round" StrokeEndLineCap="Round" StrokeDashCap="Round" StrokeDashOffset="-2" StrokeDashArray="1 0" />
		<Path Data="F1 M 172.8,211.04 L 172.8,211.04"  Stroke="#ff000000" StrokeThickness="0.5" StrokeLineJoin="Round" StrokeStartLineCap="Round" StrokeEndLineCap="Round" StrokeDashCap="Round" StrokeDashOffset="-2" StrokeDashArray="1 0" />
		<Path Data="F1 M 174.24,211.04 L 174.24,211.04"  Stroke="#ff000000" StrokeThickness="0.5" StrokeLineJoin="Round" StrokeStartLineCap="Round" StrokeEndLineCap="Round" StrokeDashCap="Round" StrokeDashOffset="-2" StrokeDashArray="1 0" />
		<Path Data="F1 M 174.88,210.88 L 174.88,211.04"  Stroke="#ff000000" StrokeThickness="0.5" StrokeLineJoin="Round" StrokeStartLineCap="Round" StrokeEndLineCap="Round" StrokeDashCap="Round" StrokeDashOffset="-2" StrokeDashArray="1 0" />
		<Path Data="F1 M 176.96,211.04 L 176.96,211.04"  Stroke="#ff000000" StrokeThickness="0.5" StrokeLineJoin="Round" StrokeStartLineCap="Round" StrokeEndLineCap="Round" StrokeDashCap="Round" StrokeDashOffset="-2" StrokeDashArray="1 0" />
		<Path Data="F1 M 179.04,211.04 L 179.04,211.04"  Stroke="#ff000000" StrokeThickness="0.5" StrokeLineJoin="Round" StrokeStartLineCap="Round" StrokeEndLineCap="Round" StrokeDashCap="Round" StrokeDashOffset="-2" StrokeDashArray="1 0" />
		<Path Data="F1 M 180.48,211.04 L 180.48,211.04"  Stroke="#ff000000" StrokeThickness="0.5" StrokeLineJoin="Round" StrokeStartLineCap="Round" StrokeEndLineCap="Round" StrokeDashCap="Round" StrokeDashOffset="-2" StrokeDashArray="1 0" />
		<Path Data="F1 M 183.84,211.04 L 183.84,211.04"  Stroke="#ff000000" StrokeThickness="0.5" StrokeLineJoin="Round" StrokeStartLineCap="Round" StrokeEndLineCap="Round" StrokeDashCap="Round" StrokeDashOffset="-2" StrokeDashArray="1 0" />
		<Path Data="F1 M 184.64,211.04 L 184.64,211.04"  Stroke="#ff000000" StrokeThickness="0.5" StrokeLineJoin="Round" StrokeStartLineCap="Round" StrokeEndLineCap="Round" StrokeDashCap="Round" StrokeDashOffset="-2" StrokeDashArray="1 0" />
		<Path Data="F1 M 185.92,211.04 L 185.92,211.04"  Stroke="#ff000000" StrokeThickness="0.5" StrokeLineJoin="Round" StrokeStartLineCap="Round" StrokeEndLineCap="Round" StrokeDashCap="Round" StrokeDashOffset="-2" StrokeDashArray="1 0" />
		<Path Data="F1 M 188,210.08 L 188,211.04"  Stroke="#ff000000" StrokeThickness="0.5" StrokeLineJoin="Round" StrokeStartLineCap="Round" StrokeEndLineCap="Round" StrokeDashCap="Round" StrokeDashOffset="-2" StrokeDashArray="1 0" />
		<Path Data="F1 M 188.8,209.44 L 188.8,211.04"  Stroke="#ff000000" StrokeThickness="0.5" StrokeLineJoin="Round" StrokeStartLineCap="Round" StrokeEndLineCap="Round" StrokeDashCap="Round" StrokeDashOffset="-2" StrokeDashArray="1 0" />
		<Path Data="F1 M 189.44,210.08 L 189.44,211.04"  Stroke="#ff000000" StrokeThickness="0.5" StrokeLineJoin="Round" StrokeStartLineCap="Round" StrokeEndLineCap="Round" StrokeDashCap="Round" StrokeDashOffset="-2" StrokeDashArray="1 0" />
		<Path Data="F1 M 190.08,209.6 L 190.08,211.04"  Stroke="#ff000000" StrokeThickness="0.5" StrokeLineJoin="Round" StrokeStartLineCap="Round" StrokeEndLineCap="Round" StrokeDashCap="Round" StrokeDashOffset="-2" StrokeDashArray="1 0" />
		<Path Data="F1 M 190.88,210.72 L 190.88,211.04"  Stroke="#ff000000" StrokeThickness="0.5" StrokeLineJoin="Round" StrokeStartLineCap="Round" StrokeEndLineCap="Round" StrokeDashCap="Round" StrokeDashOffset="-2" StrokeDashArray="1 0" />
		<Path Data="F1 M 191.52,210.56 L 191.52,211.04"  Stroke="#ff000000" StrokeThickness="0.5" StrokeLineJoin="Round" StrokeStartLineCap="Round" StrokeEndLineCap="Round" StrokeDashCap="Round" StrokeDashOffset="-2" StrokeDashArray="1 0" />
		<Path Data="F1 M 192.16,211.04 L 192.16,211.04"  Stroke="#ff000000" StrokeThickness="0.5" StrokeLineJoin="Round" StrokeStartLineCap="Round" StrokeEndLineCap="Round" StrokeDashCap="Round" StrokeDashOffset="-2" StrokeDashArray="1 0" />
		<Path Data="F1 M 192.96,211.04 L 192.96,211.04"  Stroke="#ff000000" StrokeThickness="0.5" StrokeLineJoin="Round" StrokeStartLineCap="Round" StrokeEndLineCap="Round" StrokeDashCap="Round" StrokeDashOffset="-2" StrokeDashArray="1 0" />
		<Path Data="F1 M 195.68,211.04 L 195.68,211.04"  Stroke="#ff000000" StrokeThickness="0.5" StrokeLineJoin="Round" StrokeStartLineCap="Round" StrokeEndLineCap="Round" StrokeDashCap="Round" StrokeDashOffset="-2" StrokeDashArray="1 0" />
		<Path Data="F1 M 198.4,211.04 L 198.4,211.04"  Stroke="#ff000000" StrokeThickness="0.5" StrokeLineJoin="Round" StrokeStartLineCap="Round" StrokeEndLineCap="Round" StrokeDashCap="Round" StrokeDashOffset="-2" StrokeDashArray="1 0" />
		<Path Data="F1 M 199.04,211.04 L 199.04,211.04"  Stroke="#ff000000" StrokeThickness="0.5" StrokeLineJoin="Round" StrokeStartLineCap="Round" StrokeEndLineCap="Round" StrokeDashCap="Round" StrokeDashOffset="-2" StrokeDashArray="1 0" />
		<Path Data="F1 M 202.56,211.04 L 202.56,211.04"  Stroke="#ff000000" StrokeThickness="0.5" StrokeLineJoin="Round" StrokeStartLineCap="Round" StrokeEndLineCap="Round" StrokeDashCap="Round" StrokeDashOffset="-2" StrokeDashArray="1 0" />
		<Path Data="F1 M 204,211.04 L 204,211.04"  Stroke="#ff000000" StrokeThickness="0.5" StrokeLineJoin="Round" StrokeStartLineCap="Round" StrokeEndLineCap="Round" StrokeDashCap="Round" StrokeDashOffset="-2" StrokeDashArray="1 0" />
		<Path Data="F1 M 204.64,211.04 L 204.64,211.04"  Stroke="#ff000000" StrokeThickness="0.5" StrokeLineJoin="Round" StrokeStartLineCap="Round" StrokeEndLineCap="Round" StrokeDashCap="Round" StrokeDashOffset="-2" StrokeDashArray="1 0" />
		<Path Data="F1 M 209.44,211.04 L 209.44,211.04"  Stroke="#ff000000" StrokeThickness="0.5" StrokeLineJoin="Round" StrokeStartLineCap="Round" StrokeEndLineCap="Round" StrokeDashCap="Round" StrokeDashOffset="-2" StrokeDashArray="1 0" />
		<Path Data="F1 M 213.6,211.04 L 213.6,211.04"  Stroke="#ff000000" StrokeThickness="0.5" StrokeLineJoin="Round" StrokeStartLineCap="Round" StrokeEndLineCap="Round" StrokeDashCap="Round" StrokeDashOffset="-2" StrokeDashArray="1 0" />
		<Path Data="F1 M 216.48,210.88 L 216.48,211.04"  Stroke="#ff000000" StrokeThickness="0.5" StrokeLineJoin="Round" StrokeStartLineCap="Round" StrokeEndLineCap="Round" StrokeDashCap="Round" StrokeDashOffset="-2" StrokeDashArray="1 0" />
		<Path Data="F1 M 218.56,211.04 L 218.56,211.04"  Stroke="#ff000000" StrokeThickness="0.5" StrokeLineJoin="Round" StrokeStartLineCap="Round" StrokeEndLineCap="Round" StrokeDashCap="Round" StrokeDashOffset="-2" StrokeDashArray="1 0" />
		<Path Data="F1 M 221.28,211.04 L 221.28,211.04"  Stroke="#ff000000" StrokeThickness="0.5" StrokeLineJoin="Round" StrokeStartLineCap="Round" StrokeEndLineCap="Round" StrokeDashCap="Round" StrokeDashOffset="-2" StrokeDashArray="1 0" />
		<Path Data="F1 M 222.56,211.04 L 222.56,211.04"  Stroke="#ff000000" StrokeThickness="0.5" StrokeLineJoin="Round" StrokeStartLineCap="Round" StrokeEndLineCap="Round" StrokeDashCap="Round" StrokeDashOffset="-2" StrokeDashArray="1 0" />
		<Path Data="F1 M 223.36,211.04 L 223.36,211.04"  Stroke="#ff000000" StrokeThickness="0.5" StrokeLineJoin="Round" StrokeStartLineCap="Round" StrokeEndLineCap="Round" StrokeDashCap="Round" StrokeDashOffset="-2" StrokeDashArray="1 0" />
		<Path Data="F1 M 224,211.04 L 224,211.04"  Stroke="#ff000000" StrokeThickness="0.5" StrokeLineJoin="Round" StrokeStartLineCap="Round" StrokeEndLineCap="Round" StrokeDashCap="Round" StrokeDashOffset="-2" StrokeDashArray="1 0" />
		<Path Data="F1 M 225.44,211.04 L 225.44,211.04"  Stroke="#ff000000" StrokeThickness="0.5" StrokeLineJoin="Round" StrokeStartLineCap="Round" StrokeEndLineCap="Round" StrokeDashCap="Round" StrokeDashOffset="-2" StrokeDashArray="1 0" />
		<Path Data="F1 M 226.08,211.04 L 226.08,211.04"  Stroke="#ff000000" StrokeThickness="0.5" StrokeLineJoin="Round" StrokeStartLineCap="Round" StrokeEndLineCap="Round" StrokeDashCap="Round" StrokeDashOffset="-2" StrokeDashArray="1 0" />
		<Path Data="F1 M 226.72,211.04 L 226.72,211.04"  Stroke="#ff000000" StrokeThickness="0.5" StrokeLineJoin="Round" StrokeStartLineCap="Round" StrokeEndLineCap="Round" StrokeDashCap="Round" StrokeDashOffset="-2" StrokeDashArray="1 0" />
		<Path Data="F1 M 227.52,211.04 L 227.52,211.04"  Stroke="#ff000000" StrokeThickness="0.5" StrokeLineJoin="Round" StrokeStartLineCap="Round" StrokeEndLineCap="Round" StrokeDashCap="Round" StrokeDashOffset="-2" StrokeDashArray="1 0" />
		<Path Data="F1 M 230.24,211.04 L 230.24,211.04"  Stroke="#ff000000" StrokeThickness="0.5" StrokeLineJoin="Round" StrokeStartLineCap="Round" StrokeEndLineCap="Round" StrokeDashCap="Round" StrokeDashOffset="-2" StrokeDashArray="1 0" />
		<Path Data="F1 M 231.68,211.04 L 231.68,211.04"  Stroke="#ff000000" StrokeThickness="0.5" StrokeLineJoin="Round" StrokeStartLineCap="Round" StrokeEndLineCap="Round" StrokeDashCap="Round" StrokeDashOffset="-2" StrokeDashArray="1 0" />
		<Path Data="F1 M 234.4,211.04 L 234.4,211.04"  Stroke="#ff000000" StrokeThickness="0.5" StrokeLineJoin="Round" StrokeStartLineCap="Round" StrokeEndLineCap="Round" StrokeDashCap="Round" StrokeDashOffset="-2" StrokeDashArray="1 0" />
		<Path Data="F1 M 235.04,211.04 L 235.04,211.04"  Stroke="#ff000000" StrokeThickness="0.5" StrokeLineJoin="Round" StrokeStartLineCap="Round" StrokeEndLineCap="Round" StrokeDashCap="Round" StrokeDashOffset="-2" StrokeDashArray="1 0" />
		<Path Data="F1 M 235.84,211.04 L 235.84,211.04"  Stroke="#ff000000" StrokeThickness="0.5" StrokeLineJoin="Round" StrokeStartLineCap="Round" StrokeEndLineCap="Round" StrokeDashCap="Round" StrokeDashOffset="-2" StrokeDashArray="1 0" />
		<Path Data="F1 M 237.12,211.04 L 237.12,211.04"  Stroke="#ff000000" StrokeThickness="0.5" StrokeLineJoin="Round" StrokeStartLineCap="Round" StrokeEndLineCap="Round" StrokeDashCap="Round" StrokeDashOffset="-2" StrokeDashArray="1 0" />
		<Path Data="F1 M 239.2,211.04 L 239.2,211.04"  Stroke="#ff000000" StrokeThickness="0.5" StrokeLineJoin="Round" StrokeStartLineCap="Round" StrokeEndLineCap="Round" StrokeDashCap="Round" StrokeDashOffset="-2" StrokeDashArray="1 0" />
		<Path Data="F1 M 241.28,211.04 L 241.28,211.04"  Stroke="#ff000000" StrokeThickness="0.5" StrokeLineJoin="Round" StrokeStartLineCap="Round" StrokeEndLineCap="Round" StrokeDashCap="Round" StrokeDashOffset="-2" StrokeDashArray="1 0" />
		<Path Data="F1 M 241.92,211.04 L 241.92,211.04"  Stroke="#ff000000" StrokeThickness="0.5" StrokeLineJoin="Round" StrokeStartLineCap="Round" StrokeEndLineCap="Round" StrokeDashCap="Round" StrokeDashOffset="-2" StrokeDashArray="1 0" />
		<Path Data="F1 M 244,211.04 L 244,211.04"  Stroke="#ff000000" StrokeThickness="0.5" StrokeLineJoin="Round" StrokeStartLineCap="Round" StrokeEndLineCap="Round" StrokeDashCap="Round" StrokeDashOffset="-2" StrokeDashArray="1 0" />
		<Path Data="F1 M 246.88,211.04 L 246.88,211.04"  Stroke="#ff000000" StrokeThickness="0.5" StrokeLineJoin="Round" StrokeStartLineCap="Round" StrokeEndLineCap="Round" StrokeDashCap="Round" StrokeDashOffset="-2" StrokeDashArray="1 0" />
		<Path Data="F1 M 247.52,211.04 L 247.52,211.04"  Stroke="#ff000000" StrokeThickness="0.5" StrokeLineJoin="Round" StrokeStartLineCap="Round" StrokeEndLineCap="Round" StrokeDashCap="Round" StrokeDashOffset="-2" StrokeDashArray="1 0" />
		<Path Data="F1 M 248.16,211.04 L 248.16,211.04"  Stroke="#ff000000" StrokeThickness="0.5" StrokeLineJoin="Round" StrokeStartLineCap="Round" StrokeEndLineCap="Round" StrokeDashCap="Round" StrokeDashOffset="-2" StrokeDashArray="1 0" />
		<Path Data="F1 M 248.96,211.04 L 248.96,211.04"  Stroke="#ff000000" StrokeThickness="0.5" StrokeLineJoin="Round" StrokeStartLineCap="Round" StrokeEndLineCap="Round" StrokeDashCap="Round" StrokeDashOffset="-2" StrokeDashArray="1 0" />
		<Path Data="F1 M 251.04,211.04 L 251.04,211.04"  Stroke="#ff000000" StrokeThickness="0.5" StrokeLineJoin="Round" StrokeStartLineCap="Round" StrokeEndLineCap="Round" StrokeDashCap="Round" StrokeDashOffset="-2" StrokeDashArray="1 0" />
		<Path Data="F1 M 253.12,211.04 L 253.12,211.04"  Stroke="#ff000000" StrokeThickness="0.5" StrokeLineJoin="Round" StrokeStartLineCap="Round" StrokeEndLineCap="Round" StrokeDashCap="Round" StrokeDashOffset="-2" StrokeDashArray="1 0" />
		<Path Data="F1 M 253.76,210.88 L 253.76,211.04"  Stroke="#ff000000" StrokeThickness="0.5" StrokeLineJoin="Round" StrokeStartLineCap="Round" StrokeEndLineCap="Round" StrokeDashCap="Round" StrokeDashOffset="-2" StrokeDashArray="1 0" />
		<Path Data="F1 M 255.2,211.04 L 255.2,211.04"  Stroke="#ff000000" StrokeThickness="0.5" StrokeLineJoin="Round" StrokeStartLineCap="Round" StrokeEndLineCap="Round" StrokeDashCap="Round" StrokeDashOffset="-2" StrokeDashArray="1 0" />
		<Path Data="F1 M 257.28,211.04 L 257.28,211.04"  Stroke="#ff000000" StrokeThickness="0.5" StrokeLineJoin="Round" StrokeStartLineCap="Round" StrokeEndLineCap="Round" StrokeDashCap="Round" StrokeDashOffset="-2" StrokeDashArray="1 0" />
		<Path Data="F1 M 257.92,211.04 L 257.92,211.04"  Stroke="#ff000000" StrokeThickness="0.5" StrokeLineJoin="Round" StrokeStartLineCap="Round" StrokeEndLineCap="Round" StrokeDashCap="Round" StrokeDashOffset="-2" StrokeDashArray="1 0" />
		<Path Data="F1 M 260,211.04 L 260,211.04"  Stroke="#ff000000" StrokeThickness="0.5" StrokeLineJoin="Round" StrokeStartLineCap="Round" StrokeEndLineCap="Round" StrokeDashCap="Round" StrokeDashOffset="-2" StrokeDashArray="1 0" />
		<Path Data="F1 M 260.64,211.04 L 260.64,211.04"  Stroke="#ff000000" StrokeThickness="0.5" StrokeLineJoin="Round" StrokeStartLineCap="Round" StrokeEndLineCap="Round" StrokeDashCap="Round" StrokeDashOffset="-2" StrokeDashArray="1 0" />
		<Path Data="F1 M 264.8,211.04 L 264.8,211.04"  Stroke="#ff000000" StrokeThickness="0.5" StrokeLineJoin="Round" StrokeStartLineCap="Round" StrokeEndLineCap="Round" StrokeDashCap="Round" StrokeDashOffset="-2" StrokeDashArray="1 0" />
		<Path Data="F1 M 265.44,211.04 L 265.44,211.04"  Stroke="#ff000000" StrokeThickness="0.5" StrokeLineJoin="Round" StrokeStartLineCap="Round" StrokeEndLineCap="Round" StrokeDashCap="Round" StrokeDashOffset="-2" StrokeDashArray="1 0" />
		<Path Data="F1 M 267.52,211.04 L 267.52,211.04"  Stroke="#ff000000" StrokeThickness="0.5" StrokeLineJoin="Round" StrokeStartLineCap="Round" StrokeEndLineCap="Round" StrokeDashCap="Round" StrokeDashOffset="-2" StrokeDashArray="1 0" />
		<Path Data="F1 M 268.96,211.04 L 268.96,211.04"  Stroke="#ff000000" StrokeThickness="0.5" StrokeLineJoin="Round" StrokeStartLineCap="Round" StrokeEndLineCap="Round" StrokeDashCap="Round" StrokeDashOffset="-2" StrokeDashArray="1 0" />
		<Path Data="F1 M 271.68,211.04 L 271.68,211.04"  Stroke="#ff000000" StrokeThickness="0.5" StrokeLineJoin="Round" StrokeStartLineCap="Round" StrokeEndLineCap="Round" StrokeDashCap="Round" StrokeDashOffset="-2" StrokeDashArray="1 0" />
		<Path Data="F1 M 273.76,211.04 L 273.76,211.04"  Stroke="#ff000000" StrokeThickness="0.5" StrokeLineJoin="Round" StrokeStartLineCap="Round" StrokeEndLineCap="Round" StrokeDashCap="Round" StrokeDashOffset="-2" StrokeDashArray="1 0" />
		<Path Data="F1 M 274.56,211.04 L 274.56,211.04"  Stroke="#ff000000" StrokeThickness="0.5" StrokeLineJoin="Round" StrokeStartLineCap="Round" StrokeEndLineCap="Round" StrokeDashCap="Round" StrokeDashOffset="-2" StrokeDashArray="1 0" />
		<Path Data="F1 M 277.28,211.04 L 277.28,211.04"  Stroke="#ff000000" StrokeThickness="0.5" StrokeLineJoin="Round" StrokeStartLineCap="Round" StrokeEndLineCap="Round" StrokeDashCap="Round" StrokeDashOffset="-2" StrokeDashArray="1 0" />
		<Path Data="F1 M 279.36,211.04 L 279.36,211.04"  Stroke="#ff000000" StrokeThickness="0.5" StrokeLineJoin="Round" StrokeStartLineCap="Round" StrokeEndLineCap="Round" StrokeDashCap="Round" StrokeDashOffset="-2" StrokeDashArray="1 0" />
		<Path Data="F1 M 280.64,211.04 L 280.64,211.04"  Stroke="#ff000000" StrokeThickness="0.5" StrokeLineJoin="Round" StrokeStartLineCap="Round" StrokeEndLineCap="Round" StrokeDashCap="Round" StrokeDashOffset="-2" StrokeDashArray="1 0" />
		<Path Data="F1 M 281.44,211.04 L 281.44,211.04"  Stroke="#ff000000" StrokeThickness="0.5" StrokeLineJoin="Round" StrokeStartLineCap="Round" StrokeEndLineCap="Round" StrokeDashCap="Round" StrokeDashOffset="-2" StrokeDashArray="1 0" />
		<Path Data="F1 M 282.72,211.04 L 282.72,211.04"  Stroke="#ff000000" StrokeThickness="0.5" StrokeLineJoin="Round" StrokeStartLineCap="Round" StrokeEndLineCap="Round" StrokeDashCap="Round" StrokeDashOffset="-2" StrokeDashArray="1 0" />
		<Path Data="F1 M 285.6,211.04 L 285.6,211.04"  Stroke="#ff000000" StrokeThickness="0.5" StrokeLineJoin="Round" StrokeStartLineCap="Round" StrokeEndLineCap="Round" StrokeDashCap="Round" StrokeDashOffset="-2" StrokeDashArray="1 0" />
		<Path Data="F1 M 286.24,211.04 L 286.24,211.04"  Stroke="#ff000000" StrokeThickness="0.5" StrokeLineJoin="Round" StrokeStartLineCap="Round" StrokeEndLineCap="Round" StrokeDashCap="Round" StrokeDashOffset="-2" StrokeDashArray="1 0" />
		<Path Data="F1 M 288.32,211.04 L 288.32,211.04"  Stroke="#ff000000" StrokeThickness="0.5" StrokeLineJoin="Round" StrokeStartLineCap="Round" StrokeEndLineCap="Round" StrokeDashCap="Round" StrokeDashOffset="-2" StrokeDashArray="1 0" />
		<Path Data="F1 M 290.4,211.04 L 290.4,211.04"  Stroke="#ff000000" StrokeThickness="0.5" StrokeLineJoin="Round" StrokeStartLineCap="Round" StrokeEndLineCap="Round" StrokeDashCap="Round" StrokeDashOffset="-2" StrokeDashArray="1 0" />
		<Path Data="F1 M 291.04,211.04 L 291.04,211.04"  Stroke="#ff000000" StrokeThickness="0.5" StrokeLineJoin="Round" StrokeStartLineCap="Round" StrokeEndLineCap="Round" StrokeDashCap="Round" StrokeDashOffset="-2" StrokeDashArray="1 0" />
		<Path Data="F1 M 291.84,211.04 L 291.84,211.04"  Stroke="#ff000000" StrokeThickness="0.5" StrokeLineJoin="Round" StrokeStartLineCap="Round" StrokeEndLineCap="Round" StrokeDashCap="Round" StrokeDashOffset="-2" StrokeDashArray="1 0" />
		<Path Data="F1 M 294.56,211.04 L 294.56,211.04"  Stroke="#ff000000" StrokeThickness="0.5" StrokeLineJoin="Round" StrokeStartLineCap="Round" StrokeEndLineCap="Round" StrokeDashCap="Round" StrokeDashOffset="-2" StrokeDashArray="1 0" />
		<Path Data="F1 M 297.28,211.04 L 297.28,211.04"  Stroke="#ff000000" StrokeThickness="0.5" StrokeLineJoin="Round" StrokeStartLineCap="Round" StrokeEndLineCap="Round" StrokeDashCap="Round" StrokeDashOffset="-2" StrokeDashArray="1 0" />
		<Path Data="F1 M 298.72,211.04 L 298.72,211.04"  Stroke="#ff000000" StrokeThickness="0.5" StrokeLineJoin="Round" StrokeStartLineCap="Round" StrokeEndLineCap="Round" StrokeDashCap="Round" StrokeDashOffset="-2" StrokeDashArray="1 0" />
		<Path Data="F1 M 299.36,211.04 L 299.36,211.04"  Stroke="#ff000000" StrokeThickness="0.5" StrokeLineJoin="Round" StrokeStartLineCap="Round" StrokeEndLineCap="Round" StrokeDashCap="Round" StrokeDashOffset="-2" StrokeDashArray="1 0" />
		<Path Data="F1 M 301.44,211.04 L 301.44,211.04"  Stroke="#ff000000" StrokeThickness="0.5" StrokeLineJoin="Round" StrokeStartLineCap="Round" StrokeEndLineCap="Round" StrokeDashCap="Round" StrokeDashOffset="-2" StrokeDashArray="1 0" />
		<Path Data="F1 M 302.08,211.04 L 302.08,211.04"  Stroke="#ff000000" StrokeThickness="0.5" StrokeLineJoin="Round" StrokeStartLineCap="Round" StrokeEndLineCap="Round" StrokeDashCap="Round" StrokeDashOffset="-2" StrokeDashArray="1 0" />
		<Path Data="F1 M 303.52,211.04 L 303.52,211.04"  Stroke="#ff000000" StrokeThickness="0.5" StrokeLineJoin="Round" StrokeStartLineCap="Round" StrokeEndLineCap="Round" StrokeDashCap="Round" StrokeDashOffset="-2" StrokeDashArray="1 0" />
		<Path Data="F1 M 304.16,211.04 L 304.16,211.04"  Stroke="#ff000000" StrokeThickness="0.5" StrokeLineJoin="Round" StrokeStartLineCap="Round" StrokeEndLineCap="Round" StrokeDashCap="Round" StrokeDashOffset="-2" StrokeDashArray="1 0" />
		<Path Data="F1 M 306.24,211.04 L 306.24,211.04"  Stroke="#ff000000" StrokeThickness="0.5" StrokeLineJoin="Round" StrokeStartLineCap="Round" StrokeEndLineCap="Round" StrokeDashCap="Round" StrokeDashOffset="-2" StrokeDashArray="1 0" />
		<Path Data="F1 M 309.12,211.04 L 309.12,211.04"  Stroke="#ff000000" StrokeThickness="0.5" StrokeLineJoin="Round" StrokeStartLineCap="Round" StrokeEndLineCap="Round" StrokeDashCap="Round" StrokeDashOffset="-2" StrokeDashArray="1 0" />
		<Path Data="F1 M 310.4,211.04 L 310.4,211.04"  Stroke="#ff000000" StrokeThickness="0.5" StrokeLineJoin="Round" StrokeStartLineCap="Round" StrokeEndLineCap="Round" StrokeDashCap="Round" StrokeDashOffset="-2" StrokeDashArray="1 0" />
		<Path Data="F1 M 311.2,211.04 L 311.2,211.04"  Stroke="#ff000000" StrokeThickness="0.5" StrokeLineJoin="Round" StrokeStartLineCap="Round" StrokeEndLineCap="Round" StrokeDashCap="Round" StrokeDashOffset="-2" StrokeDashArray="1 0" />
		<Path Data="F1 M 313.28,211.04 L 313.28,211.04"  Stroke="#ff000000" StrokeThickness="0.5" StrokeLineJoin="Round" StrokeStartLineCap="Round" StrokeEndLineCap="Round" StrokeDashCap="Round" StrokeDashOffset="-2" StrokeDashArray="1 0" />
		<Path Data="F1 M 315.36,211.04 L 315.36,211.04"  Stroke="#ff000000" StrokeThickness="0.5" StrokeLineJoin="Round" StrokeStartLineCap="Round" StrokeEndLineCap="Round" StrokeDashCap="Round" StrokeDashOffset="-2" StrokeDashArray="1 0" />
		<Path Data="F1 M 316,211.04 L 316,211.04"  Stroke="#ff000000" StrokeThickness="0.5" StrokeLineJoin="Round" StrokeStartLineCap="Round" StrokeEndLineCap="Round" StrokeDashCap="Round" StrokeDashOffset="-2" StrokeDashArray="1 0" />
		<Path Data="F1 M 316.64,211.04 L 316.64,211.04"  Stroke="#ff000000" StrokeThickness="0.5" StrokeLineJoin="Round" StrokeStartLineCap="Round" StrokeEndLineCap="Round" StrokeDashCap="Round" StrokeDashOffset="-2" StrokeDashArray="1 0" />
		<Path Data="F1 M 317.44,211.04 L 317.44,211.04"  Stroke="#ff000000" StrokeThickness="0.5" StrokeLineJoin="Round" StrokeStartLineCap="Round" StrokeEndLineCap="Round" StrokeDashCap="Round" StrokeDashOffset="-2" StrokeDashArray="1 0" />
		<Path Data="F1 M 318.08,211.04 L 318.08,211.04"  Stroke="#ff000000" StrokeThickness="0.5" StrokeLineJoin="Round" StrokeStartLineCap="Round" StrokeEndLineCap="Round" StrokeDashCap="Round" StrokeDashOffset="-2" StrokeDashArray="1 0" />
		<Path Data="F1 M 320.16,211.04 L 320.16,211.04"  Stroke="#ff000000" StrokeThickness="0.5" StrokeLineJoin="Round" StrokeStartLineCap="Round" StrokeEndLineCap="Round" StrokeDashCap="Round" StrokeDashOffset="-2" StrokeDashArray="1 0" />
		<Path Data="F1 M 320.8,211.04 L 320.8,211.04"  Stroke="#ff000000" StrokeThickness="0.5" StrokeLineJoin="Round" StrokeStartLineCap="Round" StrokeEndLineCap="Round" StrokeDashCap="Round" StrokeDashOffset="-2" StrokeDashArray="1 0" />
		<Path Data="F1 M 321.44,211.04 L 321.44,211.04"  Stroke="#ff000000" StrokeThickness="0.5" StrokeLineJoin="Round" StrokeStartLineCap="Round" StrokeEndLineCap="Round" StrokeDashCap="Round" StrokeDashOffset="-2" StrokeDashArray="1 0" />
		<Path Data="F1 M 322.24,211.04 L 322.24,211.04"  Stroke="#ff000000" StrokeThickness="0.5" StrokeLineJoin="Round" StrokeStartLineCap="Round" StrokeEndLineCap="Round" StrokeDashCap="Round" StrokeDashOffset="-2" StrokeDashArray="1 0" />
		<Path Data="F1 M 322.88,211.04 L 322.88,211.04"  Stroke="#ff000000" StrokeThickness="0.5" StrokeLineJoin="Round" StrokeStartLineCap="Round" StrokeEndLineCap="Round" StrokeDashCap="Round" StrokeDashOffset="-2" StrokeDashArray="1 0" />
		<Path Data="F1 M 324.96,211.04 L 324.96,211.04"  Stroke="#ff000000" StrokeThickness="0.5" StrokeLineJoin="Round" StrokeStartLineCap="Round" StrokeEndLineCap="Round" StrokeDashCap="Round" StrokeDashOffset="-2" StrokeDashArray="1 0" />
		<Path Data="F1 M 327.04,211.04 L 327.04,211.04"  Stroke="#ff000000" StrokeThickness="0.5" StrokeLineJoin="Round" StrokeStartLineCap="Round" StrokeEndLineCap="Round" StrokeDashCap="Round" StrokeDashOffset="-2" StrokeDashArray="1 0" />
		<Path Data="F1 M 328.48,211.04 L 328.48,211.04"  Stroke="#ff000000" StrokeThickness="0.5" StrokeLineJoin="Round" StrokeStartLineCap="Round" StrokeEndLineCap="Round" StrokeDashCap="Round" StrokeDashOffset="-2" StrokeDashArray="1 0" />
		<Path Data="F1 M 329.12,211.04 L 329.12,211.04"  Stroke="#ff000000" StrokeThickness="0.5" StrokeLineJoin="Round" StrokeStartLineCap="Round" StrokeEndLineCap="Round" StrokeDashCap="Round" StrokeDashOffset="-2" StrokeDashArray="1 0" />
		<Path Data="F1 M 329.76,211.04 L 329.76,211.04"  Stroke="#ff000000" StrokeThickness="0.5" StrokeLineJoin="Round" StrokeStartLineCap="Round" StrokeEndLineCap="Round" StrokeDashCap="Round" StrokeDashOffset="-2" StrokeDashArray="1 0" />
		<Path Data="F1 M 331.84,211.04 L 331.84,211.04"  Stroke="#ff000000" StrokeThickness="0.5" StrokeLineJoin="Round" StrokeStartLineCap="Round" StrokeEndLineCap="Round" StrokeDashCap="Round" StrokeDashOffset="-2" StrokeDashArray="1 0" />
		<Path Data="F1 M 332.64,211.04 L 332.64,211.04"  Stroke="#ff000000" StrokeThickness="0.5" StrokeLineJoin="Round" StrokeStartLineCap="Round" StrokeEndLineCap="Round" StrokeDashCap="Round" StrokeDashOffset="-2" StrokeDashArray="1 0" />
		<Path Data="F1 M 333.92,211.04 L 333.92,211.04"  Stroke="#ff000000" StrokeThickness="0.5" StrokeLineJoin="Round" StrokeStartLineCap="Round" StrokeEndLineCap="Round" StrokeDashCap="Round" StrokeDashOffset="-2" StrokeDashArray="1 0" />
		<Path Data="F1 M 335.36,211.04 L 335.36,211.04"  Stroke="#ff000000" StrokeThickness="0.5" StrokeLineJoin="Round" StrokeStartLineCap="Round" StrokeEndLineCap="Round" StrokeDashCap="Round" StrokeDashOffset="-2" StrokeDashArray="1 0" />
		<Path Data="F1 M 336,211.04 L 336,211.04"  Stroke="#ff000000" StrokeThickness="0.5" StrokeLineJoin="Round" StrokeStartLineCap="Round" StrokeEndLineCap="Round" StrokeDashCap="Round" StrokeDashOffset="-2" StrokeDashArray="1 0" />
		<Path Data="F1 M 340.8,211.04 L 340.8,211.04"  Stroke="#ff000000" StrokeThickness="0.5" StrokeLineJoin="Round" StrokeStartLineCap="Round" StrokeEndLineCap="Round" StrokeDashCap="Round" StrokeDashOffset="-2" StrokeDashArray="1 0" />
		<Path Data="F1 M 341.6,211.04 L 341.6,211.04"  Stroke="#ff000000" StrokeThickness="0.5" StrokeLineJoin="Round" StrokeStartLineCap="Round" StrokeEndLineCap="Round" StrokeDashCap="Round" StrokeDashOffset="-2" StrokeDashArray="1 0" />
		<Path Data="F1 M 343.68,211.04 L 343.68,211.04"  Stroke="#ff000000" StrokeThickness="0.5" StrokeLineJoin="Round" StrokeStartLineCap="Round" StrokeEndLineCap="Round" StrokeDashCap="Round" StrokeDashOffset="-2" StrokeDashArray="1 0" />
		<Path Data="F1 M 345.76,211.04 L 345.76,211.04"  Stroke="#ff000000" StrokeThickness="0.5" StrokeLineJoin="Round" StrokeStartLineCap="Round" StrokeEndLineCap="Round" StrokeDashCap="Round" StrokeDashOffset="-2" StrokeDashArray="1 0" />
		<Path Data="F1 M 347.84,211.04 L 347.84,211.04"  Stroke="#ff000000" StrokeThickness="0.5" StrokeLineJoin="Round" StrokeStartLineCap="Round" StrokeEndLineCap="Round" StrokeDashCap="Round" StrokeDashOffset="-2" StrokeDashArray="1 0" />
		<Path Data="F1 M 348.48,211.04 L 348.48,211.04"  Stroke="#ff000000" StrokeThickness="0.5" StrokeLineJoin="Round" StrokeStartLineCap="Round" StrokeEndLineCap="Round" StrokeDashCap="Round" StrokeDashOffset="-2" StrokeDashArray="1 0" />
		<Path Data="F1 M 352.64,210.88 L 352.64,211.04"  Stroke="#ff000000" StrokeThickness="0.5" StrokeLineJoin="Round" StrokeStartLineCap="Round" StrokeEndLineCap="Round" StrokeDashCap="Round" StrokeDashOffset="-2" StrokeDashArray="1 0" />
		<Path Data="F1 M 353.28,211.04 L 353.28,211.04"  Stroke="#ff000000" StrokeThickness="0.5" StrokeLineJoin="Round" StrokeStartLineCap="Round" StrokeEndLineCap="Round" StrokeDashCap="Round" StrokeDashOffset="-2" StrokeDashArray="1 0" />
		<Path Data="F1 M 354.72,211.04 L 354.72,211.04"  Stroke="#ff000000" StrokeThickness="0.5" StrokeLineJoin="Round" StrokeStartLineCap="Round" StrokeEndLineCap="Round" StrokeDashCap="Round" StrokeDashOffset="-2" StrokeDashArray="1 0" />
		<Path Data="F1 M 355.36,211.04 L 355.36,211.04"  Stroke="#ff000000" StrokeThickness="0.5" StrokeLineJoin="Round" StrokeStartLineCap="Round" StrokeEndLineCap="Round" StrokeDashCap="Round" StrokeDashOffset="-2" StrokeDashArray="1 0" />
		<Path Data="F1 M 357.44,211.04 L 357.44,211.04"  Stroke="#ff000000" StrokeThickness="0.5" StrokeLineJoin="Round" StrokeStartLineCap="Round" StrokeEndLineCap="Round" StrokeDashCap="Round" StrokeDashOffset="-2" StrokeDashArray="1 0" />
		<Path Data="F1 M 358.24,211.04 L 358.24,211.04"  Stroke="#ff000000" StrokeThickness="0.5" StrokeLineJoin="Round" StrokeStartLineCap="Round" StrokeEndLineCap="Round" StrokeDashCap="Round" StrokeDashOffset="-2" StrokeDashArray="1 0" />
		<Path Data="F1 M 359.52,211.04 L 359.52,211.04"  Stroke="#ff000000" StrokeThickness="0.5" StrokeLineJoin="Round" StrokeStartLineCap="Round" StrokeEndLineCap="Round" StrokeDashCap="Round" StrokeDashOffset="-2" StrokeDashArray="1 0" />
		<Path Data="F1 M 360.32,211.04 L 360.32,211.04"  Stroke="#ff000000" StrokeThickness="0.5" StrokeLineJoin="Round" StrokeStartLineCap="Round" StrokeEndLineCap="Round" StrokeDashCap="Round" StrokeDashOffset="-2" StrokeDashArray="1 0" />
		<Path Data="F1 M 361.6,211.04 L 361.6,211.04"  Stroke="#ff000000" StrokeThickness="0.5" StrokeLineJoin="Round" StrokeStartLineCap="Round" StrokeEndLineCap="Round" StrokeDashCap="Round" StrokeDashOffset="-2" StrokeDashArray="1 0" />
		<Path Data="F1 M 364.32,211.04 L 364.32,211.04"  Stroke="#ff000000" StrokeThickness="0.5" StrokeLineJoin="Round" StrokeStartLineCap="Round" StrokeEndLineCap="Round" StrokeDashCap="Round" StrokeDashOffset="-2" StrokeDashArray="1 0" />
		<Path Data="F1 M 366.4,211.04 L 366.4,211.04"  Stroke="#ff000000" StrokeThickness="0.5" StrokeLineJoin="Round" StrokeStartLineCap="Round" StrokeEndLineCap="Round" StrokeDashCap="Round" StrokeDashOffset="-2" StrokeDashArray="1 0" />
		<Path Data="F1 M 371.36,211.04 L 371.36,211.04"  Stroke="#ff000000" StrokeThickness="0.5" StrokeLineJoin="Round" StrokeStartLineCap="Round" StrokeEndLineCap="Round" StrokeDashCap="Round" StrokeDashOffset="-2" StrokeDashArray="1 0" />
		<Path Data="F1 M 372,211.04 L 372,211.04"  Stroke="#ff000000" StrokeThickness="0.5" StrokeLineJoin="Round" StrokeStartLineCap="Round" StrokeEndLineCap="Round" StrokeDashCap="Round" StrokeDashOffset="-2" StrokeDashArray="1 0" />
		<Path Data="F1 M 374.08,211.04 L 374.08,211.04"  Stroke="#ff000000" StrokeThickness="0.5" StrokeLineJoin="Round" StrokeStartLineCap="Round" StrokeEndLineCap="Round" StrokeDashCap="Round" StrokeDashOffset="-2" StrokeDashArray="1 0" />
		<Path Data="F1 M 376.16,211.04 L 376.16,211.04"  Stroke="#ff000000" StrokeThickness="0.5" StrokeLineJoin="Round" StrokeStartLineCap="Round" StrokeEndLineCap="Round" StrokeDashCap="Round" StrokeDashOffset="-2" StrokeDashArray="1 0" />
		<Path Data="F1 M 378.24,211.04 L 378.24,211.04"  Stroke="#ff000000" StrokeThickness="0.5" StrokeLineJoin="Round" StrokeStartLineCap="Round" StrokeEndLineCap="Round" StrokeDashCap="Round" StrokeDashOffset="-2" StrokeDashArray="1 0" />
		<Path Data="F1 M 380.32,211.04 L 380.32,211.04"  Stroke="#ff000000" StrokeThickness="0.5" StrokeLineJoin="Round" StrokeStartLineCap="Round" StrokeEndLineCap="Round" StrokeDashCap="Round" StrokeDashOffset="-2" StrokeDashArray="1 0" />
		<Path Data="F1 M 383.68,211.04 L 383.68,211.04"  Stroke="#ff000000" StrokeThickness="0.5" StrokeLineJoin="Round" StrokeStartLineCap="Round" StrokeEndLineCap="Round" StrokeDashCap="Round" StrokeDashOffset="-2" StrokeDashArray="1 0" />
		<Path Data="F1 M 384.48,211.04 L 384.48,211.04"  Stroke="#ff000000" StrokeThickness="0.5" StrokeLineJoin="Round" StrokeStartLineCap="Round" StrokeEndLineCap="Round" StrokeDashCap="Round" StrokeDashOffset="-2" StrokeDashArray="1 0" />
		<Path Data="F1 M 390.72,211.04 L 390.72,211.04"  Stroke="#ff000000" StrokeThickness="0.5" StrokeLineJoin="Round" StrokeStartLineCap="Round" StrokeEndLineCap="Round" StrokeDashCap="Round" StrokeDashOffset="-2" StrokeDashArray="1 0" />
		<Path Data="F1 M 391.36,211.04 L 391.36,211.04"  Stroke="#ff000000" StrokeThickness="0.5" StrokeLineJoin="Round" StrokeStartLineCap="Round" StrokeEndLineCap="Round" StrokeDashCap="Round" StrokeDashOffset="-2" StrokeDashArray="1 0" />
		<Path Data="F1 M 392,211.04 L 392,211.04"  Stroke="#ff000000" StrokeThickness="0.5" StrokeLineJoin="Round" StrokeStartLineCap="Round" StrokeEndLineCap="Round" StrokeDashCap="Round" StrokeDashOffset="-2" StrokeDashArray="1 0" />
		<Path Data="F1 M 394.08,211.04 L 394.08,211.04"  Stroke="#ff000000" StrokeThickness="0.5" StrokeLineJoin="Round" StrokeStartLineCap="Round" StrokeEndLineCap="Round" StrokeDashCap="Round" StrokeDashOffset="-2" StrokeDashArray="1 0" />
		<Path Data="F1 M 396.96,210.88 L 396.96,211.04"  Stroke="#ff000000" StrokeThickness="0.5" StrokeLineJoin="Round" StrokeStartLineCap="Round" StrokeEndLineCap="Round" StrokeDashCap="Round" StrokeDashOffset="-2" StrokeDashArray="1 0" />
		<Path Data="F1 M 399.04,211.04 L 399.04,211.04"  Stroke="#ff000000" StrokeThickness="0.5" StrokeLineJoin="Round" StrokeStartLineCap="Round" StrokeEndLineCap="Round" StrokeDashCap="Round" StrokeDashOffset="-2" StrokeDashArray="1 0" />
		<Path Data="F1 M 401.12,211.04 L 401.12,211.04"  Stroke="#ff000000" StrokeThickness="0.5" StrokeLineJoin="Round" StrokeStartLineCap="Round" StrokeEndLineCap="Round" StrokeDashCap="Round" StrokeDashOffset="-2" StrokeDashArray="1 0" />
		<Path Data="F1 M 401.76,211.04 L 401.76,211.04"  Stroke="#ff000000" StrokeThickness="0.5" StrokeLineJoin="Round" StrokeStartLineCap="Round" StrokeEndLineCap="Round" StrokeDashCap="Round" StrokeDashOffset="-2" StrokeDashArray="1 0" />
		<Path Data="F1 M 403.84,211.04 L 403.84,211.04"  Stroke="#ff000000" StrokeThickness="0.5" StrokeLineJoin="Round" StrokeStartLineCap="Round" StrokeEndLineCap="Round" StrokeDashCap="Round" StrokeDashOffset="-2" StrokeDashArray="1 0" />
		<Path Data="F1 M 405.92,211.04 L 405.92,211.04"  Stroke="#ff000000" StrokeThickness="0.5" StrokeLineJoin="Round" StrokeStartLineCap="Round" StrokeEndLineCap="Round" StrokeDashCap="Round" StrokeDashOffset="-2" StrokeDashArray="1 0" />
		<Path Data="F1 M 406.56,211.04 L 406.56,211.04"  Stroke="#ff000000" StrokeThickness="0.5" StrokeLineJoin="Round" StrokeStartLineCap="Round" StrokeEndLineCap="Round" StrokeDashCap="Round" StrokeDashOffset="-2" StrokeDashArray="1 0" />
		<Path Data="F1 M 408,211.04 L 408,211.04"  Stroke="#ff000000" StrokeThickness="0.5" StrokeLineJoin="Round" StrokeStartLineCap="Round" StrokeEndLineCap="Round" StrokeDashCap="Round" StrokeDashOffset="-2" StrokeDashArray="1 0" />
		<Path Data="F1 M 408.64,211.04 L 408.64,211.04"  Stroke="#ff000000" StrokeThickness="0.5" StrokeLineJoin="Round" StrokeStartLineCap="Round" StrokeEndLineCap="Round" StrokeDashCap="Round" StrokeDashOffset="-2" StrokeDashArray="1 0" />
		<Path Data="F1 M 409.28,211.04 L 409.28,211.04"  Stroke="#ff000000" StrokeThickness="0.5" StrokeLineJoin="Round" StrokeStartLineCap="Round" StrokeEndLineCap="Round" StrokeDashCap="Round" StrokeDashOffset="-2" StrokeDashArray="1 0" />
		<Path Data="F1 M 410.08,211.04 L 410.08,211.04"  Stroke="#ff000000" StrokeThickness="0.5" StrokeLineJoin="Round" StrokeStartLineCap="Round" StrokeEndLineCap="Round" StrokeDashCap="Round" StrokeDashOffset="-2" StrokeDashArray="1 0" />
		<Path Data="F1 M 412.8,211.04 L 412.8,211.04"  Stroke="#ff000000" StrokeThickness="0.5" StrokeLineJoin="Round" StrokeStartLineCap="Round" StrokeEndLineCap="Round" StrokeDashCap="Round" StrokeDashOffset="-2" StrokeDashArray="1 0" />
		<Path Data="F1 M 414.24,211.04 L 414.24,211.04"  Stroke="#ff000000" StrokeThickness="0.5" StrokeLineJoin="Round" StrokeStartLineCap="Round" StrokeEndLineCap="Round" StrokeDashCap="Round" StrokeDashOffset="-2" StrokeDashArray="1 0" />
		<Path Data="F1 M 416.32,211.04 L 416.32,211.04"  Stroke="#ff000000" StrokeThickness="0.5" StrokeLineJoin="Round" StrokeStartLineCap="Round" StrokeEndLineCap="Round" StrokeDashCap="Round" StrokeDashOffset="-2" StrokeDashArray="1 0" />
		<Path Data="F1 M 417.6,210.88 L 417.6,211.04"  Stroke="#ff000000" StrokeThickness="0.5" StrokeLineJoin="Round" StrokeStartLineCap="Round" StrokeEndLineCap="Round" StrokeDashCap="Round" StrokeDashOffset="-2" StrokeDashArray="1 0" />
		<Path Data="F1 M 418.4,211.04 L 418.4,211.04"  Stroke="#ff000000" StrokeThickness="0.5" StrokeLineJoin="Round" StrokeStartLineCap="Round" StrokeEndLineCap="Round" StrokeDashCap="Round" StrokeDashOffset="-2" StrokeDashArray="1 0" />
		<Path Data="F1 M 421.76,211.04 L 421.76,211.04"  Stroke="#ff000000" StrokeThickness="0.5" StrokeLineJoin="Round" StrokeStartLineCap="Round" StrokeEndLineCap="Round" StrokeDashCap="Round" StrokeDashOffset="-2" StrokeDashArray="1 0" />
		<Path Data="F1 M 422.4,211.04 L 422.4,211.04"  Stroke="#ff000000" StrokeThickness="0.5" StrokeLineJoin="Round" StrokeStartLineCap="Round" StrokeEndLineCap="Round" StrokeDashCap="Round" StrokeDashOffset="-2" StrokeDashArray="1 0" />
		<Path Data="F1 M 423.84,211.04 L 423.84,211.04"  Stroke="#ff000000" StrokeThickness="0.5" StrokeLineJoin="Round" StrokeStartLineCap="Round" StrokeEndLineCap="Round" StrokeDashCap="Round" StrokeDashOffset="-2" StrokeDashArray="1 0" />
		<Path Data="F1 M 426.56,211.04 L 426.56,211.04"  Stroke="#ff000000" StrokeThickness="0.5" StrokeLineJoin="Round" StrokeStartLineCap="Round" StrokeEndLineCap="Round" StrokeDashCap="Round" StrokeDashOffset="-2" StrokeDashArray="1 0" />
		<Path Data="F1 M 428.64,211.04 L 428.64,211.04"  Stroke="#ff000000" StrokeThickness="0.5" StrokeLineJoin="Round" StrokeStartLineCap="Round" StrokeEndLineCap="Round" StrokeDashCap="Round" StrokeDashOffset="-2" StrokeDashArray="1 0" />
		<Path Data="F1 M 429.44,211.04 L 429.44,211.04"  Stroke="#ff000000" StrokeThickness="0.5" StrokeLineJoin="Round" StrokeStartLineCap="Round" StrokeEndLineCap="Round" StrokeDashCap="Round" StrokeDashOffset="-2" StrokeDashArray="1 0" />
		<Path Data="F1 M 431.52,211.04 L 431.52,211.04"  Stroke="#ff000000" StrokeThickness="0.5" StrokeLineJoin="Round" StrokeStartLineCap="Round" StrokeEndLineCap="Round" StrokeDashCap="Round" StrokeDashOffset="-2" StrokeDashArray="1 0" />
		<Path Data="F1 M 433.6,211.04 L 433.6,211.04"  Stroke="#ff000000" StrokeThickness="0.5" StrokeLineJoin="Round" StrokeStartLineCap="Round" StrokeEndLineCap="Round" StrokeDashCap="Round" StrokeDashOffset="-2" StrokeDashArray="1 0" />
		<Path Data="F1 M 434.24,210.88 L 434.24,211.04"  Stroke="#ff000000" StrokeThickness="0.5" StrokeLineJoin="Round" StrokeStartLineCap="Round" StrokeEndLineCap="Round" StrokeDashCap="Round" StrokeDashOffset="-2" StrokeDashArray="1 0" />
		<Path Data="F1 M 435.68,211.04 L 435.68,211.04"  Stroke="#ff000000" StrokeThickness="0.5" StrokeLineJoin="Round" StrokeStartLineCap="Round" StrokeEndLineCap="Round" StrokeDashCap="Round" StrokeDashOffset="-2" StrokeDashArray="1 0" />
		<Path Data="F1 M 440.48,211.04 L 440.48,211.04"  Stroke="#ff000000" StrokeThickness="0.5" StrokeLineJoin="Round" StrokeStartLineCap="Round" StrokeEndLineCap="Round" StrokeDashCap="Round" StrokeDashOffset="-2" StrokeDashArray="1 0" />
		<Path Data="F1 M 444.64,211.04 L 444.64,211.04"  Stroke="#ff000000" StrokeThickness="0.5" StrokeLineJoin="Round" StrokeStartLineCap="Round" StrokeEndLineCap="Round" StrokeDashCap="Round" StrokeDashOffset="-2" StrokeDashArray="1 0" />
		<Path Data="F1 M 445.28,211.04 L 445.28,211.04"  Stroke="#ff000000" StrokeThickness="0.5" StrokeLineJoin="Round" StrokeStartLineCap="Round" StrokeEndLineCap="Round" StrokeDashCap="Round" StrokeDashOffset="-2" StrokeDashArray="1 0" />
		<Path Data="F1 M 445.92,211.04 L 445.92,211.04"  Stroke="#ff000000" StrokeThickness="0.5" StrokeLineJoin="Round" StrokeStartLineCap="Round" StrokeEndLineCap="Round" StrokeDashCap="Round" StrokeDashOffset="-2" StrokeDashArray="1 0" />
		<Path Data="F1 M 447.36,211.04 L 447.36,211.04"  Stroke="#ff000000" StrokeThickness="0.5" StrokeLineJoin="Round" StrokeStartLineCap="Round" StrokeEndLineCap="Round" StrokeDashCap="Round" StrokeDashOffset="-2" StrokeDashArray="1 0" />
		<Path Data="F1 M 448,210.88 L 448,211.04"  Stroke="#ff000000" StrokeThickness="0.5" StrokeLineJoin="Round" StrokeStartLineCap="Round" StrokeEndLineCap="Round" StrokeDashCap="Round" StrokeDashOffset="-2" StrokeDashArray="1 0" />
		<Path Data="F1 M 452.16,211.04 L 452.16,211.04"  Stroke="#ff000000" StrokeThickness="0.5" StrokeLineJoin="Round" StrokeStartLineCap="Round" StrokeEndLineCap="Round" StrokeDashCap="Round" StrokeDashOffset="-2" StrokeDashArray="1 0" />
		<Path Data="F1 M 452.96,211.04 L 452.96,211.04"  Stroke="#ff000000" StrokeThickness="0.5" StrokeLineJoin="Round" StrokeStartLineCap="Round" StrokeEndLineCap="Round" StrokeDashCap="Round" StrokeDashOffset="-2" StrokeDashArray="1 0" />
		<Path Data="F1 M 454.24,211.04 L 454.24,211.04"  Stroke="#ff000000" StrokeThickness="0.5" StrokeLineJoin="Round" StrokeStartLineCap="Round" StrokeEndLineCap="Round" StrokeDashCap="Round" StrokeDashOffset="-2" StrokeDashArray="1 0" />
		<Path Data="F1 M 455.04,211.04 L 455.04,211.04"  Stroke="#ff000000" StrokeThickness="0.5" StrokeLineJoin="Round" StrokeStartLineCap="Round" StrokeEndLineCap="Round" StrokeDashCap="Round" StrokeDashOffset="-2" StrokeDashArray="1 0" />
		<Path Data="F1 M 455.68,211.04 L 455.68,211.04"  Stroke="#ff000000" StrokeThickness="0.5" StrokeLineJoin="Round" StrokeStartLineCap="Round" StrokeEndLineCap="Round" StrokeDashCap="Round" StrokeDashOffset="-2" StrokeDashArray="1 0" />
		<Path Data="F1 M 457.12,211.04 L 457.12,211.04"  Stroke="#ff000000" StrokeThickness="0.5" StrokeLineJoin="Round" StrokeStartLineCap="Round" StrokeEndLineCap="Round" StrokeDashCap="Round" StrokeDashOffset="-2" StrokeDashArray="1 0" />
		<Path Data="F1 M 459.2,211.04 L 459.2,211.04"  Stroke="#ff000000" StrokeThickness="0.5" StrokeLineJoin="Round" StrokeStartLineCap="Round" StrokeEndLineCap="Round" StrokeDashCap="Round" StrokeDashOffset="-2" StrokeDashArray="1 0" />
		<Path Data="F1 M 459.84,211.04 L 459.84,211.04"  Stroke="#ff000000" StrokeThickness="0.5" StrokeLineJoin="Round" StrokeStartLineCap="Round" StrokeEndLineCap="Round" StrokeDashCap="Round" StrokeDashOffset="-2" StrokeDashArray="1 0" />
		<Path Data="F1 M 461.28,211.04 L 461.28,211.04"  Stroke="#ff000000" StrokeThickness="0.5" StrokeLineJoin="Round" StrokeStartLineCap="Round" StrokeEndLineCap="Round" StrokeDashCap="Round" StrokeDashOffset="-2" StrokeDashArray="1 0" />
		<Path Data="F1 M 461.92,211.04 L 461.92,211.04"  Stroke="#ff000000" StrokeThickness="0.5" StrokeLineJoin="Round" StrokeStartLineCap="Round" StrokeEndLineCap="Round" StrokeDashCap="Round" StrokeDashOffset="-2" StrokeDashArray="1 0" />
		<Path Data="F1 M 463.2,211.04 L 463.2,211.04"  Stroke="#ff000000" StrokeThickness="0.5" StrokeLineJoin="Round" StrokeStartLineCap="Round" StrokeEndLineCap="Round" StrokeDashCap="Round" StrokeDashOffset="-2" StrokeDashArray="1 0" />
		<Path Data="F1 M 466.08,211.04 L 466.08,211.04"  Stroke="#ff000000" StrokeThickness="0.5" StrokeLineJoin="Round" StrokeStartLineCap="Round" StrokeEndLineCap="Round" StrokeDashCap="Round" StrokeDashOffset="-2" StrokeDashArray="1 0" />
		<Path Data="F1 M 468.16,211.04 L 468.16,211.04"  Stroke="#ff000000" StrokeThickness="0.5" StrokeLineJoin="Round" StrokeStartLineCap="Round" StrokeEndLineCap="Round" StrokeDashCap="Round" StrokeDashOffset="-2" StrokeDashArray="1 0" />
		<Path Data="F1 M 468.8,211.04 L 468.8,211.04"  Stroke="#ff000000" StrokeThickness="0.5" StrokeLineJoin="Round" StrokeStartLineCap="Round" StrokeEndLineCap="Round" StrokeDashCap="Round" StrokeDashOffset="-2" StrokeDashArray="1 0" />
		<Path Data="F1 M 470.24,211.04 L 470.24,211.04"  Stroke="#ff000000" StrokeThickness="0.5" StrokeLineJoin="Round" StrokeStartLineCap="Round" StrokeEndLineCap="Round" StrokeDashCap="Round" StrokeDashOffset="-2" StrokeDashArray="1 0" />
		<Path Data="F1 M 472.96,210.88 L 472.96,211.04"  Stroke="#ff000000" StrokeThickness="0.5" StrokeLineJoin="Round" StrokeStartLineCap="Round" StrokeEndLineCap="Round" StrokeDashCap="Round" StrokeDashOffset="-2" StrokeDashArray="1 0" />
		<Path Data="F1 M 475.68,211.04 L 475.68,211.04"  Stroke="#ff000000" StrokeThickness="0.5" StrokeLineJoin="Round" StrokeStartLineCap="Round" StrokeEndLineCap="Round" StrokeDashCap="Round" StrokeDashOffset="-2" StrokeDashArray="1 0" />
		<Path Data="F1 M 477.12,211.04 L 477.12,211.04"  Stroke="#ff000000" StrokeThickness="0.5" StrokeLineJoin="Round" StrokeStartLineCap="Round" StrokeEndLineCap="Round" StrokeDashCap="Round" StrokeDashOffset="-2" StrokeDashArray="1 0" />
		<Path Data="F1 M 477.76,211.04 L 477.76,211.04"  Stroke="#ff000000" StrokeThickness="0.5" StrokeLineJoin="Round" StrokeStartLineCap="Round" StrokeEndLineCap="Round" StrokeDashCap="Round" StrokeDashOffset="-2" StrokeDashArray="1 0" />
		<Path Data="F1 M 478.56,211.04 L 478.56,211.04"  Stroke="#ff000000" StrokeThickness="0.5" StrokeLineJoin="Round" StrokeStartLineCap="Round" StrokeEndLineCap="Round" StrokeDashCap="Round" StrokeDashOffset="-2" StrokeDashArray="1 0" />
		<Path Data="F1 M 480.64,210.88 L 480.64,211.04"  Stroke="#ff000000" StrokeThickness="0.5" StrokeLineJoin="Round" StrokeStartLineCap="Round" StrokeEndLineCap="Round" StrokeDashCap="Round" StrokeDashOffset="-2" StrokeDashArray="1 0" />
		<Path Data="F1 M 484.64,211.04 L 484.64,211.04"  Stroke="#ff000000" StrokeThickness="0.5" StrokeLineJoin="Round" StrokeStartLineCap="Round" StrokeEndLineCap="Round" StrokeDashCap="Round" StrokeDashOffset="-2" StrokeDashArray="1 0" />
		<Path Data="F1 M 486.72,211.04 L 486.72,211.04"  Stroke="#ff000000" StrokeThickness="0.5" StrokeLineJoin="Round" StrokeStartLineCap="Round" StrokeEndLineCap="Round" StrokeDashCap="Round" StrokeDashOffset="-2" StrokeDashArray="1 0" />
		<Path Data="F1 M 489.6,211.04 L 489.6,211.04"  Stroke="#ff000000" StrokeThickness="0.5" StrokeLineJoin="Round" StrokeStartLineCap="Round" StrokeEndLineCap="Round" StrokeDashCap="Round" StrokeDashOffset="-2" StrokeDashArray="1 0" />
		<Path Data="F1 M 490.88,211.04 L 490.88,211.04"  Stroke="#ff000000" StrokeThickness="0.5" StrokeLineJoin="Round" StrokeStartLineCap="Round" StrokeEndLineCap="Round" StrokeDashCap="Round" StrokeDashOffset="-2" StrokeDashArray="1 0" />
		<Path Data="F1 M 491.68,210.88 L 491.68,211.04"  Stroke="#ff000000" StrokeThickness="0.5" StrokeLineJoin="Round" StrokeStartLineCap="Round" StrokeEndLineCap="Round" StrokeDashCap="Round" StrokeDashOffset="-2" StrokeDashArray="1 0" />
		<Path Data="F1 M 493.76,210.88 L 493.76,211.04"  Stroke="#ff000000" StrokeThickness="0.5" StrokeLineJoin="Round" StrokeStartLineCap="Round" StrokeEndLineCap="Round" StrokeDashCap="Round" StrokeDashOffset="-2" StrokeDashArray="1 0" />
		<Path Data="F1 M 494.4,211.04 L 494.4,211.04"  Stroke="#ff000000" StrokeThickness="0.5" StrokeLineJoin="Round" StrokeStartLineCap="Round" StrokeEndLineCap="Round" StrokeDashCap="Round" StrokeDashOffset="-2" StrokeDashArray="1 0" />
		<Path Data="F1 M 495.84,211.04 L 495.84,211.04"  Stroke="#ff000000" StrokeThickness="0.5" StrokeLineJoin="Round" StrokeStartLineCap="Round" StrokeEndLineCap="Round" StrokeDashCap="Round" StrokeDashOffset="-2" StrokeDashArray="1 0" />
		<Path Data="F1 M 496.48,211.04 L 496.48,211.04"  Stroke="#ff000000" StrokeThickness="0.5" StrokeLineJoin="Round" StrokeStartLineCap="Round" StrokeEndLineCap="Round" StrokeDashCap="Round" StrokeDashOffset="-2" StrokeDashArray="1 0" />
		<Path Data="F1 M 497.92,211.04 L 497.92,211.04"  Stroke="#ff000000" StrokeThickness="0.5" StrokeLineJoin="Round" StrokeStartLineCap="Round" StrokeEndLineCap="Round" StrokeDashCap="Round" StrokeDashOffset="-2" StrokeDashArray="1 0" />
		<Path Data="F1 M 498.56,211.04 L 498.56,211.04"  Stroke="#ff000000" StrokeThickness="0.5" StrokeLineJoin="Round" StrokeStartLineCap="Round" StrokeEndLineCap="Round" StrokeDashCap="Round" StrokeDashOffset="-2" StrokeDashArray="1 0" />
		<Path Data="F1 M 500.64,211.04 L 500.64,211.04"  Stroke="#ff000000" StrokeThickness="0.5" StrokeLineJoin="Round" StrokeStartLineCap="Round" StrokeEndLineCap="Round" StrokeDashCap="Round" StrokeDashOffset="-2" StrokeDashArray="1 0" />
		<Path Data="F1 M 502.72,211.04 L 502.72,211.04"  Stroke="#ff000000" StrokeThickness="0.5" StrokeLineJoin="Round" StrokeStartLineCap="Round" StrokeEndLineCap="Round" StrokeDashCap="Round" StrokeDashOffset="-2" StrokeDashArray="1 0" />
		<Path Data="F1 M 503.36,211.04 L 503.36,211.04"  Stroke="#ff000000" StrokeThickness="0.5" StrokeLineJoin="Round" StrokeStartLineCap="Round" StrokeEndLineCap="Round" StrokeDashCap="Round" StrokeDashOffset="-2" StrokeDashArray="1 0" />
		<Path Data="F1 M 504,211.04 L 504,211.04"  Stroke="#ff000000" StrokeThickness="0.5" StrokeLineJoin="Round" StrokeStartLineCap="Round" StrokeEndLineCap="Round" StrokeDashCap="Round" StrokeDashOffset="-2" StrokeDashArray="1 0" />
		<Path Data="F1 M 506.08,211.04 L 506.08,211.04"  Stroke="#ff000000" StrokeThickness="0.5" StrokeLineJoin="Round" StrokeStartLineCap="Round" StrokeEndLineCap="Round" StrokeDashCap="Round" StrokeDashOffset="-2" StrokeDashArray="1 0" />
		<Path Data="F1 M 508.16,211.04 L 508.16,211.04"  Stroke="#ff000000" StrokeThickness="0.5" StrokeLineJoin="Round" StrokeStartLineCap="Round" StrokeEndLineCap="Round" StrokeDashCap="Round" StrokeDashOffset="-2" StrokeDashArray="1 0" />
		<Path Data="F1 M 509.6,211.04 L 509.6,211.04"  Stroke="#ff000000" StrokeThickness="0.5" StrokeLineJoin="Round" StrokeStartLineCap="Round" StrokeEndLineCap="Round" StrokeDashCap="Round" StrokeDashOffset="-2" StrokeDashArray="1 0" />
		<Path Data="F1 M 510.24,211.04 L 510.24,211.04"  Stroke="#ff000000" StrokeThickness="0.5" StrokeLineJoin="Round" StrokeStartLineCap="Round" StrokeEndLineCap="Round" StrokeDashCap="Round" StrokeDashOffset="-2" StrokeDashArray="1 0" />
		<Path Data="F1 M 511.68,211.04 L 511.68,211.04"  Stroke="#ff000000" StrokeThickness="0.5" StrokeLineJoin="Round" StrokeStartLineCap="Round" StrokeEndLineCap="Round" StrokeDashCap="Round" StrokeDashOffset="-2" StrokeDashArray="1 0" />
		<Path Data="F1 M 514.4,211.04 L 514.4,211.04"  Stroke="#ff000000" StrokeThickness="0.5" StrokeLineJoin="Round" StrokeStartLineCap="Round" StrokeEndLineCap="Round" StrokeDashCap="Round" StrokeDashOffset="-2" StrokeDashArray="1 0" />
		<Path Data="F1 M 515.2,211.04 L 515.2,211.04"  Stroke="#ff000000" StrokeThickness="0.5" StrokeLineJoin="Round" StrokeStartLineCap="Round" StrokeEndLineCap="Round" StrokeDashCap="Round" StrokeDashOffset="-2" StrokeDashArray="1 0" />
		<Path Data="F1 M 516.48,211.04 L 516.48,211.04"  Stroke="#ff000000" StrokeThickness="0.5" StrokeLineJoin="Round" StrokeStartLineCap="Round" StrokeEndLineCap="Round" StrokeDashCap="Round" StrokeDashOffset="-2" StrokeDashArray="1 0" />
		<Path Data="F1 M 517.28,210.88 L 517.28,211.04"  Stroke="#ff000000" StrokeThickness="0.5" StrokeLineJoin="Round" StrokeStartLineCap="Round" StrokeEndLineCap="Round" StrokeDashCap="Round" StrokeDashOffset="-2" StrokeDashArray="1 0" />
		<Path Data="F1 M 519.36,211.04 L 519.36,211.04"  Stroke="#ff000000" StrokeThickness="0.5" StrokeLineJoin="Round" StrokeStartLineCap="Round" StrokeEndLineCap="Round" StrokeDashCap="Round" StrokeDashOffset="-2" StrokeDashArray="1 0" />
		<Path Data="F1 M 520.64,211.04 L 520.64,211.04"  Stroke="#ff000000" StrokeThickness="0.5" StrokeLineJoin="Round" StrokeStartLineCap="Round" StrokeEndLineCap="Round" StrokeDashCap="Round" StrokeDashOffset="-2" StrokeDashArray="1 0" />
		<Path Data="F1 M 521.44,211.04 L 521.44,211.04"  Stroke="#ff000000" StrokeThickness="0.5" StrokeLineJoin="Round" StrokeStartLineCap="Round" StrokeEndLineCap="Round" StrokeDashCap="Round" StrokeDashOffset="-2" StrokeDashArray="1 0" />
		<Path Data="F1 M 522.08,211.04 L 522.08,211.04"  Stroke="#ff000000" StrokeThickness="0.5" StrokeLineJoin="Round" StrokeStartLineCap="Round" StrokeEndLineCap="Round" StrokeDashCap="Round" StrokeDashOffset="-2" StrokeDashArray="1 0" />
		<Path Data="F1 M 523.36,211.04 L 523.36,211.04"  Stroke="#ff000000" StrokeThickness="0.5" StrokeLineJoin="Round" StrokeStartLineCap="Round" StrokeEndLineCap="Round" StrokeDashCap="Round" StrokeDashOffset="-2" StrokeDashArray="1 0" />
		<Path Data="F1 M 524.16,211.04 L 524.16,211.04"  Stroke="#ff000000" StrokeThickness="0.5" StrokeLineJoin="Round" StrokeStartLineCap="Round" StrokeEndLineCap="Round" StrokeDashCap="Round" StrokeDashOffset="-2" StrokeDashArray="1 0" />
		<Path Data="F1 M 524.8,211.04 L 524.8,211.04"  Stroke="#ff000000" StrokeThickness="0.5" StrokeLineJoin="Round" StrokeStartLineCap="Round" StrokeEndLineCap="Round" StrokeDashCap="Round" StrokeDashOffset="-2" StrokeDashArray="1 0" />
		<Path Data="F1 M 526.24,211.04 L 526.24,211.04"  Stroke="#ff000000" StrokeThickness="0.5" StrokeLineJoin="Round" StrokeStartLineCap="Round" StrokeEndLineCap="Round" StrokeDashCap="Round" StrokeDashOffset="-2" StrokeDashArray="1 0" />
		<Path Data="F1 M 528.32,211.04 L 528.32,211.04"  Stroke="#ff000000" StrokeThickness="0.5" StrokeLineJoin="Round" StrokeStartLineCap="Round" StrokeEndLineCap="Round" StrokeDashCap="Round" StrokeDashOffset="-2" StrokeDashArray="1 0" />
		<Path Data="F1 M 528.96,211.04 L 528.96,211.04"  Stroke="#ff000000" StrokeThickness="0.5" StrokeLineJoin="Round" StrokeStartLineCap="Round" StrokeEndLineCap="Round" StrokeDashCap="Round" StrokeDashOffset="-2" StrokeDashArray="1 0" />
		<Path Data="F1 M 530.4,211.04 L 530.4,211.04"  Stroke="#ff000000" StrokeThickness="0.5" StrokeLineJoin="Round" StrokeStartLineCap="Round" StrokeEndLineCap="Round" StrokeDashCap="Round" StrokeDashOffset="-2" StrokeDashArray="1 0" />
		<Path Data="F1 M 531.68,211.04 L 531.68,211.04"  Stroke="#ff000000" StrokeThickness="0.5" StrokeLineJoin="Round" StrokeStartLineCap="Round" StrokeEndLineCap="Round" StrokeDashCap="Round" StrokeDashOffset="-2" StrokeDashArray="1 0" />
		<Path Data="F1 M 535.2,211.04 L 535.2,211.04"  Stroke="#ff000000" StrokeThickness="0.5" StrokeLineJoin="Round" StrokeStartLineCap="Round" StrokeEndLineCap="Round" StrokeDashCap="Round" StrokeDashOffset="-2" StrokeDashArray="1 0" />
		<Path Data="F1 M 537.28,211.04 L 537.28,211.04"  Stroke="#ff000000" StrokeThickness="0.5" StrokeLineJoin="Round" StrokeStartLineCap="Round" StrokeEndLineCap="Round" StrokeDashCap="Round" StrokeDashOffset="-2" StrokeDashArray="1 0" />
		<Path Data="F1 M 537.92,211.04 L 537.92,211.04"  Stroke="#ff000000" StrokeThickness="0.5" StrokeLineJoin="Round" StrokeStartLineCap="Round" StrokeEndLineCap="Round" StrokeDashCap="Round" StrokeDashOffset="-2" StrokeDashArray="1 0" />
		<Path Data="F1 M 540,211.04 L 540,211.04"  Stroke="#ff000000" StrokeThickness="0.5" StrokeLineJoin="Round" StrokeStartLineCap="Round" StrokeEndLineCap="Round" StrokeDashCap="Round" StrokeDashOffset="-2" StrokeDashArray="1 0" />
		<Path Data="F1 M 540.8,211.04 L 540.8,211.04"  Stroke="#ff000000" StrokeThickness="0.5" StrokeLineJoin="Round" StrokeStartLineCap="Round" StrokeEndLineCap="Round" StrokeDashCap="Round" StrokeDashOffset="-2" StrokeDashArray="1 0" />
		<Path Data="F1 M 542.08,211.04 L 542.08,211.04"  Stroke="#ff000000" StrokeThickness="0.5" StrokeLineJoin="Round" StrokeStartLineCap="Round" StrokeEndLineCap="Round" StrokeDashCap="Round" StrokeDashOffset="-2" StrokeDashArray="1 0" />
		<Path Data="F1 M 544.16,211.04 L 544.16,211.04"  Stroke="#ff000000" StrokeThickness="0.5" StrokeLineJoin="Round" StrokeStartLineCap="Round" StrokeEndLineCap="Round" StrokeDashCap="Round" StrokeDashOffset="-2" StrokeDashArray="1 0" />
		<Path Data="F1 M 544.8,211.04 L 544.8,211.04"  Stroke="#ff000000" StrokeThickness="0.5" StrokeLineJoin="Round" StrokeStartLineCap="Round" StrokeEndLineCap="Round" StrokeDashCap="Round" StrokeDashOffset="-2" StrokeDashArray="1 0" />
		<Path Data="F1 M 546.88,211.04 L 546.88,211.04"  Stroke="#ff000000" StrokeThickness="0.5" StrokeLineJoin="Round" StrokeStartLineCap="Round" StrokeEndLineCap="Round" StrokeDashCap="Round" StrokeDashOffset="-2" StrokeDashArray="1 0" />
		<Path Data="F1 M 547.68,211.04 L 547.68,211.04"  Stroke="#ff000000" StrokeThickness="0.5" StrokeLineJoin="Round" StrokeStartLineCap="Round" StrokeEndLineCap="Round" StrokeDashCap="Round" StrokeDashOffset="-2" StrokeDashArray="1 0" />
		<Path Data="F1 M 548.96,211.04 L 548.96,211.04"  Stroke="#ff000000" StrokeThickness="0.5" StrokeLineJoin="Round" StrokeStartLineCap="Round" StrokeEndLineCap="Round" StrokeDashCap="Round" StrokeDashOffset="-2" StrokeDashArray="1 0" />
		<Path Data="F1 M 551.04,211.04 L 551.04,211.04"  Stroke="#ff000000" StrokeThickness="0.5" StrokeLineJoin="Round" StrokeStartLineCap="Round" StrokeEndLineCap="Round" StrokeDashCap="Round" StrokeDashOffset="-2" StrokeDashArray="1 0" />
		<Path Data="F1 M 553.12,211.04 L 553.12,211.04"  Stroke="#ff000000" StrokeThickness="0.5" StrokeLineJoin="Round" StrokeStartLineCap="Round" StrokeEndLineCap="Round" StrokeDashCap="Round" StrokeDashOffset="-2" StrokeDashArray="1 0" />
		<Path Data="F1 M 553.92,211.04 L 553.92,211.04"  Stroke="#ff000000" StrokeThickness="0.5" StrokeLineJoin="Round" StrokeStartLineCap="Round" StrokeEndLineCap="Round" StrokeDashCap="Round" StrokeDashOffset="-2" StrokeDashArray="1 0" />
		<Path Data="F1 M 555.2,211.04 L 555.2,211.04"  Stroke="#ff000000" StrokeThickness="0.5" StrokeLineJoin="Round" StrokeStartLineCap="Round" StrokeEndLineCap="Round" StrokeDashCap="Round" StrokeDashOffset="-2" StrokeDashArray="1 0" />
		<Path Data="F1 M 556.64,211.04 L 556.64,211.04"  Stroke="#ff000000" StrokeThickness="0.5" StrokeLineJoin="Round" StrokeStartLineCap="Round" StrokeEndLineCap="Round" StrokeDashCap="Round" StrokeDashOffset="-2" StrokeDashArray="1 0" />
		<Path Data="F1 M 558.72,211.04 L 558.72,211.04"  Stroke="#ff000000" StrokeThickness="0.5" StrokeLineJoin="Round" StrokeStartLineCap="Round" StrokeEndLineCap="Round" StrokeDashCap="Round" StrokeDashOffset="-2" StrokeDashArray="1 0" />
		<Path Data="F1 M 559.36,211.04 L 559.36,211.04"  Stroke="#ff000000" StrokeThickness="0.5" StrokeLineJoin="Round" StrokeStartLineCap="Round" StrokeEndLineCap="Round" StrokeDashCap="Round" StrokeDashOffset="-2" StrokeDashArray="1 0" />
		<Path Data="F1 M 560.8,211.04 L 560.8,211.04"  Stroke="#ff000000" StrokeThickness="0.5" StrokeLineJoin="Round" StrokeStartLineCap="Round" StrokeEndLineCap="Round" StrokeDashCap="Round" StrokeDashOffset="-2" StrokeDashArray="1 0" />
		<Path Data="F1 M 561.44,211.04 L 561.44,211.04"  Stroke="#ff000000" StrokeThickness="0.5" StrokeLineJoin="Round" StrokeStartLineCap="Round" StrokeEndLineCap="Round" StrokeDashCap="Round" StrokeDashOffset="-2" StrokeDashArray="1 0" />
		<Path Data="F1 M 562.88,211.04 L 562.88,211.04"  Stroke="#ff000000" StrokeThickness="0.5" StrokeLineJoin="Round" StrokeStartLineCap="Round" StrokeEndLineCap="Round" StrokeDashCap="Round" StrokeDashOffset="-2" StrokeDashArray="1 0" />
		<Path Data="F1 M 564.96,211.04 L 564.96,211.04"  Stroke="#ff000000" StrokeThickness="0.5" StrokeLineJoin="Round" StrokeStartLineCap="Round" StrokeEndLineCap="Round" StrokeDashCap="Round" StrokeDashOffset="-2" StrokeDashArray="1 0" />
		<Path Data="F1 M 565.6,211.04 L 565.6,211.04"  Stroke="#ff000000" StrokeThickness="0.5" StrokeLineJoin="Round" StrokeStartLineCap="Round" StrokeEndLineCap="Round" StrokeDashCap="Round" StrokeDashOffset="-2" StrokeDashArray="1 0" />
		<Path Data="F1 M 567.68,211.04 L 567.68,211.04"  Stroke="#ff000000" StrokeThickness="0.5" StrokeLineJoin="Round" StrokeStartLineCap="Round" StrokeEndLineCap="Round" StrokeDashCap="Round" StrokeDashOffset="-2" StrokeDashArray="1 0" />
		<Path Data="F1 M 569.76,211.04 L 569.76,211.04"  Stroke="#ff000000" StrokeThickness="0.5" StrokeLineJoin="Round" StrokeStartLineCap="Round" StrokeEndLineCap="Round" StrokeDashCap="Round" StrokeDashOffset="-2" StrokeDashArray="1 0" />
		<Path Data="F1 M 571.2,211.04 L 571.2,211.04"  Stroke="#ff000000" StrokeThickness="0.5" StrokeLineJoin="Round" StrokeStartLineCap="Round" StrokeEndLineCap="Round" StrokeDashCap="Round" StrokeDashOffset="-2" StrokeDashArray="1 0" />
		<Path Data="F1 M 571.84,211.04 L 571.84,211.04"  Stroke="#ff000000" StrokeThickness="0.5" StrokeLineJoin="Round" StrokeStartLineCap="Round" StrokeEndLineCap="Round" StrokeDashCap="Round" StrokeDashOffset="-2" StrokeDashArray="1 0" />
		<Path Data="F1 M 572.48,210.88 L 572.48,211.04"  Stroke="#ff000000" StrokeThickness="0.5" StrokeLineJoin="Round" StrokeStartLineCap="Round" StrokeEndLineCap="Round" StrokeDashCap="Round" StrokeDashOffset="-2" StrokeDashArray="1 0" />
		<Path Data="F1 M 574.56,211.04 L 574.56,211.04"  Stroke="#ff000000" StrokeThickness="0.5" StrokeLineJoin="Round" StrokeStartLineCap="Round" StrokeEndLineCap="Round" StrokeDashCap="Round" StrokeDashOffset="-2" StrokeDashArray="1 0" />
		<Path Data="F1 M 576.64,211.04 L 576.64,211.04"  Stroke="#ff000000" StrokeThickness="0.5" StrokeLineJoin="Round" StrokeStartLineCap="Round" StrokeEndLineCap="Round" StrokeDashCap="Round" StrokeDashOffset="-2" StrokeDashArray="1 0" />
		<Path Data="F1 M 577.44,211.04 L 577.44,211.04"  Stroke="#ff000000" StrokeThickness="0.5" StrokeLineJoin="Round" StrokeStartLineCap="Round" StrokeEndLineCap="Round" StrokeDashCap="Round" StrokeDashOffset="-2" StrokeDashArray="1 0" />
		<Path Data="F1 M 578.72,211.04 L 578.72,211.04"  Stroke="#ff000000" StrokeThickness="0.5" StrokeLineJoin="Round" StrokeStartLineCap="Round" StrokeEndLineCap="Round" StrokeDashCap="Round" StrokeDashOffset="-2" StrokeDashArray="1 0" />
		<Path Data="F1 M 579.52,211.04 L 579.52,211.04"  Stroke="#ff000000" StrokeThickness="0.5" StrokeLineJoin="Round" StrokeStartLineCap="Round" StrokeEndLineCap="Round" StrokeDashCap="Round" StrokeDashOffset="-2" StrokeDashArray="1 0" />
		<Path Data="F1 M 581.6,211.04 L 581.6,211.04"  Stroke="#ff000000" StrokeThickness="0.5" StrokeLineJoin="Round" StrokeStartLineCap="Round" StrokeEndLineCap="Round" StrokeDashCap="Round" StrokeDashOffset="-2" StrokeDashArray="1 0" />
		<Path Data="F1 M 583.68,211.04 L 583.68,211.04"  Stroke="#ff000000" StrokeThickness="0.5" StrokeLineJoin="Round" StrokeStartLineCap="Round" StrokeEndLineCap="Round" StrokeDashCap="Round" StrokeDashOffset="-2" StrokeDashArray="1 0" />
		<Path Data="F1 M 585.6,211.04 L 585.6,211.04"  Stroke="#ff000000" StrokeThickness="0.5" StrokeLineJoin="Round" StrokeStartLineCap="Round" StrokeEndLineCap="Round" StrokeDashCap="Round" StrokeDashOffset="-2" StrokeDashArray="1 0" />
		<Path Data="F1 M 586.4,211.04 L 586.4,211.04"  Stroke="#ff000000" StrokeThickness="0.5" StrokeLineJoin="Round" StrokeStartLineCap="Round" StrokeEndLineCap="Round" StrokeDashCap="Round" StrokeDashOffset="-2" StrokeDashArray="1 0" />
		<Path Data="F1 M 587.68,211.04 L 587.68,211.04"  Stroke="#ff000000" StrokeThickness="0.5" StrokeLineJoin="Round" StrokeStartLineCap="Round" StrokeEndLineCap="Round" StrokeDashCap="Round" StrokeDashOffset="-2" StrokeDashArray="1 0" />
		<Path Data="F1 M 588.48,211.04 L 588.48,211.04"  Stroke="#ff000000" StrokeThickness="0.5" StrokeLineJoin="Round" StrokeStartLineCap="Round" StrokeEndLineCap="Round" StrokeDashCap="Round" StrokeDashOffset="-2" StrokeDashArray="1 0" />
		<Path Data="F1 M 589.12,211.04 L 589.12,211.04"  Stroke="#ff000000" StrokeThickness="0.5" StrokeLineJoin="Round" StrokeStartLineCap="Round" StrokeEndLineCap="Round" StrokeDashCap="Round" StrokeDashOffset="-2" StrokeDashArray="1 0" />
		<Path Data="F1 M 589.76,211.04 L 589.76,211.04"  Stroke="#ff000000" StrokeThickness="0.5" StrokeLineJoin="Round" StrokeStartLineCap="Round" StrokeEndLineCap="Round" StrokeDashCap="Round" StrokeDashOffset="-2" StrokeDashArray="1 0" />
		<Path Data="F1 M 590.56,211.04 L 590.56,211.04"  Stroke="#ff000000" StrokeThickness="0.5" StrokeLineJoin="Round" StrokeStartLineCap="Round" StrokeEndLineCap="Round" StrokeDashCap="Round" StrokeDashOffset="-2" StrokeDashArray="1 0" />
		<Path Data="F1 M 591.2,210.88 L 591.2,211.04"  Stroke="#ff000000" StrokeThickness="0.5" StrokeLineJoin="Round" StrokeStartLineCap="Round" StrokeEndLineCap="Round" StrokeDashCap="Round" StrokeDashOffset="-2" StrokeDashArray="1 0" />
		<Path Data="F1 M 591.84,211.04 L 591.84,211.04"  Stroke="#ff000000" StrokeThickness="0.5" StrokeLineJoin="Round" StrokeStartLineCap="Round" StrokeEndLineCap="Round" StrokeDashCap="Round" StrokeDashOffset="-2" StrokeDashArray="1 0" />
		<Path Data="F1 M 596,211.04 L 596,211.04"  Stroke="#ff000000" StrokeThickness="0.5" StrokeLineJoin="Round" StrokeStartLineCap="Round" StrokeEndLineCap="Round" StrokeDashCap="Round" StrokeDashOffset="-2" StrokeDashArray="1 0" />
		<Path Data="F1 M 597.44,211.04 L 597.44,211.04"  Stroke="#ff000000" StrokeThickness="0.5" StrokeLineJoin="Round" StrokeStartLineCap="Round" StrokeEndLineCap="Round" StrokeDashCap="Round" StrokeDashOffset="-2" StrokeDashArray="1 0" />
		<Path Data="F1 M 598.08,211.04 L 598.08,211.04"  Stroke="#ff000000" StrokeThickness="0.5" StrokeLineJoin="Round" StrokeStartLineCap="Round" StrokeEndLineCap="Round" StrokeDashCap="Round" StrokeDashOffset="-2" StrokeDashArray="1 0" />
		<Path Data="F1 M 600.16,211.04 L 600.16,211.04"  Stroke="#ff000000" StrokeThickness="0.5" StrokeLineJoin="Round" StrokeStartLineCap="Round" StrokeEndLineCap="Round" StrokeDashCap="Round" StrokeDashOffset="-2" StrokeDashArray="1 0" />
		<Path Data="F1 M 600.96,211.04 L 600.96,211.04"  Stroke="#ff000000" StrokeThickness="0.5" StrokeLineJoin="Round" StrokeStartLineCap="Round" StrokeEndLineCap="Round" StrokeDashCap="Round" StrokeDashOffset="-2" StrokeDashArray="1 0" />
		<Path Data="F1 M 602.24,211.04 L 602.24,211.04"  Stroke="#ff000000" StrokeThickness="0.5" StrokeLineJoin="Round" StrokeStartLineCap="Round" StrokeEndLineCap="Round" StrokeDashCap="Round" StrokeDashOffset="-2" StrokeDashArray="1 0" />
		<Path Data="F1 M 603.04,211.04 L 603.04,211.04"  Stroke="#ff000000" StrokeThickness="0.5" StrokeLineJoin="Round" StrokeStartLineCap="Round" StrokeEndLineCap="Round" StrokeDashCap="Round" StrokeDashOffset="-2" StrokeDashArray="1 0" />
		<Path Data="F1 M 603.68,211.04 L 603.68,211.04"  Stroke="#ff000000" StrokeThickness="0.5" StrokeLineJoin="Round" StrokeStartLineCap="Round" StrokeEndLineCap="Round" StrokeDashCap="Round" StrokeDashOffset="-2" StrokeDashArray="1 0" />
		<Path Data="F1 M 604.32,211.04 L 604.32,211.04"  Stroke="#ff000000" StrokeThickness="0.5" StrokeLineJoin="Round" StrokeStartLineCap="Round" StrokeEndLineCap="Round" StrokeDashCap="Round" StrokeDashOffset="-2" StrokeDashArray="1 0" />
		<Path Data="F1 M 604.96,211.04 L 604.96,211.04"  Stroke="#ff000000" StrokeThickness="0.5" StrokeLineJoin="Round" StrokeStartLineCap="Round" StrokeEndLineCap="Round" StrokeDashCap="Round" StrokeDashOffset="-2" StrokeDashArray="1 0" />
		<Path Data="F1 M 607.04,211.04 L 607.04,211.04"  Stroke="#ff000000" StrokeThickness="0.5" StrokeLineJoin="Round" StrokeStartLineCap="Round" StrokeEndLineCap="Round" StrokeDashCap="Round" StrokeDashOffset="-2" StrokeDashArray="1 0" />
		<Path Data="F1 M 607.84,211.04 L 607.84,211.04"  Stroke="#ff000000" StrokeThickness="0.5" StrokeLineJoin="Round" StrokeStartLineCap="Round" StrokeEndLineCap="Round" StrokeDashCap="Round" StrokeDashOffset="-2" StrokeDashArray="1 0" />
		<Path Data="F1 M 609.12,211.04 L 609.12,211.04"  Stroke="#ff000000" StrokeThickness="0.5" StrokeLineJoin="Round" StrokeStartLineCap="Round" StrokeEndLineCap="Round" StrokeDashCap="Round" StrokeDashOffset="-2" StrokeDashArray="1 0" />
		<Path Data="F1 M 609.92,211.04 L 609.92,211.04"  Stroke="#ff000000" StrokeThickness="0.5" StrokeLineJoin="Round" StrokeStartLineCap="Round" StrokeEndLineCap="Round" StrokeDashCap="Round" StrokeDashOffset="-2" StrokeDashArray="1 0" />
		<Path Data="F1 M 612,211.04 L 612,211.04"  Stroke="#ff000000" StrokeThickness="0.5" StrokeLineJoin="Round" StrokeStartLineCap="Round" StrokeEndLineCap="Round" StrokeDashCap="Round" StrokeDashOffset="-2" StrokeDashArray="1 0" />
		<Path Data="F1 M 614.08,211.04 L 614.08,211.04"  Stroke="#ff000000" StrokeThickness="0.5" StrokeLineJoin="Round" StrokeStartLineCap="Round" StrokeEndLineCap="Round" StrokeDashCap="Round" StrokeDashOffset="-2" StrokeDashArray="1 0" />
		<Path Data="F1 M 614.72,211.04 L 614.72,211.04"  Stroke="#ff000000" StrokeThickness="0.5" StrokeLineJoin="Round" StrokeStartLineCap="Round" StrokeEndLineCap="Round" StrokeDashCap="Round" StrokeDashOffset="-2" StrokeDashArray="1 0" />
		<Path Data="F1 M 616.16,211.04 L 616.16,211.04"  Stroke="#ff000000" StrokeThickness="0.5" StrokeLineJoin="Round" StrokeStartLineCap="Round" StrokeEndLineCap="Round" StrokeDashCap="Round" StrokeDashOffset="-2" StrokeDashArray="1 0" />
		<Path Data="F1 M 618.24,211.04 L 618.24,211.04"  Stroke="#ff000000" StrokeThickness="0.5" StrokeLineJoin="Round" StrokeStartLineCap="Round" StrokeEndLineCap="Round" StrokeDashCap="Round" StrokeDashOffset="-2" StrokeDashArray="1 0" />
		<Path Data="F1 M 620.96,211.04 L 620.96,211.04"  Stroke="#ff000000" StrokeThickness="0.5" StrokeLineJoin="Round" StrokeStartLineCap="Round" StrokeEndLineCap="Round" StrokeDashCap="Round" StrokeDashOffset="-2" StrokeDashArray="1 0" />
		<Path Data="F1 M 621.6,211.04 L 621.6,211.04"  Stroke="#ff000000" StrokeThickness="0.5" StrokeLineJoin="Round" StrokeStartLineCap="Round" StrokeEndLineCap="Round" StrokeDashCap="Round" StrokeDashOffset="-2" StrokeDashArray="1 0" />
		<Path Data="F1 M 622.4,211.04 L 622.4,211.04"  Stroke="#ff000000" StrokeThickness="0.5" StrokeLineJoin="Round" StrokeStartLineCap="Round" StrokeEndLineCap="Round" StrokeDashCap="Round" StrokeDashOffset="-2" StrokeDashArray="1 0" />
		<Path Data="F1 M 626.4,211.04 L 626.4,211.04"  Stroke="#ff000000" StrokeThickness="0.5" StrokeLineJoin="Round" StrokeStartLineCap="Round" StrokeEndLineCap="Round" StrokeDashCap="Round" StrokeDashOffset="-2" StrokeDashArray="1 0" />
		<Path Data="F1 M 627.84,211.04 L 627.84,211.04"  Stroke="#ff000000" StrokeThickness="0.5" StrokeLineJoin="Round" StrokeStartLineCap="Round" StrokeEndLineCap="Round" StrokeDashCap="Round" StrokeDashOffset="-2" StrokeDashArray="1 0" />
		<Path Data="F1 M 629.92,211.04 L 629.92,211.04"  Stroke="#ff000000" StrokeThickness="0.5" StrokeLineJoin="Round" StrokeStartLineCap="Round" StrokeEndLineCap="Round" StrokeDashCap="Round" StrokeDashOffset="-2" StrokeDashArray="1 0" />
		<Path Data="F1 M 632,211.04 L 632,211.04"  Stroke="#ff000000" StrokeThickness="0.5" StrokeLineJoin="Round" StrokeStartLineCap="Round" StrokeEndLineCap="Round" StrokeDashCap="Round" StrokeDashOffset="-2" StrokeDashArray="1 0" />
		<Path Data="F1 M 634.72,211.04 L 634.72,211.04"  Stroke="#ff000000" StrokeThickness="0.5" StrokeLineJoin="Round" StrokeStartLineCap="Round" StrokeEndLineCap="Round" StrokeDashCap="Round" StrokeDashOffset="-2" StrokeDashArray="1 0" />
		<Path Data="F1 M 636.8,210.88 L 636.8,211.04"  Stroke="#ff000000" StrokeThickness="0.5" StrokeLineJoin="Round" StrokeStartLineCap="Round" StrokeEndLineCap="Round" StrokeDashCap="Round" StrokeDashOffset="-2" StrokeDashArray="1 0" />
		<Path Data="F1 M 639.68,211.04 L 639.68,211.04"  Stroke="#ff000000" StrokeThickness="0.5" StrokeLineJoin="Round" StrokeStartLineCap="Round" StrokeEndLineCap="Round" StrokeDashCap="Round" StrokeDashOffset="-2" StrokeDashArray="1 0" />
		<Path Data="F1 M 640.96,211.04 L 640.96,211.04"  Stroke="#ff000000" StrokeThickness="0.5" StrokeLineJoin="Round" StrokeStartLineCap="Round" StrokeEndLineCap="Round" StrokeDashCap="Round" StrokeDashOffset="-2" StrokeDashArray="1 0" />
		<Path Data="F1 M 644.48,211.04 L 644.48,211.04"  Stroke="#ff000000" StrokeThickness="0.5" StrokeLineJoin="Round" StrokeStartLineCap="Round" StrokeEndLineCap="Round" StrokeDashCap="Round" StrokeDashOffset="-2" StrokeDashArray="1 0" />
		<Path Data="F1 M 645.12,211.04 L 645.12,211.04"  Stroke="#ff000000" StrokeThickness="0.5" StrokeLineJoin="Round" StrokeStartLineCap="Round" StrokeEndLineCap="Round" StrokeDashCap="Round" StrokeDashOffset="-2" StrokeDashArray="1 0" />
		<Path Data="F1 M 645.76,211.04 L 645.76,211.04"  Stroke="#ff000000" StrokeThickness="0.5" StrokeLineJoin="Round" StrokeStartLineCap="Round" StrokeEndLineCap="Round" StrokeDashCap="Round" StrokeDashOffset="-2" StrokeDashArray="1 0" />
		<Path Data="F1 M 647.84,211.04 L 647.84,211.04"  Stroke="#ff000000" StrokeThickness="0.5" StrokeLineJoin="Round" StrokeStartLineCap="Round" StrokeEndLineCap="Round" StrokeDashCap="Round" StrokeDashOffset="-2" StrokeDashArray="1 0" />
		<Path Data="F1 M 648.64,211.04 L 648.64,211.04"  Stroke="#ff000000" StrokeThickness="0.5" StrokeLineJoin="Round" StrokeStartLineCap="Round" StrokeEndLineCap="Round" StrokeDashCap="Round" StrokeDashOffset="-2" StrokeDashArray="1 0" />
		<Path Data="F1 M 653.44,211.04 L 653.44,211.04"  Stroke="#ff000000" StrokeThickness="0.5" StrokeLineJoin="Round" StrokeStartLineCap="Round" StrokeEndLineCap="Round" StrokeDashCap="Round" StrokeDashOffset="-2" StrokeDashArray="1 0" />
		<Path Data="F1 M 655.52,211.04 L 655.52,211.04"  Stroke="#ff000000" StrokeThickness="0.5" StrokeLineJoin="Round" StrokeStartLineCap="Round" StrokeEndLineCap="Round" StrokeDashCap="Round" StrokeDashOffset="-2" StrokeDashArray="1 0" />
		<Path Data="F1 M 657.6,211.04 L 657.6,211.04"  Stroke="#ff000000" StrokeThickness="0.5" StrokeLineJoin="Round" StrokeStartLineCap="Round" StrokeEndLineCap="Round" StrokeDashCap="Round" StrokeDashOffset="-2" StrokeDashArray="1 0" />
		<Path Data="F1 M 658.24,211.04 L 658.24,211.04"  Stroke="#ff000000" StrokeThickness="0.5" StrokeLineJoin="Round" StrokeStartLineCap="Round" StrokeEndLineCap="Round" StrokeDashCap="Round" StrokeDashOffset="-2" StrokeDashArray="1 0" />
		<Path Data="F1 M 659.68,210.88 L 659.68,211.04"  Stroke="#ff000000" StrokeThickness="0.5" StrokeLineJoin="Round" StrokeStartLineCap="Round" StrokeEndLineCap="Round" StrokeDashCap="Round" StrokeDashOffset="-2" StrokeDashArray="1 0" />
		<Path Data="F1 M 660.32,211.04 L 660.32,211.04"  Stroke="#ff000000" StrokeThickness="0.5" StrokeLineJoin="Round" StrokeStartLineCap="Round" StrokeEndLineCap="Round" StrokeDashCap="Round" StrokeDashOffset="-2" StrokeDashArray="1 0" />
	</Canvas>
	<Glyphs Fill="#ff000000" FontUri="/Documents/1/Resources/Fonts/78B4EAC2-2B9E-4EA3-AC4B-66807428A141.odttf" FontRenderingEmSize="7.0661" StyleSimulations="None" OriginX="132" OriginY="209.28" Indices="23;20" UnicodeString="41" />
	<Glyphs Fill="#ff000000" FontUri="/Documents/1/Resources/Fonts/78B4EAC2-2B9E-4EA3-AC4B-66807428A141.odttf" FontRenderingEmSize="7.0661" StyleSimulations="None" OriginX="136.16" OriginY="196" Indices="23;26" UnicodeString="47" />
	<Glyphs Fill="#ff000000" FontUri="/Documents/1/Resources/Fonts/78B4EAC2-2B9E-4EA3-AC4B-66807428A141.odttf" FontRenderingEmSize="7.0661" StyleSimulations="None" OriginX="143.04" OriginY="208.48" Indices="24;26" UnicodeString="57" />
	<Glyphs Fill="#ff000000" FontUri="/Documents/1/Resources/Fonts/78B4EAC2-2B9E-4EA3-AC4B-66807428A141.odttf" FontRenderingEmSize="7.0661" StyleSimulations="None" OriginX="160.96" OriginY="148.16" Indices="27;22" UnicodeString="83" />
	<Glyphs Fill="#ff000000" FontUri="/Documents/1/Resources/Fonts/78B4EAC2-2B9E-4EA3-AC4B-66807428A141.odttf" FontRenderingEmSize="7.0661" StyleSimulations="None" OriginX="162.4" OriginY="164.16" Indices="27;24" UnicodeString="85" />
	<Glyphs Fill="#ff000000" FontUri="/Documents/1/Resources/Fonts/78B4EAC2-2B9E-4EA3-AC4B-66807428A141.odttf" FontRenderingEmSize="7.0661" StyleSimulations="None" OriginX="179.52" OriginY="209.44" Indices="20,45;20;21,97;20;22;21,56;20;23;27,195;20,49;26;27,95;20;28;27,203;21;21;28,97;21;23;28,183;21;26;27,135;22;19;21,154;22;21,49;27" UnicodeString="112132148178198229249278302328" />
	<Glyphs Fill="#ff000000" FontUri="/Documents/1/Resources/Fonts/78B4EAC2-2B9E-4EA3-AC4B-66807428A141.odttf" FontRenderingEmSize="7.0661" StyleSimulations="None" OriginX="347.36" OriginY="209.28" Indices="22;24;24" UnicodeString="355" />
	<Glyphs Fill="#ff000000" FontUri="/Documents/1/Resources/Fonts/78B4EAC2-2B9E-4EA3-AC4B-66807428A141.odttf" FontRenderingEmSize="7.0661" StyleSimulations="None" OriginX="372.96" OriginY="209.44" Indices="22;28;21" UnicodeString="392" />
	<Glyphs Fill="#ff000000" FontUri="/Documents/1/Resources/Fonts/78B4EAC2-2B9E-4EA3-AC4B-66807428A141.odttf" FontRenderingEmSize="7.0661" StyleSimulations="None" OriginX="391.68" OriginY="209.28" Indices="23;20;28" UnicodeString="419" />
	<Glyphs Fill="#ff000000" FontUri="/Documents/1/Resources/Fonts/78B4EAC2-2B9E-4EA3-AC4B-66807428A141.odttf" FontRenderingEmSize="7.0661" StyleSimulations="None" OriginX="404" OriginY="209.44" Indices="23;22;26" UnicodeString="437" />
	<Glyphs Fill="#ff000000" FontUri="/Documents/1/Resources/Fonts/78B4EAC2-2B9E-4EA3-AC4B-66807428A141.odttf" FontRenderingEmSize="7.0661" StyleSimulations="None" OriginX="428.96" OriginY="209.28" Indices="23;26;22,95;23,49;28;22" UnicodeString="473493" />
	<Glyphs Fill="#ff000000" FontUri="/Documents/1/Resources/Fonts/78B4EAC2-2B9E-4EA3-AC4B-66807428A141.odttf" FontRenderingEmSize="7.0661" StyleSimulations="None" OriginX="454.56" OriginY="209.44" Indices="24;20;19" UnicodeString="510" />
	<Glyphs Fill="#ff000000" FontUri="/Documents/1/Resources/Fonts/78B4EAC2-2B9E-4EA3-AC4B-66807428A141.odttf" FontRenderingEmSize="7.0661" StyleSimulations="None" OriginX="467.68" OriginY="209.28" Indices="24;21;28,165;24;24,49;25" UnicodeString="529556" />
	<Glyphs Fill="#ff000000" FontUri="/Documents/1/Resources/Fonts/78B4EAC2-2B9E-4EA3-AC4B-66807428A141.odttf" FontRenderingEmSize="7.0661" StyleSimulations="None" OriginX="497.44" OriginY="209.44" Indices="24;26;21" UnicodeString="572" />
	<Glyphs Fill="#ff000000" FontUri="/Documents/1/Resources/Fonts/78B4EAC2-2B9E-4EA3-AC4B-66807428A141.odttf" FontRenderingEmSize="7.0661" StyleSimulations="None" OriginX="512" OriginY="209.28" Indices="24;28;22" UnicodeString="593" />
	<Glyphs Fill="#ff000000" FontUri="/Documents/1/Resources/Fonts/78B4EAC2-2B9E-4EA3-AC4B-66807428A141.odttf" FontRenderingEmSize="7.0661" StyleSimulations="None" OriginX="532" OriginY="209.44" Indices="25;21;21,135;25;23;25,154;25;26,49;21" UnicodeString="622646672" />
	<Glyphs Fill="#ff000000" FontUri="/Documents/1/Resources/Fonts/78B4EAC2-2B9E-4EA3-AC4B-66807428A141.odttf" FontRenderingEmSize="7.0661" StyleSimulations="None" OriginX="585.92" OriginY="209.28" Indices="26;19;19" UnicodeString="700" />
	<Glyphs Fill="#ff000000" FontUri="/Documents/1/Resources/Fonts/78B4EAC2-2B9E-4EA3-AC4B-66807428A141.odttf" FontRenderingEmSize="7.0661" StyleSimulations="None" OriginX="599.04" OriginY="209.44" Indices="26;20;28,262;26;24;25,165;26;27,49;22" UnicodeString="719756783" />
	<Glyphs Fill="#ff000000" FontUri="/Documents/1/Resources/Fonts/78B4EAC2-2B9E-4EA3-AC4B-66807428A141.odttf" FontRenderingEmSize="9.5176" StyleSimulations="None" OriginX="94.4" OriginY="236.8" Indices="43,69;76,25;87,27;6,49;29,25;21,49;3,23;3,24;40,59;81,47;87,27;85,32;92,45;29,25;23,49;27,49;21,48;26,49;3,24;3,23;47,56;76,25;69,47;85,32;68,42;85,32;92,45;29,26;49,68;44,32;54,54;55,59;20,45;20,49;17,24;79,25;76,25;69" UnicodeString="Hit#:2  Entry:4827  Library:NIST11.lib" />
	<Glyphs Fill="#ff000000" FontUri="/Documents/1/Resources/Fonts/78B4EAC2-2B9E-4EA3-AC4B-66807428A141.odttf" FontRenderingEmSize="9.5176" StyleSimulations="None" OriginX="94.4" OriginY="247.36" Indices="54,54;44,32;29,25;28,49;25,48;3,24;3,24;41,52;82,48;85,32;80,73;88,47;79,25;68,42;29,25;38,64;43,69;38,64;79,25;22,49;3,23;3,24;38,64;36,67;54,54;29,25;25,49;26,49;16,30;25,49;25,48;16,31;22,48;3,24;3,23;48,86;82,49;79,25;58,81;72,42;76,25;74,47;75,47;87,27;29,25;20,46;20,48;27,49;3,24;3,23;53,64;72,42;87,27;44,32;81,47;71,49;72,42;91,47;29,25;19" UnicodeString="SI:96  Formula:CHCl3  CAS:67-66-3  MolWeight:118  RetIndex:0" />
	<Glyphs Fill="#ff000000" Clip="M 94.4,249.92 L 661.12,249.92 661.12,260.32 94.4,260.32 z"  FontUri="/Documents/1/Resources/Fonts/78B4EAC2-2B9E-4EA3-AC4B-66807428A141.odttf" FontRenderingEmSize="9.5176" StyleSimulations="None" OriginX="94.4" OriginY="258.08" Indices="38,64;82,49;80,72;83,47;49,69;68,42;80,72;72,42;29,25;55,56;85,32;76,25;70,42;75,47;79,25;82,49;85,32;82,49;80,72;72,42;87,27;75,47;68,42;81,47;72,42;3,24;7,49;7,48;3,24;38,64;75,47;79,25;82,49;85,32;82,48;73,32;82,49;85,32;80,72;3,24;7,49;7,48;3,24;41,52;85,32;72,42;82,49;81,47;3,23;21,49;19,49;3,23;7,49;7,49;3,23;48,86;72,42;87,27;75,47;68,42;81,47;72,42;15,24;3,23;87,27;85,32;76,25;70,42;75,48;79,25;82,49;85,31;82,49;16,30;3,24;7,49;7,49;3,23;53,64;3,23;21,49;19,49;3,24;7,48;7,49;3,22;55,55;85,32;76,25;70,43;75,47;79,25;82,49;85,32;82,48;73,32;82,49;85,32;80,72;3,24;7,48;7,49;3,24;38,64;43,69;38,63;79,26;22,48;3,24;7,49;7,48;3,24;41,52;82,49;85,32;80,72;92,45;79,26;3,23;87,27;85,32;76,25;70,42;75,47;79,26;82,48;85,32;76,25;71,49;72,42;3,24;7,49;7,48;3,24;48,86;72,42;87,27;75,47;68,42;81,47;72,42;3,23;87,27;85,32;76,25;70,42;75,47;79,26;82,48;85,32;76,26;71,48;72,42;3,24;7,49;7,48;3,24;48,86;72,42;87,27;75,47;72,42;81,47;92,45;79,25;3,24;87,27;85,32;76,25;70,42;75,47;79,25;82,49;85,32;76,25;71,49;72,42;3,23;7,49;7,49;3,23;48,86;72,42;87,27;75,47;92,46;79,25;3,23;87,27;85,32;76,25;70,42;75,48;79,25;82,48;85,32;76,26;71,48;72,42;3,24;7,49;7,48;3,24;38,64;75,47;79,25;82,49;85,32;82,49;73,32;82,48;85,32;80,73;72,42;3,23;7,49;7,49;3,23;38,64;79,25;82,49;85,32;82,49;73,32;82,48;85,32;80,73;76,25;82,49;3,23;7,49;7,49;3,23;49,69;38,64;44,32;16,30;38,64;19,49;21,49;25,48;27,49;25,49;3,23;7,49;7,49;3,23;53,64;3,24;21,49;19,48;3,24;11,32;85,32;72,42;73,32;85,32;76,25;74,47;72,42;85,32;68,42;81,47;87,27;12,32;3,23;7,49;7,49;3,22;55,55;85,32;76,25;70,42;75,47;79,26;82,48;82,49;85,32;80,72;72,42;87,27;75,47;68,42;68,42;81,47;3,24;7,49;7,49;3,21;55,56;85,32;76,25;70,42;75,47;79,25;82,49;85,32;80,72;72,42;87,27;75,47;68,42;81,47;3,24;7,49;7,48;3,22;55,56;85,32;76,25;70,42;79,25;82,49;85,32;82,49;80,72;72,42;87,27;68,42;81,47;82,49;3,23;7,49;7,49;3,23;53,64;70,42;85,32;68,42;3,24;90,65;68,42;86,37;87,27;72,42;3,24;81,47;88,47;80,72;69,47;72,42;85,32;3,24;56,69;19,48;23,49;23,49;3,23;7,49;7,49;3,23;56,69;49,69;3,24;20,49;27,48;27,49;27,49;3,23;7,49;7,49;3,23;49,69;54,54;38,64;3,24;26,48;26,49;22,49;25,49;20,48;3,24;7,49;7,48;3,24;41,52;3,24;21,48;19,49;3,24;7,48;7" UnicodeString="CompName:Trichloromethane $$ Chloroform $$ Freon 20 $$ Methane, trichloro- $$ R 20 $$ Trichloroform $$ CHCl3 $$ Formyl trichloride $$ Methane trichloride $$ Methenyl trichloride $$ Methyl trichloride $$ Chloroforme $$ Cloroformio $$ NCI-C02686 $$ R 20 (refrigerant) $$ Trichloormethaan $$ Trichlormethan $$ Triclorometano $$ Rcra waste number U044 $$ UN 1888 $$ NSC 77361 $$ F 20 $$" />
	<Canvas Clip="M 75.52,94.4 L 75.52,961.44 740.32,961.44 740.32,94.4 z" >
		<Path Data="F1 M 113.44,337.12 L 111.36,337.12"  Stroke="#ff000000" StrokeThickness="0.5" StrokeLineJoin="Round" StrokeStartLineCap="Round" StrokeEndLineCap="Round" StrokeDashCap="Round" StrokeDashOffset="-2" StrokeDashArray="1 0" />
		<Path Data="F1 M 113.44,329.12 L 111.36,329.12"  Stroke="#ff000000" StrokeThickness="0.5" StrokeLineJoin="Round" StrokeStartLineCap="Round" StrokeEndLineCap="Round" StrokeDashCap="Round" StrokeDashOffset="-2" StrokeDashArray="1 0" />
		<Path Data="F1 M 113.44,321.28 L 111.36,321.28"  Stroke="#ff000000" StrokeThickness="0.5" StrokeLineJoin="Round" StrokeStartLineCap="Round" StrokeEndLineCap="Round" StrokeDashCap="Round" StrokeDashOffset="-2" StrokeDashArray="1 0" />
		<Path Data="F1 M 113.44,313.28 L 111.36,313.28"  Stroke="#ff000000" StrokeThickness="0.5" StrokeLineJoin="Round" StrokeStartLineCap="Round" StrokeEndLineCap="Round" StrokeDashCap="Round" StrokeDashOffset="-2" StrokeDashArray="1 0" />
		<Path Data="F1 M 113.44,305.28 L 110.08,305.28"  Stroke="#ff000000" StrokeThickness="0.5" StrokeLineJoin="Round" StrokeStartLineCap="Round" StrokeEndLineCap="Round" StrokeDashCap="Round" StrokeDashOffset="-2" StrokeDashArray="1 0" />
		<Path Data="F1 M 113.44,297.28 L 111.36,297.28"  Stroke="#ff000000" StrokeThickness="0.5" StrokeLineJoin="Round" StrokeStartLineCap="Round" StrokeEndLineCap="Round" StrokeDashCap="Round" StrokeDashOffset="-2" StrokeDashArray="1 0" />
		<Path Data="F1 M 113.44,289.28 L 111.36,289.28"  Stroke="#ff000000" StrokeThickness="0.5" StrokeLineJoin="Round" StrokeStartLineCap="Round" StrokeEndLineCap="Round" StrokeDashCap="Round" StrokeDashOffset="-2" StrokeDashArray="1 0" />
		<Path Data="F1 M 113.44,281.44 L 111.36,281.44"  Stroke="#ff000000" StrokeThickness="0.5" StrokeLineJoin="Round" StrokeStartLineCap="Round" StrokeEndLineCap="Round" StrokeDashCap="Round" StrokeDashOffset="-2" StrokeDashArray="1 0" />
		<Path Data="F1 M 113.44,273.44 L 111.36,273.44"  Stroke="#ff000000" StrokeThickness="0.5" StrokeLineJoin="Round" StrokeStartLineCap="Round" StrokeEndLineCap="Round" StrokeDashCap="Round" StrokeDashOffset="-2" StrokeDashArray="1 0" />
		<Path Data="F1 M 113.44,265.44 L 108.32,265.44"  Stroke="#ff000000" StrokeThickness="0.5" StrokeLineJoin="Round" StrokeStartLineCap="Round" StrokeEndLineCap="Round" StrokeDashCap="Round" StrokeDashOffset="-2" StrokeDashArray="1 0" />
	</Canvas>
	<Glyphs Fill="#ff000000" FontUri="/Documents/1/Resources/Fonts/78B4EAC2-2B9E-4EA3-AC4B-66807428A141.odttf" FontRenderingEmSize="9.5176" StyleSimulations="None" OriginX="94.4" OriginY="268.48" Indices="20,49;19,49;19" UnicodeString="100" />
	<Path Data="F1 M 114.08,350.24 L 114.08,345.12"  Stroke="#ff000000" StrokeThickness="0.5" StrokeLineJoin="Round" StrokeStartLineCap="Round" StrokeEndLineCap="Round" StrokeDashCap="Round" StrokeDashOffset="-2" StrokeDashArray="1 0" Clip="M 75.52,94.4 L 75.52,961.44 740.32,961.44 740.32,94.4 z"  />
	<Glyphs Fill="#ff000000" FontUri="/Documents/1/Resources/Fonts/78B4EAC2-2B9E-4EA3-AC4B-66807428A141.odttf" FontRenderingEmSize="9.5176" StyleSimulations="None" OriginX="109.44" OriginY="358.4" Indices="20,49;19" UnicodeString="10" />
	<Canvas Clip="M 75.52,94.4 L 75.52,961.44 740.32,961.44 740.32,94.4 z" >
		<Path Data="F1 M 114.88,347.2 L 114.88,345.12"  Stroke="#ff000000" StrokeThickness="0.5" StrokeLineJoin="Round" StrokeStartLineCap="Round" StrokeEndLineCap="Round" StrokeDashCap="Round" StrokeDashOffset="-2" StrokeDashArray="1 0" />
		<Path Data="F1 M 115.52,347.2 L 115.52,345.12"  Stroke="#ff000000" StrokeThickness="0.5" StrokeLineJoin="Round" StrokeStartLineCap="Round" StrokeEndLineCap="Round" StrokeDashCap="Round" StrokeDashOffset="-2" StrokeDashArray="1 0" />
		<Path Data="F1 M 116.16,347.2 L 116.16,345.12"  Stroke="#ff000000" StrokeThickness="0.5" StrokeLineJoin="Round" StrokeStartLineCap="Round" StrokeEndLineCap="Round" StrokeDashCap="Round" StrokeDashOffset="-2" StrokeDashArray="1 0" />
		<Path Data="F1 M 116.96,347.2 L 116.96,345.12"  Stroke="#ff000000" StrokeThickness="0.5" StrokeLineJoin="Round" StrokeStartLineCap="Round" StrokeEndLineCap="Round" StrokeDashCap="Round" StrokeDashOffset="-2" StrokeDashArray="1 0" />
		<Path Data="F1 M 117.6,348.48 L 117.6,345.12"  Stroke="#ff000000" StrokeThickness="0.5" StrokeLineJoin="Round" StrokeStartLineCap="Round" StrokeEndLineCap="Round" StrokeDashCap="Round" StrokeDashOffset="-2" StrokeDashArray="1 0" />
		<Path Data="F1 M 118.24,347.2 L 118.24,345.12"  Stroke="#ff000000" StrokeThickness="0.5" StrokeLineJoin="Round" StrokeStartLineCap="Round" StrokeEndLineCap="Round" StrokeDashCap="Round" StrokeDashOffset="-2" StrokeDashArray="1 0" />
		<Path Data="F1 M 119.04,347.2 L 119.04,345.12"  Stroke="#ff000000" StrokeThickness="0.5" StrokeLineJoin="Round" StrokeStartLineCap="Round" StrokeEndLineCap="Round" StrokeDashCap="Round" StrokeDashOffset="-2" StrokeDashArray="1 0" />
		<Path Data="F1 M 119.68,347.2 L 119.68,345.12"  Stroke="#ff000000" StrokeThickness="0.5" StrokeLineJoin="Round" StrokeStartLineCap="Round" StrokeEndLineCap="Round" StrokeDashCap="Round" StrokeDashOffset="-2" StrokeDashArray="1 0" />
		<Path Data="F1 M 120.32,347.2 L 120.32,345.12"  Stroke="#ff000000" StrokeThickness="0.5" StrokeLineJoin="Round" StrokeStartLineCap="Round" StrokeEndLineCap="Round" StrokeDashCap="Round" StrokeDashOffset="-2" StrokeDashArray="1 0" />
		<Path Data="F1 M 121.12,350.24 L 121.12,345.12"  Stroke="#ff000000" StrokeThickness="0.5" StrokeLineJoin="Round" StrokeStartLineCap="Round" StrokeEndLineCap="Round" StrokeDashCap="Round" StrokeDashOffset="-2" StrokeDashArray="1 0" />
		<Path Data="F1 M 121.76,347.2 L 121.76,345.12"  Stroke="#ff000000" StrokeThickness="0.5" StrokeLineJoin="Round" StrokeStartLineCap="Round" StrokeEndLineCap="Round" StrokeDashCap="Round" StrokeDashOffset="-2" StrokeDashArray="1 0" />
		<Path Data="F1 M 122.4,347.2 L 122.4,345.12"  Stroke="#ff000000" StrokeThickness="0.5" StrokeLineJoin="Round" StrokeStartLineCap="Round" StrokeEndLineCap="Round" StrokeDashCap="Round" StrokeDashOffset="-2" StrokeDashArray="1 0" />
		<Path Data="F1 M 123.2,347.2 L 123.2,345.12"  Stroke="#ff000000" StrokeThickness="0.5" StrokeLineJoin="Round" StrokeStartLineCap="Round" StrokeEndLineCap="Round" StrokeDashCap="Round" StrokeDashOffset="-2" StrokeDashArray="1 0" />
		<Path Data="F1 M 123.84,347.2 L 123.84,345.12"  Stroke="#ff000000" StrokeThickness="0.5" StrokeLineJoin="Round" StrokeStartLineCap="Round" StrokeEndLineCap="Round" StrokeDashCap="Round" StrokeDashOffset="-2" StrokeDashArray="1 0" />
		<Path Data="F1 M 124.48,348.48 L 124.48,345.12"  Stroke="#ff000000" StrokeThickness="0.5" StrokeLineJoin="Round" StrokeStartLineCap="Round" StrokeEndLineCap="Round" StrokeDashCap="Round" StrokeDashOffset="-2" StrokeDashArray="1 0" />
		<Path Data="F1 M 125.12,347.2 L 125.12,345.12"  Stroke="#ff000000" StrokeThickness="0.5" StrokeLineJoin="Round" StrokeStartLineCap="Round" StrokeEndLineCap="Round" StrokeDashCap="Round" StrokeDashOffset="-2" StrokeDashArray="1 0" />
		<Path Data="F1 M 125.92,347.2 L 125.92,345.12"  Stroke="#ff000000" StrokeThickness="0.5" StrokeLineJoin="Round" StrokeStartLineCap="Round" StrokeEndLineCap="Round" StrokeDashCap="Round" StrokeDashOffset="-2" StrokeDashArray="1 0" />
		<Path Data="F1 M 126.56,347.2 L 126.56,345.12"  Stroke="#ff000000" StrokeThickness="0.5" StrokeLineJoin="Round" StrokeStartLineCap="Round" StrokeEndLineCap="Round" StrokeDashCap="Round" StrokeDashOffset="-2" StrokeDashArray="1 0" />
		<Path Data="F1 M 127.2,347.2 L 127.2,345.12"  Stroke="#ff000000" StrokeThickness="0.5" StrokeLineJoin="Round" StrokeStartLineCap="Round" StrokeEndLineCap="Round" StrokeDashCap="Round" StrokeDashOffset="-2" StrokeDashArray="1 0" />
		<Path Data="F1 M 128,350.24 L 128,345.12"  Stroke="#ff000000" StrokeThickness="0.5" StrokeLineJoin="Round" StrokeStartLineCap="Round" StrokeEndLineCap="Round" StrokeDashCap="Round" StrokeDashOffset="-2" StrokeDashArray="1 0" />
		<Path Data="F1 M 128.64,347.2 L 128.64,345.12"  Stroke="#ff000000" StrokeThickness="0.5" StrokeLineJoin="Round" StrokeStartLineCap="Round" StrokeEndLineCap="Round" StrokeDashCap="Round" StrokeDashOffset="-2" StrokeDashArray="1 0" />
		<Path Data="F1 M 129.28,347.2 L 129.28,345.12"  Stroke="#ff000000" StrokeThickness="0.5" StrokeLineJoin="Round" StrokeStartLineCap="Round" StrokeEndLineCap="Round" StrokeDashCap="Round" StrokeDashOffset="-2" StrokeDashArray="1 0" />
		<Path Data="F1 M 130.08,347.2 L 130.08,345.12"  Stroke="#ff000000" StrokeThickness="0.5" StrokeLineJoin="Round" StrokeStartLineCap="Round" StrokeEndLineCap="Round" StrokeDashCap="Round" StrokeDashOffset="-2" StrokeDashArray="1 0" />
		<Path Data="F1 M 130.72,347.2 L 130.72,345.12"  Stroke="#ff000000" StrokeThickness="0.5" StrokeLineJoin="Round" StrokeStartLineCap="Round" StrokeEndLineCap="Round" StrokeDashCap="Round" StrokeDashOffset="-2" StrokeDashArray="1 0" />
		<Path Data="F1 M 131.36,348.48 L 131.36,345.12"  Stroke="#ff000000" StrokeThickness="0.5" StrokeLineJoin="Round" StrokeStartLineCap="Round" StrokeEndLineCap="Round" StrokeDashCap="Round" StrokeDashOffset="-2" StrokeDashArray="1 0" />
		<Path Data="F1 M 132.16,347.2 L 132.16,345.12"  Stroke="#ff000000" StrokeThickness="0.5" StrokeLineJoin="Round" StrokeStartLineCap="Round" StrokeEndLineCap="Round" StrokeDashCap="Round" StrokeDashOffset="-2" StrokeDashArray="1 0" />
		<Path Data="F1 M 132.8,347.2 L 132.8,345.12"  Stroke="#ff000000" StrokeThickness="0.5" StrokeLineJoin="Round" StrokeStartLineCap="Round" StrokeEndLineCap="Round" StrokeDashCap="Round" StrokeDashOffset="-2" StrokeDashArray="1 0" />
		<Path Data="F1 M 133.44,347.2 L 133.44,345.12"  Stroke="#ff000000" StrokeThickness="0.5" StrokeLineJoin="Round" StrokeStartLineCap="Round" StrokeEndLineCap="Round" StrokeDashCap="Round" StrokeDashOffset="-2" StrokeDashArray="1 0" />
		<Path Data="F1 M 134.24,347.2 L 134.24,345.12"  Stroke="#ff000000" StrokeThickness="0.5" StrokeLineJoin="Round" StrokeStartLineCap="Round" StrokeEndLineCap="Round" StrokeDashCap="Round" StrokeDashOffset="-2" StrokeDashArray="1 0" />
		<Path Data="F1 M 134.88,350.24 L 134.88,345.12"  Stroke="#ff000000" StrokeThickness="0.5" StrokeLineJoin="Round" StrokeStartLineCap="Round" StrokeEndLineCap="Round" StrokeDashCap="Round" StrokeDashOffset="-2" StrokeDashArray="1 0" />
		<Path Data="F1 M 135.52,347.2 L 135.52,345.12"  Stroke="#ff000000" StrokeThickness="0.5" StrokeLineJoin="Round" StrokeStartLineCap="Round" StrokeEndLineCap="Round" StrokeDashCap="Round" StrokeDashOffset="-2" StrokeDashArray="1 0" />
		<Path Data="F1 M 136.32,347.2 L 136.32,345.12"  Stroke="#ff000000" StrokeThickness="0.5" StrokeLineJoin="Round" StrokeStartLineCap="Round" StrokeEndLineCap="Round" StrokeDashCap="Round" StrokeDashOffset="-2" StrokeDashArray="1 0" />
		<Path Data="F1 M 136.96,347.2 L 136.96,345.12"  Stroke="#ff000000" StrokeThickness="0.5" StrokeLineJoin="Round" StrokeStartLineCap="Round" StrokeEndLineCap="Round" StrokeDashCap="Round" StrokeDashOffset="-2" StrokeDashArray="1 0" />
		<Path Data="F1 M 137.6,347.2 L 137.6,345.12"  Stroke="#ff000000" StrokeThickness="0.5" StrokeLineJoin="Round" StrokeStartLineCap="Round" StrokeEndLineCap="Round" StrokeDashCap="Round" StrokeDashOffset="-2" StrokeDashArray="1 0" />
		<Path Data="F1 M 138.4,348.48 L 138.4,345.12"  Stroke="#ff000000" StrokeThickness="0.5" StrokeLineJoin="Round" StrokeStartLineCap="Round" StrokeEndLineCap="Round" StrokeDashCap="Round" StrokeDashOffset="-2" StrokeDashArray="1 0" />
		<Path Data="F1 M 139.04,347.2 L 139.04,345.12"  Stroke="#ff000000" StrokeThickness="0.5" StrokeLineJoin="Round" StrokeStartLineCap="Round" StrokeEndLineCap="Round" StrokeDashCap="Round" StrokeDashOffset="-2" StrokeDashArray="1 0" />
		<Path Data="F1 M 139.68,347.2 L 139.68,345.12"  Stroke="#ff000000" StrokeThickness="0.5" StrokeLineJoin="Round" StrokeStartLineCap="Round" StrokeEndLineCap="Round" StrokeDashCap="Round" StrokeDashOffset="-2" StrokeDashArray="1 0" />
		<Path Data="F1 M 140.48,347.2 L 140.48,345.12"  Stroke="#ff000000" StrokeThickness="0.5" StrokeLineJoin="Round" StrokeStartLineCap="Round" StrokeEndLineCap="Round" StrokeDashCap="Round" StrokeDashOffset="-2" StrokeDashArray="1 0" />
		<Path Data="F1 M 141.12,347.2 L 141.12,345.12"  Stroke="#ff000000" StrokeThickness="0.5" StrokeLineJoin="Round" StrokeStartLineCap="Round" StrokeEndLineCap="Round" StrokeDashCap="Round" StrokeDashOffset="-2" StrokeDashArray="1 0" />
		<Path Data="F1 M 141.76,350.24 L 141.76,345.12"  Stroke="#ff000000" StrokeThickness="0.5" StrokeLineJoin="Round" StrokeStartLineCap="Round" StrokeEndLineCap="Round" StrokeDashCap="Round" StrokeDashOffset="-2" StrokeDashArray="1 0" />
	</Canvas>
	<Glyphs Fill="#ff000000" FontUri="/Documents/1/Resources/Fonts/78B4EAC2-2B9E-4EA3-AC4B-66807428A141.odttf" FontRenderingEmSize="9.5176" StyleSimulations="None" OriginX="137.12" OriginY="358.4" Indices="24,49;19" UnicodeString="50" />
	<Canvas Clip="M 75.52,94.4 L 75.52,961.44 740.32,961.44 740.32,94.4 z" >
		<Path Data="F1 M 142.56,347.2 L 142.56,345.12"  Stroke="#ff000000" StrokeThickness="0.5" StrokeLineJoin="Round" StrokeStartLineCap="Round" StrokeEndLineCap="Round" StrokeDashCap="Round" StrokeDashOffset="-2" StrokeDashArray="1 0" />
		<Path Data="F1 M 143.2,347.2 L 143.2,345.12"  Stroke="#ff000000" StrokeThickness="0.5" StrokeLineJoin="Round" StrokeStartLineCap="Round" StrokeEndLineCap="Round" StrokeDashCap="Round" StrokeDashOffset="-2" StrokeDashArray="1 0" />
		<Path Data="F1 M 143.84,347.2 L 143.84,345.12"  Stroke="#ff000000" StrokeThickness="0.5" StrokeLineJoin="Round" StrokeStartLineCap="Round" StrokeEndLineCap="Round" StrokeDashCap="Round" StrokeDashOffset="-2" StrokeDashArray="1 0" />
		<Path Data="F1 M 144.48,347.2 L 144.48,345.12"  Stroke="#ff000000" StrokeThickness="0.5" StrokeLineJoin="Round" StrokeStartLineCap="Round" StrokeEndLineCap="Round" StrokeDashCap="Round" StrokeDashOffset="-2" StrokeDashArray="1 0" />
		<Path Data="F1 M 145.28,348.48 L 145.28,345.12"  Stroke="#ff000000" StrokeThickness="0.5" StrokeLineJoin="Round" StrokeStartLineCap="Round" StrokeEndLineCap="Round" StrokeDashCap="Round" StrokeDashOffset="-2" StrokeDashArray="1 0" />
		<Path Data="F1 M 145.92,347.2 L 145.92,345.12"  Stroke="#ff000000" StrokeThickness="0.5" StrokeLineJoin="Round" StrokeStartLineCap="Round" StrokeEndLineCap="Round" StrokeDashCap="Round" StrokeDashOffset="-2" StrokeDashArray="1 0" />
		<Path Data="F1 M 146.56,347.2 L 146.56,345.12"  Stroke="#ff000000" StrokeThickness="0.5" StrokeLineJoin="Round" StrokeStartLineCap="Round" StrokeEndLineCap="Round" StrokeDashCap="Round" StrokeDashOffset="-2" StrokeDashArray="1 0" />
		<Path Data="F1 M 147.36,347.2 L 147.36,345.12"  Stroke="#ff000000" StrokeThickness="0.5" StrokeLineJoin="Round" StrokeStartLineCap="Round" StrokeEndLineCap="Round" StrokeDashCap="Round" StrokeDashOffset="-2" StrokeDashArray="1 0" />
		<Path Data="F1 M 148,347.2 L 148,345.12"  Stroke="#ff000000" StrokeThickness="0.5" StrokeLineJoin="Round" StrokeStartLineCap="Round" StrokeEndLineCap="Round" StrokeDashCap="Round" StrokeDashOffset="-2" StrokeDashArray="1 0" />
		<Path Data="F1 M 148.64,350.24 L 148.64,345.12"  Stroke="#ff000000" StrokeThickness="0.5" StrokeLineJoin="Round" StrokeStartLineCap="Round" StrokeEndLineCap="Round" StrokeDashCap="Round" StrokeDashOffset="-2" StrokeDashArray="1 0" />
		<Path Data="F1 M 149.44,347.2 L 149.44,345.12"  Stroke="#ff000000" StrokeThickness="0.5" StrokeLineJoin="Round" StrokeStartLineCap="Round" StrokeEndLineCap="Round" StrokeDashCap="Round" StrokeDashOffset="-2" StrokeDashArray="1 0" />
		<Path Data="F1 M 150.08,347.2 L 150.08,345.12"  Stroke="#ff000000" StrokeThickness="0.5" StrokeLineJoin="Round" StrokeStartLineCap="Round" StrokeEndLineCap="Round" StrokeDashCap="Round" StrokeDashOffset="-2" StrokeDashArray="1 0" />
		<Path Data="F1 M 150.72,347.2 L 150.72,345.12"  Stroke="#ff000000" StrokeThickness="0.5" StrokeLineJoin="Round" StrokeStartLineCap="Round" StrokeEndLineCap="Round" StrokeDashCap="Round" StrokeDashOffset="-2" StrokeDashArray="1 0" />
		<Path Data="F1 M 151.52,347.2 L 151.52,345.12"  Stroke="#ff000000" StrokeThickness="0.5" StrokeLineJoin="Round" StrokeStartLineCap="Round" StrokeEndLineCap="Round" StrokeDashCap="Round" StrokeDashOffset="-2" StrokeDashArray="1 0" />
		<Path Data="F1 M 152.16,348.48 L 152.16,345.12"  Stroke="#ff000000" StrokeThickness="0.5" StrokeLineJoin="Round" StrokeStartLineCap="Round" StrokeEndLineCap="Round" StrokeDashCap="Round" StrokeDashOffset="-2" StrokeDashArray="1 0" />
		<Path Data="F1 M 152.8,347.2 L 152.8,345.12"  Stroke="#ff000000" StrokeThickness="0.5" StrokeLineJoin="Round" StrokeStartLineCap="Round" StrokeEndLineCap="Round" StrokeDashCap="Round" StrokeDashOffset="-2" StrokeDashArray="1 0" />
		<Path Data="F1 M 153.6,347.2 L 153.6,345.12"  Stroke="#ff000000" StrokeThickness="0.5" StrokeLineJoin="Round" StrokeStartLineCap="Round" StrokeEndLineCap="Round" StrokeDashCap="Round" StrokeDashOffset="-2" StrokeDashArray="1 0" />
		<Path Data="F1 M 154.24,347.2 L 154.24,345.12"  Stroke="#ff000000" StrokeThickness="0.5" StrokeLineJoin="Round" StrokeStartLineCap="Round" StrokeEndLineCap="Round" StrokeDashCap="Round" StrokeDashOffset="-2" StrokeDashArray="1 0" />
		<Path Data="F1 M 154.88,347.2 L 154.88,345.12"  Stroke="#ff000000" StrokeThickness="0.5" StrokeLineJoin="Round" StrokeStartLineCap="Round" StrokeEndLineCap="Round" StrokeDashCap="Round" StrokeDashOffset="-2" StrokeDashArray="1 0" />
		<Path Data="F1 M 155.68,350.24 L 155.68,345.12"  Stroke="#ff000000" StrokeThickness="0.5" StrokeLineJoin="Round" StrokeStartLineCap="Round" StrokeEndLineCap="Round" StrokeDashCap="Round" StrokeDashOffset="-2" StrokeDashArray="1 0" />
		<Path Data="F1 M 156.32,347.2 L 156.32,345.12"  Stroke="#ff000000" StrokeThickness="0.5" StrokeLineJoin="Round" StrokeStartLineCap="Round" StrokeEndLineCap="Round" StrokeDashCap="Round" StrokeDashOffset="-2" StrokeDashArray="1 0" />
		<Path Data="F1 M 156.96,347.2 L 156.96,345.12"  Stroke="#ff000000" StrokeThickness="0.5" StrokeLineJoin="Round" StrokeStartLineCap="Round" StrokeEndLineCap="Round" StrokeDashCap="Round" StrokeDashOffset="-2" StrokeDashArray="1 0" />
		<Path Data="F1 M 157.76,347.2 L 157.76,345.12"  Stroke="#ff000000" StrokeThickness="0.5" StrokeLineJoin="Round" StrokeStartLineCap="Round" StrokeEndLineCap="Round" StrokeDashCap="Round" StrokeDashOffset="-2" StrokeDashArray="1 0" />
		<Path Data="F1 M 158.4,347.2 L 158.4,345.12"  Stroke="#ff000000" StrokeThickness="0.5" StrokeLineJoin="Round" StrokeStartLineCap="Round" StrokeEndLineCap="Round" StrokeDashCap="Round" StrokeDashOffset="-2" StrokeDashArray="1 0" />
		<Path Data="F1 M 159.04,348.48 L 159.04,345.12"  Stroke="#ff000000" StrokeThickness="0.5" StrokeLineJoin="Round" StrokeStartLineCap="Round" StrokeEndLineCap="Round" StrokeDashCap="Round" StrokeDashOffset="-2" StrokeDashArray="1 0" />
		<Path Data="F1 M 159.84,347.2 L 159.84,345.12"  Stroke="#ff000000" StrokeThickness="0.5" StrokeLineJoin="Round" StrokeStartLineCap="Round" StrokeEndLineCap="Round" StrokeDashCap="Round" StrokeDashOffset="-2" StrokeDashArray="1 0" />
		<Path Data="F1 M 160.48,347.2 L 160.48,345.12"  Stroke="#ff000000" StrokeThickness="0.5" StrokeLineJoin="Round" StrokeStartLineCap="Round" StrokeEndLineCap="Round" StrokeDashCap="Round" StrokeDashOffset="-2" StrokeDashArray="1 0" />
		<Path Data="F1 M 161.12,347.2 L 161.12,345.12"  Stroke="#ff000000" StrokeThickness="0.5" StrokeLineJoin="Round" StrokeStartLineCap="Round" StrokeEndLineCap="Round" StrokeDashCap="Round" StrokeDashOffset="-2" StrokeDashArray="1 0" />
		<Path Data="F1 M 161.92,347.2 L 161.92,345.12"  Stroke="#ff000000" StrokeThickness="0.5" StrokeLineJoin="Round" StrokeStartLineCap="Round" StrokeEndLineCap="Round" StrokeDashCap="Round" StrokeDashOffset="-2" StrokeDashArray="1 0" />
		<Path Data="F1 M 162.56,350.24 L 162.56,345.12"  Stroke="#ff000000" StrokeThickness="0.5" StrokeLineJoin="Round" StrokeStartLineCap="Round" StrokeEndLineCap="Round" StrokeDashCap="Round" StrokeDashOffset="-2" StrokeDashArray="1 0" />
		<Path Data="F1 M 163.2,347.2 L 163.2,345.12"  Stroke="#ff000000" StrokeThickness="0.5" StrokeLineJoin="Round" StrokeStartLineCap="Round" StrokeEndLineCap="Round" StrokeDashCap="Round" StrokeDashOffset="-2" StrokeDashArray="1 0" />
		<Path Data="F1 M 164,347.2 L 164,345.12"  Stroke="#ff000000" StrokeThickness="0.5" StrokeLineJoin="Round" StrokeStartLineCap="Round" StrokeEndLineCap="Round" StrokeDashCap="Round" StrokeDashOffset="-2" StrokeDashArray="1 0" />
		<Path Data="F1 M 164.64,347.2 L 164.64,345.12"  Stroke="#ff000000" StrokeThickness="0.5" StrokeLineJoin="Round" StrokeStartLineCap="Round" StrokeEndLineCap="Round" StrokeDashCap="Round" StrokeDashOffset="-2" StrokeDashArray="1 0" />
		<Path Data="F1 M 165.28,347.2 L 165.28,345.12"  Stroke="#ff000000" StrokeThickness="0.5" StrokeLineJoin="Round" StrokeStartLineCap="Round" StrokeEndLineCap="Round" StrokeDashCap="Round" StrokeDashOffset="-2" StrokeDashArray="1 0" />
		<Path Data="F1 M 165.92,348.48 L 165.92,345.12"  Stroke="#ff000000" StrokeThickness="0.5" StrokeLineJoin="Round" StrokeStartLineCap="Round" StrokeEndLineCap="Round" StrokeDashCap="Round" StrokeDashOffset="-2" StrokeDashArray="1 0" />
		<Path Data="F1 M 166.72,347.2 L 166.72,345.12"  Stroke="#ff000000" StrokeThickness="0.5" StrokeLineJoin="Round" StrokeStartLineCap="Round" StrokeEndLineCap="Round" StrokeDashCap="Round" StrokeDashOffset="-2" StrokeDashArray="1 0" />
		<Path Data="F1 M 167.36,347.2 L 167.36,345.12"  Stroke="#ff000000" StrokeThickness="0.5" StrokeLineJoin="Round" StrokeStartLineCap="Round" StrokeEndLineCap="Round" StrokeDashCap="Round" StrokeDashOffset="-2" StrokeDashArray="1 0" />
		<Path Data="F1 M 168,347.2 L 168,345.12"  Stroke="#ff000000" StrokeThickness="0.5" StrokeLineJoin="Round" StrokeStartLineCap="Round" StrokeEndLineCap="Round" StrokeDashCap="Round" StrokeDashOffset="-2" StrokeDashArray="1 0" />
		<Path Data="F1 M 168.8,347.2 L 168.8,345.12"  Stroke="#ff000000" StrokeThickness="0.5" StrokeLineJoin="Round" StrokeStartLineCap="Round" StrokeEndLineCap="Round" StrokeDashCap="Round" StrokeDashOffset="-2" StrokeDashArray="1 0" />
		<Path Data="F1 M 169.44,350.24 L 169.44,345.12"  Stroke="#ff000000" StrokeThickness="0.5" StrokeLineJoin="Round" StrokeStartLineCap="Round" StrokeEndLineCap="Round" StrokeDashCap="Round" StrokeDashOffset="-2" StrokeDashArray="1 0" />
	</Canvas>
	<Glyphs Fill="#ff000000" FontUri="/Documents/1/Resources/Fonts/78B4EAC2-2B9E-4EA3-AC4B-66807428A141.odttf" FontRenderingEmSize="9.5176" StyleSimulations="None" OriginX="164.8" OriginY="358.4" Indices="28,49;19" UnicodeString="90" />
	<Canvas Clip="M 75.52,94.4 L 75.52,961.44 740.32,961.44 740.32,94.4 z" >
		<Path Data="F1 M 170.08,347.2 L 170.08,345.12"  Stroke="#ff000000" StrokeThickness="0.5" StrokeLineJoin="Round" StrokeStartLineCap="Round" StrokeEndLineCap="Round" StrokeDashCap="Round" StrokeDashOffset="-2" StrokeDashArray="1 0" />
		<Path Data="F1 M 170.88,347.2 L 170.88,345.12"  Stroke="#ff000000" StrokeThickness="0.5" StrokeLineJoin="Round" StrokeStartLineCap="Round" StrokeEndLineCap="Round" StrokeDashCap="Round" StrokeDashOffset="-2" StrokeDashArray="1 0" />
		<Path Data="F1 M 171.52,347.2 L 171.52,345.12"  Stroke="#ff000000" StrokeThickness="0.5" StrokeLineJoin="Round" StrokeStartLineCap="Round" StrokeEndLineCap="Round" StrokeDashCap="Round" StrokeDashOffset="-2" StrokeDashArray="1 0" />
		<Path Data="F1 M 172.16,347.2 L 172.16,345.12"  Stroke="#ff000000" StrokeThickness="0.5" StrokeLineJoin="Round" StrokeStartLineCap="Round" StrokeEndLineCap="Round" StrokeDashCap="Round" StrokeDashOffset="-2" StrokeDashArray="1 0" />
		<Path Data="F1 M 172.96,348.48 L 172.96,345.12"  Stroke="#ff000000" StrokeThickness="0.5" StrokeLineJoin="Round" StrokeStartLineCap="Round" StrokeEndLineCap="Round" StrokeDashCap="Round" StrokeDashOffset="-2" StrokeDashArray="1 0" />
		<Path Data="F1 M 173.6,347.2 L 173.6,345.12"  Stroke="#ff000000" StrokeThickness="0.5" StrokeLineJoin="Round" StrokeStartLineCap="Round" StrokeEndLineCap="Round" StrokeDashCap="Round" StrokeDashOffset="-2" StrokeDashArray="1 0" />
		<Path Data="F1 M 174.24,347.2 L 174.24,345.12"  Stroke="#ff000000" StrokeThickness="0.5" StrokeLineJoin="Round" StrokeStartLineCap="Round" StrokeEndLineCap="Round" StrokeDashCap="Round" StrokeDashOffset="-2" StrokeDashArray="1 0" />
		<Path Data="F1 M 175.04,347.2 L 175.04,345.12"  Stroke="#ff000000" StrokeThickness="0.5" StrokeLineJoin="Round" StrokeStartLineCap="Round" StrokeEndLineCap="Round" StrokeDashCap="Round" StrokeDashOffset="-2" StrokeDashArray="1 0" />
		<Path Data="F1 M 175.68,347.2 L 175.68,345.12"  Stroke="#ff000000" StrokeThickness="0.5" StrokeLineJoin="Round" StrokeStartLineCap="Round" StrokeEndLineCap="Round" StrokeDashCap="Round" StrokeDashOffset="-2" StrokeDashArray="1 0" />
		<Path Data="F1 M 176.32,350.24 L 176.32,345.12"  Stroke="#ff000000" StrokeThickness="0.5" StrokeLineJoin="Round" StrokeStartLineCap="Round" StrokeEndLineCap="Round" StrokeDashCap="Round" StrokeDashOffset="-2" StrokeDashArray="1 0" />
		<Path Data="F1 M 177.12,347.2 L 177.12,345.12"  Stroke="#ff000000" StrokeThickness="0.5" StrokeLineJoin="Round" StrokeStartLineCap="Round" StrokeEndLineCap="Round" StrokeDashCap="Round" StrokeDashOffset="-2" StrokeDashArray="1 0" />
		<Path Data="F1 M 177.76,347.2 L 177.76,345.12"  Stroke="#ff000000" StrokeThickness="0.5" StrokeLineJoin="Round" StrokeStartLineCap="Round" StrokeEndLineCap="Round" StrokeDashCap="Round" StrokeDashOffset="-2" StrokeDashArray="1 0" />
		<Path Data="F1 M 178.4,347.2 L 178.4,345.12"  Stroke="#ff000000" StrokeThickness="0.5" StrokeLineJoin="Round" StrokeStartLineCap="Round" StrokeEndLineCap="Round" StrokeDashCap="Round" StrokeDashOffset="-2" StrokeDashArray="1 0" />
		<Path Data="F1 M 179.2,347.2 L 179.2,345.12"  Stroke="#ff000000" StrokeThickness="0.5" StrokeLineJoin="Round" StrokeStartLineCap="Round" StrokeEndLineCap="Round" StrokeDashCap="Round" StrokeDashOffset="-2" StrokeDashArray="1 0" />
		<Path Data="F1 M 179.84,348.48 L 179.84,345.12"  Stroke="#ff000000" StrokeThickness="0.5" StrokeLineJoin="Round" StrokeStartLineCap="Round" StrokeEndLineCap="Round" StrokeDashCap="Round" StrokeDashOffset="-2" StrokeDashArray="1 0" />
		<Path Data="F1 M 180.48,347.2 L 180.48,345.12"  Stroke="#ff000000" StrokeThickness="0.5" StrokeLineJoin="Round" StrokeStartLineCap="Round" StrokeEndLineCap="Round" StrokeDashCap="Round" StrokeDashOffset="-2" StrokeDashArray="1 0" />
		<Path Data="F1 M 181.28,347.2 L 181.28,345.12"  Stroke="#ff000000" StrokeThickness="0.5" StrokeLineJoin="Round" StrokeStartLineCap="Round" StrokeEndLineCap="Round" StrokeDashCap="Round" StrokeDashOffset="-2" StrokeDashArray="1 0" />
		<Path Data="F1 M 181.92,347.2 L 181.92,345.12"  Stroke="#ff000000" StrokeThickness="0.5" StrokeLineJoin="Round" StrokeStartLineCap="Round" StrokeEndLineCap="Round" StrokeDashCap="Round" StrokeDashOffset="-2" StrokeDashArray="1 0" />
		<Path Data="F1 M 182.56,347.2 L 182.56,345.12"  Stroke="#ff000000" StrokeThickness="0.5" StrokeLineJoin="Round" StrokeStartLineCap="Round" StrokeEndLineCap="Round" StrokeDashCap="Round" StrokeDashOffset="-2" StrokeDashArray="1 0" />
		<Path Data="F1 M 183.36,350.24 L 183.36,345.12"  Stroke="#ff000000" StrokeThickness="0.5" StrokeLineJoin="Round" StrokeStartLineCap="Round" StrokeEndLineCap="Round" StrokeDashCap="Round" StrokeDashOffset="-2" StrokeDashArray="1 0" />
		<Path Data="F1 M 184,347.2 L 184,345.12"  Stroke="#ff000000" StrokeThickness="0.5" StrokeLineJoin="Round" StrokeStartLineCap="Round" StrokeEndLineCap="Round" StrokeDashCap="Round" StrokeDashOffset="-2" StrokeDashArray="1 0" />
		<Path Data="F1 M 184.64,347.2 L 184.64,345.12"  Stroke="#ff000000" StrokeThickness="0.5" StrokeLineJoin="Round" StrokeStartLineCap="Round" StrokeEndLineCap="Round" StrokeDashCap="Round" StrokeDashOffset="-2" StrokeDashArray="1 0" />
		<Path Data="F1 M 185.28,347.2 L 185.28,345.12"  Stroke="#ff000000" StrokeThickness="0.5" StrokeLineJoin="Round" StrokeStartLineCap="Round" StrokeEndLineCap="Round" StrokeDashCap="Round" StrokeDashOffset="-2" StrokeDashArray="1 0" />
		<Path Data="F1 M 186.08,347.2 L 186.08,345.12"  Stroke="#ff000000" StrokeThickness="0.5" StrokeLineJoin="Round" StrokeStartLineCap="Round" StrokeEndLineCap="Round" StrokeDashCap="Round" StrokeDashOffset="-2" StrokeDashArray="1 0" />
		<Path Data="F1 M 186.72,348.48 L 186.72,345.12"  Stroke="#ff000000" StrokeThickness="0.5" StrokeLineJoin="Round" StrokeStartLineCap="Round" StrokeEndLineCap="Round" StrokeDashCap="Round" StrokeDashOffset="-2" StrokeDashArray="1 0" />
		<Path Data="F1 M 187.36,347.2 L 187.36,345.12"  Stroke="#ff000000" StrokeThickness="0.5" StrokeLineJoin="Round" StrokeStartLineCap="Round" StrokeEndLineCap="Round" StrokeDashCap="Round" StrokeDashOffset="-2" StrokeDashArray="1 0" />
		<Path Data="F1 M 188.16,347.2 L 188.16,345.12"  Stroke="#ff000000" StrokeThickness="0.5" StrokeLineJoin="Round" StrokeStartLineCap="Round" StrokeEndLineCap="Round" StrokeDashCap="Round" StrokeDashOffset="-2" StrokeDashArray="1 0" />
		<Path Data="F1 M 188.8,347.2 L 188.8,345.12"  Stroke="#ff000000" StrokeThickness="0.5" StrokeLineJoin="Round" StrokeStartLineCap="Round" StrokeEndLineCap="Round" StrokeDashCap="Round" StrokeDashOffset="-2" StrokeDashArray="1 0" />
		<Path Data="F1 M 189.44,347.2 L 189.44,345.12"  Stroke="#ff000000" StrokeThickness="0.5" StrokeLineJoin="Round" StrokeStartLineCap="Round" StrokeEndLineCap="Round" StrokeDashCap="Round" StrokeDashOffset="-2" StrokeDashArray="1 0" />
		<Path Data="F1 M 190.24,350.24 L 190.24,345.12"  Stroke="#ff000000" StrokeThickness="0.5" StrokeLineJoin="Round" StrokeStartLineCap="Round" StrokeEndLineCap="Round" StrokeDashCap="Round" StrokeDashOffset="-2" StrokeDashArray="1 0" />
		<Path Data="F1 M 190.88,347.2 L 190.88,345.12"  Stroke="#ff000000" StrokeThickness="0.5" StrokeLineJoin="Round" StrokeStartLineCap="Round" StrokeEndLineCap="Round" StrokeDashCap="Round" StrokeDashOffset="-2" StrokeDashArray="1 0" />
		<Path Data="F1 M 191.52,347.2 L 191.52,345.12"  Stroke="#ff000000" StrokeThickness="0.5" StrokeLineJoin="Round" StrokeStartLineCap="Round" StrokeEndLineCap="Round" StrokeDashCap="Round" StrokeDashOffset="-2" StrokeDashArray="1 0" />
		<Path Data="F1 M 192.32,347.2 L 192.32,345.12"  Stroke="#ff000000" StrokeThickness="0.5" StrokeLineJoin="Round" StrokeStartLineCap="Round" StrokeEndLineCap="Round" StrokeDashCap="Round" StrokeDashOffset="-2" StrokeDashArray="1 0" />
		<Path Data="F1 M 192.96,347.2 L 192.96,345.12"  Stroke="#ff000000" StrokeThickness="0.5" StrokeLineJoin="Round" StrokeStartLineCap="Round" StrokeEndLineCap="Round" StrokeDashCap="Round" StrokeDashOffset="-2" StrokeDashArray="1 0" />
		<Path Data="F1 M 193.6,348.48 L 193.6,345.12"  Stroke="#ff000000" StrokeThickness="0.5" StrokeLineJoin="Round" StrokeStartLineCap="Round" StrokeEndLineCap="Round" StrokeDashCap="Round" StrokeDashOffset="-2" StrokeDashArray="1 0" />
		<Path Data="F1 M 194.4,347.2 L 194.4,345.12"  Stroke="#ff000000" StrokeThickness="0.5" StrokeLineJoin="Round" StrokeStartLineCap="Round" StrokeEndLineCap="Round" StrokeDashCap="Round" StrokeDashOffset="-2" StrokeDashArray="1 0" />
		<Path Data="F1 M 195.04,347.2 L 195.04,345.12"  Stroke="#ff000000" StrokeThickness="0.5" StrokeLineJoin="Round" StrokeStartLineCap="Round" StrokeEndLineCap="Round" StrokeDashCap="Round" StrokeDashOffset="-2" StrokeDashArray="1 0" />
		<Path Data="F1 M 195.68,347.2 L 195.68,345.12"  Stroke="#ff000000" StrokeThickness="0.5" StrokeLineJoin="Round" StrokeStartLineCap="Round" StrokeEndLineCap="Round" StrokeDashCap="Round" StrokeDashOffset="-2" StrokeDashArray="1 0" />
		<Path Data="F1 M 196.48,347.2 L 196.48,345.12"  Stroke="#ff000000" StrokeThickness="0.5" StrokeLineJoin="Round" StrokeStartLineCap="Round" StrokeEndLineCap="Round" StrokeDashCap="Round" StrokeDashOffset="-2" StrokeDashArray="1 0" />
		<Path Data="F1 M 197.12,350.24 L 197.12,345.12"  Stroke="#ff000000" StrokeThickness="0.5" StrokeLineJoin="Round" StrokeStartLineCap="Round" StrokeEndLineCap="Round" StrokeDashCap="Round" StrokeDashOffset="-2" StrokeDashArray="1 0" />
	</Canvas>
	<Glyphs Fill="#ff000000" FontUri="/Documents/1/Resources/Fonts/78B4EAC2-2B9E-4EA3-AC4B-66807428A141.odttf" FontRenderingEmSize="9.5176" StyleSimulations="None" OriginX="190.24" OriginY="358.4" Indices="20,49;22,49;19" UnicodeString="130" />
	<Canvas Clip="M 75.52,94.4 L 75.52,961.44 740.32,961.44 740.32,94.4 z" >
		<Path Data="F1 M 197.76,347.2 L 197.76,345.12"  Stroke="#ff000000" StrokeThickness="0.5" StrokeLineJoin="Round" StrokeStartLineCap="Round" StrokeEndLineCap="Round" StrokeDashCap="Round" StrokeDashOffset="-2" StrokeDashArray="1 0" />
		<Path Data="F1 M 198.56,347.2 L 198.56,345.12"  Stroke="#ff000000" StrokeThickness="0.5" StrokeLineJoin="Round" StrokeStartLineCap="Round" StrokeEndLineCap="Round" StrokeDashCap="Round" StrokeDashOffset="-2" StrokeDashArray="1 0" />
		<Path Data="F1 M 199.2,347.2 L 199.2,345.12"  Stroke="#ff000000" StrokeThickness="0.5" StrokeLineJoin="Round" StrokeStartLineCap="Round" StrokeEndLineCap="Round" StrokeDashCap="Round" StrokeDashOffset="-2" StrokeDashArray="1 0" />
		<Path Data="F1 M 199.84,347.2 L 199.84,345.12"  Stroke="#ff000000" StrokeThickness="0.5" StrokeLineJoin="Round" StrokeStartLineCap="Round" StrokeEndLineCap="Round" StrokeDashCap="Round" StrokeDashOffset="-2" StrokeDashArray="1 0" />
		<Path Data="F1 M 200.64,348.48 L 200.64,345.12"  Stroke="#ff000000" StrokeThickness="0.5" StrokeLineJoin="Round" StrokeStartLineCap="Round" StrokeEndLineCap="Round" StrokeDashCap="Round" StrokeDashOffset="-2" StrokeDashArray="1 0" />
		<Path Data="F1 M 201.28,347.2 L 201.28,345.12"  Stroke="#ff000000" StrokeThickness="0.5" StrokeLineJoin="Round" StrokeStartLineCap="Round" StrokeEndLineCap="Round" StrokeDashCap="Round" StrokeDashOffset="-2" StrokeDashArray="1 0" />
		<Path Data="F1 M 201.92,347.2 L 201.92,345.12"  Stroke="#ff000000" StrokeThickness="0.5" StrokeLineJoin="Round" StrokeStartLineCap="Round" StrokeEndLineCap="Round" StrokeDashCap="Round" StrokeDashOffset="-2" StrokeDashArray="1 0" />
		<Path Data="F1 M 202.72,347.2 L 202.72,345.12"  Stroke="#ff000000" StrokeThickness="0.5" StrokeLineJoin="Round" StrokeStartLineCap="Round" StrokeEndLineCap="Round" StrokeDashCap="Round" StrokeDashOffset="-2" StrokeDashArray="1 0" />
		<Path Data="F1 M 203.36,347.2 L 203.36,345.12"  Stroke="#ff000000" StrokeThickness="0.5" StrokeLineJoin="Round" StrokeStartLineCap="Round" StrokeEndLineCap="Round" StrokeDashCap="Round" StrokeDashOffset="-2" StrokeDashArray="1 0" />
		<Path Data="F1 M 204,350.24 L 204,345.12"  Stroke="#ff000000" StrokeThickness="0.5" StrokeLineJoin="Round" StrokeStartLineCap="Round" StrokeEndLineCap="Round" StrokeDashCap="Round" StrokeDashOffset="-2" StrokeDashArray="1 0" />
		<Path Data="F1 M 204.8,347.2 L 204.8,345.12"  Stroke="#ff000000" StrokeThickness="0.5" StrokeLineJoin="Round" StrokeStartLineCap="Round" StrokeEndLineCap="Round" StrokeDashCap="Round" StrokeDashOffset="-2" StrokeDashArray="1 0" />
		<Path Data="F1 M 205.44,347.2 L 205.44,345.12"  Stroke="#ff000000" StrokeThickness="0.5" StrokeLineJoin="Round" StrokeStartLineCap="Round" StrokeEndLineCap="Round" StrokeDashCap="Round" StrokeDashOffset="-2" StrokeDashArray="1 0" />
		<Path Data="F1 M 206.08,347.2 L 206.08,345.12"  Stroke="#ff000000" StrokeThickness="0.5" StrokeLineJoin="Round" StrokeStartLineCap="Round" StrokeEndLineCap="Round" StrokeDashCap="Round" StrokeDashOffset="-2" StrokeDashArray="1 0" />
		<Path Data="F1 M 206.72,347.2 L 206.72,345.12"  Stroke="#ff000000" StrokeThickness="0.5" StrokeLineJoin="Round" StrokeStartLineCap="Round" StrokeEndLineCap="Round" StrokeDashCap="Round" StrokeDashOffset="-2" StrokeDashArray="1 0" />
		<Path Data="F1 M 207.52,348.48 L 207.52,345.12"  Stroke="#ff000000" StrokeThickness="0.5" StrokeLineJoin="Round" StrokeStartLineCap="Round" StrokeEndLineCap="Round" StrokeDashCap="Round" StrokeDashOffset="-2" StrokeDashArray="1 0" />
		<Path Data="F1 M 208.16,347.2 L 208.16,345.12"  Stroke="#ff000000" StrokeThickness="0.5" StrokeLineJoin="Round" StrokeStartLineCap="Round" StrokeEndLineCap="Round" StrokeDashCap="Round" StrokeDashOffset="-2" StrokeDashArray="1 0" />
		<Path Data="F1 M 208.8,347.2 L 208.8,345.12"  Stroke="#ff000000" StrokeThickness="0.5" StrokeLineJoin="Round" StrokeStartLineCap="Round" StrokeEndLineCap="Round" StrokeDashCap="Round" StrokeDashOffset="-2" StrokeDashArray="1 0" />
		<Path Data="F1 M 209.6,347.2 L 209.6,345.12"  Stroke="#ff000000" StrokeThickness="0.5" StrokeLineJoin="Round" StrokeStartLineCap="Round" StrokeEndLineCap="Round" StrokeDashCap="Round" StrokeDashOffset="-2" StrokeDashArray="1 0" />
		<Path Data="F1 M 210.24,347.2 L 210.24,345.12"  Stroke="#ff000000" StrokeThickness="0.5" StrokeLineJoin="Round" StrokeStartLineCap="Round" StrokeEndLineCap="Round" StrokeDashCap="Round" StrokeDashOffset="-2" StrokeDashArray="1 0" />
		<Path Data="F1 M 210.88,350.24 L 210.88,345.12"  Stroke="#ff000000" StrokeThickness="0.5" StrokeLineJoin="Round" StrokeStartLineCap="Round" StrokeEndLineCap="Round" StrokeDashCap="Round" StrokeDashOffset="-2" StrokeDashArray="1 0" />
		<Path Data="F1 M 211.68,347.2 L 211.68,345.12"  Stroke="#ff000000" StrokeThickness="0.5" StrokeLineJoin="Round" StrokeStartLineCap="Round" StrokeEndLineCap="Round" StrokeDashCap="Round" StrokeDashOffset="-2" StrokeDashArray="1 0" />
		<Path Data="F1 M 212.32,347.2 L 212.32,345.12"  Stroke="#ff000000" StrokeThickness="0.5" StrokeLineJoin="Round" StrokeStartLineCap="Round" StrokeEndLineCap="Round" StrokeDashCap="Round" StrokeDashOffset="-2" StrokeDashArray="1 0" />
		<Path Data="F1 M 212.96,347.2 L 212.96,345.12"  Stroke="#ff000000" StrokeThickness="0.5" StrokeLineJoin="Round" StrokeStartLineCap="Round" StrokeEndLineCap="Round" StrokeDashCap="Round" StrokeDashOffset="-2" StrokeDashArray="1 0" />
		<Path Data="F1 M 213.76,347.2 L 213.76,345.12"  Stroke="#ff000000" StrokeThickness="0.5" StrokeLineJoin="Round" StrokeStartLineCap="Round" StrokeEndLineCap="Round" StrokeDashCap="Round" StrokeDashOffset="-2" StrokeDashArray="1 0" />
		<Path Data="F1 M 214.4,348.48 L 214.4,345.12"  Stroke="#ff000000" StrokeThickness="0.5" StrokeLineJoin="Round" StrokeStartLineCap="Round" StrokeEndLineCap="Round" StrokeDashCap="Round" StrokeDashOffset="-2" StrokeDashArray="1 0" />
		<Path Data="F1 M 215.04,347.2 L 215.04,345.12"  Stroke="#ff000000" StrokeThickness="0.5" StrokeLineJoin="Round" StrokeStartLineCap="Round" StrokeEndLineCap="Round" StrokeDashCap="Round" StrokeDashOffset="-2" StrokeDashArray="1 0" />
		<Path Data="F1 M 215.84,347.2 L 215.84,345.12"  Stroke="#ff000000" StrokeThickness="0.5" StrokeLineJoin="Round" StrokeStartLineCap="Round" StrokeEndLineCap="Round" StrokeDashCap="Round" StrokeDashOffset="-2" StrokeDashArray="1 0" />
		<Path Data="F1 M 216.48,347.2 L 216.48,345.12"  Stroke="#ff000000" StrokeThickness="0.5" StrokeLineJoin="Round" StrokeStartLineCap="Round" StrokeEndLineCap="Round" StrokeDashCap="Round" StrokeDashOffset="-2" StrokeDashArray="1 0" />
		<Path Data="F1 M 217.12,347.2 L 217.12,345.12"  Stroke="#ff000000" StrokeThickness="0.5" StrokeLineJoin="Round" StrokeStartLineCap="Round" StrokeEndLineCap="Round" StrokeDashCap="Round" StrokeDashOffset="-2" StrokeDashArray="1 0" />
		<Path Data="F1 M 217.92,350.24 L 217.92,345.12"  Stroke="#ff000000" StrokeThickness="0.5" StrokeLineJoin="Round" StrokeStartLineCap="Round" StrokeEndLineCap="Round" StrokeDashCap="Round" StrokeDashOffset="-2" StrokeDashArray="1 0" />
		<Path Data="F1 M 218.56,347.2 L 218.56,345.12"  Stroke="#ff000000" StrokeThickness="0.5" StrokeLineJoin="Round" StrokeStartLineCap="Round" StrokeEndLineCap="Round" StrokeDashCap="Round" StrokeDashOffset="-2" StrokeDashArray="1 0" />
		<Path Data="F1 M 219.2,347.2 L 219.2,345.12"  Stroke="#ff000000" StrokeThickness="0.5" StrokeLineJoin="Round" StrokeStartLineCap="Round" StrokeEndLineCap="Round" StrokeDashCap="Round" StrokeDashOffset="-2" StrokeDashArray="1 0" />
		<Path Data="F1 M 220,347.2 L 220,345.12"  Stroke="#ff000000" StrokeThickness="0.5" StrokeLineJoin="Round" StrokeStartLineCap="Round" StrokeEndLineCap="Round" StrokeDashCap="Round" StrokeDashOffset="-2" StrokeDashArray="1 0" />
		<Path Data="F1 M 220.64,347.2 L 220.64,345.12"  Stroke="#ff000000" StrokeThickness="0.5" StrokeLineJoin="Round" StrokeStartLineCap="Round" StrokeEndLineCap="Round" StrokeDashCap="Round" StrokeDashOffset="-2" StrokeDashArray="1 0" />
		<Path Data="F1 M 221.28,348.48 L 221.28,345.12"  Stroke="#ff000000" StrokeThickness="0.5" StrokeLineJoin="Round" StrokeStartLineCap="Round" StrokeEndLineCap="Round" StrokeDashCap="Round" StrokeDashOffset="-2" StrokeDashArray="1 0" />
		<Path Data="F1 M 222.08,347.2 L 222.08,345.12"  Stroke="#ff000000" StrokeThickness="0.5" StrokeLineJoin="Round" StrokeStartLineCap="Round" StrokeEndLineCap="Round" StrokeDashCap="Round" StrokeDashOffset="-2" StrokeDashArray="1 0" />
		<Path Data="F1 M 222.72,347.2 L 222.72,345.12"  Stroke="#ff000000" StrokeThickness="0.5" StrokeLineJoin="Round" StrokeStartLineCap="Round" StrokeEndLineCap="Round" StrokeDashCap="Round" StrokeDashOffset="-2" StrokeDashArray="1 0" />
		<Path Data="F1 M 223.36,347.2 L 223.36,345.12"  Stroke="#ff000000" StrokeThickness="0.5" StrokeLineJoin="Round" StrokeStartLineCap="Round" StrokeEndLineCap="Round" StrokeDashCap="Round" StrokeDashOffset="-2" StrokeDashArray="1 0" />
		<Path Data="F1 M 224.16,347.2 L 224.16,345.12"  Stroke="#ff000000" StrokeThickness="0.5" StrokeLineJoin="Round" StrokeStartLineCap="Round" StrokeEndLineCap="Round" StrokeDashCap="Round" StrokeDashOffset="-2" StrokeDashArray="1 0" />
		<Path Data="F1 M 224.8,350.24 L 224.8,345.12"  Stroke="#ff000000" StrokeThickness="0.5" StrokeLineJoin="Round" StrokeStartLineCap="Round" StrokeEndLineCap="Round" StrokeDashCap="Round" StrokeDashOffset="-2" StrokeDashArray="1 0" />
	</Canvas>
	<Glyphs Fill="#ff000000" FontUri="/Documents/1/Resources/Fonts/78B4EAC2-2B9E-4EA3-AC4B-66807428A141.odttf" FontRenderingEmSize="9.5176" StyleSimulations="None" OriginX="217.92" OriginY="358.4" Indices="20,49;26,49;19" UnicodeString="170" />
	<Canvas Clip="M 75.52,94.4 L 75.52,961.44 740.32,961.44 740.32,94.4 z" >
		<Path Data="F1 M 225.44,347.2 L 225.44,345.12"  Stroke="#ff000000" StrokeThickness="0.5" StrokeLineJoin="Round" StrokeStartLineCap="Round" StrokeEndLineCap="Round" StrokeDashCap="Round" StrokeDashOffset="-2" StrokeDashArray="1 0" />
		<Path Data="F1 M 226.08,347.2 L 226.08,345.12"  Stroke="#ff000000" StrokeThickness="0.5" StrokeLineJoin="Round" StrokeStartLineCap="Round" StrokeEndLineCap="Round" StrokeDashCap="Round" StrokeDashOffset="-2" StrokeDashArray="1 0" />
		<Path Data="F1 M 226.88,347.2 L 226.88,345.12"  Stroke="#ff000000" StrokeThickness="0.5" StrokeLineJoin="Round" StrokeStartLineCap="Round" StrokeEndLineCap="Round" StrokeDashCap="Round" StrokeDashOffset="-2" StrokeDashArray="1 0" />
		<Path Data="F1 M 227.52,347.2 L 227.52,345.12"  Stroke="#ff000000" StrokeThickness="0.5" StrokeLineJoin="Round" StrokeStartLineCap="Round" StrokeEndLineCap="Round" StrokeDashCap="Round" StrokeDashOffset="-2" StrokeDashArray="1 0" />
		<Path Data="F1 M 228.16,348.48 L 228.16,345.12"  Stroke="#ff000000" StrokeThickness="0.5" StrokeLineJoin="Round" StrokeStartLineCap="Round" StrokeEndLineCap="Round" StrokeDashCap="Round" StrokeDashOffset="-2" StrokeDashArray="1 0" />
		<Path Data="F1 M 228.96,347.2 L 228.96,345.12"  Stroke="#ff000000" StrokeThickness="0.5" StrokeLineJoin="Round" StrokeStartLineCap="Round" StrokeEndLineCap="Round" StrokeDashCap="Round" StrokeDashOffset="-2" StrokeDashArray="1 0" />
		<Path Data="F1 M 229.6,347.2 L 229.6,345.12"  Stroke="#ff000000" StrokeThickness="0.5" StrokeLineJoin="Round" StrokeStartLineCap="Round" StrokeEndLineCap="Round" StrokeDashCap="Round" StrokeDashOffset="-2" StrokeDashArray="1 0" />
		<Path Data="F1 M 230.24,347.2 L 230.24,345.12"  Stroke="#ff000000" StrokeThickness="0.5" StrokeLineJoin="Round" StrokeStartLineCap="Round" StrokeEndLineCap="Round" StrokeDashCap="Round" StrokeDashOffset="-2" StrokeDashArray="1 0" />
		<Path Data="F1 M 231.04,347.2 L 231.04,345.12"  Stroke="#ff000000" StrokeThickness="0.5" StrokeLineJoin="Round" StrokeStartLineCap="Round" StrokeEndLineCap="Round" StrokeDashCap="Round" StrokeDashOffset="-2" StrokeDashArray="1 0" />
		<Path Data="F1 M 231.68,350.24 L 231.68,345.12"  Stroke="#ff000000" StrokeThickness="0.5" StrokeLineJoin="Round" StrokeStartLineCap="Round" StrokeEndLineCap="Round" StrokeDashCap="Round" StrokeDashOffset="-2" StrokeDashArray="1 0" />
		<Path Data="F1 M 232.32,347.2 L 232.32,345.12"  Stroke="#ff000000" StrokeThickness="0.5" StrokeLineJoin="Round" StrokeStartLineCap="Round" StrokeEndLineCap="Round" StrokeDashCap="Round" StrokeDashOffset="-2" StrokeDashArray="1 0" />
		<Path Data="F1 M 233.12,347.2 L 233.12,345.12"  Stroke="#ff000000" StrokeThickness="0.5" StrokeLineJoin="Round" StrokeStartLineCap="Round" StrokeEndLineCap="Round" StrokeDashCap="Round" StrokeDashOffset="-2" StrokeDashArray="1 0" />
		<Path Data="F1 M 233.76,347.2 L 233.76,345.12"  Stroke="#ff000000" StrokeThickness="0.5" StrokeLineJoin="Round" StrokeStartLineCap="Round" StrokeEndLineCap="Round" StrokeDashCap="Round" StrokeDashOffset="-2" StrokeDashArray="1 0" />
		<Path Data="F1 M 234.4,347.2 L 234.4,345.12"  Stroke="#ff000000" StrokeThickness="0.5" StrokeLineJoin="Round" StrokeStartLineCap="Round" StrokeEndLineCap="Round" StrokeDashCap="Round" StrokeDashOffset="-2" StrokeDashArray="1 0" />
		<Path Data="F1 M 235.2,348.48 L 235.2,345.12"  Stroke="#ff000000" StrokeThickness="0.5" StrokeLineJoin="Round" StrokeStartLineCap="Round" StrokeEndLineCap="Round" StrokeDashCap="Round" StrokeDashOffset="-2" StrokeDashArray="1 0" />
		<Path Data="F1 M 235.84,347.2 L 235.84,345.12"  Stroke="#ff000000" StrokeThickness="0.5" StrokeLineJoin="Round" StrokeStartLineCap="Round" StrokeEndLineCap="Round" StrokeDashCap="Round" StrokeDashOffset="-2" StrokeDashArray="1 0" />
		<Path Data="F1 M 236.48,347.2 L 236.48,345.12"  Stroke="#ff000000" StrokeThickness="0.5" StrokeLineJoin="Round" StrokeStartLineCap="Round" StrokeEndLineCap="Round" StrokeDashCap="Round" StrokeDashOffset="-2" StrokeDashArray="1 0" />
		<Path Data="F1 M 237.28,347.2 L 237.28,345.12"  Stroke="#ff000000" StrokeThickness="0.5" StrokeLineJoin="Round" StrokeStartLineCap="Round" StrokeEndLineCap="Round" StrokeDashCap="Round" StrokeDashOffset="-2" StrokeDashArray="1 0" />
		<Path Data="F1 M 237.92,347.2 L 237.92,345.12"  Stroke="#ff000000" StrokeThickness="0.5" StrokeLineJoin="Round" StrokeStartLineCap="Round" StrokeEndLineCap="Round" StrokeDashCap="Round" StrokeDashOffset="-2" StrokeDashArray="1 0" />
		<Path Data="F1 M 238.56,350.24 L 238.56,345.12"  Stroke="#ff000000" StrokeThickness="0.5" StrokeLineJoin="Round" StrokeStartLineCap="Round" StrokeEndLineCap="Round" StrokeDashCap="Round" StrokeDashOffset="-2" StrokeDashArray="1 0" />
		<Path Data="F1 M 239.36,347.2 L 239.36,345.12"  Stroke="#ff000000" StrokeThickness="0.5" StrokeLineJoin="Round" StrokeStartLineCap="Round" StrokeEndLineCap="Round" StrokeDashCap="Round" StrokeDashOffset="-2" StrokeDashArray="1 0" />
		<Path Data="F1 M 240,347.2 L 240,345.12"  Stroke="#ff000000" StrokeThickness="0.5" StrokeLineJoin="Round" StrokeStartLineCap="Round" StrokeEndLineCap="Round" StrokeDashCap="Round" StrokeDashOffset="-2" StrokeDashArray="1 0" />
		<Path Data="F1 M 240.64,347.2 L 240.64,345.12"  Stroke="#ff000000" StrokeThickness="0.5" StrokeLineJoin="Round" StrokeStartLineCap="Round" StrokeEndLineCap="Round" StrokeDashCap="Round" StrokeDashOffset="-2" StrokeDashArray="1 0" />
		<Path Data="F1 M 241.44,347.2 L 241.44,345.12"  Stroke="#ff000000" StrokeThickness="0.5" StrokeLineJoin="Round" StrokeStartLineCap="Round" StrokeEndLineCap="Round" StrokeDashCap="Round" StrokeDashOffset="-2" StrokeDashArray="1 0" />
		<Path Data="F1 M 242.08,348.48 L 242.08,345.12"  Stroke="#ff000000" StrokeThickness="0.5" StrokeLineJoin="Round" StrokeStartLineCap="Round" StrokeEndLineCap="Round" StrokeDashCap="Round" StrokeDashOffset="-2" StrokeDashArray="1 0" />
		<Path Data="F1 M 242.72,347.2 L 242.72,345.12"  Stroke="#ff000000" StrokeThickness="0.5" StrokeLineJoin="Round" StrokeStartLineCap="Round" StrokeEndLineCap="Round" StrokeDashCap="Round" StrokeDashOffset="-2" StrokeDashArray="1 0" />
		<Path Data="F1 M 243.52,347.2 L 243.52,345.12"  Stroke="#ff000000" StrokeThickness="0.5" StrokeLineJoin="Round" StrokeStartLineCap="Round" StrokeEndLineCap="Round" StrokeDashCap="Round" StrokeDashOffset="-2" StrokeDashArray="1 0" />
		<Path Data="F1 M 244.16,347.2 L 244.16,345.12"  Stroke="#ff000000" StrokeThickness="0.5" StrokeLineJoin="Round" StrokeStartLineCap="Round" StrokeEndLineCap="Round" StrokeDashCap="Round" StrokeDashOffset="-2" StrokeDashArray="1 0" />
		<Path Data="F1 M 244.8,347.2 L 244.8,345.12"  Stroke="#ff000000" StrokeThickness="0.5" StrokeLineJoin="Round" StrokeStartLineCap="Round" StrokeEndLineCap="Round" StrokeDashCap="Round" StrokeDashOffset="-2" StrokeDashArray="1 0" />
		<Path Data="F1 M 245.44,350.24 L 245.44,345.12"  Stroke="#ff000000" StrokeThickness="0.5" StrokeLineJoin="Round" StrokeStartLineCap="Round" StrokeEndLineCap="Round" StrokeDashCap="Round" StrokeDashOffset="-2" StrokeDashArray="1 0" />
		<Path Data="F1 M 246.24,347.2 L 246.24,345.12"  Stroke="#ff000000" StrokeThickness="0.5" StrokeLineJoin="Round" StrokeStartLineCap="Round" StrokeEndLineCap="Round" StrokeDashCap="Round" StrokeDashOffset="-2" StrokeDashArray="1 0" />
		<Path Data="F1 M 246.88,347.2 L 246.88,345.12"  Stroke="#ff000000" StrokeThickness="0.5" StrokeLineJoin="Round" StrokeStartLineCap="Round" StrokeEndLineCap="Round" StrokeDashCap="Round" StrokeDashOffset="-2" StrokeDashArray="1 0" />
		<Path Data="F1 M 247.52,347.2 L 247.52,345.12"  Stroke="#ff000000" StrokeThickness="0.5" StrokeLineJoin="Round" StrokeStartLineCap="Round" StrokeEndLineCap="Round" StrokeDashCap="Round" StrokeDashOffset="-2" StrokeDashArray="1 0" />
		<Path Data="F1 M 248.32,347.2 L 248.32,345.12"  Stroke="#ff000000" StrokeThickness="0.5" StrokeLineJoin="Round" StrokeStartLineCap="Round" StrokeEndLineCap="Round" StrokeDashCap="Round" StrokeDashOffset="-2" StrokeDashArray="1 0" />
		<Path Data="F1 M 248.96,348.48 L 248.96,345.12"  Stroke="#ff000000" StrokeThickness="0.5" StrokeLineJoin="Round" StrokeStartLineCap="Round" StrokeEndLineCap="Round" StrokeDashCap="Round" StrokeDashOffset="-2" StrokeDashArray="1 0" />
		<Path Data="F1 M 249.6,347.2 L 249.6,345.12"  Stroke="#ff000000" StrokeThickness="0.5" StrokeLineJoin="Round" StrokeStartLineCap="Round" StrokeEndLineCap="Round" StrokeDashCap="Round" StrokeDashOffset="-2" StrokeDashArray="1 0" />
		<Path Data="F1 M 250.4,347.2 L 250.4,345.12"  Stroke="#ff000000" StrokeThickness="0.5" StrokeLineJoin="Round" StrokeStartLineCap="Round" StrokeEndLineCap="Round" StrokeDashCap="Round" StrokeDashOffset="-2" StrokeDashArray="1 0" />
		<Path Data="F1 M 251.04,347.2 L 251.04,345.12"  Stroke="#ff000000" StrokeThickness="0.5" StrokeLineJoin="Round" StrokeStartLineCap="Round" StrokeEndLineCap="Round" StrokeDashCap="Round" StrokeDashOffset="-2" StrokeDashArray="1 0" />
		<Path Data="F1 M 251.68,347.2 L 251.68,345.12"  Stroke="#ff000000" StrokeThickness="0.5" StrokeLineJoin="Round" StrokeStartLineCap="Round" StrokeEndLineCap="Round" StrokeDashCap="Round" StrokeDashOffset="-2" StrokeDashArray="1 0" />
		<Path Data="F1 M 252.48,350.24 L 252.48,345.12"  Stroke="#ff000000" StrokeThickness="0.5" StrokeLineJoin="Round" StrokeStartLineCap="Round" StrokeEndLineCap="Round" StrokeDashCap="Round" StrokeDashOffset="-2" StrokeDashArray="1 0" />
	</Canvas>
	<Glyphs Fill="#ff000000" FontUri="/Documents/1/Resources/Fonts/78B4EAC2-2B9E-4EA3-AC4B-66807428A141.odttf" FontRenderingEmSize="9.5176" StyleSimulations="None" OriginX="245.6" OriginY="358.4" Indices="21,49;20,49;19" UnicodeString="210" />
	<Canvas Clip="M 75.52,94.4 L 75.52,961.44 740.32,961.44 740.32,94.4 z" >
		<Path Data="F1 M 253.12,347.2 L 253.12,345.12"  Stroke="#ff000000" StrokeThickness="0.5" StrokeLineJoin="Round" StrokeStartLineCap="Round" StrokeEndLineCap="Round" StrokeDashCap="Round" StrokeDashOffset="-2" StrokeDashArray="1 0" />
		<Path Data="F1 M 253.76,347.2 L 253.76,345.12"  Stroke="#ff000000" StrokeThickness="0.5" StrokeLineJoin="Round" StrokeStartLineCap="Round" StrokeEndLineCap="Round" StrokeDashCap="Round" StrokeDashOffset="-2" StrokeDashArray="1 0" />
		<Path Data="F1 M 254.56,347.2 L 254.56,345.12"  Stroke="#ff000000" StrokeThickness="0.5" StrokeLineJoin="Round" StrokeStartLineCap="Round" StrokeEndLineCap="Round" StrokeDashCap="Round" StrokeDashOffset="-2" StrokeDashArray="1 0" />
		<Path Data="F1 M 255.2,347.2 L 255.2,345.12"  Stroke="#ff000000" StrokeThickness="0.5" StrokeLineJoin="Round" StrokeStartLineCap="Round" StrokeEndLineCap="Round" StrokeDashCap="Round" StrokeDashOffset="-2" StrokeDashArray="1 0" />
		<Path Data="F1 M 255.84,348.48 L 255.84,345.12"  Stroke="#ff000000" StrokeThickness="0.5" StrokeLineJoin="Round" StrokeStartLineCap="Round" StrokeEndLineCap="Round" StrokeDashCap="Round" StrokeDashOffset="-2" StrokeDashArray="1 0" />
		<Path Data="F1 M 256.64,347.2 L 256.64,345.12"  Stroke="#ff000000" StrokeThickness="0.5" StrokeLineJoin="Round" StrokeStartLineCap="Round" StrokeEndLineCap="Round" StrokeDashCap="Round" StrokeDashOffset="-2" StrokeDashArray="1 0" />
		<Path Data="F1 M 257.28,347.2 L 257.28,345.12"  Stroke="#ff000000" StrokeThickness="0.5" StrokeLineJoin="Round" StrokeStartLineCap="Round" StrokeEndLineCap="Round" StrokeDashCap="Round" StrokeDashOffset="-2" StrokeDashArray="1 0" />
		<Path Data="F1 M 257.92,347.2 L 257.92,345.12"  Stroke="#ff000000" StrokeThickness="0.5" StrokeLineJoin="Round" StrokeStartLineCap="Round" StrokeEndLineCap="Round" StrokeDashCap="Round" StrokeDashOffset="-2" StrokeDashArray="1 0" />
		<Path Data="F1 M 258.72,347.2 L 258.72,345.12"  Stroke="#ff000000" StrokeThickness="0.5" StrokeLineJoin="Round" StrokeStartLineCap="Round" StrokeEndLineCap="Round" StrokeDashCap="Round" StrokeDashOffset="-2" StrokeDashArray="1 0" />
		<Path Data="F1 M 259.36,350.24 L 259.36,345.12"  Stroke="#ff000000" StrokeThickness="0.5" StrokeLineJoin="Round" StrokeStartLineCap="Round" StrokeEndLineCap="Round" StrokeDashCap="Round" StrokeDashOffset="-2" StrokeDashArray="1 0" />
		<Path Data="F1 M 260,347.2 L 260,345.12"  Stroke="#ff000000" StrokeThickness="0.5" StrokeLineJoin="Round" StrokeStartLineCap="Round" StrokeEndLineCap="Round" StrokeDashCap="Round" StrokeDashOffset="-2" StrokeDashArray="1 0" />
		<Path Data="F1 M 260.8,347.2 L 260.8,345.12"  Stroke="#ff000000" StrokeThickness="0.5" StrokeLineJoin="Round" StrokeStartLineCap="Round" StrokeEndLineCap="Round" StrokeDashCap="Round" StrokeDashOffset="-2" StrokeDashArray="1 0" />
		<Path Data="F1 M 261.44,347.2 L 261.44,345.12"  Stroke="#ff000000" StrokeThickness="0.5" StrokeLineJoin="Round" StrokeStartLineCap="Round" StrokeEndLineCap="Round" StrokeDashCap="Round" StrokeDashOffset="-2" StrokeDashArray="1 0" />
		<Path Data="F1 M 262.08,347.2 L 262.08,345.12"  Stroke="#ff000000" StrokeThickness="0.5" StrokeLineJoin="Round" StrokeStartLineCap="Round" StrokeEndLineCap="Round" StrokeDashCap="Round" StrokeDashOffset="-2" StrokeDashArray="1 0" />
		<Path Data="F1 M 262.88,348.48 L 262.88,345.12"  Stroke="#ff000000" StrokeThickness="0.5" StrokeLineJoin="Round" StrokeStartLineCap="Round" StrokeEndLineCap="Round" StrokeDashCap="Round" StrokeDashOffset="-2" StrokeDashArray="1 0" />
		<Path Data="F1 M 263.52,347.2 L 263.52,345.12"  Stroke="#ff000000" StrokeThickness="0.5" StrokeLineJoin="Round" StrokeStartLineCap="Round" StrokeEndLineCap="Round" StrokeDashCap="Round" StrokeDashOffset="-2" StrokeDashArray="1 0" />
		<Path Data="F1 M 264.16,347.2 L 264.16,345.12"  Stroke="#ff000000" StrokeThickness="0.5" StrokeLineJoin="Round" StrokeStartLineCap="Round" StrokeEndLineCap="Round" StrokeDashCap="Round" StrokeDashOffset="-2" StrokeDashArray="1 0" />
		<Path Data="F1 M 264.96,347.2 L 264.96,345.12"  Stroke="#ff000000" StrokeThickness="0.5" StrokeLineJoin="Round" StrokeStartLineCap="Round" StrokeEndLineCap="Round" StrokeDashCap="Round" StrokeDashOffset="-2" StrokeDashArray="1 0" />
		<Path Data="F1 M 265.6,347.2 L 265.6,345.12"  Stroke="#ff000000" StrokeThickness="0.5" StrokeLineJoin="Round" StrokeStartLineCap="Round" StrokeEndLineCap="Round" StrokeDashCap="Round" StrokeDashOffset="-2" StrokeDashArray="1 0" />
		<Path Data="F1 M 266.24,350.24 L 266.24,345.12"  Stroke="#ff000000" StrokeThickness="0.5" StrokeLineJoin="Round" StrokeStartLineCap="Round" StrokeEndLineCap="Round" StrokeDashCap="Round" StrokeDashOffset="-2" StrokeDashArray="1 0" />
		<Path Data="F1 M 266.88,347.2 L 266.88,345.12"  Stroke="#ff000000" StrokeThickness="0.5" StrokeLineJoin="Round" StrokeStartLineCap="Round" StrokeEndLineCap="Round" StrokeDashCap="Round" StrokeDashOffset="-2" StrokeDashArray="1 0" />
		<Path Data="F1 M 267.68,347.2 L 267.68,345.12"  Stroke="#ff000000" StrokeThickness="0.5" StrokeLineJoin="Round" StrokeStartLineCap="Round" StrokeEndLineCap="Round" StrokeDashCap="Round" StrokeDashOffset="-2" StrokeDashArray="1 0" />
		<Path Data="F1 M 268.32,347.2 L 268.32,345.12"  Stroke="#ff000000" StrokeThickness="0.5" StrokeLineJoin="Round" StrokeStartLineCap="Round" StrokeEndLineCap="Round" StrokeDashCap="Round" StrokeDashOffset="-2" StrokeDashArray="1 0" />
		<Path Data="F1 M 268.96,347.2 L 268.96,345.12"  Stroke="#ff000000" StrokeThickness="0.5" StrokeLineJoin="Round" StrokeStartLineCap="Round" StrokeEndLineCap="Round" StrokeDashCap="Round" StrokeDashOffset="-2" StrokeDashArray="1 0" />
		<Path Data="F1 M 269.76,348.48 L 269.76,345.12"  Stroke="#ff000000" StrokeThickness="0.5" StrokeLineJoin="Round" StrokeStartLineCap="Round" StrokeEndLineCap="Round" StrokeDashCap="Round" StrokeDashOffset="-2" StrokeDashArray="1 0" />
		<Path Data="F1 M 270.4,347.2 L 270.4,345.12"  Stroke="#ff000000" StrokeThickness="0.5" StrokeLineJoin="Round" StrokeStartLineCap="Round" StrokeEndLineCap="Round" StrokeDashCap="Round" StrokeDashOffset="-2" StrokeDashArray="1 0" />
		<Path Data="F1 M 271.04,347.2 L 271.04,345.12"  Stroke="#ff000000" StrokeThickness="0.5" StrokeLineJoin="Round" StrokeStartLineCap="Round" StrokeEndLineCap="Round" StrokeDashCap="Round" StrokeDashOffset="-2" StrokeDashArray="1 0" />
		<Path Data="F1 M 271.84,347.2 L 271.84,345.12"  Stroke="#ff000000" StrokeThickness="0.5" StrokeLineJoin="Round" StrokeStartLineCap="Round" StrokeEndLineCap="Round" StrokeDashCap="Round" StrokeDashOffset="-2" StrokeDashArray="1 0" />
		<Path Data="F1 M 272.48,347.2 L 272.48,345.12"  Stroke="#ff000000" StrokeThickness="0.5" StrokeLineJoin="Round" StrokeStartLineCap="Round" StrokeEndLineCap="Round" StrokeDashCap="Round" StrokeDashOffset="-2" StrokeDashArray="1 0" />
		<Path Data="F1 M 273.12,350.24 L 273.12,345.12"  Stroke="#ff000000" StrokeThickness="0.5" StrokeLineJoin="Round" StrokeStartLineCap="Round" StrokeEndLineCap="Round" StrokeDashCap="Round" StrokeDashOffset="-2" StrokeDashArray="1 0" />
		<Path Data="F1 M 273.92,347.2 L 273.92,345.12"  Stroke="#ff000000" StrokeThickness="0.5" StrokeLineJoin="Round" StrokeStartLineCap="Round" StrokeEndLineCap="Round" StrokeDashCap="Round" StrokeDashOffset="-2" StrokeDashArray="1 0" />
		<Path Data="F1 M 274.56,347.2 L 274.56,345.12"  Stroke="#ff000000" StrokeThickness="0.5" StrokeLineJoin="Round" StrokeStartLineCap="Round" StrokeEndLineCap="Round" StrokeDashCap="Round" StrokeDashOffset="-2" StrokeDashArray="1 0" />
		<Path Data="F1 M 275.2,347.2 L 275.2,345.12"  Stroke="#ff000000" StrokeThickness="0.5" StrokeLineJoin="Round" StrokeStartLineCap="Round" StrokeEndLineCap="Round" StrokeDashCap="Round" StrokeDashOffset="-2" StrokeDashArray="1 0" />
		<Path Data="F1 M 276,347.2 L 276,345.12"  Stroke="#ff000000" StrokeThickness="0.5" StrokeLineJoin="Round" StrokeStartLineCap="Round" StrokeEndLineCap="Round" StrokeDashCap="Round" StrokeDashOffset="-2" StrokeDashArray="1 0" />
		<Path Data="F1 M 276.64,348.48 L 276.64,345.12"  Stroke="#ff000000" StrokeThickness="0.5" StrokeLineJoin="Round" StrokeStartLineCap="Round" StrokeEndLineCap="Round" StrokeDashCap="Round" StrokeDashOffset="-2" StrokeDashArray="1 0" />
		<Path Data="F1 M 277.28,347.2 L 277.28,345.12"  Stroke="#ff000000" StrokeThickness="0.5" StrokeLineJoin="Round" StrokeStartLineCap="Round" StrokeEndLineCap="Round" StrokeDashCap="Round" StrokeDashOffset="-2" StrokeDashArray="1 0" />
		<Path Data="F1 M 278.08,347.2 L 278.08,345.12"  Stroke="#ff000000" StrokeThickness="0.5" StrokeLineJoin="Round" StrokeStartLineCap="Round" StrokeEndLineCap="Round" StrokeDashCap="Round" StrokeDashOffset="-2" StrokeDashArray="1 0" />
		<Path Data="F1 M 278.72,347.2 L 278.72,345.12"  Stroke="#ff000000" StrokeThickness="0.5" StrokeLineJoin="Round" StrokeStartLineCap="Round" StrokeEndLineCap="Round" StrokeDashCap="Round" StrokeDashOffset="-2" StrokeDashArray="1 0" />
		<Path Data="F1 M 279.36,347.2 L 279.36,345.12"  Stroke="#ff000000" StrokeThickness="0.5" StrokeLineJoin="Round" StrokeStartLineCap="Round" StrokeEndLineCap="Round" StrokeDashCap="Round" StrokeDashOffset="-2" StrokeDashArray="1 0" />
		<Path Data="F1 M 280.16,350.24 L 280.16,345.12"  Stroke="#ff000000" StrokeThickness="0.5" StrokeLineJoin="Round" StrokeStartLineCap="Round" StrokeEndLineCap="Round" StrokeDashCap="Round" StrokeDashOffset="-2" StrokeDashArray="1 0" />
	</Canvas>
	<Glyphs Fill="#ff000000" FontUri="/Documents/1/Resources/Fonts/78B4EAC2-2B9E-4EA3-AC4B-66807428A141.odttf" FontRenderingEmSize="9.5176" StyleSimulations="None" OriginX="273.28" OriginY="358.4" Indices="21,49;24,49;19" UnicodeString="250" />
	<Canvas Clip="M 75.52,94.4 L 75.52,961.44 740.32,961.44 740.32,94.4 z" >
		<Path Data="F1 M 280.8,347.2 L 280.8,345.12"  Stroke="#ff000000" StrokeThickness="0.5" StrokeLineJoin="Round" StrokeStartLineCap="Round" StrokeEndLineCap="Round" StrokeDashCap="Round" StrokeDashOffset="-2" StrokeDashArray="1 0" />
		<Path Data="F1 M 281.44,347.2 L 281.44,345.12"  Stroke="#ff000000" StrokeThickness="0.5" StrokeLineJoin="Round" StrokeStartLineCap="Round" StrokeEndLineCap="Round" StrokeDashCap="Round" StrokeDashOffset="-2" StrokeDashArray="1 0" />
		<Path Data="F1 M 282.24,347.2 L 282.24,345.12"  Stroke="#ff000000" StrokeThickness="0.5" StrokeLineJoin="Round" StrokeStartLineCap="Round" StrokeEndLineCap="Round" StrokeDashCap="Round" StrokeDashOffset="-2" StrokeDashArray="1 0" />
		<Path Data="F1 M 282.88,347.2 L 282.88,345.12"  Stroke="#ff000000" StrokeThickness="0.5" StrokeLineJoin="Round" StrokeStartLineCap="Round" StrokeEndLineCap="Round" StrokeDashCap="Round" StrokeDashOffset="-2" StrokeDashArray="1 0" />
		<Path Data="F1 M 283.52,348.48 L 283.52,345.12"  Stroke="#ff000000" StrokeThickness="0.5" StrokeLineJoin="Round" StrokeStartLineCap="Round" StrokeEndLineCap="Round" StrokeDashCap="Round" StrokeDashOffset="-2" StrokeDashArray="1 0" />
		<Path Data="F1 M 284.32,347.2 L 284.32,345.12"  Stroke="#ff000000" StrokeThickness="0.5" StrokeLineJoin="Round" StrokeStartLineCap="Round" StrokeEndLineCap="Round" StrokeDashCap="Round" StrokeDashOffset="-2" StrokeDashArray="1 0" />
		<Path Data="F1 M 284.96,347.2 L 284.96,345.12"  Stroke="#ff000000" StrokeThickness="0.5" StrokeLineJoin="Round" StrokeStartLineCap="Round" StrokeEndLineCap="Round" StrokeDashCap="Round" StrokeDashOffset="-2" StrokeDashArray="1 0" />
		<Path Data="F1 M 285.6,347.2 L 285.6,345.12"  Stroke="#ff000000" StrokeThickness="0.5" StrokeLineJoin="Round" StrokeStartLineCap="Round" StrokeEndLineCap="Round" StrokeDashCap="Round" StrokeDashOffset="-2" StrokeDashArray="1 0" />
		<Path Data="F1 M 286.24,347.2 L 286.24,345.12"  Stroke="#ff000000" StrokeThickness="0.5" StrokeLineJoin="Round" StrokeStartLineCap="Round" StrokeEndLineCap="Round" StrokeDashCap="Round" StrokeDashOffset="-2" StrokeDashArray="1 0" />
		<Path Data="F1 M 287.04,350.24 L 287.04,345.12"  Stroke="#ff000000" StrokeThickness="0.5" StrokeLineJoin="Round" StrokeStartLineCap="Round" StrokeEndLineCap="Round" StrokeDashCap="Round" StrokeDashOffset="-2" StrokeDashArray="1 0" />
		<Path Data="F1 M 287.68,347.2 L 287.68,345.12"  Stroke="#ff000000" StrokeThickness="0.5" StrokeLineJoin="Round" StrokeStartLineCap="Round" StrokeEndLineCap="Round" StrokeDashCap="Round" StrokeDashOffset="-2" StrokeDashArray="1 0" />
		<Path Data="F1 M 288.32,347.2 L 288.32,345.12"  Stroke="#ff000000" StrokeThickness="0.5" StrokeLineJoin="Round" StrokeStartLineCap="Round" StrokeEndLineCap="Round" StrokeDashCap="Round" StrokeDashOffset="-2" StrokeDashArray="1 0" />
		<Path Data="F1 M 289.12,347.2 L 289.12,345.12"  Stroke="#ff000000" StrokeThickness="0.5" StrokeLineJoin="Round" StrokeStartLineCap="Round" StrokeEndLineCap="Round" StrokeDashCap="Round" StrokeDashOffset="-2" StrokeDashArray="1 0" />
		<Path Data="F1 M 289.76,347.2 L 289.76,345.12"  Stroke="#ff000000" StrokeThickness="0.5" StrokeLineJoin="Round" StrokeStartLineCap="Round" StrokeEndLineCap="Round" StrokeDashCap="Round" StrokeDashOffset="-2" StrokeDashArray="1 0" />
		<Path Data="F1 M 290.4,348.48 L 290.4,345.12"  Stroke="#ff000000" StrokeThickness="0.5" StrokeLineJoin="Round" StrokeStartLineCap="Round" StrokeEndLineCap="Round" StrokeDashCap="Round" StrokeDashOffset="-2" StrokeDashArray="1 0" />
		<Path Data="F1 M 291.2,347.2 L 291.2,345.12"  Stroke="#ff000000" StrokeThickness="0.5" StrokeLineJoin="Round" StrokeStartLineCap="Round" StrokeEndLineCap="Round" StrokeDashCap="Round" StrokeDashOffset="-2" StrokeDashArray="1 0" />
		<Path Data="F1 M 291.84,347.2 L 291.84,345.12"  Stroke="#ff000000" StrokeThickness="0.5" StrokeLineJoin="Round" StrokeStartLineCap="Round" StrokeEndLineCap="Round" StrokeDashCap="Round" StrokeDashOffset="-2" StrokeDashArray="1 0" />
		<Path Data="F1 M 292.48,347.2 L 292.48,345.12"  Stroke="#ff000000" StrokeThickness="0.5" StrokeLineJoin="Round" StrokeStartLineCap="Round" StrokeEndLineCap="Round" StrokeDashCap="Round" StrokeDashOffset="-2" StrokeDashArray="1 0" />
		<Path Data="F1 M 293.28,347.2 L 293.28,345.12"  Stroke="#ff000000" StrokeThickness="0.5" StrokeLineJoin="Round" StrokeStartLineCap="Round" StrokeEndLineCap="Round" StrokeDashCap="Round" StrokeDashOffset="-2" StrokeDashArray="1 0" />
		<Path Data="F1 M 293.92,350.24 L 293.92,345.12"  Stroke="#ff000000" StrokeThickness="0.5" StrokeLineJoin="Round" StrokeStartLineCap="Round" StrokeEndLineCap="Round" StrokeDashCap="Round" StrokeDashOffset="-2" StrokeDashArray="1 0" />
		<Path Data="F1 M 294.56,347.2 L 294.56,345.12"  Stroke="#ff000000" StrokeThickness="0.5" StrokeLineJoin="Round" StrokeStartLineCap="Round" StrokeEndLineCap="Round" StrokeDashCap="Round" StrokeDashOffset="-2" StrokeDashArray="1 0" />
		<Path Data="F1 M 295.36,347.2 L 295.36,345.12"  Stroke="#ff000000" StrokeThickness="0.5" StrokeLineJoin="Round" StrokeStartLineCap="Round" StrokeEndLineCap="Round" StrokeDashCap="Round" StrokeDashOffset="-2" StrokeDashArray="1 0" />
		<Path Data="F1 M 296,347.2 L 296,345.12"  Stroke="#ff000000" StrokeThickness="0.5" StrokeLineJoin="Round" StrokeStartLineCap="Round" StrokeEndLineCap="Round" StrokeDashCap="Round" StrokeDashOffset="-2" StrokeDashArray="1 0" />
		<Path Data="F1 M 296.64,347.2 L 296.64,345.12"  Stroke="#ff000000" StrokeThickness="0.5" StrokeLineJoin="Round" StrokeStartLineCap="Round" StrokeEndLineCap="Round" StrokeDashCap="Round" StrokeDashOffset="-2" StrokeDashArray="1 0" />
		<Path Data="F1 M 297.44,348.48 L 297.44,345.12"  Stroke="#ff000000" StrokeThickness="0.5" StrokeLineJoin="Round" StrokeStartLineCap="Round" StrokeEndLineCap="Round" StrokeDashCap="Round" StrokeDashOffset="-2" StrokeDashArray="1 0" />
		<Path Data="F1 M 298.08,347.2 L 298.08,345.12"  Stroke="#ff000000" StrokeThickness="0.5" StrokeLineJoin="Round" StrokeStartLineCap="Round" StrokeEndLineCap="Round" StrokeDashCap="Round" StrokeDashOffset="-2" StrokeDashArray="1 0" />
		<Path Data="F1 M 298.72,347.2 L 298.72,345.12"  Stroke="#ff000000" StrokeThickness="0.5" StrokeLineJoin="Round" StrokeStartLineCap="Round" StrokeEndLineCap="Round" StrokeDashCap="Round" StrokeDashOffset="-2" StrokeDashArray="1 0" />
		<Path Data="F1 M 299.52,347.2 L 299.52,345.12"  Stroke="#ff000000" StrokeThickness="0.5" StrokeLineJoin="Round" StrokeStartLineCap="Round" StrokeEndLineCap="Round" StrokeDashCap="Round" StrokeDashOffset="-2" StrokeDashArray="1 0" />
		<Path Data="F1 M 300.16,347.2 L 300.16,345.12"  Stroke="#ff000000" StrokeThickness="0.5" StrokeLineJoin="Round" StrokeStartLineCap="Round" StrokeEndLineCap="Round" StrokeDashCap="Round" StrokeDashOffset="-2" StrokeDashArray="1 0" />
		<Path Data="F1 M 300.8,350.24 L 300.8,345.12"  Stroke="#ff000000" StrokeThickness="0.5" StrokeLineJoin="Round" StrokeStartLineCap="Round" StrokeEndLineCap="Round" StrokeDashCap="Round" StrokeDashOffset="-2" StrokeDashArray="1 0" />
		<Path Data="F1 M 301.6,347.2 L 301.6,345.12"  Stroke="#ff000000" StrokeThickness="0.5" StrokeLineJoin="Round" StrokeStartLineCap="Round" StrokeEndLineCap="Round" StrokeDashCap="Round" StrokeDashOffset="-2" StrokeDashArray="1 0" />
		<Path Data="F1 M 302.24,347.2 L 302.24,345.12"  Stroke="#ff000000" StrokeThickness="0.5" StrokeLineJoin="Round" StrokeStartLineCap="Round" StrokeEndLineCap="Round" StrokeDashCap="Round" StrokeDashOffset="-2" StrokeDashArray="1 0" />
		<Path Data="F1 M 302.88,347.2 L 302.88,345.12"  Stroke="#ff000000" StrokeThickness="0.5" StrokeLineJoin="Round" StrokeStartLineCap="Round" StrokeEndLineCap="Round" StrokeDashCap="Round" StrokeDashOffset="-2" StrokeDashArray="1 0" />
		<Path Data="F1 M 303.68,347.2 L 303.68,345.12"  Stroke="#ff000000" StrokeThickness="0.5" StrokeLineJoin="Round" StrokeStartLineCap="Round" StrokeEndLineCap="Round" StrokeDashCap="Round" StrokeDashOffset="-2" StrokeDashArray="1 0" />
		<Path Data="F1 M 304.32,348.48 L 304.32,345.12"  Stroke="#ff000000" StrokeThickness="0.5" StrokeLineJoin="Round" StrokeStartLineCap="Round" StrokeEndLineCap="Round" StrokeDashCap="Round" StrokeDashOffset="-2" StrokeDashArray="1 0" />
		<Path Data="F1 M 304.96,347.2 L 304.96,345.12"  Stroke="#ff000000" StrokeThickness="0.5" StrokeLineJoin="Round" StrokeStartLineCap="Round" StrokeEndLineCap="Round" StrokeDashCap="Round" StrokeDashOffset="-2" StrokeDashArray="1 0" />
		<Path Data="F1 M 305.76,347.2 L 305.76,345.12"  Stroke="#ff000000" StrokeThickness="0.5" StrokeLineJoin="Round" StrokeStartLineCap="Round" StrokeEndLineCap="Round" StrokeDashCap="Round" StrokeDashOffset="-2" StrokeDashArray="1 0" />
		<Path Data="F1 M 306.4,347.2 L 306.4,345.12"  Stroke="#ff000000" StrokeThickness="0.5" StrokeLineJoin="Round" StrokeStartLineCap="Round" StrokeEndLineCap="Round" StrokeDashCap="Round" StrokeDashOffset="-2" StrokeDashArray="1 0" />
		<Path Data="F1 M 307.04,347.2 L 307.04,345.12"  Stroke="#ff000000" StrokeThickness="0.5" StrokeLineJoin="Round" StrokeStartLineCap="Round" StrokeEndLineCap="Round" StrokeDashCap="Round" StrokeDashOffset="-2" StrokeDashArray="1 0" />
		<Path Data="F1 M 307.68,350.24 L 307.68,345.12"  Stroke="#ff000000" StrokeThickness="0.5" StrokeLineJoin="Round" StrokeStartLineCap="Round" StrokeEndLineCap="Round" StrokeDashCap="Round" StrokeDashOffset="-2" StrokeDashArray="1 0" />
	</Canvas>
	<Glyphs Fill="#ff000000" FontUri="/Documents/1/Resources/Fonts/78B4EAC2-2B9E-4EA3-AC4B-66807428A141.odttf" FontRenderingEmSize="9.5176" StyleSimulations="None" OriginX="300.8" OriginY="358.4" Indices="21,49;28,49;19" UnicodeString="290" />
	<Canvas Clip="M 75.52,94.4 L 75.52,961.44 740.32,961.44 740.32,94.4 z" >
		<Path Data="F1 M 308.48,347.2 L 308.48,345.12"  Stroke="#ff000000" StrokeThickness="0.5" StrokeLineJoin="Round" StrokeStartLineCap="Round" StrokeEndLineCap="Round" StrokeDashCap="Round" StrokeDashOffset="-2" StrokeDashArray="1 0" />
		<Path Data="F1 M 309.12,347.2 L 309.12,345.12"  Stroke="#ff000000" StrokeThickness="0.5" StrokeLineJoin="Round" StrokeStartLineCap="Round" StrokeEndLineCap="Round" StrokeDashCap="Round" StrokeDashOffset="-2" StrokeDashArray="1 0" />
		<Path Data="F1 M 309.76,347.2 L 309.76,345.12"  Stroke="#ff000000" StrokeThickness="0.5" StrokeLineJoin="Round" StrokeStartLineCap="Round" StrokeEndLineCap="Round" StrokeDashCap="Round" StrokeDashOffset="-2" StrokeDashArray="1 0" />
		<Path Data="F1 M 310.56,347.2 L 310.56,345.12"  Stroke="#ff000000" StrokeThickness="0.5" StrokeLineJoin="Round" StrokeStartLineCap="Round" StrokeEndLineCap="Round" StrokeDashCap="Round" StrokeDashOffset="-2" StrokeDashArray="1 0" />
		<Path Data="F1 M 311.2,348.48 L 311.2,345.12"  Stroke="#ff000000" StrokeThickness="0.5" StrokeLineJoin="Round" StrokeStartLineCap="Round" StrokeEndLineCap="Round" StrokeDashCap="Round" StrokeDashOffset="-2" StrokeDashArray="1 0" />
		<Path Data="F1 M 311.84,347.2 L 311.84,345.12"  Stroke="#ff000000" StrokeThickness="0.5" StrokeLineJoin="Round" StrokeStartLineCap="Round" StrokeEndLineCap="Round" StrokeDashCap="Round" StrokeDashOffset="-2" StrokeDashArray="1 0" />
		<Path Data="F1 M 312.64,347.2 L 312.64,345.12"  Stroke="#ff000000" StrokeThickness="0.5" StrokeLineJoin="Round" StrokeStartLineCap="Round" StrokeEndLineCap="Round" StrokeDashCap="Round" StrokeDashOffset="-2" StrokeDashArray="1 0" />
		<Path Data="F1 M 313.28,347.2 L 313.28,345.12"  Stroke="#ff000000" StrokeThickness="0.5" StrokeLineJoin="Round" StrokeStartLineCap="Round" StrokeEndLineCap="Round" StrokeDashCap="Round" StrokeDashOffset="-2" StrokeDashArray="1 0" />
		<Path Data="F1 M 313.92,347.2 L 313.92,345.12"  Stroke="#ff000000" StrokeThickness="0.5" StrokeLineJoin="Round" StrokeStartLineCap="Round" StrokeEndLineCap="Round" StrokeDashCap="Round" StrokeDashOffset="-2" StrokeDashArray="1 0" />
		<Path Data="F1 M 314.72,350.24 L 314.72,345.12"  Stroke="#ff000000" StrokeThickness="0.5" StrokeLineJoin="Round" StrokeStartLineCap="Round" StrokeEndLineCap="Round" StrokeDashCap="Round" StrokeDashOffset="-2" StrokeDashArray="1 0" />
		<Path Data="F1 M 315.36,347.2 L 315.36,345.12"  Stroke="#ff000000" StrokeThickness="0.5" StrokeLineJoin="Round" StrokeStartLineCap="Round" StrokeEndLineCap="Round" StrokeDashCap="Round" StrokeDashOffset="-2" StrokeDashArray="1 0" />
		<Path Data="F1 M 316,347.2 L 316,345.12"  Stroke="#ff000000" StrokeThickness="0.5" StrokeLineJoin="Round" StrokeStartLineCap="Round" StrokeEndLineCap="Round" StrokeDashCap="Round" StrokeDashOffset="-2" StrokeDashArray="1 0" />
		<Path Data="F1 M 316.8,347.2 L 316.8,345.12"  Stroke="#ff000000" StrokeThickness="0.5" StrokeLineJoin="Round" StrokeStartLineCap="Round" StrokeEndLineCap="Round" StrokeDashCap="Round" StrokeDashOffset="-2" StrokeDashArray="1 0" />
		<Path Data="F1 M 317.44,347.2 L 317.44,345.12"  Stroke="#ff000000" StrokeThickness="0.5" StrokeLineJoin="Round" StrokeStartLineCap="Round" StrokeEndLineCap="Round" StrokeDashCap="Round" StrokeDashOffset="-2" StrokeDashArray="1 0" />
		<Path Data="F1 M 318.08,348.48 L 318.08,345.12"  Stroke="#ff000000" StrokeThickness="0.5" StrokeLineJoin="Round" StrokeStartLineCap="Round" StrokeEndLineCap="Round" StrokeDashCap="Round" StrokeDashOffset="-2" StrokeDashArray="1 0" />
		<Path Data="F1 M 318.88,347.2 L 318.88,345.12"  Stroke="#ff000000" StrokeThickness="0.5" StrokeLineJoin="Round" StrokeStartLineCap="Round" StrokeEndLineCap="Round" StrokeDashCap="Round" StrokeDashOffset="-2" StrokeDashArray="1 0" />
		<Path Data="F1 M 319.52,347.2 L 319.52,345.12"  Stroke="#ff000000" StrokeThickness="0.5" StrokeLineJoin="Round" StrokeStartLineCap="Round" StrokeEndLineCap="Round" StrokeDashCap="Round" StrokeDashOffset="-2" StrokeDashArray="1 0" />
		<Path Data="F1 M 320.16,347.2 L 320.16,345.12"  Stroke="#ff000000" StrokeThickness="0.5" StrokeLineJoin="Round" StrokeStartLineCap="Round" StrokeEndLineCap="Round" StrokeDashCap="Round" StrokeDashOffset="-2" StrokeDashArray="1 0" />
		<Path Data="F1 M 320.96,347.2 L 320.96,345.12"  Stroke="#ff000000" StrokeThickness="0.5" StrokeLineJoin="Round" StrokeStartLineCap="Round" StrokeEndLineCap="Round" StrokeDashCap="Round" StrokeDashOffset="-2" StrokeDashArray="1 0" />
		<Path Data="F1 M 321.6,350.24 L 321.6,345.12"  Stroke="#ff000000" StrokeThickness="0.5" StrokeLineJoin="Round" StrokeStartLineCap="Round" StrokeEndLineCap="Round" StrokeDashCap="Round" StrokeDashOffset="-2" StrokeDashArray="1 0" />
		<Path Data="F1 M 322.24,347.2 L 322.24,345.12"  Stroke="#ff000000" StrokeThickness="0.5" StrokeLineJoin="Round" StrokeStartLineCap="Round" StrokeEndLineCap="Round" StrokeDashCap="Round" StrokeDashOffset="-2" StrokeDashArray="1 0" />
		<Path Data="F1 M 323.04,347.2 L 323.04,345.12"  Stroke="#ff000000" StrokeThickness="0.5" StrokeLineJoin="Round" StrokeStartLineCap="Round" StrokeEndLineCap="Round" StrokeDashCap="Round" StrokeDashOffset="-2" StrokeDashArray="1 0" />
		<Path Data="F1 M 323.68,347.2 L 323.68,345.12"  Stroke="#ff000000" StrokeThickness="0.5" StrokeLineJoin="Round" StrokeStartLineCap="Round" StrokeEndLineCap="Round" StrokeDashCap="Round" StrokeDashOffset="-2" StrokeDashArray="1 0" />
		<Path Data="F1 M 324.32,347.2 L 324.32,345.12"  Stroke="#ff000000" StrokeThickness="0.5" StrokeLineJoin="Round" StrokeStartLineCap="Round" StrokeEndLineCap="Round" StrokeDashCap="Round" StrokeDashOffset="-2" StrokeDashArray="1 0" />
		<Path Data="F1 M 325.12,348.48 L 325.12,345.12"  Stroke="#ff000000" StrokeThickness="0.5" StrokeLineJoin="Round" StrokeStartLineCap="Round" StrokeEndLineCap="Round" StrokeDashCap="Round" StrokeDashOffset="-2" StrokeDashArray="1 0" />
		<Path Data="F1 M 325.76,347.2 L 325.76,345.12"  Stroke="#ff000000" StrokeThickness="0.5" StrokeLineJoin="Round" StrokeStartLineCap="Round" StrokeEndLineCap="Round" StrokeDashCap="Round" StrokeDashOffset="-2" StrokeDashArray="1 0" />
		<Path Data="F1 M 326.4,347.2 L 326.4,345.12"  Stroke="#ff000000" StrokeThickness="0.5" StrokeLineJoin="Round" StrokeStartLineCap="Round" StrokeEndLineCap="Round" StrokeDashCap="Round" StrokeDashOffset="-2" StrokeDashArray="1 0" />
		<Path Data="F1 M 327.04,347.2 L 327.04,345.12"  Stroke="#ff000000" StrokeThickness="0.5" StrokeLineJoin="Round" StrokeStartLineCap="Round" StrokeEndLineCap="Round" StrokeDashCap="Round" StrokeDashOffset="-2" StrokeDashArray="1 0" />
		<Path Data="F1 M 327.84,347.2 L 327.84,345.12"  Stroke="#ff000000" StrokeThickness="0.5" StrokeLineJoin="Round" StrokeStartLineCap="Round" StrokeEndLineCap="Round" StrokeDashCap="Round" StrokeDashOffset="-2" StrokeDashArray="1 0" />
		<Path Data="F1 M 328.48,350.24 L 328.48,345.12"  Stroke="#ff000000" StrokeThickness="0.5" StrokeLineJoin="Round" StrokeStartLineCap="Round" StrokeEndLineCap="Round" StrokeDashCap="Round" StrokeDashOffset="-2" StrokeDashArray="1 0" />
		<Path Data="F1 M 329.12,347.2 L 329.12,345.12"  Stroke="#ff000000" StrokeThickness="0.5" StrokeLineJoin="Round" StrokeStartLineCap="Round" StrokeEndLineCap="Round" StrokeDashCap="Round" StrokeDashOffset="-2" StrokeDashArray="1 0" />
		<Path Data="F1 M 329.92,347.2 L 329.92,345.12"  Stroke="#ff000000" StrokeThickness="0.5" StrokeLineJoin="Round" StrokeStartLineCap="Round" StrokeEndLineCap="Round" StrokeDashCap="Round" StrokeDashOffset="-2" StrokeDashArray="1 0" />
		<Path Data="F1 M 330.56,347.2 L 330.56,345.12"  Stroke="#ff000000" StrokeThickness="0.5" StrokeLineJoin="Round" StrokeStartLineCap="Round" StrokeEndLineCap="Round" StrokeDashCap="Round" StrokeDashOffset="-2" StrokeDashArray="1 0" />
		<Path Data="F1 M 331.2,347.2 L 331.2,345.12"  Stroke="#ff000000" StrokeThickness="0.5" StrokeLineJoin="Round" StrokeStartLineCap="Round" StrokeEndLineCap="Round" StrokeDashCap="Round" StrokeDashOffset="-2" StrokeDashArray="1 0" />
		<Path Data="F1 M 332,348.48 L 332,345.12"  Stroke="#ff000000" StrokeThickness="0.5" StrokeLineJoin="Round" StrokeStartLineCap="Round" StrokeEndLineCap="Round" StrokeDashCap="Round" StrokeDashOffset="-2" StrokeDashArray="1 0" />
		<Path Data="F1 M 332.64,347.2 L 332.64,345.12"  Stroke="#ff000000" StrokeThickness="0.5" StrokeLineJoin="Round" StrokeStartLineCap="Round" StrokeEndLineCap="Round" StrokeDashCap="Round" StrokeDashOffset="-2" StrokeDashArray="1 0" />
		<Path Data="F1 M 333.28,347.2 L 333.28,345.12"  Stroke="#ff000000" StrokeThickness="0.5" StrokeLineJoin="Round" StrokeStartLineCap="Round" StrokeEndLineCap="Round" StrokeDashCap="Round" StrokeDashOffset="-2" StrokeDashArray="1 0" />
		<Path Data="F1 M 334.08,347.2 L 334.08,345.12"  Stroke="#ff000000" StrokeThickness="0.5" StrokeLineJoin="Round" StrokeStartLineCap="Round" StrokeEndLineCap="Round" StrokeDashCap="Round" StrokeDashOffset="-2" StrokeDashArray="1 0" />
		<Path Data="F1 M 334.72,347.2 L 334.72,345.12"  Stroke="#ff000000" StrokeThickness="0.5" StrokeLineJoin="Round" StrokeStartLineCap="Round" StrokeEndLineCap="Round" StrokeDashCap="Round" StrokeDashOffset="-2" StrokeDashArray="1 0" />
		<Path Data="F1 M 335.36,350.24 L 335.36,345.12"  Stroke="#ff000000" StrokeThickness="0.5" StrokeLineJoin="Round" StrokeStartLineCap="Round" StrokeEndLineCap="Round" StrokeDashCap="Round" StrokeDashOffset="-2" StrokeDashArray="1 0" />
	</Canvas>
	<Glyphs Fill="#ff000000" FontUri="/Documents/1/Resources/Fonts/78B4EAC2-2B9E-4EA3-AC4B-66807428A141.odttf" FontRenderingEmSize="9.5176" StyleSimulations="None" OriginX="328.48" OriginY="358.4" Indices="22,49;22,49;19" UnicodeString="330" />
	<Canvas Clip="M 75.52,94.4 L 75.52,961.44 740.32,961.44 740.32,94.4 z" >
		<Path Data="F1 M 336.16,347.2 L 336.16,345.12"  Stroke="#ff000000" StrokeThickness="0.5" StrokeLineJoin="Round" StrokeStartLineCap="Round" StrokeEndLineCap="Round" StrokeDashCap="Round" StrokeDashOffset="-2" StrokeDashArray="1 0" />
		<Path Data="F1 M 336.8,347.2 L 336.8,345.12"  Stroke="#ff000000" StrokeThickness="0.5" StrokeLineJoin="Round" StrokeStartLineCap="Round" StrokeEndLineCap="Round" StrokeDashCap="Round" StrokeDashOffset="-2" StrokeDashArray="1 0" />
		<Path Data="F1 M 337.44,347.2 L 337.44,345.12"  Stroke="#ff000000" StrokeThickness="0.5" StrokeLineJoin="Round" StrokeStartLineCap="Round" StrokeEndLineCap="Round" StrokeDashCap="Round" StrokeDashOffset="-2" StrokeDashArray="1 0" />
		<Path Data="F1 M 338.24,347.2 L 338.24,345.12"  Stroke="#ff000000" StrokeThickness="0.5" StrokeLineJoin="Round" StrokeStartLineCap="Round" StrokeEndLineCap="Round" StrokeDashCap="Round" StrokeDashOffset="-2" StrokeDashArray="1 0" />
		<Path Data="F1 M 338.88,348.48 L 338.88,345.12"  Stroke="#ff000000" StrokeThickness="0.5" StrokeLineJoin="Round" StrokeStartLineCap="Round" StrokeEndLineCap="Round" StrokeDashCap="Round" StrokeDashOffset="-2" StrokeDashArray="1 0" />
		<Path Data="F1 M 339.52,347.2 L 339.52,345.12"  Stroke="#ff000000" StrokeThickness="0.5" StrokeLineJoin="Round" StrokeStartLineCap="Round" StrokeEndLineCap="Round" StrokeDashCap="Round" StrokeDashOffset="-2" StrokeDashArray="1 0" />
		<Path Data="F1 M 340.32,347.2 L 340.32,345.12"  Stroke="#ff000000" StrokeThickness="0.5" StrokeLineJoin="Round" StrokeStartLineCap="Round" StrokeEndLineCap="Round" StrokeDashCap="Round" StrokeDashOffset="-2" StrokeDashArray="1 0" />
		<Path Data="F1 M 340.96,347.2 L 340.96,345.12"  Stroke="#ff000000" StrokeThickness="0.5" StrokeLineJoin="Round" StrokeStartLineCap="Round" StrokeEndLineCap="Round" StrokeDashCap="Round" StrokeDashOffset="-2" StrokeDashArray="1 0" />
		<Path Data="F1 M 341.6,347.2 L 341.6,345.12"  Stroke="#ff000000" StrokeThickness="0.5" StrokeLineJoin="Round" StrokeStartLineCap="Round" StrokeEndLineCap="Round" StrokeDashCap="Round" StrokeDashOffset="-2" StrokeDashArray="1 0" />
		<Path Data="F1 M 342.4,350.24 L 342.4,345.12"  Stroke="#ff000000" StrokeThickness="0.5" StrokeLineJoin="Round" StrokeStartLineCap="Round" StrokeEndLineCap="Round" StrokeDashCap="Round" StrokeDashOffset="-2" StrokeDashArray="1 0" />
		<Path Data="F1 M 343.04,347.2 L 343.04,345.12"  Stroke="#ff000000" StrokeThickness="0.5" StrokeLineJoin="Round" StrokeStartLineCap="Round" StrokeEndLineCap="Round" StrokeDashCap="Round" StrokeDashOffset="-2" StrokeDashArray="1 0" />
		<Path Data="F1 M 343.68,347.2 L 343.68,345.12"  Stroke="#ff000000" StrokeThickness="0.5" StrokeLineJoin="Round" StrokeStartLineCap="Round" StrokeEndLineCap="Round" StrokeDashCap="Round" StrokeDashOffset="-2" StrokeDashArray="1 0" />
		<Path Data="F1 M 344.48,347.2 L 344.48,345.12"  Stroke="#ff000000" StrokeThickness="0.5" StrokeLineJoin="Round" StrokeStartLineCap="Round" StrokeEndLineCap="Round" StrokeDashCap="Round" StrokeDashOffset="-2" StrokeDashArray="1 0" />
		<Path Data="F1 M 345.12,347.2 L 345.12,345.12"  Stroke="#ff000000" StrokeThickness="0.5" StrokeLineJoin="Round" StrokeStartLineCap="Round" StrokeEndLineCap="Round" StrokeDashCap="Round" StrokeDashOffset="-2" StrokeDashArray="1 0" />
		<Path Data="F1 M 345.76,348.48 L 345.76,345.12"  Stroke="#ff000000" StrokeThickness="0.5" StrokeLineJoin="Round" StrokeStartLineCap="Round" StrokeEndLineCap="Round" StrokeDashCap="Round" StrokeDashOffset="-2" StrokeDashArray="1 0" />
		<Path Data="F1 M 346.56,347.2 L 346.56,345.12"  Stroke="#ff000000" StrokeThickness="0.5" StrokeLineJoin="Round" StrokeStartLineCap="Round" StrokeEndLineCap="Round" StrokeDashCap="Round" StrokeDashOffset="-2" StrokeDashArray="1 0" />
		<Path Data="F1 M 347.2,347.2 L 347.2,345.12"  Stroke="#ff000000" StrokeThickness="0.5" StrokeLineJoin="Round" StrokeStartLineCap="Round" StrokeEndLineCap="Round" StrokeDashCap="Round" StrokeDashOffset="-2" StrokeDashArray="1 0" />
		<Path Data="F1 M 347.84,347.2 L 347.84,345.12"  Stroke="#ff000000" StrokeThickness="0.5" StrokeLineJoin="Round" StrokeStartLineCap="Round" StrokeEndLineCap="Round" StrokeDashCap="Round" StrokeDashOffset="-2" StrokeDashArray="1 0" />
		<Path Data="F1 M 348.48,347.2 L 348.48,345.12"  Stroke="#ff000000" StrokeThickness="0.5" StrokeLineJoin="Round" StrokeStartLineCap="Round" StrokeEndLineCap="Round" StrokeDashCap="Round" StrokeDashOffset="-2" StrokeDashArray="1 0" />
		<Path Data="F1 M 349.28,350.24 L 349.28,345.12"  Stroke="#ff000000" StrokeThickness="0.5" StrokeLineJoin="Round" StrokeStartLineCap="Round" StrokeEndLineCap="Round" StrokeDashCap="Round" StrokeDashOffset="-2" StrokeDashArray="1 0" />
		<Path Data="F1 M 349.92,347.2 L 349.92,345.12"  Stroke="#ff000000" StrokeThickness="0.5" StrokeLineJoin="Round" StrokeStartLineCap="Round" StrokeEndLineCap="Round" StrokeDashCap="Round" StrokeDashOffset="-2" StrokeDashArray="1 0" />
		<Path Data="F1 M 350.56,347.2 L 350.56,345.12"  Stroke="#ff000000" StrokeThickness="0.5" StrokeLineJoin="Round" StrokeStartLineCap="Round" StrokeEndLineCap="Round" StrokeDashCap="Round" StrokeDashOffset="-2" StrokeDashArray="1 0" />
		<Path Data="F1 M 351.36,347.2 L 351.36,345.12"  Stroke="#ff000000" StrokeThickness="0.5" StrokeLineJoin="Round" StrokeStartLineCap="Round" StrokeEndLineCap="Round" StrokeDashCap="Round" StrokeDashOffset="-2" StrokeDashArray="1 0" />
		<Path Data="F1 M 352,347.2 L 352,345.12"  Stroke="#ff000000" StrokeThickness="0.5" StrokeLineJoin="Round" StrokeStartLineCap="Round" StrokeEndLineCap="Round" StrokeDashCap="Round" StrokeDashOffset="-2" StrokeDashArray="1 0" />
		<Path Data="F1 M 352.64,348.48 L 352.64,345.12"  Stroke="#ff000000" StrokeThickness="0.5" StrokeLineJoin="Round" StrokeStartLineCap="Round" StrokeEndLineCap="Round" StrokeDashCap="Round" StrokeDashOffset="-2" StrokeDashArray="1 0" />
		<Path Data="F1 M 353.44,347.2 L 353.44,345.12"  Stroke="#ff000000" StrokeThickness="0.5" StrokeLineJoin="Round" StrokeStartLineCap="Round" StrokeEndLineCap="Round" StrokeDashCap="Round" StrokeDashOffset="-2" StrokeDashArray="1 0" />
		<Path Data="F1 M 354.08,347.2 L 354.08,345.12"  Stroke="#ff000000" StrokeThickness="0.5" StrokeLineJoin="Round" StrokeStartLineCap="Round" StrokeEndLineCap="Round" StrokeDashCap="Round" StrokeDashOffset="-2" StrokeDashArray="1 0" />
		<Path Data="F1 M 354.72,347.2 L 354.72,345.12"  Stroke="#ff000000" StrokeThickness="0.5" StrokeLineJoin="Round" StrokeStartLineCap="Round" StrokeEndLineCap="Round" StrokeDashCap="Round" StrokeDashOffset="-2" StrokeDashArray="1 0" />
		<Path Data="F1 M 355.52,347.2 L 355.52,345.12"  Stroke="#ff000000" StrokeThickness="0.5" StrokeLineJoin="Round" StrokeStartLineCap="Round" StrokeEndLineCap="Round" StrokeDashCap="Round" StrokeDashOffset="-2" StrokeDashArray="1 0" />
		<Path Data="F1 M 356.16,350.24 L 356.16,345.12"  Stroke="#ff000000" StrokeThickness="0.5" StrokeLineJoin="Round" StrokeStartLineCap="Round" StrokeEndLineCap="Round" StrokeDashCap="Round" StrokeDashOffset="-2" StrokeDashArray="1 0" />
		<Path Data="F1 M 356.8,347.2 L 356.8,345.12"  Stroke="#ff000000" StrokeThickness="0.5" StrokeLineJoin="Round" StrokeStartLineCap="Round" StrokeEndLineCap="Round" StrokeDashCap="Round" StrokeDashOffset="-2" StrokeDashArray="1 0" />
		<Path Data="F1 M 357.6,347.2 L 357.6,345.12"  Stroke="#ff000000" StrokeThickness="0.5" StrokeLineJoin="Round" StrokeStartLineCap="Round" StrokeEndLineCap="Round" StrokeDashCap="Round" StrokeDashOffset="-2" StrokeDashArray="1 0" />
		<Path Data="F1 M 358.24,347.2 L 358.24,345.12"  Stroke="#ff000000" StrokeThickness="0.5" StrokeLineJoin="Round" StrokeStartLineCap="Round" StrokeEndLineCap="Round" StrokeDashCap="Round" StrokeDashOffset="-2" StrokeDashArray="1 0" />
		<Path Data="F1 M 358.88,347.2 L 358.88,345.12"  Stroke="#ff000000" StrokeThickness="0.5" StrokeLineJoin="Round" StrokeStartLineCap="Round" StrokeEndLineCap="Round" StrokeDashCap="Round" StrokeDashOffset="-2" StrokeDashArray="1 0" />
		<Path Data="F1 M 359.68,348.48 L 359.68,345.12"  Stroke="#ff000000" StrokeThickness="0.5" StrokeLineJoin="Round" StrokeStartLineCap="Round" StrokeEndLineCap="Round" StrokeDashCap="Round" StrokeDashOffset="-2" StrokeDashArray="1 0" />
		<Path Data="F1 M 360.32,347.2 L 360.32,345.12"  Stroke="#ff000000" StrokeThickness="0.5" StrokeLineJoin="Round" StrokeStartLineCap="Round" StrokeEndLineCap="Round" StrokeDashCap="Round" StrokeDashOffset="-2" StrokeDashArray="1 0" />
		<Path Data="F1 M 360.96,347.2 L 360.96,345.12"  Stroke="#ff000000" StrokeThickness="0.5" StrokeLineJoin="Round" StrokeStartLineCap="Round" StrokeEndLineCap="Round" StrokeDashCap="Round" StrokeDashOffset="-2" StrokeDashArray="1 0" />
		<Path Data="F1 M 361.76,347.2 L 361.76,345.12"  Stroke="#ff000000" StrokeThickness="0.5" StrokeLineJoin="Round" StrokeStartLineCap="Round" StrokeEndLineCap="Round" StrokeDashCap="Round" StrokeDashOffset="-2" StrokeDashArray="1 0" />
		<Path Data="F1 M 362.4,347.2 L 362.4,345.12"  Stroke="#ff000000" StrokeThickness="0.5" StrokeLineJoin="Round" StrokeStartLineCap="Round" StrokeEndLineCap="Round" StrokeDashCap="Round" StrokeDashOffset="-2" StrokeDashArray="1 0" />
		<Path Data="F1 M 363.04,350.24 L 363.04,345.12"  Stroke="#ff000000" StrokeThickness="0.5" StrokeLineJoin="Round" StrokeStartLineCap="Round" StrokeEndLineCap="Round" StrokeDashCap="Round" StrokeDashOffset="-2" StrokeDashArray="1 0" />
	</Canvas>
	<Glyphs Fill="#ff000000" FontUri="/Documents/1/Resources/Fonts/78B4EAC2-2B9E-4EA3-AC4B-66807428A141.odttf" FontRenderingEmSize="9.5176" StyleSimulations="None" OriginX="356.16" OriginY="358.4" Indices="22,49;26,49;19" UnicodeString="370" />
	<Canvas Clip="M 75.52,94.4 L 75.52,961.44 740.32,961.44 740.32,94.4 z" >
		<Path Data="F1 M 363.84,347.2 L 363.84,345.12"  Stroke="#ff000000" StrokeThickness="0.5" StrokeLineJoin="Round" StrokeStartLineCap="Round" StrokeEndLineCap="Round" StrokeDashCap="Round" StrokeDashOffset="-2" StrokeDashArray="1 0" />
		<Path Data="F1 M 364.48,347.2 L 364.48,345.12"  Stroke="#ff000000" StrokeThickness="0.5" StrokeLineJoin="Round" StrokeStartLineCap="Round" StrokeEndLineCap="Round" StrokeDashCap="Round" StrokeDashOffset="-2" StrokeDashArray="1 0" />
		<Path Data="F1 M 365.12,347.2 L 365.12,345.12"  Stroke="#ff000000" StrokeThickness="0.5" StrokeLineJoin="Round" StrokeStartLineCap="Round" StrokeEndLineCap="Round" StrokeDashCap="Round" StrokeDashOffset="-2" StrokeDashArray="1 0" />
		<Path Data="F1 M 365.92,347.2 L 365.92,345.12"  Stroke="#ff000000" StrokeThickness="0.5" StrokeLineJoin="Round" StrokeStartLineCap="Round" StrokeEndLineCap="Round" StrokeDashCap="Round" StrokeDashOffset="-2" StrokeDashArray="1 0" />
		<Path Data="F1 M 366.56,348.48 L 366.56,345.12"  Stroke="#ff000000" StrokeThickness="0.5" StrokeLineJoin="Round" StrokeStartLineCap="Round" StrokeEndLineCap="Round" StrokeDashCap="Round" StrokeDashOffset="-2" StrokeDashArray="1 0" />
		<Path Data="F1 M 367.2,347.2 L 367.2,345.12"  Stroke="#ff000000" StrokeThickness="0.5" StrokeLineJoin="Round" StrokeStartLineCap="Round" StrokeEndLineCap="Round" StrokeDashCap="Round" StrokeDashOffset="-2" StrokeDashArray="1 0" />
		<Path Data="F1 M 367.84,347.2 L 367.84,345.12"  Stroke="#ff000000" StrokeThickness="0.5" StrokeLineJoin="Round" StrokeStartLineCap="Round" StrokeEndLineCap="Round" StrokeDashCap="Round" StrokeDashOffset="-2" StrokeDashArray="1 0" />
		<Path Data="F1 M 368.64,347.2 L 368.64,345.12"  Stroke="#ff000000" StrokeThickness="0.5" StrokeLineJoin="Round" StrokeStartLineCap="Round" StrokeEndLineCap="Round" StrokeDashCap="Round" StrokeDashOffset="-2" StrokeDashArray="1 0" />
		<Path Data="F1 M 369.28,347.2 L 369.28,345.12"  Stroke="#ff000000" StrokeThickness="0.5" StrokeLineJoin="Round" StrokeStartLineCap="Round" StrokeEndLineCap="Round" StrokeDashCap="Round" StrokeDashOffset="-2" StrokeDashArray="1 0" />
		<Path Data="F1 M 369.92,350.24 L 369.92,345.12"  Stroke="#ff000000" StrokeThickness="0.5" StrokeLineJoin="Round" StrokeStartLineCap="Round" StrokeEndLineCap="Round" StrokeDashCap="Round" StrokeDashOffset="-2" StrokeDashArray="1 0" />
		<Path Data="F1 M 370.72,347.2 L 370.72,345.12"  Stroke="#ff000000" StrokeThickness="0.5" StrokeLineJoin="Round" StrokeStartLineCap="Round" StrokeEndLineCap="Round" StrokeDashCap="Round" StrokeDashOffset="-2" StrokeDashArray="1 0" />
		<Path Data="F1 M 371.36,347.2 L 371.36,345.12"  Stroke="#ff000000" StrokeThickness="0.5" StrokeLineJoin="Round" StrokeStartLineCap="Round" StrokeEndLineCap="Round" StrokeDashCap="Round" StrokeDashOffset="-2" StrokeDashArray="1 0" />
		<Path Data="F1 M 372,347.2 L 372,345.12"  Stroke="#ff000000" StrokeThickness="0.5" StrokeLineJoin="Round" StrokeStartLineCap="Round" StrokeEndLineCap="Round" StrokeDashCap="Round" StrokeDashOffset="-2" StrokeDashArray="1 0" />
		<Path Data="F1 M 372.8,347.2 L 372.8,345.12"  Stroke="#ff000000" StrokeThickness="0.5" StrokeLineJoin="Round" StrokeStartLineCap="Round" StrokeEndLineCap="Round" StrokeDashCap="Round" StrokeDashOffset="-2" StrokeDashArray="1 0" />
		<Path Data="F1 M 373.44,348.48 L 373.44,345.12"  Stroke="#ff000000" StrokeThickness="0.5" StrokeLineJoin="Round" StrokeStartLineCap="Round" StrokeEndLineCap="Round" StrokeDashCap="Round" StrokeDashOffset="-2" StrokeDashArray="1 0" />
		<Path Data="F1 M 374.08,347.2 L 374.08,345.12"  Stroke="#ff000000" StrokeThickness="0.5" StrokeLineJoin="Round" StrokeStartLineCap="Round" StrokeEndLineCap="Round" StrokeDashCap="Round" StrokeDashOffset="-2" StrokeDashArray="1 0" />
		<Path Data="F1 M 374.88,347.2 L 374.88,345.12"  Stroke="#ff000000" StrokeThickness="0.5" StrokeLineJoin="Round" StrokeStartLineCap="Round" StrokeEndLineCap="Round" StrokeDashCap="Round" StrokeDashOffset="-2" StrokeDashArray="1 0" />
		<Path Data="F1 M 375.52,347.2 L 375.52,345.12"  Stroke="#ff000000" StrokeThickness="0.5" StrokeLineJoin="Round" StrokeStartLineCap="Round" StrokeEndLineCap="Round" StrokeDashCap="Round" StrokeDashOffset="-2" StrokeDashArray="1 0" />
		<Path Data="F1 M 376.16,347.2 L 376.16,345.12"  Stroke="#ff000000" StrokeThickness="0.5" StrokeLineJoin="Round" StrokeStartLineCap="Round" StrokeEndLineCap="Round" StrokeDashCap="Round" StrokeDashOffset="-2" StrokeDashArray="1 0" />
		<Path Data="F1 M 376.96,350.24 L 376.96,345.12"  Stroke="#ff000000" StrokeThickness="0.5" StrokeLineJoin="Round" StrokeStartLineCap="Round" StrokeEndLineCap="Round" StrokeDashCap="Round" StrokeDashOffset="-2" StrokeDashArray="1 0" />
		<Path Data="F1 M 377.6,347.2 L 377.6,345.12"  Stroke="#ff000000" StrokeThickness="0.5" StrokeLineJoin="Round" StrokeStartLineCap="Round" StrokeEndLineCap="Round" StrokeDashCap="Round" StrokeDashOffset="-2" StrokeDashArray="1 0" />
		<Path Data="F1 M 378.24,347.2 L 378.24,345.12"  Stroke="#ff000000" StrokeThickness="0.5" StrokeLineJoin="Round" StrokeStartLineCap="Round" StrokeEndLineCap="Round" StrokeDashCap="Round" StrokeDashOffset="-2" StrokeDashArray="1 0" />
		<Path Data="F1 M 379.04,347.2 L 379.04,345.12"  Stroke="#ff000000" StrokeThickness="0.5" StrokeLineJoin="Round" StrokeStartLineCap="Round" StrokeEndLineCap="Round" StrokeDashCap="Round" StrokeDashOffset="-2" StrokeDashArray="1 0" />
		<Path Data="F1 M 379.68,347.2 L 379.68,345.12"  Stroke="#ff000000" StrokeThickness="0.5" StrokeLineJoin="Round" StrokeStartLineCap="Round" StrokeEndLineCap="Round" StrokeDashCap="Round" StrokeDashOffset="-2" StrokeDashArray="1 0" />
		<Path Data="F1 M 380.32,348.48 L 380.32,345.12"  Stroke="#ff000000" StrokeThickness="0.5" StrokeLineJoin="Round" StrokeStartLineCap="Round" StrokeEndLineCap="Round" StrokeDashCap="Round" StrokeDashOffset="-2" StrokeDashArray="1 0" />
		<Path Data="F1 M 381.12,347.2 L 381.12,345.12"  Stroke="#ff000000" StrokeThickness="0.5" StrokeLineJoin="Round" StrokeStartLineCap="Round" StrokeEndLineCap="Round" StrokeDashCap="Round" StrokeDashOffset="-2" StrokeDashArray="1 0" />
		<Path Data="F1 M 381.76,347.2 L 381.76,345.12"  Stroke="#ff000000" StrokeThickness="0.5" StrokeLineJoin="Round" StrokeStartLineCap="Round" StrokeEndLineCap="Round" StrokeDashCap="Round" StrokeDashOffset="-2" StrokeDashArray="1 0" />
		<Path Data="F1 M 382.4,347.2 L 382.4,345.12"  Stroke="#ff000000" StrokeThickness="0.5" StrokeLineJoin="Round" StrokeStartLineCap="Round" StrokeEndLineCap="Round" StrokeDashCap="Round" StrokeDashOffset="-2" StrokeDashArray="1 0" />
		<Path Data="F1 M 383.2,347.2 L 383.2,345.12"  Stroke="#ff000000" StrokeThickness="0.5" StrokeLineJoin="Round" StrokeStartLineCap="Round" StrokeEndLineCap="Round" StrokeDashCap="Round" StrokeDashOffset="-2" StrokeDashArray="1 0" />
		<Path Data="F1 M 383.84,350.24 L 383.84,345.12"  Stroke="#ff000000" StrokeThickness="0.5" StrokeLineJoin="Round" StrokeStartLineCap="Round" StrokeEndLineCap="Round" StrokeDashCap="Round" StrokeDashOffset="-2" StrokeDashArray="1 0" />
		<Path Data="F1 M 384.48,347.2 L 384.48,345.12"  Stroke="#ff000000" StrokeThickness="0.5" StrokeLineJoin="Round" StrokeStartLineCap="Round" StrokeEndLineCap="Round" StrokeDashCap="Round" StrokeDashOffset="-2" StrokeDashArray="1 0" />
		<Path Data="F1 M 385.28,347.2 L 385.28,345.12"  Stroke="#ff000000" StrokeThickness="0.5" StrokeLineJoin="Round" StrokeStartLineCap="Round" StrokeEndLineCap="Round" StrokeDashCap="Round" StrokeDashOffset="-2" StrokeDashArray="1 0" />
		<Path Data="F1 M 385.92,347.2 L 385.92,345.12"  Stroke="#ff000000" StrokeThickness="0.5" StrokeLineJoin="Round" StrokeStartLineCap="Round" StrokeEndLineCap="Round" StrokeDashCap="Round" StrokeDashOffset="-2" StrokeDashArray="1 0" />
		<Path Data="F1 M 386.56,347.2 L 386.56,345.12"  Stroke="#ff000000" StrokeThickness="0.5" StrokeLineJoin="Round" StrokeStartLineCap="Round" StrokeEndLineCap="Round" StrokeDashCap="Round" StrokeDashOffset="-2" StrokeDashArray="1 0" />
		<Path Data="F1 M 387.36,348.48 L 387.36,345.12"  Stroke="#ff000000" StrokeThickness="0.5" StrokeLineJoin="Round" StrokeStartLineCap="Round" StrokeEndLineCap="Round" StrokeDashCap="Round" StrokeDashOffset="-2" StrokeDashArray="1 0" />
		<Path Data="F1 M 388,347.2 L 388,345.12"  Stroke="#ff000000" StrokeThickness="0.5" StrokeLineJoin="Round" StrokeStartLineCap="Round" StrokeEndLineCap="Round" StrokeDashCap="Round" StrokeDashOffset="-2" StrokeDashArray="1 0" />
		<Path Data="F1 M 388.64,347.2 L 388.64,345.12"  Stroke="#ff000000" StrokeThickness="0.5" StrokeLineJoin="Round" StrokeStartLineCap="Round" StrokeEndLineCap="Round" StrokeDashCap="Round" StrokeDashOffset="-2" StrokeDashArray="1 0" />
		<Path Data="F1 M 389.28,347.2 L 389.28,345.12"  Stroke="#ff000000" StrokeThickness="0.5" StrokeLineJoin="Round" StrokeStartLineCap="Round" StrokeEndLineCap="Round" StrokeDashCap="Round" StrokeDashOffset="-2" StrokeDashArray="1 0" />
		<Path Data="F1 M 390.08,347.2 L 390.08,345.12"  Stroke="#ff000000" StrokeThickness="0.5" StrokeLineJoin="Round" StrokeStartLineCap="Round" StrokeEndLineCap="Round" StrokeDashCap="Round" StrokeDashOffset="-2" StrokeDashArray="1 0" />
		<Path Data="F1 M 390.72,350.24 L 390.72,345.12"  Stroke="#ff000000" StrokeThickness="0.5" StrokeLineJoin="Round" StrokeStartLineCap="Round" StrokeEndLineCap="Round" StrokeDashCap="Round" StrokeDashOffset="-2" StrokeDashArray="1 0" />
	</Canvas>
	<Glyphs Fill="#ff000000" FontUri="/Documents/1/Resources/Fonts/78B4EAC2-2B9E-4EA3-AC4B-66807428A141.odttf" FontRenderingEmSize="9.5176" StyleSimulations="None" OriginX="383.84" OriginY="358.4" Indices="23,49;20,49;19" UnicodeString="410" />
	<Canvas Clip="M 75.52,94.4 L 75.52,961.44 740.32,961.44 740.32,94.4 z" >
		<Path Data="F1 M 391.36,347.2 L 391.36,345.12"  Stroke="#ff000000" StrokeThickness="0.5" StrokeLineJoin="Round" StrokeStartLineCap="Round" StrokeEndLineCap="Round" StrokeDashCap="Round" StrokeDashOffset="-2" StrokeDashArray="1 0" />
		<Path Data="F1 M 392.16,347.2 L 392.16,345.12"  Stroke="#ff000000" StrokeThickness="0.5" StrokeLineJoin="Round" StrokeStartLineCap="Round" StrokeEndLineCap="Round" StrokeDashCap="Round" StrokeDashOffset="-2" StrokeDashArray="1 0" />
		<Path Data="F1 M 392.8,347.2 L 392.8,345.12"  Stroke="#ff000000" StrokeThickness="0.5" StrokeLineJoin="Round" StrokeStartLineCap="Round" StrokeEndLineCap="Round" StrokeDashCap="Round" StrokeDashOffset="-2" StrokeDashArray="1 0" />
		<Path Data="F1 M 393.44,347.2 L 393.44,345.12"  Stroke="#ff000000" StrokeThickness="0.5" StrokeLineJoin="Round" StrokeStartLineCap="Round" StrokeEndLineCap="Round" StrokeDashCap="Round" StrokeDashOffset="-2" StrokeDashArray="1 0" />
		<Path Data="F1 M 394.24,348.48 L 394.24,345.12"  Stroke="#ff000000" StrokeThickness="0.5" StrokeLineJoin="Round" StrokeStartLineCap="Round" StrokeEndLineCap="Round" StrokeDashCap="Round" StrokeDashOffset="-2" StrokeDashArray="1 0" />
		<Path Data="F1 M 394.88,347.2 L 394.88,345.12"  Stroke="#ff000000" StrokeThickness="0.5" StrokeLineJoin="Round" StrokeStartLineCap="Round" StrokeEndLineCap="Round" StrokeDashCap="Round" StrokeDashOffset="-2" StrokeDashArray="1 0" />
		<Path Data="F1 M 395.52,347.2 L 395.52,345.12"  Stroke="#ff000000" StrokeThickness="0.5" StrokeLineJoin="Round" StrokeStartLineCap="Round" StrokeEndLineCap="Round" StrokeDashCap="Round" StrokeDashOffset="-2" StrokeDashArray="1 0" />
		<Path Data="F1 M 396.32,347.2 L 396.32,345.12"  Stroke="#ff000000" StrokeThickness="0.5" StrokeLineJoin="Round" StrokeStartLineCap="Round" StrokeEndLineCap="Round" StrokeDashCap="Round" StrokeDashOffset="-2" StrokeDashArray="1 0" />
		<Path Data="F1 M 396.96,347.2 L 396.96,345.12"  Stroke="#ff000000" StrokeThickness="0.5" StrokeLineJoin="Round" StrokeStartLineCap="Round" StrokeEndLineCap="Round" StrokeDashCap="Round" StrokeDashOffset="-2" StrokeDashArray="1 0" />
		<Path Data="F1 M 397.6,350.24 L 397.6,345.12"  Stroke="#ff000000" StrokeThickness="0.5" StrokeLineJoin="Round" StrokeStartLineCap="Round" StrokeEndLineCap="Round" StrokeDashCap="Round" StrokeDashOffset="-2" StrokeDashArray="1 0" />
		<Path Data="F1 M 398.4,347.2 L 398.4,345.12"  Stroke="#ff000000" StrokeThickness="0.5" StrokeLineJoin="Round" StrokeStartLineCap="Round" StrokeEndLineCap="Round" StrokeDashCap="Round" StrokeDashOffset="-2" StrokeDashArray="1 0" />
		<Path Data="F1 M 399.04,347.2 L 399.04,345.12"  Stroke="#ff000000" StrokeThickness="0.5" StrokeLineJoin="Round" StrokeStartLineCap="Round" StrokeEndLineCap="Round" StrokeDashCap="Round" StrokeDashOffset="-2" StrokeDashArray="1 0" />
		<Path Data="F1 M 399.68,347.2 L 399.68,345.12"  Stroke="#ff000000" StrokeThickness="0.5" StrokeLineJoin="Round" StrokeStartLineCap="Round" StrokeEndLineCap="Round" StrokeDashCap="Round" StrokeDashOffset="-2" StrokeDashArray="1 0" />
		<Path Data="F1 M 400.48,347.2 L 400.48,345.12"  Stroke="#ff000000" StrokeThickness="0.5" StrokeLineJoin="Round" StrokeStartLineCap="Round" StrokeEndLineCap="Round" StrokeDashCap="Round" StrokeDashOffset="-2" StrokeDashArray="1 0" />
		<Path Data="F1 M 401.12,348.48 L 401.12,345.12"  Stroke="#ff000000" StrokeThickness="0.5" StrokeLineJoin="Round" StrokeStartLineCap="Round" StrokeEndLineCap="Round" StrokeDashCap="Round" StrokeDashOffset="-2" StrokeDashArray="1 0" />
		<Path Data="F1 M 401.76,347.2 L 401.76,345.12"  Stroke="#ff000000" StrokeThickness="0.5" StrokeLineJoin="Round" StrokeStartLineCap="Round" StrokeEndLineCap="Round" StrokeDashCap="Round" StrokeDashOffset="-2" StrokeDashArray="1 0" />
		<Path Data="F1 M 402.56,347.2 L 402.56,345.12"  Stroke="#ff000000" StrokeThickness="0.5" StrokeLineJoin="Round" StrokeStartLineCap="Round" StrokeEndLineCap="Round" StrokeDashCap="Round" StrokeDashOffset="-2" StrokeDashArray="1 0" />
		<Path Data="F1 M 403.2,347.2 L 403.2,345.12"  Stroke="#ff000000" StrokeThickness="0.5" StrokeLineJoin="Round" StrokeStartLineCap="Round" StrokeEndLineCap="Round" StrokeDashCap="Round" StrokeDashOffset="-2" StrokeDashArray="1 0" />
		<Path Data="F1 M 403.84,347.2 L 403.84,345.12"  Stroke="#ff000000" StrokeThickness="0.5" StrokeLineJoin="Round" StrokeStartLineCap="Round" StrokeEndLineCap="Round" StrokeDashCap="Round" StrokeDashOffset="-2" StrokeDashArray="1 0" />
		<Path Data="F1 M 404.64,350.24 L 404.64,345.12"  Stroke="#ff000000" StrokeThickness="0.5" StrokeLineJoin="Round" StrokeStartLineCap="Round" StrokeEndLineCap="Round" StrokeDashCap="Round" StrokeDashOffset="-2" StrokeDashArray="1 0" />
		<Path Data="F1 M 405.28,347.2 L 405.28,345.12"  Stroke="#ff000000" StrokeThickness="0.5" StrokeLineJoin="Round" StrokeStartLineCap="Round" StrokeEndLineCap="Round" StrokeDashCap="Round" StrokeDashOffset="-2" StrokeDashArray="1 0" />
		<Path Data="F1 M 405.92,347.2 L 405.92,345.12"  Stroke="#ff000000" StrokeThickness="0.5" StrokeLineJoin="Round" StrokeStartLineCap="Round" StrokeEndLineCap="Round" StrokeDashCap="Round" StrokeDashOffset="-2" StrokeDashArray="1 0" />
		<Path Data="F1 M 406.72,347.2 L 406.72,345.12"  Stroke="#ff000000" StrokeThickness="0.5" StrokeLineJoin="Round" StrokeStartLineCap="Round" StrokeEndLineCap="Round" StrokeDashCap="Round" StrokeDashOffset="-2" StrokeDashArray="1 0" />
		<Path Data="F1 M 407.36,347.2 L 407.36,345.12"  Stroke="#ff000000" StrokeThickness="0.5" StrokeLineJoin="Round" StrokeStartLineCap="Round" StrokeEndLineCap="Round" StrokeDashCap="Round" StrokeDashOffset="-2" StrokeDashArray="1 0" />
		<Path Data="F1 M 408,348.48 L 408,345.12"  Stroke="#ff000000" StrokeThickness="0.5" StrokeLineJoin="Round" StrokeStartLineCap="Round" StrokeEndLineCap="Round" StrokeDashCap="Round" StrokeDashOffset="-2" StrokeDashArray="1 0" />
		<Path Data="F1 M 408.64,347.2 L 408.64,345.12"  Stroke="#ff000000" StrokeThickness="0.5" StrokeLineJoin="Round" StrokeStartLineCap="Round" StrokeEndLineCap="Round" StrokeDashCap="Round" StrokeDashOffset="-2" StrokeDashArray="1 0" />
		<Path Data="F1 M 409.44,347.2 L 409.44,345.12"  Stroke="#ff000000" StrokeThickness="0.5" StrokeLineJoin="Round" StrokeStartLineCap="Round" StrokeEndLineCap="Round" StrokeDashCap="Round" StrokeDashOffset="-2" StrokeDashArray="1 0" />
		<Path Data="F1 M 410.08,347.2 L 410.08,345.12"  Stroke="#ff000000" StrokeThickness="0.5" StrokeLineJoin="Round" StrokeStartLineCap="Round" StrokeEndLineCap="Round" StrokeDashCap="Round" StrokeDashOffset="-2" StrokeDashArray="1 0" />
		<Path Data="F1 M 410.72,347.2 L 410.72,345.12"  Stroke="#ff000000" StrokeThickness="0.5" StrokeLineJoin="Round" StrokeStartLineCap="Round" StrokeEndLineCap="Round" StrokeDashCap="Round" StrokeDashOffset="-2" StrokeDashArray="1 0" />
		<Path Data="F1 M 411.52,350.24 L 411.52,345.12"  Stroke="#ff000000" StrokeThickness="0.5" StrokeLineJoin="Round" StrokeStartLineCap="Round" StrokeEndLineCap="Round" StrokeDashCap="Round" StrokeDashOffset="-2" StrokeDashArray="1 0" />
		<Path Data="F1 M 412.16,347.2 L 412.16,345.12"  Stroke="#ff000000" StrokeThickness="0.5" StrokeLineJoin="Round" StrokeStartLineCap="Round" StrokeEndLineCap="Round" StrokeDashCap="Round" StrokeDashOffset="-2" StrokeDashArray="1 0" />
		<Path Data="F1 M 412.8,347.2 L 412.8,345.12"  Stroke="#ff000000" StrokeThickness="0.5" StrokeLineJoin="Round" StrokeStartLineCap="Round" StrokeEndLineCap="Round" StrokeDashCap="Round" StrokeDashOffset="-2" StrokeDashArray="1 0" />
		<Path Data="F1 M 413.6,347.2 L 413.6,345.12"  Stroke="#ff000000" StrokeThickness="0.5" StrokeLineJoin="Round" StrokeStartLineCap="Round" StrokeEndLineCap="Round" StrokeDashCap="Round" StrokeDashOffset="-2" StrokeDashArray="1 0" />
		<Path Data="F1 M 414.24,347.2 L 414.24,345.12"  Stroke="#ff000000" StrokeThickness="0.5" StrokeLineJoin="Round" StrokeStartLineCap="Round" StrokeEndLineCap="Round" StrokeDashCap="Round" StrokeDashOffset="-2" StrokeDashArray="1 0" />
		<Path Data="F1 M 414.88,348.48 L 414.88,345.12"  Stroke="#ff000000" StrokeThickness="0.5" StrokeLineJoin="Round" StrokeStartLineCap="Round" StrokeEndLineCap="Round" StrokeDashCap="Round" StrokeDashOffset="-2" StrokeDashArray="1 0" />
		<Path Data="F1 M 415.68,347.2 L 415.68,345.12"  Stroke="#ff000000" StrokeThickness="0.5" StrokeLineJoin="Round" StrokeStartLineCap="Round" StrokeEndLineCap="Round" StrokeDashCap="Round" StrokeDashOffset="-2" StrokeDashArray="1 0" />
		<Path Data="F1 M 416.32,347.2 L 416.32,345.12"  Stroke="#ff000000" StrokeThickness="0.5" StrokeLineJoin="Round" StrokeStartLineCap="Round" StrokeEndLineCap="Round" StrokeDashCap="Round" StrokeDashOffset="-2" StrokeDashArray="1 0" />
		<Path Data="F1 M 416.96,347.2 L 416.96,345.12"  Stroke="#ff000000" StrokeThickness="0.5" StrokeLineJoin="Round" StrokeStartLineCap="Round" StrokeEndLineCap="Round" StrokeDashCap="Round" StrokeDashOffset="-2" StrokeDashArray="1 0" />
		<Path Data="F1 M 417.76,347.2 L 417.76,345.12"  Stroke="#ff000000" StrokeThickness="0.5" StrokeLineJoin="Round" StrokeStartLineCap="Round" StrokeEndLineCap="Round" StrokeDashCap="Round" StrokeDashOffset="-2" StrokeDashArray="1 0" />
		<Path Data="F1 M 418.4,350.24 L 418.4,345.12"  Stroke="#ff000000" StrokeThickness="0.5" StrokeLineJoin="Round" StrokeStartLineCap="Round" StrokeEndLineCap="Round" StrokeDashCap="Round" StrokeDashOffset="-2" StrokeDashArray="1 0" />
	</Canvas>
	<Glyphs Fill="#ff000000" FontUri="/Documents/1/Resources/Fonts/78B4EAC2-2B9E-4EA3-AC4B-66807428A141.odttf" FontRenderingEmSize="9.5176" StyleSimulations="None" OriginX="411.52" OriginY="358.4" Indices="23,49;24,49;19" UnicodeString="450" />
	<Canvas Clip="M 75.52,94.4 L 75.52,961.44 740.32,961.44 740.32,94.4 z" >
		<Path Data="F1 M 419.04,347.2 L 419.04,345.12"  Stroke="#ff000000" StrokeThickness="0.5" StrokeLineJoin="Round" StrokeStartLineCap="Round" StrokeEndLineCap="Round" StrokeDashCap="Round" StrokeDashOffset="-2" StrokeDashArray="1 0" />
		<Path Data="F1 M 419.84,347.2 L 419.84,345.12"  Stroke="#ff000000" StrokeThickness="0.5" StrokeLineJoin="Round" StrokeStartLineCap="Round" StrokeEndLineCap="Round" StrokeDashCap="Round" StrokeDashOffset="-2" StrokeDashArray="1 0" />
		<Path Data="F1 M 420.48,347.2 L 420.48,345.12"  Stroke="#ff000000" StrokeThickness="0.5" StrokeLineJoin="Round" StrokeStartLineCap="Round" StrokeEndLineCap="Round" StrokeDashCap="Round" StrokeDashOffset="-2" StrokeDashArray="1 0" />
		<Path Data="F1 M 421.12,347.2 L 421.12,345.12"  Stroke="#ff000000" StrokeThickness="0.5" StrokeLineJoin="Round" StrokeStartLineCap="Round" StrokeEndLineCap="Round" StrokeDashCap="Round" StrokeDashOffset="-2" StrokeDashArray="1 0" />
[truncated: 726,800 more chars]
