# Supplementary material for: Green synthesised AuNps using Ajuga Bracteosa extract and AuNps-Free supernatant exhibited equivalent antibacterial and anticancerous efficacies
Source: PLoS One. 2023 Aug 7;18(8):e0282485. doi: 10.1371/journal.pone.0282485 (PMC10406282; doi:10.1371/journal.pone.0282485)
Supplement: S1 File — (XPS) [file pone.0282485.s001.xps › Documents/1/Pages/3.fpage]

<FixedPage Width="816" Height="1056" xmlns="http://schemas.microsoft.com/xps/2005/06" xml:lang="und">
	<!-- Microsoft XPS Document Converter (MXDC) Generated! Version: 0.3.7600.16385 -->
	<Path Data="F1 M 94.4,94.4 L 717.92,94.4 717.92,961.28 94.4,961.28 z"  Fill="#ffffffff" />
	<Glyphs Fill="#ff000000" FontUri="/Documents/1/Resources/Fonts/78B4EAC2-2B9E-4EA3-AC4B-66807428A141.odttf" FontRenderingEmSize="9.5176" StyleSimulations="None" OriginX="94.4" OriginY="106.56" Indices="31,54;31,54;3,21;55,53;68,42;85,30;74,47;72,42;87,27;3,23;33,54;33" UnicodeString="&lt;&lt; Target &gt;&gt;" />
	<Glyphs Fill="#ff000000" FontUri="/Documents/1/Resources/Fonts/78B4EAC2-2B9E-4EA3-AC4B-66807428A141.odttf" FontRenderingEmSize="9.5176" StyleSimulations="None" OriginX="94.4" OriginY="117.12" Indices="47,55;76,26;81,47;72,42;6,49;29,25;21,49;3,23;3,24;3,23;53,64;17,24;55,55;76,25;80,73;72,42;29,25;20,49;17,23;26,49;20,49;24,48;11,32;54,54;70,42;68,42;81,47;6,49;29,25;21,49;23,49;23,48;12,32;3,24;3,23;48,86;68,42;86,37;86,37;51,54;72,42;68,42;78,47;86,37;29,25;23,49;19,49;20,49;3,23;3,24;3" UnicodeString="Line#:2   R.Time:1.715(Scan#:244)  MassPeaks:401   " />
	<Glyphs Fill="#ff000000" FontUri="/Documents/1/Resources/Fonts/78B4EAC2-2B9E-4EA3-AC4B-66807428A141.odttf" FontRenderingEmSize="9.5176" StyleSimulations="None" OriginX="94.4" OriginY="127.84" Indices="53,64;68,42;90,65;48,86;82,49;71,49;72,42;29,25;36,60;89,48;72,42;85,32;68,42;74,47;72,42;71,48;3,24;20,49;17,23;26,49;20,49;19,48;16,31;20,48;17,24;26,49;21,49;19,48;11,32;21,49;23,49;22,48;16,31;21,48;23,49;24,49;12,32;3,23;37,64;68,42;86,37;72,42;51,54;72,42;68,42;78,47;29,26;23,48;22,49;17,24;19,48;24,49;11,32;23,49;25,49;26,48;20,49;12" UnicodeString="RawMode:Averaged 1.710-1.720(243-245) BasePeak:43.05(4671)" />
	<Glyphs Fill="#ff000000" FontUri="/Documents/1/Resources/Fonts/78B4EAC2-2B9E-4EA3-AC4B-66807428A141.odttf" FontRenderingEmSize="9.5176" StyleSimulations="None" OriginX="94.4" OriginY="138.4" Indices="37,64;42,67;3,24;48,85;82,49;71,49;72,42;29,25;38,64;68,42;79,25;70,42;17,24;3,23;73,32;85,32;82,49;80,72;3,24;51,54;72,42;68,42;78,47;3,23;3,24;42,67;85,32;82,49;88,47;83,47;3,23;20,49;3,24;16,30;3,24;40,58;89,47;72,42;81,48;87,26;3,24;20" UnicodeString="BG Mode:Calc. from Peak  Group 1 - Event 1" />
	<Canvas Clip="M 75.52,94.4 L 75.52,961.44 740.32,961.44 740.32,94.4 z" >
		<Path Data="F1 M 113.44,208 L 111.36,208"  Stroke="#ff000000" StrokeThickness="0.5" StrokeLineJoin="Round" StrokeStartLineCap="Round" StrokeEndLineCap="Round" StrokeDashCap="Round" StrokeDashOffset="-2" StrokeDashArray="1 0" />
		<Path Data="F1 M 113.44,201.12 L 111.36,201.12"  Stroke="#ff000000" StrokeThickness="0.5" StrokeLineJoin="Round" StrokeStartLineCap="Round" StrokeEndLineCap="Round" StrokeDashCap="Round" StrokeDashOffset="-2" StrokeDashArray="1 0" />
		<Path Data="F1 M 113.44,194.08 L 111.36,194.08"  Stroke="#ff000000" StrokeThickness="0.5" StrokeLineJoin="Round" StrokeStartLineCap="Round" StrokeEndLineCap="Round" StrokeDashCap="Round" StrokeDashOffset="-2" StrokeDashArray="1 0" />
		<Path Data="F1 M 113.44,187.2 L 111.36,187.2"  Stroke="#ff000000" StrokeThickness="0.5" StrokeLineJoin="Round" StrokeStartLineCap="Round" StrokeEndLineCap="Round" StrokeDashCap="Round" StrokeDashOffset="-2" StrokeDashArray="1 0" />
		<Path Data="F1 M 113.44,180.32 L 110.08,180.32"  Stroke="#ff000000" StrokeThickness="0.5" StrokeLineJoin="Round" StrokeStartLineCap="Round" StrokeEndLineCap="Round" StrokeDashCap="Round" StrokeDashOffset="-2" StrokeDashArray="1 0" />
		<Path Data="F1 M 113.44,173.44 L 111.36,173.44"  Stroke="#ff000000" StrokeThickness="0.5" StrokeLineJoin="Round" StrokeStartLineCap="Round" StrokeEndLineCap="Round" StrokeDashCap="Round" StrokeDashOffset="-2" StrokeDashArray="1 0" />
		<Path Data="F1 M 113.44,166.56 L 111.36,166.56"  Stroke="#ff000000" StrokeThickness="0.5" StrokeLineJoin="Round" StrokeStartLineCap="Round" StrokeEndLineCap="Round" StrokeDashCap="Round" StrokeDashOffset="-2" StrokeDashArray="1 0" />
		<Path Data="F1 M 113.44,159.52 L 111.36,159.52"  Stroke="#ff000000" StrokeThickness="0.5" StrokeLineJoin="Round" StrokeStartLineCap="Round" StrokeEndLineCap="Round" StrokeDashCap="Round" StrokeDashOffset="-2" StrokeDashArray="1 0" />
		<Path Data="F1 M 113.44,152.64 L 111.36,152.64"  Stroke="#ff000000" StrokeThickness="0.5" StrokeLineJoin="Round" StrokeStartLineCap="Round" StrokeEndLineCap="Round" StrokeDashCap="Round" StrokeDashOffset="-2" StrokeDashArray="1 0" />
		<Path Data="F1 M 113.44,145.76 L 108.32,145.76"  Stroke="#ff000000" StrokeThickness="0.5" StrokeLineJoin="Round" StrokeStartLineCap="Round" StrokeEndLineCap="Round" StrokeDashCap="Round" StrokeDashOffset="-2" StrokeDashArray="1 0" />
	</Canvas>
	<Glyphs Fill="#ff000000" FontUri="/Documents/1/Resources/Fonts/78B4EAC2-2B9E-4EA3-AC4B-66807428A141.odttf" FontRenderingEmSize="9.5176" StyleSimulations="None" OriginX="94.4" OriginY="148.8" Indices="20,49;19,49;19" UnicodeString="100" />
	<Path Data="F1 M 114.08,220 L 114.08,214.88"  Stroke="#ff000000" StrokeThickness="0.5" StrokeLineJoin="Round" StrokeStartLineCap="Round" StrokeEndLineCap="Round" StrokeDashCap="Round" StrokeDashOffset="-2" StrokeDashArray="1 0" Clip="M 75.52,94.4 L 75.52,961.44 740.32,961.44 740.32,94.4 z"  />
	<Glyphs Fill="#ff000000" FontUri="/Documents/1/Resources/Fonts/78B4EAC2-2B9E-4EA3-AC4B-66807428A141.odttf" FontRenderingEmSize="9.5176" StyleSimulations="None" OriginX="109.44" OriginY="228.16" Indices="20,49;19" UnicodeString="10" />
	<Canvas Clip="M 75.52,94.4 L 75.52,961.44 740.32,961.44 740.32,94.4 z" >
		<Path Data="F1 M 114.88,216.96 L 114.88,214.88"  Stroke="#ff000000" StrokeThickness="0.5" StrokeLineJoin="Round" StrokeStartLineCap="Round" StrokeEndLineCap="Round" StrokeDashCap="Round" StrokeDashOffset="-2" StrokeDashArray="1 0" />
		<Path Data="F1 M 115.52,216.96 L 115.52,214.88"  Stroke="#ff000000" StrokeThickness="0.5" StrokeLineJoin="Round" StrokeStartLineCap="Round" StrokeEndLineCap="Round" StrokeDashCap="Round" StrokeDashOffset="-2" StrokeDashArray="1 0" />
		<Path Data="F1 M 116.16,216.96 L 116.16,214.88"  Stroke="#ff000000" StrokeThickness="0.5" StrokeLineJoin="Round" StrokeStartLineCap="Round" StrokeEndLineCap="Round" StrokeDashCap="Round" StrokeDashOffset="-2" StrokeDashArray="1 0" />
		<Path Data="F1 M 116.96,216.96 L 116.96,214.88"  Stroke="#ff000000" StrokeThickness="0.5" StrokeLineJoin="Round" StrokeStartLineCap="Round" StrokeEndLineCap="Round" StrokeDashCap="Round" StrokeDashOffset="-2" StrokeDashArray="1 0" />
		<Path Data="F1 M 117.6,218.24 L 117.6,214.88"  Stroke="#ff000000" StrokeThickness="0.5" StrokeLineJoin="Round" StrokeStartLineCap="Round" StrokeEndLineCap="Round" StrokeDashCap="Round" StrokeDashOffset="-2" StrokeDashArray="1 0" />
		<Path Data="F1 M 118.24,216.96 L 118.24,214.88"  Stroke="#ff000000" StrokeThickness="0.5" StrokeLineJoin="Round" StrokeStartLineCap="Round" StrokeEndLineCap="Round" StrokeDashCap="Round" StrokeDashOffset="-2" StrokeDashArray="1 0" />
		<Path Data="F1 M 119.04,216.96 L 119.04,214.88"  Stroke="#ff000000" StrokeThickness="0.5" StrokeLineJoin="Round" StrokeStartLineCap="Round" StrokeEndLineCap="Round" StrokeDashCap="Round" StrokeDashOffset="-2" StrokeDashArray="1 0" />
		<Path Data="F1 M 119.68,216.96 L 119.68,214.88"  Stroke="#ff000000" StrokeThickness="0.5" StrokeLineJoin="Round" StrokeStartLineCap="Round" StrokeEndLineCap="Round" StrokeDashCap="Round" StrokeDashOffset="-2" StrokeDashArray="1 0" />
		<Path Data="F1 M 120.32,216.96 L 120.32,214.88"  Stroke="#ff000000" StrokeThickness="0.5" StrokeLineJoin="Round" StrokeStartLineCap="Round" StrokeEndLineCap="Round" StrokeDashCap="Round" StrokeDashOffset="-2" StrokeDashArray="1 0" />
		<Path Data="F1 M 121.12,220 L 121.12,214.88"  Stroke="#ff000000" StrokeThickness="0.5" StrokeLineJoin="Round" StrokeStartLineCap="Round" StrokeEndLineCap="Round" StrokeDashCap="Round" StrokeDashOffset="-2" StrokeDashArray="1 0" />
		<Path Data="F1 M 121.76,216.96 L 121.76,214.88"  Stroke="#ff000000" StrokeThickness="0.5" StrokeLineJoin="Round" StrokeStartLineCap="Round" StrokeEndLineCap="Round" StrokeDashCap="Round" StrokeDashOffset="-2" StrokeDashArray="1 0" />
		<Path Data="F1 M 122.4,216.96 L 122.4,214.88"  Stroke="#ff000000" StrokeThickness="0.5" StrokeLineJoin="Round" StrokeStartLineCap="Round" StrokeEndLineCap="Round" StrokeDashCap="Round" StrokeDashOffset="-2" StrokeDashArray="1 0" />
		<Path Data="F1 M 123.2,216.96 L 123.2,214.88"  Stroke="#ff000000" StrokeThickness="0.5" StrokeLineJoin="Round" StrokeStartLineCap="Round" StrokeEndLineCap="Round" StrokeDashCap="Round" StrokeDashOffset="-2" StrokeDashArray="1 0" />
		<Path Data="F1 M 123.84,216.96 L 123.84,214.88"  Stroke="#ff000000" StrokeThickness="0.5" StrokeLineJoin="Round" StrokeStartLineCap="Round" StrokeEndLineCap="Round" StrokeDashCap="Round" StrokeDashOffset="-2" StrokeDashArray="1 0" />
		<Path Data="F1 M 124.48,218.24 L 124.48,214.88"  Stroke="#ff000000" StrokeThickness="0.5" StrokeLineJoin="Round" StrokeStartLineCap="Round" StrokeEndLineCap="Round" StrokeDashCap="Round" StrokeDashOffset="-2" StrokeDashArray="1 0" />
		<Path Data="F1 M 125.12,216.96 L 125.12,214.88"  Stroke="#ff000000" StrokeThickness="0.5" StrokeLineJoin="Round" StrokeStartLineCap="Round" StrokeEndLineCap="Round" StrokeDashCap="Round" StrokeDashOffset="-2" StrokeDashArray="1 0" />
		<Path Data="F1 M 125.92,216.96 L 125.92,214.88"  Stroke="#ff000000" StrokeThickness="0.5" StrokeLineJoin="Round" StrokeStartLineCap="Round" StrokeEndLineCap="Round" StrokeDashCap="Round" StrokeDashOffset="-2" StrokeDashArray="1 0" />
		<Path Data="F1 M 126.56,216.96 L 126.56,214.88"  Stroke="#ff000000" StrokeThickness="0.5" StrokeLineJoin="Round" StrokeStartLineCap="Round" StrokeEndLineCap="Round" StrokeDashCap="Round" StrokeDashOffset="-2" StrokeDashArray="1 0" />
		<Path Data="F1 M 127.2,216.96 L 127.2,214.88"  Stroke="#ff000000" StrokeThickness="0.5" StrokeLineJoin="Round" StrokeStartLineCap="Round" StrokeEndLineCap="Round" StrokeDashCap="Round" StrokeDashOffset="-2" StrokeDashArray="1 0" />
		<Path Data="F1 M 128,220 L 128,214.88"  Stroke="#ff000000" StrokeThickness="0.5" StrokeLineJoin="Round" StrokeStartLineCap="Round" StrokeEndLineCap="Round" StrokeDashCap="Round" StrokeDashOffset="-2" StrokeDashArray="1 0" />
		<Path Data="F1 M 128.64,216.96 L 128.64,214.88"  Stroke="#ff000000" StrokeThickness="0.5" StrokeLineJoin="Round" StrokeStartLineCap="Round" StrokeEndLineCap="Round" StrokeDashCap="Round" StrokeDashOffset="-2" StrokeDashArray="1 0" />
		<Path Data="F1 M 129.28,216.96 L 129.28,214.88"  Stroke="#ff000000" StrokeThickness="0.5" StrokeLineJoin="Round" StrokeStartLineCap="Round" StrokeEndLineCap="Round" StrokeDashCap="Round" StrokeDashOffset="-2" StrokeDashArray="1 0" />
		<Path Data="F1 M 130.08,216.96 L 130.08,214.88"  Stroke="#ff000000" StrokeThickness="0.5" StrokeLineJoin="Round" StrokeStartLineCap="Round" StrokeEndLineCap="Round" StrokeDashCap="Round" StrokeDashOffset="-2" StrokeDashArray="1 0" />
		<Path Data="F1 M 130.72,216.96 L 130.72,214.88"  Stroke="#ff000000" StrokeThickness="0.5" StrokeLineJoin="Round" StrokeStartLineCap="Round" StrokeEndLineCap="Round" StrokeDashCap="Round" StrokeDashOffset="-2" StrokeDashArray="1 0" />
		<Path Data="F1 M 131.36,218.24 L 131.36,214.88"  Stroke="#ff000000" StrokeThickness="0.5" StrokeLineJoin="Round" StrokeStartLineCap="Round" StrokeEndLineCap="Round" StrokeDashCap="Round" StrokeDashOffset="-2" StrokeDashArray="1 0" />
		<Path Data="F1 M 132.16,216.96 L 132.16,214.88"  Stroke="#ff000000" StrokeThickness="0.5" StrokeLineJoin="Round" StrokeStartLineCap="Round" StrokeEndLineCap="Round" StrokeDashCap="Round" StrokeDashOffset="-2" StrokeDashArray="1 0" />
		<Path Data="F1 M 132.8,216.96 L 132.8,214.88"  Stroke="#ff000000" StrokeThickness="0.5" StrokeLineJoin="Round" StrokeStartLineCap="Round" StrokeEndLineCap="Round" StrokeDashCap="Round" StrokeDashOffset="-2" StrokeDashArray="1 0" />
		<Path Data="F1 M 133.44,216.96 L 133.44,214.88"  Stroke="#ff000000" StrokeThickness="0.5" StrokeLineJoin="Round" StrokeStartLineCap="Round" StrokeEndLineCap="Round" StrokeDashCap="Round" StrokeDashOffset="-2" StrokeDashArray="1 0" />
		<Path Data="F1 M 134.24,216.96 L 134.24,214.88"  Stroke="#ff000000" StrokeThickness="0.5" StrokeLineJoin="Round" StrokeStartLineCap="Round" StrokeEndLineCap="Round" StrokeDashCap="Round" StrokeDashOffset="-2" StrokeDashArray="1 0" />
		<Path Data="F1 M 134.88,220 L 134.88,214.88"  Stroke="#ff000000" StrokeThickness="0.5" StrokeLineJoin="Round" StrokeStartLineCap="Round" StrokeEndLineCap="Round" StrokeDashCap="Round" StrokeDashOffset="-2" StrokeDashArray="1 0" />
		<Path Data="F1 M 135.52,216.96 L 135.52,214.88"  Stroke="#ff000000" StrokeThickness="0.5" StrokeLineJoin="Round" StrokeStartLineCap="Round" StrokeEndLineCap="Round" StrokeDashCap="Round" StrokeDashOffset="-2" StrokeDashArray="1 0" />
		<Path Data="F1 M 136.32,216.96 L 136.32,214.88"  Stroke="#ff000000" StrokeThickness="0.5" StrokeLineJoin="Round" StrokeStartLineCap="Round" StrokeEndLineCap="Round" StrokeDashCap="Round" StrokeDashOffset="-2" StrokeDashArray="1 0" />
		<Path Data="F1 M 136.96,216.96 L 136.96,214.88"  Stroke="#ff000000" StrokeThickness="0.5" StrokeLineJoin="Round" StrokeStartLineCap="Round" StrokeEndLineCap="Round" StrokeDashCap="Round" StrokeDashOffset="-2" StrokeDashArray="1 0" />
		<Path Data="F1 M 137.6,216.96 L 137.6,214.88"  Stroke="#ff000000" StrokeThickness="0.5" StrokeLineJoin="Round" StrokeStartLineCap="Round" StrokeEndLineCap="Round" StrokeDashCap="Round" StrokeDashOffset="-2" StrokeDashArray="1 0" />
		<Path Data="F1 M 138.4,218.24 L 138.4,214.88"  Stroke="#ff000000" StrokeThickness="0.5" StrokeLineJoin="Round" StrokeStartLineCap="Round" StrokeEndLineCap="Round" StrokeDashCap="Round" StrokeDashOffset="-2" StrokeDashArray="1 0" />
		<Path Data="F1 M 139.04,216.96 L 139.04,214.88"  Stroke="#ff000000" StrokeThickness="0.5" StrokeLineJoin="Round" StrokeStartLineCap="Round" StrokeEndLineCap="Round" StrokeDashCap="Round" StrokeDashOffset="-2" StrokeDashArray="1 0" />
		<Path Data="F1 M 139.68,216.96 L 139.68,214.88"  Stroke="#ff000000" StrokeThickness="0.5" StrokeLineJoin="Round" StrokeStartLineCap="Round" StrokeEndLineCap="Round" StrokeDashCap="Round" StrokeDashOffset="-2" StrokeDashArray="1 0" />
		<Path Data="F1 M 140.48,216.96 L 140.48,214.88"  Stroke="#ff000000" StrokeThickness="0.5" StrokeLineJoin="Round" StrokeStartLineCap="Round" StrokeEndLineCap="Round" StrokeDashCap="Round" StrokeDashOffset="-2" StrokeDashArray="1 0" />
		<Path Data="F1 M 141.12,216.96 L 141.12,214.88"  Stroke="#ff000000" StrokeThickness="0.5" StrokeLineJoin="Round" StrokeStartLineCap="Round" StrokeEndLineCap="Round" StrokeDashCap="Round" StrokeDashOffset="-2" StrokeDashArray="1 0" />
		<Path Data="F1 M 141.76,220 L 141.76,214.88"  Stroke="#ff000000" StrokeThickness="0.5" StrokeLineJoin="Round" StrokeStartLineCap="Round" StrokeEndLineCap="Round" StrokeDashCap="Round" StrokeDashOffset="-2" StrokeDashArray="1 0" />
	</Canvas>
	<Glyphs Fill="#ff000000" FontUri="/Documents/1/Resources/Fonts/78B4EAC2-2B9E-4EA3-AC4B-66807428A141.odttf" FontRenderingEmSize="9.5176" StyleSimulations="None" OriginX="137.12" OriginY="228.16" Indices="24,49;19" UnicodeString="50" />
	<Canvas Clip="M 75.52,94.4 L 75.52,961.44 740.32,961.44 740.32,94.4 z" >
		<Path Data="F1 M 142.56,216.96 L 142.56,214.88"  Stroke="#ff000000" StrokeThickness="0.5" StrokeLineJoin="Round" StrokeStartLineCap="Round" StrokeEndLineCap="Round" StrokeDashCap="Round" StrokeDashOffset="-2" StrokeDashArray="1 0" />
		<Path Data="F1 M 143.2,216.96 L 143.2,214.88"  Stroke="#ff000000" StrokeThickness="0.5" StrokeLineJoin="Round" StrokeStartLineCap="Round" StrokeEndLineCap="Round" StrokeDashCap="Round" StrokeDashOffset="-2" StrokeDashArray="1 0" />
		<Path Data="F1 M 143.84,216.96 L 143.84,214.88"  Stroke="#ff000000" StrokeThickness="0.5" StrokeLineJoin="Round" StrokeStartLineCap="Round" StrokeEndLineCap="Round" StrokeDashCap="Round" StrokeDashOffset="-2" StrokeDashArray="1 0" />
		<Path Data="F1 M 144.48,216.96 L 144.48,214.88"  Stroke="#ff000000" StrokeThickness="0.5" StrokeLineJoin="Round" StrokeStartLineCap="Round" StrokeEndLineCap="Round" StrokeDashCap="Round" StrokeDashOffset="-2" StrokeDashArray="1 0" />
		<Path Data="F1 M 145.28,218.24 L 145.28,214.88"  Stroke="#ff000000" StrokeThickness="0.5" StrokeLineJoin="Round" StrokeStartLineCap="Round" StrokeEndLineCap="Round" StrokeDashCap="Round" StrokeDashOffset="-2" StrokeDashArray="1 0" />
		<Path Data="F1 M 145.92,216.96 L 145.92,214.88"  Stroke="#ff000000" StrokeThickness="0.5" StrokeLineJoin="Round" StrokeStartLineCap="Round" StrokeEndLineCap="Round" StrokeDashCap="Round" StrokeDashOffset="-2" StrokeDashArray="1 0" />
		<Path Data="F1 M 146.56,216.96 L 146.56,214.88"  Stroke="#ff000000" StrokeThickness="0.5" StrokeLineJoin="Round" StrokeStartLineCap="Round" StrokeEndLineCap="Round" StrokeDashCap="Round" StrokeDashOffset="-2" StrokeDashArray="1 0" />
		<Path Data="F1 M 147.36,216.96 L 147.36,214.88"  Stroke="#ff000000" StrokeThickness="0.5" StrokeLineJoin="Round" StrokeStartLineCap="Round" StrokeEndLineCap="Round" StrokeDashCap="Round" StrokeDashOffset="-2" StrokeDashArray="1 0" />
		<Path Data="F1 M 148,216.96 L 148,214.88"  Stroke="#ff000000" StrokeThickness="0.5" StrokeLineJoin="Round" StrokeStartLineCap="Round" StrokeEndLineCap="Round" StrokeDashCap="Round" StrokeDashOffset="-2" StrokeDashArray="1 0" />
		<Path Data="F1 M 148.64,220 L 148.64,214.88"  Stroke="#ff000000" StrokeThickness="0.5" StrokeLineJoin="Round" StrokeStartLineCap="Round" StrokeEndLineCap="Round" StrokeDashCap="Round" StrokeDashOffset="-2" StrokeDashArray="1 0" />
		<Path Data="F1 M 149.44,216.96 L 149.44,214.88"  Stroke="#ff000000" StrokeThickness="0.5" StrokeLineJoin="Round" StrokeStartLineCap="Round" StrokeEndLineCap="Round" StrokeDashCap="Round" StrokeDashOffset="-2" StrokeDashArray="1 0" />
		<Path Data="F1 M 150.08,216.96 L 150.08,214.88"  Stroke="#ff000000" StrokeThickness="0.5" StrokeLineJoin="Round" StrokeStartLineCap="Round" StrokeEndLineCap="Round" StrokeDashCap="Round" StrokeDashOffset="-2" StrokeDashArray="1 0" />
		<Path Data="F1 M 150.72,216.96 L 150.72,214.88"  Stroke="#ff000000" StrokeThickness="0.5" StrokeLineJoin="Round" StrokeStartLineCap="Round" StrokeEndLineCap="Round" StrokeDashCap="Round" StrokeDashOffset="-2" StrokeDashArray="1 0" />
		<Path Data="F1 M 151.52,216.96 L 151.52,214.88"  Stroke="#ff000000" StrokeThickness="0.5" StrokeLineJoin="Round" StrokeStartLineCap="Round" StrokeEndLineCap="Round" StrokeDashCap="Round" StrokeDashOffset="-2" StrokeDashArray="1 0" />
		<Path Data="F1 M 152.16,218.24 L 152.16,214.88"  Stroke="#ff000000" StrokeThickness="0.5" StrokeLineJoin="Round" StrokeStartLineCap="Round" StrokeEndLineCap="Round" StrokeDashCap="Round" StrokeDashOffset="-2" StrokeDashArray="1 0" />
		<Path Data="F1 M 152.8,216.96 L 152.8,214.88"  Stroke="#ff000000" StrokeThickness="0.5" StrokeLineJoin="Round" StrokeStartLineCap="Round" StrokeEndLineCap="Round" StrokeDashCap="Round" StrokeDashOffset="-2" StrokeDashArray="1 0" />
		<Path Data="F1 M 153.6,216.96 L 153.6,214.88"  Stroke="#ff000000" StrokeThickness="0.5" StrokeLineJoin="Round" StrokeStartLineCap="Round" StrokeEndLineCap="Round" StrokeDashCap="Round" StrokeDashOffset="-2" StrokeDashArray="1 0" />
		<Path Data="F1 M 154.24,216.96 L 154.24,214.88"  Stroke="#ff000000" StrokeThickness="0.5" StrokeLineJoin="Round" StrokeStartLineCap="Round" StrokeEndLineCap="Round" StrokeDashCap="Round" StrokeDashOffset="-2" StrokeDashArray="1 0" />
		<Path Data="F1 M 154.88,216.96 L 154.88,214.88"  Stroke="#ff000000" StrokeThickness="0.5" StrokeLineJoin="Round" StrokeStartLineCap="Round" StrokeEndLineCap="Round" StrokeDashCap="Round" StrokeDashOffset="-2" StrokeDashArray="1 0" />
		<Path Data="F1 M 155.68,220 L 155.68,214.88"  Stroke="#ff000000" StrokeThickness="0.5" StrokeLineJoin="Round" StrokeStartLineCap="Round" StrokeEndLineCap="Round" StrokeDashCap="Round" StrokeDashOffset="-2" StrokeDashArray="1 0" />
		<Path Data="F1 M 156.32,216.96 L 156.32,214.88"  Stroke="#ff000000" StrokeThickness="0.5" StrokeLineJoin="Round" StrokeStartLineCap="Round" StrokeEndLineCap="Round" StrokeDashCap="Round" StrokeDashOffset="-2" StrokeDashArray="1 0" />
		<Path Data="F1 M 156.96,216.96 L 156.96,214.88"  Stroke="#ff000000" StrokeThickness="0.5" StrokeLineJoin="Round" StrokeStartLineCap="Round" StrokeEndLineCap="Round" StrokeDashCap="Round" StrokeDashOffset="-2" StrokeDashArray="1 0" />
		<Path Data="F1 M 157.76,216.96 L 157.76,214.88"  Stroke="#ff000000" StrokeThickness="0.5" StrokeLineJoin="Round" StrokeStartLineCap="Round" StrokeEndLineCap="Round" StrokeDashCap="Round" StrokeDashOffset="-2" StrokeDashArray="1 0" />
		<Path Data="F1 M 158.4,216.96 L 158.4,214.88"  Stroke="#ff000000" StrokeThickness="0.5" StrokeLineJoin="Round" StrokeStartLineCap="Round" StrokeEndLineCap="Round" StrokeDashCap="Round" StrokeDashOffset="-2" StrokeDashArray="1 0" />
		<Path Data="F1 M 159.04,218.24 L 159.04,214.88"  Stroke="#ff000000" StrokeThickness="0.5" StrokeLineJoin="Round" StrokeStartLineCap="Round" StrokeEndLineCap="Round" StrokeDashCap="Round" StrokeDashOffset="-2" StrokeDashArray="1 0" />
		<Path Data="F1 M 159.84,216.96 L 159.84,214.88"  Stroke="#ff000000" StrokeThickness="0.5" StrokeLineJoin="Round" StrokeStartLineCap="Round" StrokeEndLineCap="Round" StrokeDashCap="Round" StrokeDashOffset="-2" StrokeDashArray="1 0" />
		<Path Data="F1 M 160.48,216.96 L 160.48,214.88"  Stroke="#ff000000" StrokeThickness="0.5" StrokeLineJoin="Round" StrokeStartLineCap="Round" StrokeEndLineCap="Round" StrokeDashCap="Round" StrokeDashOffset="-2" StrokeDashArray="1 0" />
		<Path Data="F1 M 161.12,216.96 L 161.12,214.88"  Stroke="#ff000000" StrokeThickness="0.5" StrokeLineJoin="Round" StrokeStartLineCap="Round" StrokeEndLineCap="Round" StrokeDashCap="Round" StrokeDashOffset="-2" StrokeDashArray="1 0" />
		<Path Data="F1 M 161.92,216.96 L 161.92,214.88"  Stroke="#ff000000" StrokeThickness="0.5" StrokeLineJoin="Round" StrokeStartLineCap="Round" StrokeEndLineCap="Round" StrokeDashCap="Round" StrokeDashOffset="-2" StrokeDashArray="1 0" />
		<Path Data="F1 M 162.56,220 L 162.56,214.88"  Stroke="#ff000000" StrokeThickness="0.5" StrokeLineJoin="Round" StrokeStartLineCap="Round" StrokeEndLineCap="Round" StrokeDashCap="Round" StrokeDashOffset="-2" StrokeDashArray="1 0" />
		<Path Data="F1 M 163.2,216.96 L 163.2,214.88"  Stroke="#ff000000" StrokeThickness="0.5" StrokeLineJoin="Round" StrokeStartLineCap="Round" StrokeEndLineCap="Round" StrokeDashCap="Round" StrokeDashOffset="-2" StrokeDashArray="1 0" />
		<Path Data="F1 M 164,216.96 L 164,214.88"  Stroke="#ff000000" StrokeThickness="0.5" StrokeLineJoin="Round" StrokeStartLineCap="Round" StrokeEndLineCap="Round" StrokeDashCap="Round" StrokeDashOffset="-2" StrokeDashArray="1 0" />
		<Path Data="F1 M 164.64,216.96 L 164.64,214.88"  Stroke="#ff000000" StrokeThickness="0.5" StrokeLineJoin="Round" StrokeStartLineCap="Round" StrokeEndLineCap="Round" StrokeDashCap="Round" StrokeDashOffset="-2" StrokeDashArray="1 0" />
		<Path Data="F1 M 165.28,216.96 L 165.28,214.88"  Stroke="#ff000000" StrokeThickness="0.5" StrokeLineJoin="Round" StrokeStartLineCap="Round" StrokeEndLineCap="Round" StrokeDashCap="Round" StrokeDashOffset="-2" StrokeDashArray="1 0" />
		<Path Data="F1 M 165.92,218.24 L 165.92,214.88"  Stroke="#ff000000" StrokeThickness="0.5" StrokeLineJoin="Round" StrokeStartLineCap="Round" StrokeEndLineCap="Round" StrokeDashCap="Round" StrokeDashOffset="-2" StrokeDashArray="1 0" />
		<Path Data="F1 M 166.72,216.96 L 166.72,214.88"  Stroke="#ff000000" StrokeThickness="0.5" StrokeLineJoin="Round" StrokeStartLineCap="Round" StrokeEndLineCap="Round" StrokeDashCap="Round" StrokeDashOffset="-2" StrokeDashArray="1 0" />
		<Path Data="F1 M 167.36,216.96 L 167.36,214.88"  Stroke="#ff000000" StrokeThickness="0.5" StrokeLineJoin="Round" StrokeStartLineCap="Round" StrokeEndLineCap="Round" StrokeDashCap="Round" StrokeDashOffset="-2" StrokeDashArray="1 0" />
		<Path Data="F1 M 168,216.96 L 168,214.88"  Stroke="#ff000000" StrokeThickness="0.5" StrokeLineJoin="Round" StrokeStartLineCap="Round" StrokeEndLineCap="Round" StrokeDashCap="Round" StrokeDashOffset="-2" StrokeDashArray="1 0" />
		<Path Data="F1 M 168.8,216.96 L 168.8,214.88"  Stroke="#ff000000" StrokeThickness="0.5" StrokeLineJoin="Round" StrokeStartLineCap="Round" StrokeEndLineCap="Round" StrokeDashCap="Round" StrokeDashOffset="-2" StrokeDashArray="1 0" />
		<Path Data="F1 M 169.44,220 L 169.44,214.88"  Stroke="#ff000000" StrokeThickness="0.5" StrokeLineJoin="Round" StrokeStartLineCap="Round" StrokeEndLineCap="Round" StrokeDashCap="Round" StrokeDashOffset="-2" StrokeDashArray="1 0" />
	</Canvas>
	<Glyphs Fill="#ff000000" FontUri="/Documents/1/Resources/Fonts/78B4EAC2-2B9E-4EA3-AC4B-66807428A141.odttf" FontRenderingEmSize="9.5176" StyleSimulations="None" OriginX="164.8" OriginY="228.16" Indices="28,49;19" UnicodeString="90" />
	<Canvas Clip="M 75.52,94.4 L 75.52,961.44 740.32,961.44 740.32,94.4 z" >
		<Path Data="F1 M 170.08,216.96 L 170.08,214.88"  Stroke="#ff000000" StrokeThickness="0.5" StrokeLineJoin="Round" StrokeStartLineCap="Round" StrokeEndLineCap="Round" StrokeDashCap="Round" StrokeDashOffset="-2" StrokeDashArray="1 0" />
		<Path Data="F1 M 170.88,216.96 L 170.88,214.88"  Stroke="#ff000000" StrokeThickness="0.5" StrokeLineJoin="Round" StrokeStartLineCap="Round" StrokeEndLineCap="Round" StrokeDashCap="Round" StrokeDashOffset="-2" StrokeDashArray="1 0" />
		<Path Data="F1 M 171.52,216.96 L 171.52,214.88"  Stroke="#ff000000" StrokeThickness="0.5" StrokeLineJoin="Round" StrokeStartLineCap="Round" StrokeEndLineCap="Round" StrokeDashCap="Round" StrokeDashOffset="-2" StrokeDashArray="1 0" />
		<Path Data="F1 M 172.16,216.96 L 172.16,214.88"  Stroke="#ff000000" StrokeThickness="0.5" StrokeLineJoin="Round" StrokeStartLineCap="Round" StrokeEndLineCap="Round" StrokeDashCap="Round" StrokeDashOffset="-2" StrokeDashArray="1 0" />
		<Path Data="F1 M 172.96,218.24 L 172.96,214.88"  Stroke="#ff000000" StrokeThickness="0.5" StrokeLineJoin="Round" StrokeStartLineCap="Round" StrokeEndLineCap="Round" StrokeDashCap="Round" StrokeDashOffset="-2" StrokeDashArray="1 0" />
		<Path Data="F1 M 173.6,216.96 L 173.6,214.88"  Stroke="#ff000000" StrokeThickness="0.5" StrokeLineJoin="Round" StrokeStartLineCap="Round" StrokeEndLineCap="Round" StrokeDashCap="Round" StrokeDashOffset="-2" StrokeDashArray="1 0" />
		<Path Data="F1 M 174.24,216.96 L 174.24,214.88"  Stroke="#ff000000" StrokeThickness="0.5" StrokeLineJoin="Round" StrokeStartLineCap="Round" StrokeEndLineCap="Round" StrokeDashCap="Round" StrokeDashOffset="-2" StrokeDashArray="1 0" />
		<Path Data="F1 M 175.04,216.96 L 175.04,214.88"  Stroke="#ff000000" StrokeThickness="0.5" StrokeLineJoin="Round" StrokeStartLineCap="Round" StrokeEndLineCap="Round" StrokeDashCap="Round" StrokeDashOffset="-2" StrokeDashArray="1 0" />
		<Path Data="F1 M 175.68,216.96 L 175.68,214.88"  Stroke="#ff000000" StrokeThickness="0.5" StrokeLineJoin="Round" StrokeStartLineCap="Round" StrokeEndLineCap="Round" StrokeDashCap="Round" StrokeDashOffset="-2" StrokeDashArray="1 0" />
		<Path Data="F1 M 176.32,220 L 176.32,214.88"  Stroke="#ff000000" StrokeThickness="0.5" StrokeLineJoin="Round" StrokeStartLineCap="Round" StrokeEndLineCap="Round" StrokeDashCap="Round" StrokeDashOffset="-2" StrokeDashArray="1 0" />
		<Path Data="F1 M 177.12,216.96 L 177.12,214.88"  Stroke="#ff000000" StrokeThickness="0.5" StrokeLineJoin="Round" StrokeStartLineCap="Round" StrokeEndLineCap="Round" StrokeDashCap="Round" StrokeDashOffset="-2" StrokeDashArray="1 0" />
		<Path Data="F1 M 177.76,216.96 L 177.76,214.88"  Stroke="#ff000000" StrokeThickness="0.5" StrokeLineJoin="Round" StrokeStartLineCap="Round" StrokeEndLineCap="Round" StrokeDashCap="Round" StrokeDashOffset="-2" StrokeDashArray="1 0" />
		<Path Data="F1 M 178.4,216.96 L 178.4,214.88"  Stroke="#ff000000" StrokeThickness="0.5" StrokeLineJoin="Round" StrokeStartLineCap="Round" StrokeEndLineCap="Round" StrokeDashCap="Round" StrokeDashOffset="-2" StrokeDashArray="1 0" />
		<Path Data="F1 M 179.2,216.96 L 179.2,214.88"  Stroke="#ff000000" StrokeThickness="0.5" StrokeLineJoin="Round" StrokeStartLineCap="Round" StrokeEndLineCap="Round" StrokeDashCap="Round" StrokeDashOffset="-2" StrokeDashArray="1 0" />
		<Path Data="F1 M 179.84,218.24 L 179.84,214.88"  Stroke="#ff000000" StrokeThickness="0.5" StrokeLineJoin="Round" StrokeStartLineCap="Round" StrokeEndLineCap="Round" StrokeDashCap="Round" StrokeDashOffset="-2" StrokeDashArray="1 0" />
		<Path Data="F1 M 180.48,216.96 L 180.48,214.88"  Stroke="#ff000000" StrokeThickness="0.5" StrokeLineJoin="Round" StrokeStartLineCap="Round" StrokeEndLineCap="Round" StrokeDashCap="Round" StrokeDashOffset="-2" StrokeDashArray="1 0" />
		<Path Data="F1 M 181.28,216.96 L 181.28,214.88"  Stroke="#ff000000" StrokeThickness="0.5" StrokeLineJoin="Round" StrokeStartLineCap="Round" StrokeEndLineCap="Round" StrokeDashCap="Round" StrokeDashOffset="-2" StrokeDashArray="1 0" />
		<Path Data="F1 M 181.92,216.96 L 181.92,214.88"  Stroke="#ff000000" StrokeThickness="0.5" StrokeLineJoin="Round" StrokeStartLineCap="Round" StrokeEndLineCap="Round" StrokeDashCap="Round" StrokeDashOffset="-2" StrokeDashArray="1 0" />
		<Path Data="F1 M 182.56,216.96 L 182.56,214.88"  Stroke="#ff000000" StrokeThickness="0.5" StrokeLineJoin="Round" StrokeStartLineCap="Round" StrokeEndLineCap="Round" StrokeDashCap="Round" StrokeDashOffset="-2" StrokeDashArray="1 0" />
		<Path Data="F1 M 183.36,220 L 183.36,214.88"  Stroke="#ff000000" StrokeThickness="0.5" StrokeLineJoin="Round" StrokeStartLineCap="Round" StrokeEndLineCap="Round" StrokeDashCap="Round" StrokeDashOffset="-2" StrokeDashArray="1 0" />
		<Path Data="F1 M 184,216.96 L 184,214.88"  Stroke="#ff000000" StrokeThickness="0.5" StrokeLineJoin="Round" StrokeStartLineCap="Round" StrokeEndLineCap="Round" StrokeDashCap="Round" StrokeDashOffset="-2" StrokeDashArray="1 0" />
		<Path Data="F1 M 184.64,216.96 L 184.64,214.88"  Stroke="#ff000000" StrokeThickness="0.5" StrokeLineJoin="Round" StrokeStartLineCap="Round" StrokeEndLineCap="Round" StrokeDashCap="Round" StrokeDashOffset="-2" StrokeDashArray="1 0" />
		<Path Data="F1 M 185.28,216.96 L 185.28,214.88"  Stroke="#ff000000" StrokeThickness="0.5" StrokeLineJoin="Round" StrokeStartLineCap="Round" StrokeEndLineCap="Round" StrokeDashCap="Round" StrokeDashOffset="-2" StrokeDashArray="1 0" />
		<Path Data="F1 M 186.08,216.96 L 186.08,214.88"  Stroke="#ff000000" StrokeThickness="0.5" StrokeLineJoin="Round" StrokeStartLineCap="Round" StrokeEndLineCap="Round" StrokeDashCap="Round" StrokeDashOffset="-2" StrokeDashArray="1 0" />
		<Path Data="F1 M 186.72,218.24 L 186.72,214.88"  Stroke="#ff000000" StrokeThickness="0.5" StrokeLineJoin="Round" StrokeStartLineCap="Round" StrokeEndLineCap="Round" StrokeDashCap="Round" StrokeDashOffset="-2" StrokeDashArray="1 0" />
		<Path Data="F1 M 187.36,216.96 L 187.36,214.88"  Stroke="#ff000000" StrokeThickness="0.5" StrokeLineJoin="Round" StrokeStartLineCap="Round" StrokeEndLineCap="Round" StrokeDashCap="Round" StrokeDashOffset="-2" StrokeDashArray="1 0" />
		<Path Data="F1 M 188.16,216.96 L 188.16,214.88"  Stroke="#ff000000" StrokeThickness="0.5" StrokeLineJoin="Round" StrokeStartLineCap="Round" StrokeEndLineCap="Round" StrokeDashCap="Round" StrokeDashOffset="-2" StrokeDashArray="1 0" />
		<Path Data="F1 M 188.8,216.96 L 188.8,214.88"  Stroke="#ff000000" StrokeThickness="0.5" StrokeLineJoin="Round" StrokeStartLineCap="Round" StrokeEndLineCap="Round" StrokeDashCap="Round" StrokeDashOffset="-2" StrokeDashArray="1 0" />
		<Path Data="F1 M 189.44,216.96 L 189.44,214.88"  Stroke="#ff000000" StrokeThickness="0.5" StrokeLineJoin="Round" StrokeStartLineCap="Round" StrokeEndLineCap="Round" StrokeDashCap="Round" StrokeDashOffset="-2" StrokeDashArray="1 0" />
		<Path Data="F1 M 190.24,220 L 190.24,214.88"  Stroke="#ff000000" StrokeThickness="0.5" StrokeLineJoin="Round" StrokeStartLineCap="Round" StrokeEndLineCap="Round" StrokeDashCap="Round" StrokeDashOffset="-2" StrokeDashArray="1 0" />
		<Path Data="F1 M 190.88,216.96 L 190.88,214.88"  Stroke="#ff000000" StrokeThickness="0.5" StrokeLineJoin="Round" StrokeStartLineCap="Round" StrokeEndLineCap="Round" StrokeDashCap="Round" StrokeDashOffset="-2" StrokeDashArray="1 0" />
		<Path Data="F1 M 191.52,216.96 L 191.52,214.88"  Stroke="#ff000000" StrokeThickness="0.5" StrokeLineJoin="Round" StrokeStartLineCap="Round" StrokeEndLineCap="Round" StrokeDashCap="Round" StrokeDashOffset="-2" StrokeDashArray="1 0" />
		<Path Data="F1 M 192.32,216.96 L 192.32,214.88"  Stroke="#ff000000" StrokeThickness="0.5" StrokeLineJoin="Round" StrokeStartLineCap="Round" StrokeEndLineCap="Round" StrokeDashCap="Round" StrokeDashOffset="-2" StrokeDashArray="1 0" />
		<Path Data="F1 M 192.96,216.96 L 192.96,214.88"  Stroke="#ff000000" StrokeThickness="0.5" StrokeLineJoin="Round" StrokeStartLineCap="Round" StrokeEndLineCap="Round" StrokeDashCap="Round" StrokeDashOffset="-2" StrokeDashArray="1 0" />
		<Path Data="F1 M 193.6,218.24 L 193.6,214.88"  Stroke="#ff000000" StrokeThickness="0.5" StrokeLineJoin="Round" StrokeStartLineCap="Round" StrokeEndLineCap="Round" StrokeDashCap="Round" StrokeDashOffset="-2" StrokeDashArray="1 0" />
		<Path Data="F1 M 194.4,216.96 L 194.4,214.88"  Stroke="#ff000000" StrokeThickness="0.5" StrokeLineJoin="Round" StrokeStartLineCap="Round" StrokeEndLineCap="Round" StrokeDashCap="Round" StrokeDashOffset="-2" StrokeDashArray="1 0" />
		<Path Data="F1 M 195.04,216.96 L 195.04,214.88"  Stroke="#ff000000" StrokeThickness="0.5" StrokeLineJoin="Round" StrokeStartLineCap="Round" StrokeEndLineCap="Round" StrokeDashCap="Round" StrokeDashOffset="-2" StrokeDashArray="1 0" />
		<Path Data="F1 M 195.68,216.96 L 195.68,214.88"  Stroke="#ff000000" StrokeThickness="0.5" StrokeLineJoin="Round" StrokeStartLineCap="Round" StrokeEndLineCap="Round" StrokeDashCap="Round" StrokeDashOffset="-2" StrokeDashArray="1 0" />
		<Path Data="F1 M 196.48,216.96 L 196.48,214.88"  Stroke="#ff000000" StrokeThickness="0.5" StrokeLineJoin="Round" StrokeStartLineCap="Round" StrokeEndLineCap="Round" StrokeDashCap="Round" StrokeDashOffset="-2" StrokeDashArray="1 0" />
		<Path Data="F1 M 197.12,220 L 197.12,214.88"  Stroke="#ff000000" StrokeThickness="0.5" StrokeLineJoin="Round" StrokeStartLineCap="Round" StrokeEndLineCap="Round" StrokeDashCap="Round" StrokeDashOffset="-2" StrokeDashArray="1 0" />
	</Canvas>
	<Glyphs Fill="#ff000000" FontUri="/Documents/1/Resources/Fonts/78B4EAC2-2B9E-4EA3-AC4B-66807428A141.odttf" FontRenderingEmSize="9.5176" StyleSimulations="None" OriginX="190.24" OriginY="228.16" Indices="20,49;22,49;19" UnicodeString="130" />
	<Canvas Clip="M 75.52,94.4 L 75.52,961.44 740.32,961.44 740.32,94.4 z" >
		<Path Data="F1 M 197.76,216.96 L 197.76,214.88"  Stroke="#ff000000" StrokeThickness="0.5" StrokeLineJoin="Round" StrokeStartLineCap="Round" StrokeEndLineCap="Round" StrokeDashCap="Round" StrokeDashOffset="-2" StrokeDashArray="1 0" />
		<Path Data="F1 M 198.56,216.96 L 198.56,214.88"  Stroke="#ff000000" StrokeThickness="0.5" StrokeLineJoin="Round" StrokeStartLineCap="Round" StrokeEndLineCap="Round" StrokeDashCap="Round" StrokeDashOffset="-2" StrokeDashArray="1 0" />
		<Path Data="F1 M 199.2,216.96 L 199.2,214.88"  Stroke="#ff000000" StrokeThickness="0.5" StrokeLineJoin="Round" StrokeStartLineCap="Round" StrokeEndLineCap="Round" StrokeDashCap="Round" StrokeDashOffset="-2" StrokeDashArray="1 0" />
		<Path Data="F1 M 199.84,216.96 L 199.84,214.88"  Stroke="#ff000000" StrokeThickness="0.5" StrokeLineJoin="Round" StrokeStartLineCap="Round" StrokeEndLineCap="Round" StrokeDashCap="Round" StrokeDashOffset="-2" StrokeDashArray="1 0" />
		<Path Data="F1 M 200.64,218.24 L 200.64,214.88"  Stroke="#ff000000" StrokeThickness="0.5" StrokeLineJoin="Round" StrokeStartLineCap="Round" StrokeEndLineCap="Round" StrokeDashCap="Round" StrokeDashOffset="-2" StrokeDashArray="1 0" />
		<Path Data="F1 M 201.28,216.96 L 201.28,214.88"  Stroke="#ff000000" StrokeThickness="0.5" StrokeLineJoin="Round" StrokeStartLineCap="Round" StrokeEndLineCap="Round" StrokeDashCap="Round" StrokeDashOffset="-2" StrokeDashArray="1 0" />
		<Path Data="F1 M 201.92,216.96 L 201.92,214.88"  Stroke="#ff000000" StrokeThickness="0.5" StrokeLineJoin="Round" StrokeStartLineCap="Round" StrokeEndLineCap="Round" StrokeDashCap="Round" StrokeDashOffset="-2" StrokeDashArray="1 0" />
		<Path Data="F1 M 202.72,216.96 L 202.72,214.88"  Stroke="#ff000000" StrokeThickness="0.5" StrokeLineJoin="Round" StrokeStartLineCap="Round" StrokeEndLineCap="Round" StrokeDashCap="Round" StrokeDashOffset="-2" StrokeDashArray="1 0" />
		<Path Data="F1 M 203.36,216.96 L 203.36,214.88"  Stroke="#ff000000" StrokeThickness="0.5" StrokeLineJoin="Round" StrokeStartLineCap="Round" StrokeEndLineCap="Round" StrokeDashCap="Round" StrokeDashOffset="-2" StrokeDashArray="1 0" />
		<Path Data="F1 M 204,220 L 204,214.88"  Stroke="#ff000000" StrokeThickness="0.5" StrokeLineJoin="Round" StrokeStartLineCap="Round" StrokeEndLineCap="Round" StrokeDashCap="Round" StrokeDashOffset="-2" StrokeDashArray="1 0" />
		<Path Data="F1 M 204.8,216.96 L 204.8,214.88"  Stroke="#ff000000" StrokeThickness="0.5" StrokeLineJoin="Round" StrokeStartLineCap="Round" StrokeEndLineCap="Round" StrokeDashCap="Round" StrokeDashOffset="-2" StrokeDashArray="1 0" />
		<Path Data="F1 M 205.44,216.96 L 205.44,214.88"  Stroke="#ff000000" StrokeThickness="0.5" StrokeLineJoin="Round" StrokeStartLineCap="Round" StrokeEndLineCap="Round" StrokeDashCap="Round" StrokeDashOffset="-2" StrokeDashArray="1 0" />
		<Path Data="F1 M 206.08,216.96 L 206.08,214.88"  Stroke="#ff000000" StrokeThickness="0.5" StrokeLineJoin="Round" StrokeStartLineCap="Round" StrokeEndLineCap="Round" StrokeDashCap="Round" StrokeDashOffset="-2" StrokeDashArray="1 0" />
		<Path Data="F1 M 206.72,216.96 L 206.72,214.88"  Stroke="#ff000000" StrokeThickness="0.5" StrokeLineJoin="Round" StrokeStartLineCap="Round" StrokeEndLineCap="Round" StrokeDashCap="Round" StrokeDashOffset="-2" StrokeDashArray="1 0" />
		<Path Data="F1 M 207.52,218.24 L 207.52,214.88"  Stroke="#ff000000" StrokeThickness="0.5" StrokeLineJoin="Round" StrokeStartLineCap="Round" StrokeEndLineCap="Round" StrokeDashCap="Round" StrokeDashOffset="-2" StrokeDashArray="1 0" />
		<Path Data="F1 M 208.16,216.96 L 208.16,214.88"  Stroke="#ff000000" StrokeThickness="0.5" StrokeLineJoin="Round" StrokeStartLineCap="Round" StrokeEndLineCap="Round" StrokeDashCap="Round" StrokeDashOffset="-2" StrokeDashArray="1 0" />
		<Path Data="F1 M 208.8,216.96 L 208.8,214.88"  Stroke="#ff000000" StrokeThickness="0.5" StrokeLineJoin="Round" StrokeStartLineCap="Round" StrokeEndLineCap="Round" StrokeDashCap="Round" StrokeDashOffset="-2" StrokeDashArray="1 0" />
		<Path Data="F1 M 209.6,216.96 L 209.6,214.88"  Stroke="#ff000000" StrokeThickness="0.5" StrokeLineJoin="Round" StrokeStartLineCap="Round" StrokeEndLineCap="Round" StrokeDashCap="Round" StrokeDashOffset="-2" StrokeDashArray="1 0" />
		<Path Data="F1 M 210.24,216.96 L 210.24,214.88"  Stroke="#ff000000" StrokeThickness="0.5" StrokeLineJoin="Round" StrokeStartLineCap="Round" StrokeEndLineCap="Round" StrokeDashCap="Round" StrokeDashOffset="-2" StrokeDashArray="1 0" />
		<Path Data="F1 M 210.88,220 L 210.88,214.88"  Stroke="#ff000000" StrokeThickness="0.5" StrokeLineJoin="Round" StrokeStartLineCap="Round" StrokeEndLineCap="Round" StrokeDashCap="Round" StrokeDashOffset="-2" StrokeDashArray="1 0" />
		<Path Data="F1 M 211.68,216.96 L 211.68,214.88"  Stroke="#ff000000" StrokeThickness="0.5" StrokeLineJoin="Round" StrokeStartLineCap="Round" StrokeEndLineCap="Round" StrokeDashCap="Round" StrokeDashOffset="-2" StrokeDashArray="1 0" />
		<Path Data="F1 M 212.32,216.96 L 212.32,214.88"  Stroke="#ff000000" StrokeThickness="0.5" StrokeLineJoin="Round" StrokeStartLineCap="Round" StrokeEndLineCap="Round" StrokeDashCap="Round" StrokeDashOffset="-2" StrokeDashArray="1 0" />
		<Path Data="F1 M 212.96,216.96 L 212.96,214.88"  Stroke="#ff000000" StrokeThickness="0.5" StrokeLineJoin="Round" StrokeStartLineCap="Round" StrokeEndLineCap="Round" StrokeDashCap="Round" StrokeDashOffset="-2" StrokeDashArray="1 0" />
		<Path Data="F1 M 213.76,216.96 L 213.76,214.88"  Stroke="#ff000000" StrokeThickness="0.5" StrokeLineJoin="Round" StrokeStartLineCap="Round" StrokeEndLineCap="Round" StrokeDashCap="Round" StrokeDashOffset="-2" StrokeDashArray="1 0" />
		<Path Data="F1 M 214.4,218.24 L 214.4,214.88"  Stroke="#ff000000" StrokeThickness="0.5" StrokeLineJoin="Round" StrokeStartLineCap="Round" StrokeEndLineCap="Round" StrokeDashCap="Round" StrokeDashOffset="-2" StrokeDashArray="1 0" />
		<Path Data="F1 M 215.04,216.96 L 215.04,214.88"  Stroke="#ff000000" StrokeThickness="0.5" StrokeLineJoin="Round" StrokeStartLineCap="Round" StrokeEndLineCap="Round" StrokeDashCap="Round" StrokeDashOffset="-2" StrokeDashArray="1 0" />
		<Path Data="F1 M 215.84,216.96 L 215.84,214.88"  Stroke="#ff000000" StrokeThickness="0.5" StrokeLineJoin="Round" StrokeStartLineCap="Round" StrokeEndLineCap="Round" StrokeDashCap="Round" StrokeDashOffset="-2" StrokeDashArray="1 0" />
		<Path Data="F1 M 216.48,216.96 L 216.48,214.88"  Stroke="#ff000000" StrokeThickness="0.5" StrokeLineJoin="Round" StrokeStartLineCap="Round" StrokeEndLineCap="Round" StrokeDashCap="Round" StrokeDashOffset="-2" StrokeDashArray="1 0" />
		<Path Data="F1 M 217.12,216.96 L 217.12,214.88"  Stroke="#ff000000" StrokeThickness="0.5" StrokeLineJoin="Round" StrokeStartLineCap="Round" StrokeEndLineCap="Round" StrokeDashCap="Round" StrokeDashOffset="-2" StrokeDashArray="1 0" />
		<Path Data="F1 M 217.92,220 L 217.92,214.88"  Stroke="#ff000000" StrokeThickness="0.5" StrokeLineJoin="Round" StrokeStartLineCap="Round" StrokeEndLineCap="Round" StrokeDashCap="Round" StrokeDashOffset="-2" StrokeDashArray="1 0" />
		<Path Data="F1 M 218.56,216.96 L 218.56,214.88"  Stroke="#ff000000" StrokeThickness="0.5" StrokeLineJoin="Round" StrokeStartLineCap="Round" StrokeEndLineCap="Round" StrokeDashCap="Round" StrokeDashOffset="-2" StrokeDashArray="1 0" />
		<Path Data="F1 M 219.2,216.96 L 219.2,214.88"  Stroke="#ff000000" StrokeThickness="0.5" StrokeLineJoin="Round" StrokeStartLineCap="Round" StrokeEndLineCap="Round" StrokeDashCap="Round" StrokeDashOffset="-2" StrokeDashArray="1 0" />
		<Path Data="F1 M 220,216.96 L 220,214.88"  Stroke="#ff000000" StrokeThickness="0.5" StrokeLineJoin="Round" StrokeStartLineCap="Round" StrokeEndLineCap="Round" StrokeDashCap="Round" StrokeDashOffset="-2" StrokeDashArray="1 0" />
		<Path Data="F1 M 220.64,216.96 L 220.64,214.88"  Stroke="#ff000000" StrokeThickness="0.5" StrokeLineJoin="Round" StrokeStartLineCap="Round" StrokeEndLineCap="Round" StrokeDashCap="Round" StrokeDashOffset="-2" StrokeDashArray="1 0" />
		<Path Data="F1 M 221.28,218.24 L 221.28,214.88"  Stroke="#ff000000" StrokeThickness="0.5" StrokeLineJoin="Round" StrokeStartLineCap="Round" StrokeEndLineCap="Round" StrokeDashCap="Round" StrokeDashOffset="-2" StrokeDashArray="1 0" />
		<Path Data="F1 M 222.08,216.96 L 222.08,214.88"  Stroke="#ff000000" StrokeThickness="0.5" StrokeLineJoin="Round" StrokeStartLineCap="Round" StrokeEndLineCap="Round" StrokeDashCap="Round" StrokeDashOffset="-2" StrokeDashArray="1 0" />
		<Path Data="F1 M 222.72,216.96 L 222.72,214.88"  Stroke="#ff000000" StrokeThickness="0.5" StrokeLineJoin="Round" StrokeStartLineCap="Round" StrokeEndLineCap="Round" StrokeDashCap="Round" StrokeDashOffset="-2" StrokeDashArray="1 0" />
		<Path Data="F1 M 223.36,216.96 L 223.36,214.88"  Stroke="#ff000000" StrokeThickness="0.5" StrokeLineJoin="Round" StrokeStartLineCap="Round" StrokeEndLineCap="Round" StrokeDashCap="Round" StrokeDashOffset="-2" StrokeDashArray="1 0" />
		<Path Data="F1 M 224.16,216.96 L 224.16,214.88"  Stroke="#ff000000" StrokeThickness="0.5" StrokeLineJoin="Round" StrokeStartLineCap="Round" StrokeEndLineCap="Round" StrokeDashCap="Round" StrokeDashOffset="-2" StrokeDashArray="1 0" />
		<Path Data="F1 M 224.8,220 L 224.8,214.88"  Stroke="#ff000000" StrokeThickness="0.5" StrokeLineJoin="Round" StrokeStartLineCap="Round" StrokeEndLineCap="Round" StrokeDashCap="Round" StrokeDashOffset="-2" StrokeDashArray="1 0" />
	</Canvas>
	<Glyphs Fill="#ff000000" FontUri="/Documents/1/Resources/Fonts/78B4EAC2-2B9E-4EA3-AC4B-66807428A141.odttf" FontRenderingEmSize="9.5176" StyleSimulations="None" OriginX="217.92" OriginY="228.16" Indices="20,49;26,49;19" UnicodeString="170" />
	<Canvas Clip="M 75.52,94.4 L 75.52,961.44 740.32,961.44 740.32,94.4 z" >
		<Path Data="F1 M 225.44,216.96 L 225.44,214.88"  Stroke="#ff000000" StrokeThickness="0.5" StrokeLineJoin="Round" StrokeStartLineCap="Round" StrokeEndLineCap="Round" StrokeDashCap="Round" StrokeDashOffset="-2" StrokeDashArray="1 0" />
		<Path Data="F1 M 226.08,216.96 L 226.08,214.88"  Stroke="#ff000000" StrokeThickness="0.5" StrokeLineJoin="Round" StrokeStartLineCap="Round" StrokeEndLineCap="Round" StrokeDashCap="Round" StrokeDashOffset="-2" StrokeDashArray="1 0" />
		<Path Data="F1 M 226.88,216.96 L 226.88,214.88"  Stroke="#ff000000" StrokeThickness="0.5" StrokeLineJoin="Round" StrokeStartLineCap="Round" StrokeEndLineCap="Round" StrokeDashCap="Round" StrokeDashOffset="-2" StrokeDashArray="1 0" />
		<Path Data="F1 M 227.52,216.96 L 227.52,214.88"  Stroke="#ff000000" StrokeThickness="0.5" StrokeLineJoin="Round" StrokeStartLineCap="Round" StrokeEndLineCap="Round" StrokeDashCap="Round" StrokeDashOffset="-2" StrokeDashArray="1 0" />
		<Path Data="F1 M 228.16,218.24 L 228.16,214.88"  Stroke="#ff000000" StrokeThickness="0.5" StrokeLineJoin="Round" StrokeStartLineCap="Round" StrokeEndLineCap="Round" StrokeDashCap="Round" StrokeDashOffset="-2" StrokeDashArray="1 0" />
		<Path Data="F1 M 228.96,216.96 L 228.96,214.88"  Stroke="#ff000000" StrokeThickness="0.5" StrokeLineJoin="Round" StrokeStartLineCap="Round" StrokeEndLineCap="Round" StrokeDashCap="Round" StrokeDashOffset="-2" StrokeDashArray="1 0" />
		<Path Data="F1 M 229.6,216.96 L 229.6,214.88"  Stroke="#ff000000" StrokeThickness="0.5" StrokeLineJoin="Round" StrokeStartLineCap="Round" StrokeEndLineCap="Round" StrokeDashCap="Round" StrokeDashOffset="-2" StrokeDashArray="1 0" />
		<Path Data="F1 M 230.24,216.96 L 230.24,214.88"  Stroke="#ff000000" StrokeThickness="0.5" StrokeLineJoin="Round" StrokeStartLineCap="Round" StrokeEndLineCap="Round" StrokeDashCap="Round" StrokeDashOffset="-2" StrokeDashArray="1 0" />
		<Path Data="F1 M 231.04,216.96 L 231.04,214.88"  Stroke="#ff000000" StrokeThickness="0.5" StrokeLineJoin="Round" StrokeStartLineCap="Round" StrokeEndLineCap="Round" StrokeDashCap="Round" StrokeDashOffset="-2" StrokeDashArray="1 0" />
		<Path Data="F1 M 231.68,220 L 231.68,214.88"  Stroke="#ff000000" StrokeThickness="0.5" StrokeLineJoin="Round" StrokeStartLineCap="Round" StrokeEndLineCap="Round" StrokeDashCap="Round" StrokeDashOffset="-2" StrokeDashArray="1 0" />
		<Path Data="F1 M 232.32,216.96 L 232.32,214.88"  Stroke="#ff000000" StrokeThickness="0.5" StrokeLineJoin="Round" StrokeStartLineCap="Round" StrokeEndLineCap="Round" StrokeDashCap="Round" StrokeDashOffset="-2" StrokeDashArray="1 0" />
		<Path Data="F1 M 233.12,216.96 L 233.12,214.88"  Stroke="#ff000000" StrokeThickness="0.5" StrokeLineJoin="Round" StrokeStartLineCap="Round" StrokeEndLineCap="Round" StrokeDashCap="Round" StrokeDashOffset="-2" StrokeDashArray="1 0" />
		<Path Data="F1 M 233.76,216.96 L 233.76,214.88"  Stroke="#ff000000" StrokeThickness="0.5" StrokeLineJoin="Round" StrokeStartLineCap="Round" StrokeEndLineCap="Round" StrokeDashCap="Round" StrokeDashOffset="-2" StrokeDashArray="1 0" />
		<Path Data="F1 M 234.4,216.96 L 234.4,214.88"  Stroke="#ff000000" StrokeThickness="0.5" StrokeLineJoin="Round" StrokeStartLineCap="Round" StrokeEndLineCap="Round" StrokeDashCap="Round" StrokeDashOffset="-2" StrokeDashArray="1 0" />
		<Path Data="F1 M 235.2,218.24 L 235.2,214.88"  Stroke="#ff000000" StrokeThickness="0.5" StrokeLineJoin="Round" StrokeStartLineCap="Round" StrokeEndLineCap="Round" StrokeDashCap="Round" StrokeDashOffset="-2" StrokeDashArray="1 0" />
		<Path Data="F1 M 235.84,216.96 L 235.84,214.88"  Stroke="#ff000000" StrokeThickness="0.5" StrokeLineJoin="Round" StrokeStartLineCap="Round" StrokeEndLineCap="Round" StrokeDashCap="Round" StrokeDashOffset="-2" StrokeDashArray="1 0" />
		<Path Data="F1 M 236.48,216.96 L 236.48,214.88"  Stroke="#ff000000" StrokeThickness="0.5" StrokeLineJoin="Round" StrokeStartLineCap="Round" StrokeEndLineCap="Round" StrokeDashCap="Round" StrokeDashOffset="-2" StrokeDashArray="1 0" />
		<Path Data="F1 M 237.28,216.96 L 237.28,214.88"  Stroke="#ff000000" StrokeThickness="0.5" StrokeLineJoin="Round" StrokeStartLineCap="Round" StrokeEndLineCap="Round" StrokeDashCap="Round" StrokeDashOffset="-2" StrokeDashArray="1 0" />
		<Path Data="F1 M 237.92,216.96 L 237.92,214.88"  Stroke="#ff000000" StrokeThickness="0.5" StrokeLineJoin="Round" StrokeStartLineCap="Round" StrokeEndLineCap="Round" StrokeDashCap="Round" StrokeDashOffset="-2" StrokeDashArray="1 0" />
		<Path Data="F1 M 238.56,220 L 238.56,214.88"  Stroke="#ff000000" StrokeThickness="0.5" StrokeLineJoin="Round" StrokeStartLineCap="Round" StrokeEndLineCap="Round" StrokeDashCap="Round" StrokeDashOffset="-2" StrokeDashArray="1 0" />
		<Path Data="F1 M 239.36,216.96 L 239.36,214.88"  Stroke="#ff000000" StrokeThickness="0.5" StrokeLineJoin="Round" StrokeStartLineCap="Round" StrokeEndLineCap="Round" StrokeDashCap="Round" StrokeDashOffset="-2" StrokeDashArray="1 0" />
		<Path Data="F1 M 240,216.96 L 240,214.88"  Stroke="#ff000000" StrokeThickness="0.5" StrokeLineJoin="Round" StrokeStartLineCap="Round" StrokeEndLineCap="Round" StrokeDashCap="Round" StrokeDashOffset="-2" StrokeDashArray="1 0" />
		<Path Data="F1 M 240.64,216.96 L 240.64,214.88"  Stroke="#ff000000" StrokeThickness="0.5" StrokeLineJoin="Round" StrokeStartLineCap="Round" StrokeEndLineCap="Round" StrokeDashCap="Round" StrokeDashOffset="-2" StrokeDashArray="1 0" />
		<Path Data="F1 M 241.44,216.96 L 241.44,214.88"  Stroke="#ff000000" StrokeThickness="0.5" StrokeLineJoin="Round" StrokeStartLineCap="Round" StrokeEndLineCap="Round" StrokeDashCap="Round" StrokeDashOffset="-2" StrokeDashArray="1 0" />
		<Path Data="F1 M 242.08,218.24 L 242.08,214.88"  Stroke="#ff000000" StrokeThickness="0.5" StrokeLineJoin="Round" StrokeStartLineCap="Round" StrokeEndLineCap="Round" StrokeDashCap="Round" StrokeDashOffset="-2" StrokeDashArray="1 0" />
		<Path Data="F1 M 242.72,216.96 L 242.72,214.88"  Stroke="#ff000000" StrokeThickness="0.5" StrokeLineJoin="Round" StrokeStartLineCap="Round" StrokeEndLineCap="Round" StrokeDashCap="Round" StrokeDashOffset="-2" StrokeDashArray="1 0" />
		<Path Data="F1 M 243.52,216.96 L 243.52,214.88"  Stroke="#ff000000" StrokeThickness="0.5" StrokeLineJoin="Round" StrokeStartLineCap="Round" StrokeEndLineCap="Round" StrokeDashCap="Round" StrokeDashOffset="-2" StrokeDashArray="1 0" />
		<Path Data="F1 M 244.16,216.96 L 244.16,214.88"  Stroke="#ff000000" StrokeThickness="0.5" StrokeLineJoin="Round" StrokeStartLineCap="Round" StrokeEndLineCap="Round" StrokeDashCap="Round" StrokeDashOffset="-2" StrokeDashArray="1 0" />
		<Path Data="F1 M 244.8,216.96 L 244.8,214.88"  Stroke="#ff000000" StrokeThickness="0.5" StrokeLineJoin="Round" StrokeStartLineCap="Round" StrokeEndLineCap="Round" StrokeDashCap="Round" StrokeDashOffset="-2" StrokeDashArray="1 0" />
		<Path Data="F1 M 245.44,220 L 245.44,214.88"  Stroke="#ff000000" StrokeThickness="0.5" StrokeLineJoin="Round" StrokeStartLineCap="Round" StrokeEndLineCap="Round" StrokeDashCap="Round" StrokeDashOffset="-2" StrokeDashArray="1 0" />
		<Path Data="F1 M 246.24,216.96 L 246.24,214.88"  Stroke="#ff000000" StrokeThickness="0.5" StrokeLineJoin="Round" StrokeStartLineCap="Round" StrokeEndLineCap="Round" StrokeDashCap="Round" StrokeDashOffset="-2" StrokeDashArray="1 0" />
		<Path Data="F1 M 246.88,216.96 L 246.88,214.88"  Stroke="#ff000000" StrokeThickness="0.5" StrokeLineJoin="Round" StrokeStartLineCap="Round" StrokeEndLineCap="Round" StrokeDashCap="Round" StrokeDashOffset="-2" StrokeDashArray="1 0" />
		<Path Data="F1 M 247.52,216.96 L 247.52,214.88"  Stroke="#ff000000" StrokeThickness="0.5" StrokeLineJoin="Round" StrokeStartLineCap="Round" StrokeEndLineCap="Round" StrokeDashCap="Round" StrokeDashOffset="-2" StrokeDashArray="1 0" />
		<Path Data="F1 M 248.32,216.96 L 248.32,214.88"  Stroke="#ff000000" StrokeThickness="0.5" StrokeLineJoin="Round" StrokeStartLineCap="Round" StrokeEndLineCap="Round" StrokeDashCap="Round" StrokeDashOffset="-2" StrokeDashArray="1 0" />
		<Path Data="F1 M 248.96,218.24 L 248.96,214.88"  Stroke="#ff000000" StrokeThickness="0.5" StrokeLineJoin="Round" StrokeStartLineCap="Round" StrokeEndLineCap="Round" StrokeDashCap="Round" StrokeDashOffset="-2" StrokeDashArray="1 0" />
		<Path Data="F1 M 249.6,216.96 L 249.6,214.88"  Stroke="#ff000000" StrokeThickness="0.5" StrokeLineJoin="Round" StrokeStartLineCap="Round" StrokeEndLineCap="Round" StrokeDashCap="Round" StrokeDashOffset="-2" StrokeDashArray="1 0" />
		<Path Data="F1 M 250.4,216.96 L 250.4,214.88"  Stroke="#ff000000" StrokeThickness="0.5" StrokeLineJoin="Round" StrokeStartLineCap="Round" StrokeEndLineCap="Round" StrokeDashCap="Round" StrokeDashOffset="-2" StrokeDashArray="1 0" />
		<Path Data="F1 M 251.04,216.96 L 251.04,214.88"  Stroke="#ff000000" StrokeThickness="0.5" StrokeLineJoin="Round" StrokeStartLineCap="Round" StrokeEndLineCap="Round" StrokeDashCap="Round" StrokeDashOffset="-2" StrokeDashArray="1 0" />
		<Path Data="F1 M 251.68,216.96 L 251.68,214.88"  Stroke="#ff000000" StrokeThickness="0.5" StrokeLineJoin="Round" StrokeStartLineCap="Round" StrokeEndLineCap="Round" StrokeDashCap="Round" StrokeDashOffset="-2" StrokeDashArray="1 0" />
		<Path Data="F1 M 252.48,220 L 252.48,214.88"  Stroke="#ff000000" StrokeThickness="0.5" StrokeLineJoin="Round" StrokeStartLineCap="Round" StrokeEndLineCap="Round" StrokeDashCap="Round" StrokeDashOffset="-2" StrokeDashArray="1 0" />
	</Canvas>
	<Glyphs Fill="#ff000000" FontUri="/Documents/1/Resources/Fonts/78B4EAC2-2B9E-4EA3-AC4B-66807428A141.odttf" FontRenderingEmSize="9.5176" StyleSimulations="None" OriginX="245.6" OriginY="228.16" Indices="21,49;20,49;19" UnicodeString="210" />
	<Canvas Clip="M 75.52,94.4 L 75.52,961.44 740.32,961.44 740.32,94.4 z" >
		<Path Data="F1 M 253.12,216.96 L 253.12,214.88"  Stroke="#ff000000" StrokeThickness="0.5" StrokeLineJoin="Round" StrokeStartLineCap="Round" StrokeEndLineCap="Round" StrokeDashCap="Round" StrokeDashOffset="-2" StrokeDashArray="1 0" />
		<Path Data="F1 M 253.76,216.96 L 253.76,214.88"  Stroke="#ff000000" StrokeThickness="0.5" StrokeLineJoin="Round" StrokeStartLineCap="Round" StrokeEndLineCap="Round" StrokeDashCap="Round" StrokeDashOffset="-2" StrokeDashArray="1 0" />
		<Path Data="F1 M 254.56,216.96 L 254.56,214.88"  Stroke="#ff000000" StrokeThickness="0.5" StrokeLineJoin="Round" StrokeStartLineCap="Round" StrokeEndLineCap="Round" StrokeDashCap="Round" StrokeDashOffset="-2" StrokeDashArray="1 0" />
		<Path Data="F1 M 255.2,216.96 L 255.2,214.88"  Stroke="#ff000000" StrokeThickness="0.5" StrokeLineJoin="Round" StrokeStartLineCap="Round" StrokeEndLineCap="Round" StrokeDashCap="Round" StrokeDashOffset="-2" StrokeDashArray="1 0" />
		<Path Data="F1 M 255.84,218.24 L 255.84,214.88"  Stroke="#ff000000" StrokeThickness="0.5" StrokeLineJoin="Round" StrokeStartLineCap="Round" StrokeEndLineCap="Round" StrokeDashCap="Round" StrokeDashOffset="-2" StrokeDashArray="1 0" />
		<Path Data="F1 M 256.64,216.96 L 256.64,214.88"  Stroke="#ff000000" StrokeThickness="0.5" StrokeLineJoin="Round" StrokeStartLineCap="Round" StrokeEndLineCap="Round" StrokeDashCap="Round" StrokeDashOffset="-2" StrokeDashArray="1 0" />
		<Path Data="F1 M 257.28,216.96 L 257.28,214.88"  Stroke="#ff000000" StrokeThickness="0.5" StrokeLineJoin="Round" StrokeStartLineCap="Round" StrokeEndLineCap="Round" StrokeDashCap="Round" StrokeDashOffset="-2" StrokeDashArray="1 0" />
		<Path Data="F1 M 257.92,216.96 L 257.92,214.88"  Stroke="#ff000000" StrokeThickness="0.5" StrokeLineJoin="Round" StrokeStartLineCap="Round" StrokeEndLineCap="Round" StrokeDashCap="Round" StrokeDashOffset="-2" StrokeDashArray="1 0" />
		<Path Data="F1 M 258.72,216.96 L 258.72,214.88"  Stroke="#ff000000" StrokeThickness="0.5" StrokeLineJoin="Round" StrokeStartLineCap="Round" StrokeEndLineCap="Round" StrokeDashCap="Round" StrokeDashOffset="-2" StrokeDashArray="1 0" />
		<Path Data="F1 M 259.36,220 L 259.36,214.88"  Stroke="#ff000000" StrokeThickness="0.5" StrokeLineJoin="Round" StrokeStartLineCap="Round" StrokeEndLineCap="Round" StrokeDashCap="Round" StrokeDashOffset="-2" StrokeDashArray="1 0" />
		<Path Data="F1 M 260,216.96 L 260,214.88"  Stroke="#ff000000" StrokeThickness="0.5" StrokeLineJoin="Round" StrokeStartLineCap="Round" StrokeEndLineCap="Round" StrokeDashCap="Round" StrokeDashOffset="-2" StrokeDashArray="1 0" />
		<Path Data="F1 M 260.8,216.96 L 260.8,214.88"  Stroke="#ff000000" StrokeThickness="0.5" StrokeLineJoin="Round" StrokeStartLineCap="Round" StrokeEndLineCap="Round" StrokeDashCap="Round" StrokeDashOffset="-2" StrokeDashArray="1 0" />
		<Path Data="F1 M 261.44,216.96 L 261.44,214.88"  Stroke="#ff000000" StrokeThickness="0.5" StrokeLineJoin="Round" StrokeStartLineCap="Round" StrokeEndLineCap="Round" StrokeDashCap="Round" StrokeDashOffset="-2" StrokeDashArray="1 0" />
		<Path Data="F1 M 262.08,216.96 L 262.08,214.88"  Stroke="#ff000000" StrokeThickness="0.5" StrokeLineJoin="Round" StrokeStartLineCap="Round" StrokeEndLineCap="Round" StrokeDashCap="Round" StrokeDashOffset="-2" StrokeDashArray="1 0" />
		<Path Data="F1 M 262.88,218.24 L 262.88,214.88"  Stroke="#ff000000" StrokeThickness="0.5" StrokeLineJoin="Round" StrokeStartLineCap="Round" StrokeEndLineCap="Round" StrokeDashCap="Round" StrokeDashOffset="-2" StrokeDashArray="1 0" />
		<Path Data="F1 M 263.52,216.96 L 263.52,214.88"  Stroke="#ff000000" StrokeThickness="0.5" StrokeLineJoin="Round" StrokeStartLineCap="Round" StrokeEndLineCap="Round" StrokeDashCap="Round" StrokeDashOffset="-2" StrokeDashArray="1 0" />
		<Path Data="F1 M 264.16,216.96 L 264.16,214.88"  Stroke="#ff000000" StrokeThickness="0.5" StrokeLineJoin="Round" StrokeStartLineCap="Round" StrokeEndLineCap="Round" StrokeDashCap="Round" StrokeDashOffset="-2" StrokeDashArray="1 0" />
		<Path Data="F1 M 264.96,216.96 L 264.96,214.88"  Stroke="#ff000000" StrokeThickness="0.5" StrokeLineJoin="Round" StrokeStartLineCap="Round" StrokeEndLineCap="Round" StrokeDashCap="Round" StrokeDashOffset="-2" StrokeDashArray="1 0" />
		<Path Data="F1 M 265.6,216.96 L 265.6,214.88"  Stroke="#ff000000" StrokeThickness="0.5" StrokeLineJoin="Round" StrokeStartLineCap="Round" StrokeEndLineCap="Round" StrokeDashCap="Round" StrokeDashOffset="-2" StrokeDashArray="1 0" />
		<Path Data="F1 M 266.24,220 L 266.24,214.88"  Stroke="#ff000000" StrokeThickness="0.5" StrokeLineJoin="Round" StrokeStartLineCap="Round" StrokeEndLineCap="Round" StrokeDashCap="Round" StrokeDashOffset="-2" StrokeDashArray="1 0" />
		<Path Data="F1 M 266.88,216.96 L 266.88,214.88"  Stroke="#ff000000" StrokeThickness="0.5" StrokeLineJoin="Round" StrokeStartLineCap="Round" StrokeEndLineCap="Round" StrokeDashCap="Round" StrokeDashOffset="-2" StrokeDashArray="1 0" />
		<Path Data="F1 M 267.68,216.96 L 267.68,214.88"  Stroke="#ff000000" StrokeThickness="0.5" StrokeLineJoin="Round" StrokeStartLineCap="Round" StrokeEndLineCap="Round" StrokeDashCap="Round" StrokeDashOffset="-2" StrokeDashArray="1 0" />
		<Path Data="F1 M 268.32,216.96 L 268.32,214.88"  Stroke="#ff000000" StrokeThickness="0.5" StrokeLineJoin="Round" StrokeStartLineCap="Round" StrokeEndLineCap="Round" StrokeDashCap="Round" StrokeDashOffset="-2" StrokeDashArray="1 0" />
		<Path Data="F1 M 268.96,216.96 L 268.96,214.88"  Stroke="#ff000000" StrokeThickness="0.5" StrokeLineJoin="Round" StrokeStartLineCap="Round" StrokeEndLineCap="Round" StrokeDashCap="Round" StrokeDashOffset="-2" StrokeDashArray="1 0" />
		<Path Data="F1 M 269.76,218.24 L 269.76,214.88"  Stroke="#ff000000" StrokeThickness="0.5" StrokeLineJoin="Round" StrokeStartLineCap="Round" StrokeEndLineCap="Round" StrokeDashCap="Round" StrokeDashOffset="-2" StrokeDashArray="1 0" />
		<Path Data="F1 M 270.4,216.96 L 270.4,214.88"  Stroke="#ff000000" StrokeThickness="0.5" StrokeLineJoin="Round" StrokeStartLineCap="Round" StrokeEndLineCap="Round" StrokeDashCap="Round" StrokeDashOffset="-2" StrokeDashArray="1 0" />
		<Path Data="F1 M 271.04,216.96 L 271.04,214.88"  Stroke="#ff000000" StrokeThickness="0.5" StrokeLineJoin="Round" StrokeStartLineCap="Round" StrokeEndLineCap="Round" StrokeDashCap="Round" StrokeDashOffset="-2" StrokeDashArray="1 0" />
		<Path Data="F1 M 271.84,216.96 L 271.84,214.88"  Stroke="#ff000000" StrokeThickness="0.5" StrokeLineJoin="Round" StrokeStartLineCap="Round" StrokeEndLineCap="Round" StrokeDashCap="Round" StrokeDashOffset="-2" StrokeDashArray="1 0" />
		<Path Data="F1 M 272.48,216.96 L 272.48,214.88"  Stroke="#ff000000" StrokeThickness="0.5" StrokeLineJoin="Round" StrokeStartLineCap="Round" StrokeEndLineCap="Round" StrokeDashCap="Round" StrokeDashOffset="-2" StrokeDashArray="1 0" />
		<Path Data="F1 M 273.12,220 L 273.12,214.88"  Stroke="#ff000000" StrokeThickness="0.5" StrokeLineJoin="Round" StrokeStartLineCap="Round" StrokeEndLineCap="Round" StrokeDashCap="Round" StrokeDashOffset="-2" StrokeDashArray="1 0" />
		<Path Data="F1 M 273.92,216.96 L 273.92,214.88"  Stroke="#ff000000" StrokeThickness="0.5" StrokeLineJoin="Round" StrokeStartLineCap="Round" StrokeEndLineCap="Round" StrokeDashCap="Round" StrokeDashOffset="-2" StrokeDashArray="1 0" />
		<Path Data="F1 M 274.56,216.96 L 274.56,214.88"  Stroke="#ff000000" StrokeThickness="0.5" StrokeLineJoin="Round" StrokeStartLineCap="Round" StrokeEndLineCap="Round" StrokeDashCap="Round" StrokeDashOffset="-2" StrokeDashArray="1 0" />
		<Path Data="F1 M 275.2,216.96 L 275.2,214.88"  Stroke="#ff000000" StrokeThickness="0.5" StrokeLineJoin="Round" StrokeStartLineCap="Round" StrokeEndLineCap="Round" StrokeDashCap="Round" StrokeDashOffset="-2" StrokeDashArray="1 0" />
		<Path Data="F1 M 276,216.96 L 276,214.88"  Stroke="#ff000000" StrokeThickness="0.5" StrokeLineJoin="Round" StrokeStartLineCap="Round" StrokeEndLineCap="Round" StrokeDashCap="Round" StrokeDashOffset="-2" StrokeDashArray="1 0" />
		<Path Data="F1 M 276.64,218.24 L 276.64,214.88"  Stroke="#ff000000" StrokeThickness="0.5" StrokeLineJoin="Round" StrokeStartLineCap="Round" StrokeEndLineCap="Round" StrokeDashCap="Round" StrokeDashOffset="-2" StrokeDashArray="1 0" />
		<Path Data="F1 M 277.28,216.96 L 277.28,214.88"  Stroke="#ff000000" StrokeThickness="0.5" StrokeLineJoin="Round" StrokeStartLineCap="Round" StrokeEndLineCap="Round" StrokeDashCap="Round" StrokeDashOffset="-2" StrokeDashArray="1 0" />
		<Path Data="F1 M 278.08,216.96 L 278.08,214.88"  Stroke="#ff000000" StrokeThickness="0.5" StrokeLineJoin="Round" StrokeStartLineCap="Round" StrokeEndLineCap="Round" StrokeDashCap="Round" StrokeDashOffset="-2" StrokeDashArray="1 0" />
		<Path Data="F1 M 278.72,216.96 L 278.72,214.88"  Stroke="#ff000000" StrokeThickness="0.5" StrokeLineJoin="Round" StrokeStartLineCap="Round" StrokeEndLineCap="Round" StrokeDashCap="Round" StrokeDashOffset="-2" StrokeDashArray="1 0" />
		<Path Data="F1 M 279.36,216.96 L 279.36,214.88"  Stroke="#ff000000" StrokeThickness="0.5" StrokeLineJoin="Round" StrokeStartLineCap="Round" StrokeEndLineCap="Round" StrokeDashCap="Round" StrokeDashOffset="-2" StrokeDashArray="1 0" />
		<Path Data="F1 M 280.16,220 L 280.16,214.88"  Stroke="#ff000000" StrokeThickness="0.5" StrokeLineJoin="Round" StrokeStartLineCap="Round" StrokeEndLineCap="Round" StrokeDashCap="Round" StrokeDashOffset="-2" StrokeDashArray="1 0" />
	</Canvas>
	<Glyphs Fill="#ff000000" FontUri="/Documents/1/Resources/Fonts/78B4EAC2-2B9E-4EA3-AC4B-66807428A141.odttf" FontRenderingEmSize="9.5176" StyleSimulations="None" OriginX="273.28" OriginY="228.16" Indices="21,49;24,49;19" UnicodeString="250" />
	<Canvas Clip="M 75.52,94.4 L 75.52,961.44 740.32,961.44 740.32,94.4 z" >
		<Path Data="F1 M 280.8,216.96 L 280.8,214.88"  Stroke="#ff000000" StrokeThickness="0.5" StrokeLineJoin="Round" StrokeStartLineCap="Round" StrokeEndLineCap="Round" StrokeDashCap="Round" StrokeDashOffset="-2" StrokeDashArray="1 0" />
		<Path Data="F1 M 281.44,216.96 L 281.44,214.88"  Stroke="#ff000000" StrokeThickness="0.5" StrokeLineJoin="Round" StrokeStartLineCap="Round" StrokeEndLineCap="Round" StrokeDashCap="Round" StrokeDashOffset="-2" StrokeDashArray="1 0" />
		<Path Data="F1 M 282.24,216.96 L 282.24,214.88"  Stroke="#ff000000" StrokeThickness="0.5" StrokeLineJoin="Round" StrokeStartLineCap="Round" StrokeEndLineCap="Round" StrokeDashCap="Round" StrokeDashOffset="-2" StrokeDashArray="1 0" />
		<Path Data="F1 M 282.88,216.96 L 282.88,214.88"  Stroke="#ff000000" StrokeThickness="0.5" StrokeLineJoin="Round" StrokeStartLineCap="Round" StrokeEndLineCap="Round" StrokeDashCap="Round" StrokeDashOffset="-2" StrokeDashArray="1 0" />
		<Path Data="F1 M 283.52,218.24 L 283.52,214.88"  Stroke="#ff000000" StrokeThickness="0.5" StrokeLineJoin="Round" StrokeStartLineCap="Round" StrokeEndLineCap="Round" StrokeDashCap="Round" StrokeDashOffset="-2" StrokeDashArray="1 0" />
		<Path Data="F1 M 284.32,216.96 L 284.32,214.88"  Stroke="#ff000000" StrokeThickness="0.5" StrokeLineJoin="Round" StrokeStartLineCap="Round" StrokeEndLineCap="Round" StrokeDashCap="Round" StrokeDashOffset="-2" StrokeDashArray="1 0" />
		<Path Data="F1 M 284.96,216.96 L 284.96,214.88"  Stroke="#ff000000" StrokeThickness="0.5" StrokeLineJoin="Round" StrokeStartLineCap="Round" StrokeEndLineCap="Round" StrokeDashCap="Round" StrokeDashOffset="-2" StrokeDashArray="1 0" />
		<Path Data="F1 M 285.6,216.96 L 285.6,214.88"  Stroke="#ff000000" StrokeThickness="0.5" StrokeLineJoin="Round" StrokeStartLineCap="Round" StrokeEndLineCap="Round" StrokeDashCap="Round" StrokeDashOffset="-2" StrokeDashArray="1 0" />
		<Path Data="F1 M 286.24,216.96 L 286.24,214.88"  Stroke="#ff000000" StrokeThickness="0.5" StrokeLineJoin="Round" StrokeStartLineCap="Round" StrokeEndLineCap="Round" StrokeDashCap="Round" StrokeDashOffset="-2" StrokeDashArray="1 0" />
		<Path Data="F1 M 287.04,220 L 287.04,214.88"  Stroke="#ff000000" StrokeThickness="0.5" StrokeLineJoin="Round" StrokeStartLineCap="Round" StrokeEndLineCap="Round" StrokeDashCap="Round" StrokeDashOffset="-2" StrokeDashArray="1 0" />
		<Path Data="F1 M 287.68,216.96 L 287.68,214.88"  Stroke="#ff000000" StrokeThickness="0.5" StrokeLineJoin="Round" StrokeStartLineCap="Round" StrokeEndLineCap="Round" StrokeDashCap="Round" StrokeDashOffset="-2" StrokeDashArray="1 0" />
		<Path Data="F1 M 288.32,216.96 L 288.32,214.88"  Stroke="#ff000000" StrokeThickness="0.5" StrokeLineJoin="Round" StrokeStartLineCap="Round" StrokeEndLineCap="Round" StrokeDashCap="Round" StrokeDashOffset="-2" StrokeDashArray="1 0" />
		<Path Data="F1 M 289.12,216.96 L 289.12,214.88"  Stroke="#ff000000" StrokeThickness="0.5" StrokeLineJoin="Round" StrokeStartLineCap="Round" StrokeEndLineCap="Round" StrokeDashCap="Round" StrokeDashOffset="-2" StrokeDashArray="1 0" />
		<Path Data="F1 M 289.76,216.96 L 289.76,214.88"  Stroke="#ff000000" StrokeThickness="0.5" StrokeLineJoin="Round" StrokeStartLineCap="Round" StrokeEndLineCap="Round" StrokeDashCap="Round" StrokeDashOffset="-2" StrokeDashArray="1 0" />
		<Path Data="F1 M 290.4,218.24 L 290.4,214.88"  Stroke="#ff000000" StrokeThickness="0.5" StrokeLineJoin="Round" StrokeStartLineCap="Round" StrokeEndLineCap="Round" StrokeDashCap="Round" StrokeDashOffset="-2" StrokeDashArray="1 0" />
		<Path Data="F1 M 291.2,216.96 L 291.2,214.88"  Stroke="#ff000000" StrokeThickness="0.5" StrokeLineJoin="Round" StrokeStartLineCap="Round" StrokeEndLineCap="Round" StrokeDashCap="Round" StrokeDashOffset="-2" StrokeDashArray="1 0" />
		<Path Data="F1 M 291.84,216.96 L 291.84,214.88"  Stroke="#ff000000" StrokeThickness="0.5" StrokeLineJoin="Round" StrokeStartLineCap="Round" StrokeEndLineCap="Round" StrokeDashCap="Round" StrokeDashOffset="-2" StrokeDashArray="1 0" />
		<Path Data="F1 M 292.48,216.96 L 292.48,214.88"  Stroke="#ff000000" StrokeThickness="0.5" StrokeLineJoin="Round" StrokeStartLineCap="Round" StrokeEndLineCap="Round" StrokeDashCap="Round" StrokeDashOffset="-2" StrokeDashArray="1 0" />
		<Path Data="F1 M 293.28,216.96 L 293.28,214.88"  Stroke="#ff000000" StrokeThickness="0.5" StrokeLineJoin="Round" StrokeStartLineCap="Round" StrokeEndLineCap="Round" StrokeDashCap="Round" StrokeDashOffset="-2" StrokeDashArray="1 0" />
		<Path Data="F1 M 293.92,220 L 293.92,214.88"  Stroke="#ff000000" StrokeThickness="0.5" StrokeLineJoin="Round" StrokeStartLineCap="Round" StrokeEndLineCap="Round" StrokeDashCap="Round" StrokeDashOffset="-2" StrokeDashArray="1 0" />
		<Path Data="F1 M 294.56,216.96 L 294.56,214.88"  Stroke="#ff000000" StrokeThickness="0.5" StrokeLineJoin="Round" StrokeStartLineCap="Round" StrokeEndLineCap="Round" StrokeDashCap="Round" StrokeDashOffset="-2" StrokeDashArray="1 0" />
		<Path Data="F1 M 295.36,216.96 L 295.36,214.88"  Stroke="#ff000000" StrokeThickness="0.5" StrokeLineJoin="Round" StrokeStartLineCap="Round" StrokeEndLineCap="Round" StrokeDashCap="Round" StrokeDashOffset="-2" StrokeDashArray="1 0" />
		<Path Data="F1 M 296,216.96 L 296,214.88"  Stroke="#ff000000" StrokeThickness="0.5" StrokeLineJoin="Round" StrokeStartLineCap="Round" StrokeEndLineCap="Round" StrokeDashCap="Round" StrokeDashOffset="-2" StrokeDashArray="1 0" />
		<Path Data="F1 M 296.64,216.96 L 296.64,214.88"  Stroke="#ff000000" StrokeThickness="0.5" StrokeLineJoin="Round" StrokeStartLineCap="Round" StrokeEndLineCap="Round" StrokeDashCap="Round" StrokeDashOffset="-2" StrokeDashArray="1 0" />
		<Path Data="F1 M 297.44,218.24 L 297.44,214.88"  Stroke="#ff000000" StrokeThickness="0.5" StrokeLineJoin="Round" StrokeStartLineCap="Round" StrokeEndLineCap="Round" StrokeDashCap="Round" StrokeDashOffset="-2" StrokeDashArray="1 0" />
		<Path Data="F1 M 298.08,216.96 L 298.08,214.88"  Stroke="#ff000000" StrokeThickness="0.5" StrokeLineJoin="Round" StrokeStartLineCap="Round" StrokeEndLineCap="Round" StrokeDashCap="Round" StrokeDashOffset="-2" StrokeDashArray="1 0" />
		<Path Data="F1 M 298.72,216.96 L 298.72,214.88"  Stroke="#ff000000" StrokeThickness="0.5" StrokeLineJoin="Round" StrokeStartLineCap="Round" StrokeEndLineCap="Round" StrokeDashCap="Round" StrokeDashOffset="-2" StrokeDashArray="1 0" />
		<Path Data="F1 M 299.52,216.96 L 299.52,214.88"  Stroke="#ff000000" StrokeThickness="0.5" StrokeLineJoin="Round" StrokeStartLineCap="Round" StrokeEndLineCap="Round" StrokeDashCap="Round" StrokeDashOffset="-2" StrokeDashArray="1 0" />
		<Path Data="F1 M 300.16,216.96 L 300.16,214.88"  Stroke="#ff000000" StrokeThickness="0.5" StrokeLineJoin="Round" StrokeStartLineCap="Round" StrokeEndLineCap="Round" StrokeDashCap="Round" StrokeDashOffset="-2" StrokeDashArray="1 0" />
		<Path Data="F1 M 300.8,220 L 300.8,214.88"  Stroke="#ff000000" StrokeThickness="0.5" StrokeLineJoin="Round" StrokeStartLineCap="Round" StrokeEndLineCap="Round" StrokeDashCap="Round" StrokeDashOffset="-2" StrokeDashArray="1 0" />
		<Path Data="F1 M 301.6,216.96 L 301.6,214.88"  Stroke="#ff000000" StrokeThickness="0.5" StrokeLineJoin="Round" StrokeStartLineCap="Round" StrokeEndLineCap="Round" StrokeDashCap="Round" StrokeDashOffset="-2" StrokeDashArray="1 0" />
		<Path Data="F1 M 302.24,216.96 L 302.24,214.88"  Stroke="#ff000000" StrokeThickness="0.5" StrokeLineJoin="Round" StrokeStartLineCap="Round" StrokeEndLineCap="Round" StrokeDashCap="Round" StrokeDashOffset="-2" StrokeDashArray="1 0" />
		<Path Data="F1 M 302.88,216.96 L 302.88,214.88"  Stroke="#ff000000" StrokeThickness="0.5" StrokeLineJoin="Round" StrokeStartLineCap="Round" StrokeEndLineCap="Round" StrokeDashCap="Round" StrokeDashOffset="-2" StrokeDashArray="1 0" />
		<Path Data="F1 M 303.68,216.96 L 303.68,214.88"  Stroke="#ff000000" StrokeThickness="0.5" StrokeLineJoin="Round" StrokeStartLineCap="Round" StrokeEndLineCap="Round" StrokeDashCap="Round" StrokeDashOffset="-2" StrokeDashArray="1 0" />
		<Path Data="F1 M 304.32,218.24 L 304.32,214.88"  Stroke="#ff000000" StrokeThickness="0.5" StrokeLineJoin="Round" StrokeStartLineCap="Round" StrokeEndLineCap="Round" StrokeDashCap="Round" StrokeDashOffset="-2" StrokeDashArray="1 0" />
		<Path Data="F1 M 304.96,216.96 L 304.96,214.88"  Stroke="#ff000000" StrokeThickness="0.5" StrokeLineJoin="Round" StrokeStartLineCap="Round" StrokeEndLineCap="Round" StrokeDashCap="Round" StrokeDashOffset="-2" StrokeDashArray="1 0" />
		<Path Data="F1 M 305.76,216.96 L 305.76,214.88"  Stroke="#ff000000" StrokeThickness="0.5" StrokeLineJoin="Round" StrokeStartLineCap="Round" StrokeEndLineCap="Round" StrokeDashCap="Round" StrokeDashOffset="-2" StrokeDashArray="1 0" />
		<Path Data="F1 M 306.4,216.96 L 306.4,214.88"  Stroke="#ff000000" StrokeThickness="0.5" StrokeLineJoin="Round" StrokeStartLineCap="Round" StrokeEndLineCap="Round" StrokeDashCap="Round" StrokeDashOffset="-2" StrokeDashArray="1 0" />
		<Path Data="F1 M 307.04,216.96 L 307.04,214.88"  Stroke="#ff000000" StrokeThickness="0.5" StrokeLineJoin="Round" StrokeStartLineCap="Round" StrokeEndLineCap="Round" StrokeDashCap="Round" StrokeDashOffset="-2" StrokeDashArray="1 0" />
		<Path Data="F1 M 307.68,220 L 307.68,214.88"  Stroke="#ff000000" StrokeThickness="0.5" StrokeLineJoin="Round" StrokeStartLineCap="Round" StrokeEndLineCap="Round" StrokeDashCap="Round" StrokeDashOffset="-2" StrokeDashArray="1 0" />
	</Canvas>
	<Glyphs Fill="#ff000000" FontUri="/Documents/1/Resources/Fonts/78B4EAC2-2B9E-4EA3-AC4B-66807428A141.odttf" FontRenderingEmSize="9.5176" StyleSimulations="None" OriginX="300.8" OriginY="228.16" Indices="21,49;28,49;19" UnicodeString="290" />
	<Canvas Clip="M 75.52,94.4 L 75.52,961.44 740.32,961.44 740.32,94.4 z" >
		<Path Data="F1 M 308.48,216.96 L 308.48,214.88"  Stroke="#ff000000" StrokeThickness="0.5" StrokeLineJoin="Round" StrokeStartLineCap="Round" StrokeEndLineCap="Round" StrokeDashCap="Round" StrokeDashOffset="-2" StrokeDashArray="1 0" />
		<Path Data="F1 M 309.12,216.96 L 309.12,214.88"  Stroke="#ff000000" StrokeThickness="0.5" StrokeLineJoin="Round" StrokeStartLineCap="Round" StrokeEndLineCap="Round" StrokeDashCap="Round" StrokeDashOffset="-2" StrokeDashArray="1 0" />
		<Path Data="F1 M 309.76,216.96 L 309.76,214.88"  Stroke="#ff000000" StrokeThickness="0.5" StrokeLineJoin="Round" StrokeStartLineCap="Round" StrokeEndLineCap="Round" StrokeDashCap="Round" StrokeDashOffset="-2" StrokeDashArray="1 0" />
		<Path Data="F1 M 310.56,216.96 L 310.56,214.88"  Stroke="#ff000000" StrokeThickness="0.5" StrokeLineJoin="Round" StrokeStartLineCap="Round" StrokeEndLineCap="Round" StrokeDashCap="Round" StrokeDashOffset="-2" StrokeDashArray="1 0" />
		<Path Data="F1 M 311.2,218.24 L 311.2,214.88"  Stroke="#ff000000" StrokeThickness="0.5" StrokeLineJoin="Round" StrokeStartLineCap="Round" StrokeEndLineCap="Round" StrokeDashCap="Round" StrokeDashOffset="-2" StrokeDashArray="1 0" />
		<Path Data="F1 M 311.84,216.96 L 311.84,214.88"  Stroke="#ff000000" StrokeThickness="0.5" StrokeLineJoin="Round" StrokeStartLineCap="Round" StrokeEndLineCap="Round" StrokeDashCap="Round" StrokeDashOffset="-2" StrokeDashArray="1 0" />
		<Path Data="F1 M 312.64,216.96 L 312.64,214.88"  Stroke="#ff000000" StrokeThickness="0.5" StrokeLineJoin="Round" StrokeStartLineCap="Round" StrokeEndLineCap="Round" StrokeDashCap="Round" StrokeDashOffset="-2" StrokeDashArray="1 0" />
		<Path Data="F1 M 313.28,216.96 L 313.28,214.88"  Stroke="#ff000000" StrokeThickness="0.5" StrokeLineJoin="Round" StrokeStartLineCap="Round" StrokeEndLineCap="Round" StrokeDashCap="Round" StrokeDashOffset="-2" StrokeDashArray="1 0" />
		<Path Data="F1 M 313.92,216.96 L 313.92,214.88"  Stroke="#ff000000" StrokeThickness="0.5" StrokeLineJoin="Round" StrokeStartLineCap="Round" StrokeEndLineCap="Round" StrokeDashCap="Round" StrokeDashOffset="-2" StrokeDashArray="1 0" />
		<Path Data="F1 M 314.72,220 L 314.72,214.88"  Stroke="#ff000000" StrokeThickness="0.5" StrokeLineJoin="Round" StrokeStartLineCap="Round" StrokeEndLineCap="Round" StrokeDashCap="Round" StrokeDashOffset="-2" StrokeDashArray="1 0" />
		<Path Data="F1 M 315.36,216.96 L 315.36,214.88"  Stroke="#ff000000" StrokeThickness="0.5" StrokeLineJoin="Round" StrokeStartLineCap="Round" StrokeEndLineCap="Round" StrokeDashCap="Round" StrokeDashOffset="-2" StrokeDashArray="1 0" />
		<Path Data="F1 M 316,216.96 L 316,214.88"  Stroke="#ff000000" StrokeThickness="0.5" StrokeLineJoin="Round" StrokeStartLineCap="Round" StrokeEndLineCap="Round" StrokeDashCap="Round" StrokeDashOffset="-2" StrokeDashArray="1 0" />
		<Path Data="F1 M 316.8,216.96 L 316.8,214.88"  Stroke="#ff000000" StrokeThickness="0.5" StrokeLineJoin="Round" StrokeStartLineCap="Round" StrokeEndLineCap="Round" StrokeDashCap="Round" StrokeDashOffset="-2" StrokeDashArray="1 0" />
		<Path Data="F1 M 317.44,216.96 L 317.44,214.88"  Stroke="#ff000000" StrokeThickness="0.5" StrokeLineJoin="Round" StrokeStartLineCap="Round" StrokeEndLineCap="Round" StrokeDashCap="Round" StrokeDashOffset="-2" StrokeDashArray="1 0" />
		<Path Data="F1 M 318.08,218.24 L 318.08,214.88"  Stroke="#ff000000" StrokeThickness="0.5" StrokeLineJoin="Round" StrokeStartLineCap="Round" StrokeEndLineCap="Round" StrokeDashCap="Round" StrokeDashOffset="-2" StrokeDashArray="1 0" />
		<Path Data="F1 M 318.88,216.96 L 318.88,214.88"  Stroke="#ff000000" StrokeThickness="0.5" StrokeLineJoin="Round" StrokeStartLineCap="Round" StrokeEndLineCap="Round" StrokeDashCap="Round" StrokeDashOffset="-2" StrokeDashArray="1 0" />
		<Path Data="F1 M 319.52,216.96 L 319.52,214.88"  Stroke="#ff000000" StrokeThickness="0.5" StrokeLineJoin="Round" StrokeStartLineCap="Round" StrokeEndLineCap="Round" StrokeDashCap="Round" StrokeDashOffset="-2" StrokeDashArray="1 0" />
		<Path Data="F1 M 320.16,216.96 L 320.16,214.88"  Stroke="#ff000000" StrokeThickness="0.5" StrokeLineJoin="Round" StrokeStartLineCap="Round" StrokeEndLineCap="Round" StrokeDashCap="Round" StrokeDashOffset="-2" StrokeDashArray="1 0" />
		<Path Data="F1 M 320.96,216.96 L 320.96,214.88"  Stroke="#ff000000" StrokeThickness="0.5" StrokeLineJoin="Round" StrokeStartLineCap="Round" StrokeEndLineCap="Round" StrokeDashCap="Round" StrokeDashOffset="-2" StrokeDashArray="1 0" />
		<Path Data="F1 M 321.6,220 L 321.6,214.88"  Stroke="#ff000000" StrokeThickness="0.5" StrokeLineJoin="Round" StrokeStartLineCap="Round" StrokeEndLineCap="Round" StrokeDashCap="Round" StrokeDashOffset="-2" StrokeDashArray="1 0" />
		<Path Data="F1 M 322.24,216.96 L 322.24,214.88"  Stroke="#ff000000" StrokeThickness="0.5" StrokeLineJoin="Round" StrokeStartLineCap="Round" StrokeEndLineCap="Round" StrokeDashCap="Round" StrokeDashOffset="-2" StrokeDashArray="1 0" />
		<Path Data="F1 M 323.04,216.96 L 323.04,214.88"  Stroke="#ff000000" StrokeThickness="0.5" StrokeLineJoin="Round" StrokeStartLineCap="Round" StrokeEndLineCap="Round" StrokeDashCap="Round" StrokeDashOffset="-2" StrokeDashArray="1 0" />
		<Path Data="F1 M 323.68,216.96 L 323.68,214.88"  Stroke="#ff000000" StrokeThickness="0.5" StrokeLineJoin="Round" StrokeStartLineCap="Round" StrokeEndLineCap="Round" StrokeDashCap="Round" StrokeDashOffset="-2" StrokeDashArray="1 0" />
		<Path Data="F1 M 324.32,216.96 L 324.32,214.88"  Stroke="#ff000000" StrokeThickness="0.5" StrokeLineJoin="Round" StrokeStartLineCap="Round" StrokeEndLineCap="Round" StrokeDashCap="Round" StrokeDashOffset="-2" StrokeDashArray="1 0" />
		<Path Data="F1 M 325.12,218.24 L 325.12,214.88"  Stroke="#ff000000" StrokeThickness="0.5" StrokeLineJoin="Round" StrokeStartLineCap="Round" StrokeEndLineCap="Round" StrokeDashCap="Round" StrokeDashOffset="-2" StrokeDashArray="1 0" />
		<Path Data="F1 M 325.76,216.96 L 325.76,214.88"  Stroke="#ff000000" StrokeThickness="0.5" StrokeLineJoin="Round" StrokeStartLineCap="Round" StrokeEndLineCap="Round" StrokeDashCap="Round" StrokeDashOffset="-2" StrokeDashArray="1 0" />
		<Path Data="F1 M 326.4,216.96 L 326.4,214.88"  Stroke="#ff000000" StrokeThickness="0.5" StrokeLineJoin="Round" StrokeStartLineCap="Round" StrokeEndLineCap="Round" StrokeDashCap="Round" StrokeDashOffset="-2" StrokeDashArray="1 0" />
		<Path Data="F1 M 327.04,216.96 L 327.04,214.88"  Stroke="#ff000000" StrokeThickness="0.5" StrokeLineJoin="Round" StrokeStartLineCap="Round" StrokeEndLineCap="Round" StrokeDashCap="Round" StrokeDashOffset="-2" StrokeDashArray="1 0" />
		<Path Data="F1 M 327.84,216.96 L 327.84,214.88"  Stroke="#ff000000" StrokeThickness="0.5" StrokeLineJoin="Round" StrokeStartLineCap="Round" StrokeEndLineCap="Round" StrokeDashCap="Round" StrokeDashOffset="-2" StrokeDashArray="1 0" />
		<Path Data="F1 M 328.48,220 L 328.48,214.88"  Stroke="#ff000000" StrokeThickness="0.5" StrokeLineJoin="Round" StrokeStartLineCap="Round" StrokeEndLineCap="Round" StrokeDashCap="Round" StrokeDashOffset="-2" StrokeDashArray="1 0" />
		<Path Data="F1 M 329.12,216.96 L 329.12,214.88"  Stroke="#ff000000" StrokeThickness="0.5" StrokeLineJoin="Round" StrokeStartLineCap="Round" StrokeEndLineCap="Round" StrokeDashCap="Round" StrokeDashOffset="-2" StrokeDashArray="1 0" />
		<Path Data="F1 M 329.92,216.96 L 329.92,214.88"  Stroke="#ff000000" StrokeThickness="0.5" StrokeLineJoin="Round" StrokeStartLineCap="Round" StrokeEndLineCap="Round" StrokeDashCap="Round" StrokeDashOffset="-2" StrokeDashArray="1 0" />
		<Path Data="F1 M 330.56,216.96 L 330.56,214.88"  Stroke="#ff000000" StrokeThickness="0.5" StrokeLineJoin="Round" StrokeStartLineCap="Round" StrokeEndLineCap="Round" StrokeDashCap="Round" StrokeDashOffset="-2" StrokeDashArray="1 0" />
		<Path Data="F1 M 331.2,216.96 L 331.2,214.88"  Stroke="#ff000000" StrokeThickness="0.5" StrokeLineJoin="Round" StrokeStartLineCap="Round" StrokeEndLineCap="Round" StrokeDashCap="Round" StrokeDashOffset="-2" StrokeDashArray="1 0" />
		<Path Data="F1 M 332,218.24 L 332,214.88"  Stroke="#ff000000" StrokeThickness="0.5" StrokeLineJoin="Round" StrokeStartLineCap="Round" StrokeEndLineCap="Round" StrokeDashCap="Round" StrokeDashOffset="-2" StrokeDashArray="1 0" />
		<Path Data="F1 M 332.64,216.96 L 332.64,214.88"  Stroke="#ff000000" StrokeThickness="0.5" StrokeLineJoin="Round" StrokeStartLineCap="Round" StrokeEndLineCap="Round" StrokeDashCap="Round" StrokeDashOffset="-2" StrokeDashArray="1 0" />
		<Path Data="F1 M 333.28,216.96 L 333.28,214.88"  Stroke="#ff000000" StrokeThickness="0.5" StrokeLineJoin="Round" StrokeStartLineCap="Round" StrokeEndLineCap="Round" StrokeDashCap="Round" StrokeDashOffset="-2" StrokeDashArray="1 0" />
		<Path Data="F1 M 334.08,216.96 L 334.08,214.88"  Stroke="#ff000000" StrokeThickness="0.5" StrokeLineJoin="Round" StrokeStartLineCap="Round" StrokeEndLineCap="Round" StrokeDashCap="Round" StrokeDashOffset="-2" StrokeDashArray="1 0" />
		<Path Data="F1 M 334.72,216.96 L 334.72,214.88"  Stroke="#ff000000" StrokeThickness="0.5" StrokeLineJoin="Round" StrokeStartLineCap="Round" StrokeEndLineCap="Round" StrokeDashCap="Round" StrokeDashOffset="-2" StrokeDashArray="1 0" />
		<Path Data="F1 M 335.36,220 L 335.36,214.88"  Stroke="#ff000000" StrokeThickness="0.5" StrokeLineJoin="Round" StrokeStartLineCap="Round" StrokeEndLineCap="Round" StrokeDashCap="Round" StrokeDashOffset="-2" StrokeDashArray="1 0" />
	</Canvas>
	<Glyphs Fill="#ff000000" FontUri="/Documents/1/Resources/Fonts/78B4EAC2-2B9E-4EA3-AC4B-66807428A141.odttf" FontRenderingEmSize="9.5176" StyleSimulations="None" OriginX="328.48" OriginY="228.16" Indices="22,49;22,49;19" UnicodeString="330" />
	<Canvas Clip="M 75.52,94.4 L 75.52,961.44 740.32,961.44 740.32,94.4 z" >
		<Path Data="F1 M 336.16,216.96 L 336.16,214.88"  Stroke="#ff000000" StrokeThickness="0.5" StrokeLineJoin="Round" StrokeStartLineCap="Round" StrokeEndLineCap="Round" StrokeDashCap="Round" StrokeDashOffset="-2" StrokeDashArray="1 0" />
		<Path Data="F1 M 336.8,216.96 L 336.8,214.88"  Stroke="#ff000000" StrokeThickness="0.5" StrokeLineJoin="Round" StrokeStartLineCap="Round" StrokeEndLineCap="Round" StrokeDashCap="Round" StrokeDashOffset="-2" StrokeDashArray="1 0" />
		<Path Data="F1 M 337.44,216.96 L 337.44,214.88"  Stroke="#ff000000" StrokeThickness="0.5" StrokeLineJoin="Round" StrokeStartLineCap="Round" StrokeEndLineCap="Round" StrokeDashCap="Round" StrokeDashOffset="-2" StrokeDashArray="1 0" />
		<Path Data="F1 M 338.24,216.96 L 338.24,214.88"  Stroke="#ff000000" StrokeThickness="0.5" StrokeLineJoin="Round" StrokeStartLineCap="Round" StrokeEndLineCap="Round" StrokeDashCap="Round" StrokeDashOffset="-2" StrokeDashArray="1 0" />
		<Path Data="F1 M 338.88,218.24 L 338.88,214.88"  Stroke="#ff000000" StrokeThickness="0.5" StrokeLineJoin="Round" StrokeStartLineCap="Round" StrokeEndLineCap="Round" StrokeDashCap="Round" StrokeDashOffset="-2" StrokeDashArray="1 0" />
		<Path Data="F1 M 339.52,216.96 L 339.52,214.88"  Stroke="#ff000000" StrokeThickness="0.5" StrokeLineJoin="Round" StrokeStartLineCap="Round" StrokeEndLineCap="Round" StrokeDashCap="Round" StrokeDashOffset="-2" StrokeDashArray="1 0" />
		<Path Data="F1 M 340.32,216.96 L 340.32,214.88"  Stroke="#ff000000" StrokeThickness="0.5" StrokeLineJoin="Round" StrokeStartLineCap="Round" StrokeEndLineCap="Round" StrokeDashCap="Round" StrokeDashOffset="-2" StrokeDashArray="1 0" />
		<Path Data="F1 M 340.96,216.96 L 340.96,214.88"  Stroke="#ff000000" StrokeThickness="0.5" StrokeLineJoin="Round" StrokeStartLineCap="Round" StrokeEndLineCap="Round" StrokeDashCap="Round" StrokeDashOffset="-2" StrokeDashArray="1 0" />
		<Path Data="F1 M 341.6,216.96 L 341.6,214.88"  Stroke="#ff000000" StrokeThickness="0.5" StrokeLineJoin="Round" StrokeStartLineCap="Round" StrokeEndLineCap="Round" StrokeDashCap="Round" StrokeDashOffset="-2" StrokeDashArray="1 0" />
		<Path Data="F1 M 342.4,220 L 342.4,214.88"  Stroke="#ff000000" StrokeThickness="0.5" StrokeLineJoin="Round" StrokeStartLineCap="Round" StrokeEndLineCap="Round" StrokeDashCap="Round" StrokeDashOffset="-2" StrokeDashArray="1 0" />
		<Path Data="F1 M 343.04,216.96 L 343.04,214.88"  Stroke="#ff000000" StrokeThickness="0.5" StrokeLineJoin="Round" StrokeStartLineCap="Round" StrokeEndLineCap="Round" StrokeDashCap="Round" StrokeDashOffset="-2" StrokeDashArray="1 0" />
		<Path Data="F1 M 343.68,216.96 L 343.68,214.88"  Stroke="#ff000000" StrokeThickness="0.5" StrokeLineJoin="Round" StrokeStartLineCap="Round" StrokeEndLineCap="Round" StrokeDashCap="Round" StrokeDashOffset="-2" StrokeDashArray="1 0" />
		<Path Data="F1 M 344.48,216.96 L 344.48,214.88"  Stroke="#ff000000" StrokeThickness="0.5" StrokeLineJoin="Round" StrokeStartLineCap="Round" StrokeEndLineCap="Round" StrokeDashCap="Round" StrokeDashOffset="-2" StrokeDashArray="1 0" />
		<Path Data="F1 M 345.12,216.96 L 345.12,214.88"  Stroke="#ff000000" StrokeThickness="0.5" StrokeLineJoin="Round" StrokeStartLineCap="Round" StrokeEndLineCap="Round" StrokeDashCap="Round" StrokeDashOffset="-2" StrokeDashArray="1 0" />
		<Path Data="F1 M 345.76,218.24 L 345.76,214.88"  Stroke="#ff000000" StrokeThickness="0.5" StrokeLineJoin="Round" StrokeStartLineCap="Round" StrokeEndLineCap="Round" StrokeDashCap="Round" StrokeDashOffset="-2" StrokeDashArray="1 0" />
		<Path Data="F1 M 346.56,216.96 L 346.56,214.88"  Stroke="#ff000000" StrokeThickness="0.5" StrokeLineJoin="Round" StrokeStartLineCap="Round" StrokeEndLineCap="Round" StrokeDashCap="Round" StrokeDashOffset="-2" StrokeDashArray="1 0" />
		<Path Data="F1 M 347.2,216.96 L 347.2,214.88"  Stroke="#ff000000" StrokeThickness="0.5" StrokeLineJoin="Round" StrokeStartLineCap="Round" StrokeEndLineCap="Round" StrokeDashCap="Round" StrokeDashOffset="-2" StrokeDashArray="1 0" />
		<Path Data="F1 M 347.84,216.96 L 347.84,214.88"  Stroke="#ff000000" StrokeThickness="0.5" StrokeLineJoin="Round" StrokeStartLineCap="Round" StrokeEndLineCap="Round" StrokeDashCap="Round" StrokeDashOffset="-2" StrokeDashArray="1 0" />
		<Path Data="F1 M 348.48,216.96 L 348.48,214.88"  Stroke="#ff000000" StrokeThickness="0.5" StrokeLineJoin="Round" StrokeStartLineCap="Round" StrokeEndLineCap="Round" StrokeDashCap="Round" StrokeDashOffset="-2" StrokeDashArray="1 0" />
		<Path Data="F1 M 349.28,220 L 349.28,214.88"  Stroke="#ff000000" StrokeThickness="0.5" StrokeLineJoin="Round" StrokeStartLineCap="Round" StrokeEndLineCap="Round" StrokeDashCap="Round" StrokeDashOffset="-2" StrokeDashArray="1 0" />
		<Path Data="F1 M 349.92,216.96 L 349.92,214.88"  Stroke="#ff000000" StrokeThickness="0.5" StrokeLineJoin="Round" StrokeStartLineCap="Round" StrokeEndLineCap="Round" StrokeDashCap="Round" StrokeDashOffset="-2" StrokeDashArray="1 0" />
		<Path Data="F1 M 350.56,216.96 L 350.56,214.88"  Stroke="#ff000000" StrokeThickness="0.5" StrokeLineJoin="Round" StrokeStartLineCap="Round" StrokeEndLineCap="Round" StrokeDashCap="Round" StrokeDashOffset="-2" StrokeDashArray="1 0" />
		<Path Data="F1 M 351.36,216.96 L 351.36,214.88"  Stroke="#ff000000" StrokeThickness="0.5" StrokeLineJoin="Round" StrokeStartLineCap="Round" StrokeEndLineCap="Round" StrokeDashCap="Round" StrokeDashOffset="-2" StrokeDashArray="1 0" />
		<Path Data="F1 M 352,216.96 L 352,214.88"  Stroke="#ff000000" StrokeThickness="0.5" StrokeLineJoin="Round" StrokeStartLineCap="Round" StrokeEndLineCap="Round" StrokeDashCap="Round" StrokeDashOffset="-2" StrokeDashArray="1 0" />
		<Path Data="F1 M 352.64,218.24 L 352.64,214.88"  Stroke="#ff000000" StrokeThickness="0.5" StrokeLineJoin="Round" StrokeStartLineCap="Round" StrokeEndLineCap="Round" StrokeDashCap="Round" StrokeDashOffset="-2" StrokeDashArray="1 0" />
		<Path Data="F1 M 353.44,216.96 L 353.44,214.88"  Stroke="#ff000000" StrokeThickness="0.5" StrokeLineJoin="Round" StrokeStartLineCap="Round" StrokeEndLineCap="Round" StrokeDashCap="Round" StrokeDashOffset="-2" StrokeDashArray="1 0" />
		<Path Data="F1 M 354.08,216.96 L 354.08,214.88"  Stroke="#ff000000" StrokeThickness="0.5" StrokeLineJoin="Round" StrokeStartLineCap="Round" StrokeEndLineCap="Round" StrokeDashCap="Round" StrokeDashOffset="-2" StrokeDashArray="1 0" />
		<Path Data="F1 M 354.72,216.96 L 354.72,214.88"  Stroke="#ff000000" StrokeThickness="0.5" StrokeLineJoin="Round" StrokeStartLineCap="Round" StrokeEndLineCap="Round" StrokeDashCap="Round" StrokeDashOffset="-2" StrokeDashArray="1 0" />
		<Path Data="F1 M 355.52,216.96 L 355.52,214.88"  Stroke="#ff000000" StrokeThickness="0.5" StrokeLineJoin="Round" StrokeStartLineCap="Round" StrokeEndLineCap="Round" StrokeDashCap="Round" StrokeDashOffset="-2" StrokeDashArray="1 0" />
		<Path Data="F1 M 356.16,220 L 356.16,214.88"  Stroke="#ff000000" StrokeThickness="0.5" StrokeLineJoin="Round" StrokeStartLineCap="Round" StrokeEndLineCap="Round" StrokeDashCap="Round" StrokeDashOffset="-2" StrokeDashArray="1 0" />
		<Path Data="F1 M 356.8,216.96 L 356.8,214.88"  Stroke="#ff000000" StrokeThickness="0.5" StrokeLineJoin="Round" StrokeStartLineCap="Round" StrokeEndLineCap="Round" StrokeDashCap="Round" StrokeDashOffset="-2" StrokeDashArray="1 0" />
		<Path Data="F1 M 357.6,216.96 L 357.6,214.88"  Stroke="#ff000000" StrokeThickness="0.5" StrokeLineJoin="Round" StrokeStartLineCap="Round" StrokeEndLineCap="Round" StrokeDashCap="Round" StrokeDashOffset="-2" StrokeDashArray="1 0" />
		<Path Data="F1 M 358.24,216.96 L 358.24,214.88"  Stroke="#ff000000" StrokeThickness="0.5" StrokeLineJoin="Round" StrokeStartLineCap="Round" StrokeEndLineCap="Round" StrokeDashCap="Round" StrokeDashOffset="-2" StrokeDashArray="1 0" />
		<Path Data="F1 M 358.88,216.96 L 358.88,214.88"  Stroke="#ff000000" StrokeThickness="0.5" StrokeLineJoin="Round" StrokeStartLineCap="Round" StrokeEndLineCap="Round" StrokeDashCap="Round" StrokeDashOffset="-2" StrokeDashArray="1 0" />
		<Path Data="F1 M 359.68,218.24 L 359.68,214.88"  Stroke="#ff000000" StrokeThickness="0.5" StrokeLineJoin="Round" StrokeStartLineCap="Round" StrokeEndLineCap="Round" StrokeDashCap="Round" StrokeDashOffset="-2" StrokeDashArray="1 0" />
		<Path Data="F1 M 360.32,216.96 L 360.32,214.88"  Stroke="#ff000000" StrokeThickness="0.5" StrokeLineJoin="Round" StrokeStartLineCap="Round" StrokeEndLineCap="Round" StrokeDashCap="Round" StrokeDashOffset="-2" StrokeDashArray="1 0" />
		<Path Data="F1 M 360.96,216.96 L 360.96,214.88"  Stroke="#ff000000" StrokeThickness="0.5" StrokeLineJoin="Round" StrokeStartLineCap="Round" StrokeEndLineCap="Round" StrokeDashCap="Round" StrokeDashOffset="-2" StrokeDashArray="1 0" />
		<Path Data="F1 M 361.76,216.96 L 361.76,214.88"  Stroke="#ff000000" StrokeThickness="0.5" StrokeLineJoin="Round" StrokeStartLineCap="Round" StrokeEndLineCap="Round" StrokeDashCap="Round" StrokeDashOffset="-2" StrokeDashArray="1 0" />
		<Path Data="F1 M 362.4,216.96 L 362.4,214.88"  Stroke="#ff000000" StrokeThickness="0.5" StrokeLineJoin="Round" StrokeStartLineCap="Round" StrokeEndLineCap="Round" StrokeDashCap="Round" StrokeDashOffset="-2" StrokeDashArray="1 0" />
		<Path Data="F1 M 363.04,220 L 363.04,214.88"  Stroke="#ff000000" StrokeThickness="0.5" StrokeLineJoin="Round" StrokeStartLineCap="Round" StrokeEndLineCap="Round" StrokeDashCap="Round" StrokeDashOffset="-2" StrokeDashArray="1 0" />
	</Canvas>
	<Glyphs Fill="#ff000000" FontUri="/Documents/1/Resources/Fonts/78B4EAC2-2B9E-4EA3-AC4B-66807428A141.odttf" FontRenderingEmSize="9.5176" StyleSimulations="None" OriginX="356.16" OriginY="228.16" Indices="22,49;26,49;19" UnicodeString="370" />
	<Canvas Clip="M 75.52,94.4 L 75.52,961.44 740.32,961.44 740.32,94.4 z" >
		<Path Data="F1 M 363.84,216.96 L 363.84,214.88"  Stroke="#ff000000" StrokeThickness="0.5" StrokeLineJoin="Round" StrokeStartLineCap="Round" StrokeEndLineCap="Round" StrokeDashCap="Round" StrokeDashOffset="-2" StrokeDashArray="1 0" />
		<Path Data="F1 M 364.48,216.96 L 364.48,214.88"  Stroke="#ff000000" StrokeThickness="0.5" StrokeLineJoin="Round" StrokeStartLineCap="Round" StrokeEndLineCap="Round" StrokeDashCap="Round" StrokeDashOffset="-2" StrokeDashArray="1 0" />
		<Path Data="F1 M 365.12,216.96 L 365.12,214.88"  Stroke="#ff000000" StrokeThickness="0.5" StrokeLineJoin="Round" StrokeStartLineCap="Round" StrokeEndLineCap="Round" StrokeDashCap="Round" StrokeDashOffset="-2" StrokeDashArray="1 0" />
		<Path Data="F1 M 365.92,216.96 L 365.92,214.88"  Stroke="#ff000000" StrokeThickness="0.5" StrokeLineJoin="Round" StrokeStartLineCap="Round" StrokeEndLineCap="Round" StrokeDashCap="Round" StrokeDashOffset="-2" StrokeDashArray="1 0" />
		<Path Data="F1 M 366.56,218.24 L 366.56,214.88"  Stroke="#ff000000" StrokeThickness="0.5" StrokeLineJoin="Round" StrokeStartLineCap="Round" StrokeEndLineCap="Round" StrokeDashCap="Round" StrokeDashOffset="-2" StrokeDashArray="1 0" />
		<Path Data="F1 M 367.2,216.96 L 367.2,214.88"  Stroke="#ff000000" StrokeThickness="0.5" StrokeLineJoin="Round" StrokeStartLineCap="Round" StrokeEndLineCap="Round" StrokeDashCap="Round" StrokeDashOffset="-2" StrokeDashArray="1 0" />
		<Path Data="F1 M 367.84,216.96 L 367.84,214.88"  Stroke="#ff000000" StrokeThickness="0.5" StrokeLineJoin="Round" StrokeStartLineCap="Round" StrokeEndLineCap="Round" StrokeDashCap="Round" StrokeDashOffset="-2" StrokeDashArray="1 0" />
		<Path Data="F1 M 368.64,216.96 L 368.64,214.88"  Stroke="#ff000000" StrokeThickness="0.5" StrokeLineJoin="Round" StrokeStartLineCap="Round" StrokeEndLineCap="Round" StrokeDashCap="Round" StrokeDashOffset="-2" StrokeDashArray="1 0" />
		<Path Data="F1 M 369.28,216.96 L 369.28,214.88"  Stroke="#ff000000" StrokeThickness="0.5" StrokeLineJoin="Round" StrokeStartLineCap="Round" StrokeEndLineCap="Round" StrokeDashCap="Round" StrokeDashOffset="-2" StrokeDashArray="1 0" />
		<Path Data="F1 M 369.92,220 L 369.92,214.88"  Stroke="#ff000000" StrokeThickness="0.5" StrokeLineJoin="Round" StrokeStartLineCap="Round" StrokeEndLineCap="Round" StrokeDashCap="Round" StrokeDashOffset="-2" StrokeDashArray="1 0" />
		<Path Data="F1 M 370.72,216.96 L 370.72,214.88"  Stroke="#ff000000" StrokeThickness="0.5" StrokeLineJoin="Round" StrokeStartLineCap="Round" StrokeEndLineCap="Round" StrokeDashCap="Round" StrokeDashOffset="-2" StrokeDashArray="1 0" />
		<Path Data="F1 M 371.36,216.96 L 371.36,214.88"  Stroke="#ff000000" StrokeThickness="0.5" StrokeLineJoin="Round" StrokeStartLineCap="Round" StrokeEndLineCap="Round" StrokeDashCap="Round" StrokeDashOffset="-2" StrokeDashArray="1 0" />
		<Path Data="F1 M 372,216.96 L 372,214.88"  Stroke="#ff000000" StrokeThickness="0.5" StrokeLineJoin="Round" StrokeStartLineCap="Round" StrokeEndLineCap="Round" StrokeDashCap="Round" StrokeDashOffset="-2" StrokeDashArray="1 0" />
		<Path Data="F1 M 372.8,216.96 L 372.8,214.88"  Stroke="#ff000000" StrokeThickness="0.5" StrokeLineJoin="Round" StrokeStartLineCap="Round" StrokeEndLineCap="Round" StrokeDashCap="Round" StrokeDashOffset="-2" StrokeDashArray="1 0" />
		<Path Data="F1 M 373.44,218.24 L 373.44,214.88"  Stroke="#ff000000" StrokeThickness="0.5" StrokeLineJoin="Round" StrokeStartLineCap="Round" StrokeEndLineCap="Round" StrokeDashCap="Round" StrokeDashOffset="-2" StrokeDashArray="1 0" />
		<Path Data="F1 M 374.08,216.96 L 374.08,214.88"  Stroke="#ff000000" StrokeThickness="0.5" StrokeLineJoin="Round" StrokeStartLineCap="Round" StrokeEndLineCap="Round" StrokeDashCap="Round" StrokeDashOffset="-2" StrokeDashArray="1 0" />
		<Path Data="F1 M 374.88,216.96 L 374.88,214.88"  Stroke="#ff000000" StrokeThickness="0.5" StrokeLineJoin="Round" StrokeStartLineCap="Round" StrokeEndLineCap="Round" StrokeDashCap="Round" StrokeDashOffset="-2" StrokeDashArray="1 0" />
		<Path Data="F1 M 375.52,216.96 L 375.52,214.88"  Stroke="#ff000000" StrokeThickness="0.5" StrokeLineJoin="Round" StrokeStartLineCap="Round" StrokeEndLineCap="Round" StrokeDashCap="Round" StrokeDashOffset="-2" StrokeDashArray="1 0" />
		<Path Data="F1 M 376.16,216.96 L 376.16,214.88"  Stroke="#ff000000" StrokeThickness="0.5" StrokeLineJoin="Round" StrokeStartLineCap="Round" StrokeEndLineCap="Round" StrokeDashCap="Round" StrokeDashOffset="-2" StrokeDashArray="1 0" />
		<Path Data="F1 M 376.96,220 L 376.96,214.88"  Stroke="#ff000000" StrokeThickness="0.5" StrokeLineJoin="Round" StrokeStartLineCap="Round" StrokeEndLineCap="Round" StrokeDashCap="Round" StrokeDashOffset="-2" StrokeDashArray="1 0" />
		<Path Data="F1 M 377.6,216.96 L 377.6,214.88"  Stroke="#ff000000" StrokeThickness="0.5" StrokeLineJoin="Round" StrokeStartLineCap="Round" StrokeEndLineCap="Round" StrokeDashCap="Round" StrokeDashOffset="-2" StrokeDashArray="1 0" />
		<Path Data="F1 M 378.24,216.96 L 378.24,214.88"  Stroke="#ff000000" StrokeThickness="0.5" StrokeLineJoin="Round" StrokeStartLineCap="Round" StrokeEndLineCap="Round" StrokeDashCap="Round" StrokeDashOffset="-2" StrokeDashArray="1 0" />
		<Path Data="F1 M 379.04,216.96 L 379.04,214.88"  Stroke="#ff000000" StrokeThickness="0.5" StrokeLineJoin="Round" StrokeStartLineCap="Round" StrokeEndLineCap="Round" StrokeDashCap="Round" StrokeDashOffset="-2" StrokeDashArray="1 0" />
		<Path Data="F1 M 379.68,216.96 L 379.68,214.88"  Stroke="#ff000000" StrokeThickness="0.5" StrokeLineJoin="Round" StrokeStartLineCap="Round" StrokeEndLineCap="Round" StrokeDashCap="Round" StrokeDashOffset="-2" StrokeDashArray="1 0" />
		<Path Data="F1 M 380.32,218.24 L 380.32,214.88"  Stroke="#ff000000" StrokeThickness="0.5" StrokeLineJoin="Round" StrokeStartLineCap="Round" StrokeEndLineCap="Round" StrokeDashCap="Round" StrokeDashOffset="-2" StrokeDashArray="1 0" />
		<Path Data="F1 M 381.12,216.96 L 381.12,214.88"  Stroke="#ff000000" StrokeThickness="0.5" StrokeLineJoin="Round" StrokeStartLineCap="Round" StrokeEndLineCap="Round" StrokeDashCap="Round" StrokeDashOffset="-2" StrokeDashArray="1 0" />
		<Path Data="F1 M 381.76,216.96 L 381.76,214.88"  Stroke="#ff000000" StrokeThickness="0.5" StrokeLineJoin="Round" StrokeStartLineCap="Round" StrokeEndLineCap="Round" StrokeDashCap="Round" StrokeDashOffset="-2" StrokeDashArray="1 0" />
		<Path Data="F1 M 382.4,216.96 L 382.4,214.88"  Stroke="#ff000000" StrokeThickness="0.5" StrokeLineJoin="Round" StrokeStartLineCap="Round" StrokeEndLineCap="Round" StrokeDashCap="Round" StrokeDashOffset="-2" StrokeDashArray="1 0" />
		<Path Data="F1 M 383.2,216.96 L 383.2,214.88"  Stroke="#ff000000" StrokeThickness="0.5" StrokeLineJoin="Round" StrokeStartLineCap="Round" StrokeEndLineCap="Round" StrokeDashCap="Round" StrokeDashOffset="-2" StrokeDashArray="1 0" />
		<Path Data="F1 M 383.84,220 L 383.84,214.88"  Stroke="#ff000000" StrokeThickness="0.5" StrokeLineJoin="Round" StrokeStartLineCap="Round" StrokeEndLineCap="Round" StrokeDashCap="Round" StrokeDashOffset="-2" StrokeDashArray="1 0" />
		<Path Data="F1 M 384.48,216.96 L 384.48,214.88"  Stroke="#ff000000" StrokeThickness="0.5" StrokeLineJoin="Round" StrokeStartLineCap="Round" StrokeEndLineCap="Round" StrokeDashCap="Round" StrokeDashOffset="-2" StrokeDashArray="1 0" />
		<Path Data="F1 M 385.28,216.96 L 385.28,214.88"  Stroke="#ff000000" StrokeThickness="0.5" StrokeLineJoin="Round" StrokeStartLineCap="Round" StrokeEndLineCap="Round" StrokeDashCap="Round" StrokeDashOffset="-2" StrokeDashArray="1 0" />
		<Path Data="F1 M 385.92,216.96 L 385.92,214.88"  Stroke="#ff000000" StrokeThickness="0.5" StrokeLineJoin="Round" StrokeStartLineCap="Round" StrokeEndLineCap="Round" StrokeDashCap="Round" StrokeDashOffset="-2" StrokeDashArray="1 0" />
		<Path Data="F1 M 386.56,216.96 L 386.56,214.88"  Stroke="#ff000000" StrokeThickness="0.5" StrokeLineJoin="Round" StrokeStartLineCap="Round" StrokeEndLineCap="Round" StrokeDashCap="Round" StrokeDashOffset="-2" StrokeDashArray="1 0" />
		<Path Data="F1 M 387.36,218.24 L 387.36,214.88"  Stroke="#ff000000" StrokeThickness="0.5" StrokeLineJoin="Round" StrokeStartLineCap="Round" StrokeEndLineCap="Round" StrokeDashCap="Round" StrokeDashOffset="-2" StrokeDashArray="1 0" />
		<Path Data="F1 M 388,216.96 L 388,214.88"  Stroke="#ff000000" StrokeThickness="0.5" StrokeLineJoin="Round" StrokeStartLineCap="Round" StrokeEndLineCap="Round" StrokeDashCap="Round" StrokeDashOffset="-2" StrokeDashArray="1 0" />
		<Path Data="F1 M 388.64,216.96 L 388.64,214.88"  Stroke="#ff000000" StrokeThickness="0.5" StrokeLineJoin="Round" StrokeStartLineCap="Round" StrokeEndLineCap="Round" StrokeDashCap="Round" StrokeDashOffset="-2" StrokeDashArray="1 0" />
		<Path Data="F1 M 389.28,216.96 L 389.28,214.88"  Stroke="#ff000000" StrokeThickness="0.5" StrokeLineJoin="Round" StrokeStartLineCap="Round" StrokeEndLineCap="Round" StrokeDashCap="Round" StrokeDashOffset="-2" StrokeDashArray="1 0" />
		<Path Data="F1 M 390.08,216.96 L 390.08,214.88"  Stroke="#ff000000" StrokeThickness="0.5" StrokeLineJoin="Round" StrokeStartLineCap="Round" StrokeEndLineCap="Round" StrokeDashCap="Round" StrokeDashOffset="-2" StrokeDashArray="1 0" />
		<Path Data="F1 M 390.72,220 L 390.72,214.88"  Stroke="#ff000000" StrokeThickness="0.5" StrokeLineJoin="Round" StrokeStartLineCap="Round" StrokeEndLineCap="Round" StrokeDashCap="Round" StrokeDashOffset="-2" StrokeDashArray="1 0" />
	</Canvas>
	<Glyphs Fill="#ff000000" FontUri="/Documents/1/Resources/Fonts/78B4EAC2-2B9E-4EA3-AC4B-66807428A141.odttf" FontRenderingEmSize="9.5176" StyleSimulations="None" OriginX="383.84" OriginY="228.16" Indices="23,49;20,49;19" UnicodeString="410" />
	<Canvas Clip="M 75.52,94.4 L 75.52,961.44 740.32,961.44 740.32,94.4 z" >
		<Path Data="F1 M 391.36,216.96 L 391.36,214.88"  Stroke="#ff000000" StrokeThickness="0.5" StrokeLineJoin="Round" StrokeStartLineCap="Round" StrokeEndLineCap="Round" StrokeDashCap="Round" StrokeDashOffset="-2" StrokeDashArray="1 0" />
		<Path Data="F1 M 392.16,216.96 L 392.16,214.88"  Stroke="#ff000000" StrokeThickness="0.5" StrokeLineJoin="Round" StrokeStartLineCap="Round" StrokeEndLineCap="Round" StrokeDashCap="Round" StrokeDashOffset="-2" StrokeDashArray="1 0" />
		<Path Data="F1 M 392.8,216.96 L 392.8,214.88"  Stroke="#ff000000" StrokeThickness="0.5" StrokeLineJoin="Round" StrokeStartLineCap="Round" StrokeEndLineCap="Round" StrokeDashCap="Round" StrokeDashOffset="-2" StrokeDashArray="1 0" />
		<Path Data="F1 M 393.44,216.96 L 393.44,214.88"  Stroke="#ff000000" StrokeThickness="0.5" StrokeLineJoin="Round" StrokeStartLineCap="Round" StrokeEndLineCap="Round" StrokeDashCap="Round" StrokeDashOffset="-2" StrokeDashArray="1 0" />
		<Path Data="F1 M 394.24,218.24 L 394.24,214.88"  Stroke="#ff000000" StrokeThickness="0.5" StrokeLineJoin="Round" StrokeStartLineCap="Round" StrokeEndLineCap="Round" StrokeDashCap="Round" StrokeDashOffset="-2" StrokeDashArray="1 0" />
		<Path Data="F1 M 394.88,216.96 L 394.88,214.88"  Stroke="#ff000000" StrokeThickness="0.5" StrokeLineJoin="Round" StrokeStartLineCap="Round" StrokeEndLineCap="Round" StrokeDashCap="Round" StrokeDashOffset="-2" StrokeDashArray="1 0" />
		<Path Data="F1 M 395.52,216.96 L 395.52,214.88"  Stroke="#ff000000" StrokeThickness="0.5" StrokeLineJoin="Round" StrokeStartLineCap="Round" StrokeEndLineCap="Round" StrokeDashCap="Round" StrokeDashOffset="-2" StrokeDashArray="1 0" />
		<Path Data="F1 M 396.32,216.96 L 396.32,214.88"  Stroke="#ff000000" StrokeThickness="0.5" StrokeLineJoin="Round" StrokeStartLineCap="Round" StrokeEndLineCap="Round" StrokeDashCap="Round" StrokeDashOffset="-2" StrokeDashArray="1 0" />
		<Path Data="F1 M 396.96,216.96 L 396.96,214.88"  Stroke="#ff000000" StrokeThickness="0.5" StrokeLineJoin="Round" StrokeStartLineCap="Round" StrokeEndLineCap="Round" StrokeDashCap="Round" StrokeDashOffset="-2" StrokeDashArray="1 0" />
		<Path Data="F1 M 397.6,220 L 397.6,214.88"  Stroke="#ff000000" StrokeThickness="0.5" StrokeLineJoin="Round" StrokeStartLineCap="Round" StrokeEndLineCap="Round" StrokeDashCap="Round" StrokeDashOffset="-2" StrokeDashArray="1 0" />
		<Path Data="F1 M 398.4,216.96 L 398.4,214.88"  Stroke="#ff000000" StrokeThickness="0.5" StrokeLineJoin="Round" StrokeStartLineCap="Round" StrokeEndLineCap="Round" StrokeDashCap="Round" StrokeDashOffset="-2" StrokeDashArray="1 0" />
		<Path Data="F1 M 399.04,216.96 L 399.04,214.88"  Stroke="#ff000000" StrokeThickness="0.5" StrokeLineJoin="Round" StrokeStartLineCap="Round" StrokeEndLineCap="Round" StrokeDashCap="Round" StrokeDashOffset="-2" StrokeDashArray="1 0" />
		<Path Data="F1 M 399.68,216.96 L 399.68,214.88"  Stroke="#ff000000" StrokeThickness="0.5" StrokeLineJoin="Round" StrokeStartLineCap="Round" StrokeEndLineCap="Round" StrokeDashCap="Round" StrokeDashOffset="-2" StrokeDashArray="1 0" />
		<Path Data="F1 M 400.48,216.96 L 400.48,214.88"  Stroke="#ff000000" StrokeThickness="0.5" StrokeLineJoin="Round" StrokeStartLineCap="Round" StrokeEndLineCap="Round" StrokeDashCap="Round" StrokeDashOffset="-2" StrokeDashArray="1 0" />
		<Path Data="F1 M 401.12,218.24 L 401.12,214.88"  Stroke="#ff000000" StrokeThickness="0.5" StrokeLineJoin="Round" StrokeStartLineCap="Round" StrokeEndLineCap="Round" StrokeDashCap="Round" StrokeDashOffset="-2" StrokeDashArray="1 0" />
		<Path Data="F1 M 401.76,216.96 L 401.76,214.88"  Stroke="#ff000000" StrokeThickness="0.5" StrokeLineJoin="Round" StrokeStartLineCap="Round" StrokeEndLineCap="Round" StrokeDashCap="Round" StrokeDashOffset="-2" StrokeDashArray="1 0" />
		<Path Data="F1 M 402.56,216.96 L 402.56,214.88"  Stroke="#ff000000" StrokeThickness="0.5" StrokeLineJoin="Round" StrokeStartLineCap="Round" StrokeEndLineCap="Round" StrokeDashCap="Round" StrokeDashOffset="-2" StrokeDashArray="1 0" />
		<Path Data="F1 M 403.2,216.96 L 403.2,214.88"  Stroke="#ff000000" StrokeThickness="0.5" StrokeLineJoin="Round" StrokeStartLineCap="Round" StrokeEndLineCap="Round" StrokeDashCap="Round" StrokeDashOffset="-2" StrokeDashArray="1 0" />
		<Path Data="F1 M 403.84,216.96 L 403.84,214.88"  Stroke="#ff000000" StrokeThickness="0.5" StrokeLineJoin="Round" StrokeStartLineCap="Round" StrokeEndLineCap="Round" StrokeDashCap="Round" StrokeDashOffset="-2" StrokeDashArray="1 0" />
		<Path Data="F1 M 404.64,220 L 404.64,214.88"  Stroke="#ff000000" StrokeThickness="0.5" StrokeLineJoin="Round" StrokeStartLineCap="Round" StrokeEndLineCap="Round" StrokeDashCap="Round" StrokeDashOffset="-2" StrokeDashArray="1 0" />
		<Path Data="F1 M 405.28,216.96 L 405.28,214.88"  Stroke="#ff000000" StrokeThickness="0.5" StrokeLineJoin="Round" StrokeStartLineCap="Round" StrokeEndLineCap="Round" StrokeDashCap="Round" StrokeDashOffset="-2" StrokeDashArray="1 0" />
		<Path Data="F1 M 405.92,216.96 L 405.92,214.88"  Stroke="#ff000000" StrokeThickness="0.5" StrokeLineJoin="Round" StrokeStartLineCap="Round" StrokeEndLineCap="Round" StrokeDashCap="Round" StrokeDashOffset="-2" StrokeDashArray="1 0" />
		<Path Data="F1 M 406.72,216.96 L 406.72,214.88"  Stroke="#ff000000" StrokeThickness="0.5" StrokeLineJoin="Round" StrokeStartLineCap="Round" StrokeEndLineCap="Round" StrokeDashCap="Round" StrokeDashOffset="-2" StrokeDashArray="1 0" />
		<Path Data="F1 M 407.36,216.96 L 407.36,214.88"  Stroke="#ff000000" StrokeThickness="0.5" StrokeLineJoin="Round" StrokeStartLineCap="Round" StrokeEndLineCap="Round" StrokeDashCap="Round" StrokeDashOffset="-2" StrokeDashArray="1 0" />
		<Path Data="F1 M 408,218.24 L 408,214.88"  Stroke="#ff000000" StrokeThickness="0.5" StrokeLineJoin="Round" StrokeStartLineCap="Round" StrokeEndLineCap="Round" StrokeDashCap="Round" StrokeDashOffset="-2" StrokeDashArray="1 0" />
		<Path Data="F1 M 408.64,216.96 L 408.64,214.88"  Stroke="#ff000000" StrokeThickness="0.5" StrokeLineJoin="Round" StrokeStartLineCap="Round" StrokeEndLineCap="Round" StrokeDashCap="Round" StrokeDashOffset="-2" StrokeDashArray="1 0" />
		<Path Data="F1 M 409.44,216.96 L 409.44,214.88"  Stroke="#ff000000" StrokeThickness="0.5" StrokeLineJoin="Round" StrokeStartLineCap="Round" StrokeEndLineCap="Round" StrokeDashCap="Round" StrokeDashOffset="-2" StrokeDashArray="1 0" />
		<Path Data="F1 M 410.08,216.96 L 410.08,214.88"  Stroke="#ff000000" StrokeThickness="0.5" StrokeLineJoin="Round" StrokeStartLineCap="Round" StrokeEndLineCap="Round" StrokeDashCap="Round" StrokeDashOffset="-2" StrokeDashArray="1 0" />
		<Path Data="F1 M 410.72,216.96 L 410.72,214.88"  Stroke="#ff000000" StrokeThickness="0.5" StrokeLineJoin="Round" StrokeStartLineCap="Round" StrokeEndLineCap="Round" StrokeDashCap="Round" StrokeDashOffset="-2" StrokeDashArray="1 0" />
		<Path Data="F1 M 411.52,220 L 411.52,214.88"  Stroke="#ff000000" StrokeThickness="0.5" StrokeLineJoin="Round" StrokeStartLineCap="Round" StrokeEndLineCap="Round" StrokeDashCap="Round" StrokeDashOffset="-2" StrokeDashArray="1 0" />
		<Path Data="F1 M 412.16,216.96 L 412.16,214.88"  Stroke="#ff000000" StrokeThickness="0.5" StrokeLineJoin="Round" StrokeStartLineCap="Round" StrokeEndLineCap="Round" StrokeDashCap="Round" StrokeDashOffset="-2" StrokeDashArray="1 0" />
		<Path Data="F1 M 412.8,216.96 L 412.8,214.88"  Stroke="#ff000000" StrokeThickness="0.5" StrokeLineJoin="Round" StrokeStartLineCap="Round" StrokeEndLineCap="Round" StrokeDashCap="Round" StrokeDashOffset="-2" StrokeDashArray="1 0" />
		<Path Data="F1 M 413.6,216.96 L 413.6,214.88"  Stroke="#ff000000" StrokeThickness="0.5" StrokeLineJoin="Round" StrokeStartLineCap="Round" StrokeEndLineCap="Round" StrokeDashCap="Round" StrokeDashOffset="-2" StrokeDashArray="1 0" />
		<Path Data="F1 M 414.24,216.96 L 414.24,214.88"  Stroke="#ff000000" StrokeThickness="0.5" StrokeLineJoin="Round" StrokeStartLineCap="Round" StrokeEndLineCap="Round" StrokeDashCap="Round" StrokeDashOffset="-2" StrokeDashArray="1 0" />
		<Path Data="F1 M 414.88,218.24 L 414.88,214.88"  Stroke="#ff000000" StrokeThickness="0.5" StrokeLineJoin="Round" StrokeStartLineCap="Round" StrokeEndLineCap="Round" StrokeDashCap="Round" StrokeDashOffset="-2" StrokeDashArray="1 0" />
		<Path Data="F1 M 415.68,216.96 L 415.68,214.88"  Stroke="#ff000000" StrokeThickness="0.5" StrokeLineJoin="Round" StrokeStartLineCap="Round" StrokeEndLineCap="Round" StrokeDashCap="Round" StrokeDashOffset="-2" StrokeDashArray="1 0" />
		<Path Data="F1 M 416.32,216.96 L 416.32,214.88"  Stroke="#ff000000" StrokeThickness="0.5" StrokeLineJoin="Round" StrokeStartLineCap="Round" StrokeEndLineCap="Round" StrokeDashCap="Round" StrokeDashOffset="-2" StrokeDashArray="1 0" />
		<Path Data="F1 M 416.96,216.96 L 416.96,214.88"  Stroke="#ff000000" StrokeThickness="0.5" StrokeLineJoin="Round" StrokeStartLineCap="Round" StrokeEndLineCap="Round" StrokeDashCap="Round" StrokeDashOffset="-2" StrokeDashArray="1 0" />
		<Path Data="F1 M 417.76,216.96 L 417.76,214.88"  Stroke="#ff000000" StrokeThickness="0.5" StrokeLineJoin="Round" StrokeStartLineCap="Round" StrokeEndLineCap="Round" StrokeDashCap="Round" StrokeDashOffset="-2" StrokeDashArray="1 0" />
		<Path Data="F1 M 418.4,220 L 418.4,214.88"  Stroke="#ff000000" StrokeThickness="0.5" StrokeLineJoin="Round" StrokeStartLineCap="Round" StrokeEndLineCap="Round" StrokeDashCap="Round" StrokeDashOffset="-2" StrokeDashArray="1 0" />
	</Canvas>
	<Glyphs Fill="#ff000000" FontUri="/Documents/1/Resources/Fonts/78B4EAC2-2B9E-4EA3-AC4B-66807428A141.odttf" FontRenderingEmSize="9.5176" StyleSimulations="None" OriginX="411.52" OriginY="228.16" Indices="23,49;24,49;19" UnicodeString="450" />
	<Canvas Clip="M 75.52,94.4 L 75.52,961.44 740.32,961.44 740.32,94.4 z" >
		<Path Data="F1 M 419.04,216.96 L 419.04,214.88"  Stroke="#ff000000" StrokeThickness="0.5" StrokeLineJoin="Round" StrokeStartLineCap="Round" StrokeEndLineCap="Round" StrokeDashCap="Round" StrokeDashOffset="-2" StrokeDashArray="1 0" />
		<Path Data="F1 M 419.84,216.96 L 419.84,214.88"  Stroke="#ff000000" StrokeThickness="0.5" StrokeLineJoin="Round" StrokeStartLineCap="Round" StrokeEndLineCap="Round" StrokeDashCap="Round" StrokeDashOffset="-2" StrokeDashArray="1 0" />
		<Path Data="F1 M 420.48,216.96 L 420.48,214.88"  Stroke="#ff000000" StrokeThickness="0.5" StrokeLineJoin="Round" StrokeStartLineCap="Round" StrokeEndLineCap="Round" StrokeDashCap="Round" StrokeDashOffset="-2" StrokeDashArray="1 0" />
		<Path Data="F1 M 421.12,216.96 L 421.12,214.88"  Stroke="#ff000000" StrokeThickness="0.5" StrokeLineJoin="Round" StrokeStartLineCap="Round" StrokeEndLineCap="Round" StrokeDashCap="Round" StrokeDashOffset="-2" StrokeDashArray="1 0" />
		<Path Data="F1 M 421.92,218.24 L 421.92,214.88"  Stroke="#ff000000" StrokeThickness="0.5" StrokeLineJoin="Round" StrokeStartLineCap="Round" StrokeEndLineCap="Round" StrokeDashCap="Round" StrokeDashOffset="-2" StrokeDashArray="1 0" />
		<Path Data="F1 M 422.56,216.96 L 422.56,214.88"  Stroke="#ff000000" StrokeThickness="0.5" StrokeLineJoin="Round" StrokeStartLineCap="Round" StrokeEndLineCap="Round" StrokeDashCap="Round" StrokeDashOffset="-2" StrokeDashArray="1 0" />
		<Path Data="F1 M 423.2,216.96 L 423.2,214.88"  Stroke="#ff000000" StrokeThickness="0.5" StrokeLineJoin="Round" StrokeStartLineCap="Round" StrokeEndLineCap="Round" StrokeDashCap="Round" StrokeDashOffset="-2" StrokeDashArray="1 0" />
		<Path Data="F1 M 424,216.96 L 424,214.88"  Stroke="#ff000000" StrokeThickness="0.5" StrokeLineJoin="Round" StrokeStartLineCap="Round" StrokeEndLineCap="Round" StrokeDashCap="Round" StrokeDashOffset="-2" StrokeDashArray="1 0" />
		<Path Data="F1 M 424.64,216.96 L 424.64,214.88"  Stroke="#ff000000" StrokeThickness="0.5" StrokeLineJoin="Round" StrokeStartLineCap="Round" StrokeEndLineCap="Round" StrokeDashCap="Round" StrokeDashOffset="-2" StrokeDashArray="1 0" />
		<Path Data="F1 M 425.28,220 L 425.28,214.88"  Stroke="#ff000000" StrokeThickness="0.5" StrokeLineJoin="Round" StrokeStartLineCap="Round" StrokeEndLineCap="Round" StrokeDashCap="Round" StrokeDashOffset="-2" StrokeDashArray="1 0" />
		<Path Data="F1 M 426.08,216.96 L 426.08,214.88"  Stroke="#ff000000" StrokeThickness="0.5" StrokeLineJoin="Round" StrokeStartLineCap="Round" StrokeEndLineCap="Round" StrokeDashCap="Round" StrokeDashOffset="-2" StrokeDashArray="1 0" />
		<Path Data="F1 M 426.72,216.96 L 426.72,214.88"  Stroke="#ff000000" StrokeThickness="0.5" StrokeLineJoin="Round" StrokeStartLineCap="Round" StrokeEndLineCap="Round" StrokeDashCap="Round" StrokeDashOffset="-2" StrokeDashArray="1 0" />
		<Path Data="F1 M 427.36,216.96 L 427.36,214.88"  Stroke="#ff000000" StrokeThickness="0.5" StrokeLineJoin="Round" StrokeStartLineCap="Round" StrokeEndLineCap="Round" StrokeDashCap="Round" StrokeDashOffset="-2" StrokeDashArray="1 0" />
		<Path Data="F1 M 428,216.96 L 428,214.88"  Stroke="#ff000000" StrokeThickness="0.5" StrokeLineJoin="Round" StrokeStartLineCap="Round" StrokeEndLineCap="Round" StrokeDashCap="Round" StrokeDashOffset="-2" StrokeDashArray="1 0" />
		<Path Data="F1 M 428.8,218.24 L 428.8,214.88"  Stroke="#ff000000" StrokeThickness="0.5" StrokeLineJoin="Round" StrokeStartLineCap="Round" StrokeEndLineCap="Round" StrokeDashCap="Round" StrokeDashOffset="-2" StrokeDashArray="1 0" />
		<Path Data="F1 M 429.44,216.96 L 429.44,214.88"  Stroke="#ff000000" StrokeThickness="0.5" StrokeLineJoin="Round" StrokeStartLineCap="Round" StrokeEndLineCap="Round" StrokeDashCap="Round" StrokeDashOffset="-2" StrokeDashArray="1 0" />
		<Path Data="F1 M 430.08,216.96 L 430.08,214.88"  Stroke="#ff000000" StrokeThickness="0.5" StrokeLineJoin="Round" StrokeStartLineCap="Round" StrokeEndLineCap="Round" StrokeDashCap="Round" StrokeDashOffset="-2" StrokeDashArray="1 0" />
		<Path Data="F1 M 430.88,216.96 L 430.88,214.88"  Stroke="#ff000000" StrokeThickness="0.5" StrokeLineJoin="Round" StrokeStartLineCap="Round" StrokeEndLineCap="Round" StrokeDashCap="Round" StrokeDashOffset="-2" StrokeDashArray="1 0" />
		<Path Data="F1 M 431.52,216.96 L 431.52,214.88"  Stroke="#ff000000" StrokeThickness="0.5" StrokeLineJoin="Round" StrokeStartLineCap="Round" StrokeEndLineCap="Round" StrokeDashCap="Round" StrokeDashOffset="-2" StrokeDashArray="1 0" />
		<Path Data="F1 M 432.16,220 L 432.16,214.88"  Stroke="#ff000000" StrokeThickness="0.5" StrokeLineJoin="Round" StrokeStartLineCap="Round" StrokeEndLineCap="Round" StrokeDashCap="Round" StrokeDashOffset="-2" StrokeDashArray="1 0" />
		<Path Data="F1 M 432.96,216.96 L 432.96,214.88"  Stroke="#ff000000" StrokeThickness="0.5" StrokeLineJoin="Round" StrokeStartLineCap="Round" StrokeEndLineCap="Round" StrokeDashCap="Round" StrokeDashOffset="-2" StrokeDashArray="1 0" />
		<Path Data="F1 M 433.6,216.96 L 433.6,214.88"  Stroke="#ff000000" StrokeThickness="0.5" StrokeLineJoin="Round" StrokeStartLineCap="Round" StrokeEndLineCap="Round" StrokeDashCap="Round" StrokeDashOffset="-2" StrokeDashArray="1 0" />
		<Path Data="F1 M 434.24,216.96 L 434.24,214.88"  Stroke="#ff000000" StrokeThickness="0.5" StrokeLineJoin="Round" StrokeStartLineCap="Round" StrokeEndLineCap="Round" StrokeDashCap="Round" StrokeDashOffset="-2" StrokeDashArray="1 0" />
		<Path Data="F1 M 435.04,216.96 L 435.04,214.88"  Stroke="#ff000000" StrokeThickness="0.5" StrokeLineJoin="Round" StrokeStartLineCap="Round" StrokeEndLineCap="Round" StrokeDashCap="Round" StrokeDashOffset="-2" StrokeDashArray="1 0" />
		<Path Data="F1 M 435.68,218.24 L 435.68,214.88"  Stroke="#ff000000" StrokeThickness="0.5" StrokeLineJoin="Round" StrokeStartLineCap="Round" StrokeEndLineCap="Round" StrokeDashCap="Round" StrokeDashOffset="-2" StrokeDashArray="1 0" />
		<Path Data="F1 M 436.32,216.96 L 436.32,214.88"  Stroke="#ff000000" StrokeThickness="0.5" StrokeLineJoin="Round" StrokeStartLineCap="Round" StrokeEndLineCap="Round" StrokeDashCap="Round" StrokeDashOffset="-2" StrokeDashArray="1 0" />
		<Path Data="F1 M 437.12,216.96 L 437.12,214.88"  Stroke="#ff000000" StrokeThickness="0.5" StrokeLineJoin="Round" StrokeStartLineCap="Round" StrokeEndLineCap="Round" StrokeDashCap="Round" StrokeDashOffset="-2" StrokeDashArray="1 0" />
		<Path Data="F1 M 437.76,216.96 L 437.76,214.88"  Stroke="#ff000000" StrokeThickness="0.5" StrokeLineJoin="Round" StrokeStartLineCap="Round" StrokeEndLineCap="Round" StrokeDashCap="Round" StrokeDashOffset="-2" StrokeDashArray="1 0" />
		<Path Data="F1 M 438.4,216.96 L 438.4,214.88"  Stroke="#ff000000" StrokeThickness="0.5" StrokeLineJoin="Round" StrokeStartLineCap="Round" StrokeEndLineCap="Round" StrokeDashCap="Round" StrokeDashOffset="-2" StrokeDashArray="1 0" />
		<Path Data="F1 M 439.2,220 L 439.2,214.88"  Stroke="#ff000000" StrokeThickness="0.5" StrokeLineJoin="Round" StrokeStartLineCap="Round" StrokeEndLineCap="Round" StrokeDashCap="Round" StrokeDashOffset="-2" StrokeDashArray="1 0" />
		<Path Data="F1 M 439.84,216.96 L 439.84,214.88"  Stroke="#ff000000" StrokeThickness="0.5" StrokeLineJoin="Round" StrokeStartLineCap="Round" StrokeEndLineCap="Round" StrokeDashCap="Round" StrokeDashOffset="-2" StrokeDashArray="1 0" />
		<Path Data="F1 M 440.48,216.96 L 440.48,214.88"  Stroke="#ff000000" StrokeThickness="0.5" StrokeLineJoin="Round" StrokeStartLineCap="Round" StrokeEndLineCap="Round" StrokeDashCap="Round" StrokeDashOffset="-2" StrokeDashArray="1 0" />
		<Path Data="F1 M 441.28,216.96 L 441.28,214.88"  Stroke="#ff000000" StrokeThickness="0.5" StrokeLineJoin="Round" StrokeStartLineCap="Round" StrokeEndLineCap="Round" StrokeDashCap="Round" StrokeDashOffset="-2" StrokeDashArray="1 0" />
		<Path Data="F1 M 441.92,216.96 L 441.92,214.88"  Stroke="#ff000000" StrokeThickness="0.5" StrokeLineJoin="Round" StrokeStartLineCap="Round" StrokeEndLineCap="Round" StrokeDashCap="Round" StrokeDashOffset="-2" StrokeDashArray="1 0" />
		<Path Data="F1 M 442.56,218.24 L 442.56,214.88"  Stroke="#ff000000" StrokeThickness="0.5" StrokeLineJoin="Round" StrokeStartLineCap="Round" StrokeEndLineCap="Round" StrokeDashCap="Round" StrokeDashOffset="-2" StrokeDashArray="1 0" />
		<Path Data="F1 M 443.36,216.96 L 443.36,214.88"  Stroke="#ff000000" StrokeThickness="0.5" StrokeLineJoin="Round" StrokeStartLineCap="Round" StrokeEndLineCap="Round" StrokeDashCap="Round" StrokeDashOffset="-2" StrokeDashArray="1 0" />
		<Path Data="F1 M 444,216.96 L 444,214.88"  Stroke="#ff000000" StrokeThickness="0.5" StrokeLineJoin="Round" StrokeStartLineCap="Round" StrokeEndLineCap="Round" StrokeDashCap="Round" StrokeDashOffset="-2" StrokeDashArray="1 0" />
		<Path Data="F1 M 444.64,216.96 L 444.64,214.88"  Stroke="#ff000000" StrokeThickness="0.5" StrokeLineJoin="Round" StrokeStartLineCap="Round" StrokeEndLineCap="Round" StrokeDashCap="Round" StrokeDashOffset="-2" StrokeDashArray="1 0" />
		<Path Data="F1 M 445.44,216.96 L 445.44,214.88"  Stroke="#ff000000" StrokeThickness="0.5" StrokeLineJoin="Round" StrokeStartLineCap="Round" StrokeEndLineCap="Round" StrokeDashCap="Round" StrokeDashOffset="-2" StrokeDashArray="1 0" />
		<Path Data="F1 M 446.08,220 L 446.08,214.88"  Stroke="#ff000000" StrokeThickness="0.5" StrokeLineJoin="Round" StrokeStartLineCap="Round" StrokeEndLineCap="Round" StrokeDashCap="Round" StrokeDashOffset="-2" StrokeDashArray="1 0" />
	</Canvas>
	<Glyphs Fill="#ff000000" FontUri="/Documents/1/Resources/Fonts/78B4EAC2-2B9E-4EA3-AC4B-66807428A141.odttf" FontRenderingEmSize="9.5176" StyleSimulations="None" OriginX="439.2" OriginY="228.16" Indices="23,49;28,49;19" UnicodeString="490" />
	<Canvas Clip="M 75.52,94.4 L 75.52,961.44 740.32,961.44 740.32,94.4 z" >
		<Path Data="F1 M 446.72,216.96 L 446.72,214.88"  Stroke="#ff000000" StrokeThickness="0.5" StrokeLineJoin="Round" StrokeStartLineCap="Round" StrokeEndLineCap="Round" StrokeDashCap="Round" StrokeDashOffset="-2" StrokeDashArray="1 0" />
		<Path Data="F1 M 447.52,216.96 L 447.52,214.88"  Stroke="#ff000000" StrokeThickness="0.5" StrokeLineJoin="Round" StrokeStartLineCap="Round" StrokeEndLineCap="Round" StrokeDashCap="Round" StrokeDashOffset="-2" StrokeDashArray="1 0" />
		<Path Data="F1 M 448.16,216.96 L 448.16,214.88"  Stroke="#ff000000" StrokeThickness="0.5" StrokeLineJoin="Round" StrokeStartLineCap="Round" StrokeEndLineCap="Round" StrokeDashCap="Round" StrokeDashOffset="-2" StrokeDashArray="1 0" />
		<Path Data="F1 M 448.8,216.96 L 448.8,214.88"  Stroke="#ff000000" StrokeThickness="0.5" StrokeLineJoin="Round" StrokeStartLineCap="Round" StrokeEndLineCap="Round" StrokeDashCap="Round" StrokeDashOffset="-2" StrokeDashArray="1 0" />
		<Path Data="F1 M 449.44,218.24 L 449.44,214.88"  Stroke="#ff000000" StrokeThickness="0.5" StrokeLineJoin="Round" StrokeStartLineCap="Round" StrokeEndLineCap="Round" StrokeDashCap="Round" StrokeDashOffset="-2" StrokeDashArray="1 0" />
		<Path Data="F1 M 450.24,216.96 L 450.24,214.88"  Stroke="#ff000000" StrokeThickness="0.5" StrokeLineJoin="Round" StrokeStartLineCap="Round" StrokeEndLineCap="Round" StrokeDashCap="Round" StrokeDashOffset="-2" StrokeDashArray="1 0" />
		<Path Data="F1 M 450.88,216.96 L 450.88,214.88"  Stroke="#ff000000" StrokeThickness="0.5" StrokeLineJoin="Round" StrokeStartLineCap="Round" StrokeEndLineCap="Round" StrokeDashCap="Round" StrokeDashOffset="-2" StrokeDashArray="1 0" />
		<Path Data="F1 M 451.52,216.96 L 451.52,214.88"  Stroke="#ff000000" StrokeThickness="0.5" StrokeLineJoin="Round" StrokeStartLineCap="Round" StrokeEndLineCap="Round" StrokeDashCap="Round" StrokeDashOffset="-2" StrokeDashArray="1 0" />
		<Path Data="F1 M 452.32,216.96 L 452.32,214.88"  Stroke="#ff000000" StrokeThickness="0.5" StrokeLineJoin="Round" StrokeStartLineCap="Round" StrokeEndLineCap="Round" StrokeDashCap="Round" StrokeDashOffset="-2" StrokeDashArray="1 0" />
		<Path Data="F1 M 452.96,220 L 452.96,214.88"  Stroke="#ff000000" StrokeThickness="0.5" StrokeLineJoin="Round" StrokeStartLineCap="Round" StrokeEndLineCap="Round" StrokeDashCap="Round" StrokeDashOffset="-2" StrokeDashArray="1 0" />
		<Path Data="F1 M 453.6,216.96 L 453.6,214.88"  Stroke="#ff000000" StrokeThickness="0.5" StrokeLineJoin="Round" StrokeStartLineCap="Round" StrokeEndLineCap="Round" StrokeDashCap="Round" StrokeDashOffset="-2" StrokeDashArray="1 0" />
		<Path Data="F1 M 454.4,216.96 L 454.4,214.88"  Stroke="#ff000000" StrokeThickness="0.5" StrokeLineJoin="Round" StrokeStartLineCap="Round" StrokeEndLineCap="Round" StrokeDashCap="Round" StrokeDashOffset="-2" StrokeDashArray="1 0" />
		<Path Data="F1 M 455.04,216.96 L 455.04,214.88"  Stroke="#ff000000" StrokeThickness="0.5" StrokeLineJoin="Round" StrokeStartLineCap="Round" StrokeEndLineCap="Round" StrokeDashCap="Round" StrokeDashOffset="-2" StrokeDashArray="1 0" />
		<Path Data="F1 M 455.68,216.96 L 455.68,214.88"  Stroke="#ff000000" StrokeThickness="0.5" StrokeLineJoin="Round" StrokeStartLineCap="Round" StrokeEndLineCap="Round" StrokeDashCap="Round" StrokeDashOffset="-2" StrokeDashArray="1 0" />
		<Path Data="F1 M 456.48,218.24 L 456.48,214.88"  Stroke="#ff000000" StrokeThickness="0.5" StrokeLineJoin="Round" StrokeStartLineCap="Round" StrokeEndLineCap="Round" StrokeDashCap="Round" StrokeDashOffset="-2" StrokeDashArray="1 0" />
		<Path Data="F1 M 457.12,216.96 L 457.12,214.88"  Stroke="#ff000000" StrokeThickness="0.5" StrokeLineJoin="Round" StrokeStartLineCap="Round" StrokeEndLineCap="Round" StrokeDashCap="Round" StrokeDashOffset="-2" StrokeDashArray="1 0" />
		<Path Data="F1 M 457.76,216.96 L 457.76,214.88"  Stroke="#ff000000" StrokeThickness="0.5" StrokeLineJoin="Round" StrokeStartLineCap="Round" StrokeEndLineCap="Round" StrokeDashCap="Round" StrokeDashOffset="-2" StrokeDashArray="1 0" />
		<Path Data="F1 M 458.56,216.96 L 458.56,214.88"  Stroke="#ff000000" StrokeThickness="0.5" StrokeLineJoin="Round" StrokeStartLineCap="Round" StrokeEndLineCap="Round" StrokeDashCap="Round" StrokeDashOffset="-2" StrokeDashArray="1 0" />
		<Path Data="F1 M 459.2,216.96 L 459.2,214.88"  Stroke="#ff000000" StrokeThickness="0.5" StrokeLineJoin="Round" StrokeStartLineCap="Round" StrokeEndLineCap="Round" StrokeDashCap="Round" StrokeDashOffset="-2" StrokeDashArray="1 0" />
		<Path Data="F1 M 459.84,220 L 459.84,214.88"  Stroke="#ff000000" StrokeThickness="0.5" StrokeLineJoin="Round" StrokeStartLineCap="Round" StrokeEndLineCap="Round" StrokeDashCap="Round" StrokeDashOffset="-2" StrokeDashArray="1 0" />
		<Path Data="F1 M 460.64,216.96 L 460.64,214.88"  Stroke="#ff000000" StrokeThickness="0.5" StrokeLineJoin="Round" StrokeStartLineCap="Round" StrokeEndLineCap="Round" StrokeDashCap="Round" StrokeDashOffset="-2" StrokeDashArray="1 0" />
		<Path Data="F1 M 461.28,216.96 L 461.28,214.88"  Stroke="#ff000000" StrokeThickness="0.5" StrokeLineJoin="Round" StrokeStartLineCap="Round" StrokeEndLineCap="Round" StrokeDashCap="Round" StrokeDashOffset="-2" StrokeDashArray="1 0" />
		<Path Data="F1 M 461.92,216.96 L 461.92,214.88"  Stroke="#ff000000" StrokeThickness="0.5" StrokeLineJoin="Round" StrokeStartLineCap="Round" StrokeEndLineCap="Round" StrokeDashCap="Round" StrokeDashOffset="-2" StrokeDashArray="1 0" />
		<Path Data="F1 M 462.72,216.96 L 462.72,214.88"  Stroke="#ff000000" StrokeThickness="0.5" StrokeLineJoin="Round" StrokeStartLineCap="Round" StrokeEndLineCap="Round" StrokeDashCap="Round" StrokeDashOffset="-2" StrokeDashArray="1 0" />
		<Path Data="F1 M 463.36,218.24 L 463.36,214.88"  Stroke="#ff000000" StrokeThickness="0.5" StrokeLineJoin="Round" StrokeStartLineCap="Round" StrokeEndLineCap="Round" StrokeDashCap="Round" StrokeDashOffset="-2" StrokeDashArray="1 0" />
		<Path Data="F1 M 464,216.96 L 464,214.88"  Stroke="#ff000000" StrokeThickness="0.5" StrokeLineJoin="Round" StrokeStartLineCap="Round" StrokeEndLineCap="Round" StrokeDashCap="Round" StrokeDashOffset="-2" StrokeDashArray="1 0" />
		<Path Data="F1 M 464.8,216.96 L 464.8,214.88"  Stroke="#ff000000" StrokeThickness="0.5" StrokeLineJoin="Round" StrokeStartLineCap="Round" StrokeEndLineCap="Round" StrokeDashCap="Round" StrokeDashOffset="-2" StrokeDashArray="1 0" />
		<Path Data="F1 M 465.44,216.96 L 465.44,214.88"  Stroke="#ff000000" StrokeThickness="0.5" StrokeLineJoin="Round" StrokeStartLineCap="Round" StrokeEndLineCap="Round" StrokeDashCap="Round" StrokeDashOffset="-2" StrokeDashArray="1 0" />
		<Path Data="F1 M 466.08,216.96 L 466.08,214.88"  Stroke="#ff000000" StrokeThickness="0.5" StrokeLineJoin="Round" StrokeStartLineCap="Round" StrokeEndLineCap="Round" StrokeDashCap="Round" StrokeDashOffset="-2" StrokeDashArray="1 0" />
		<Path Data="F1 M 466.88,220 L 466.88,214.88"  Stroke="#ff000000" StrokeThickness="0.5" StrokeLineJoin="Round" StrokeStartLineCap="Round" StrokeEndLineCap="Round" StrokeDashCap="Round" StrokeDashOffset="-2" StrokeDashArray="1 0" />
		<Path Data="F1 M 467.52,216.96 L 467.52,214.88"  Stroke="#ff000000" StrokeThickness="0.5" StrokeLineJoin="Round" StrokeStartLineCap="Round" StrokeEndLineCap="Round" StrokeDashCap="Round" StrokeDashOffset="-2" StrokeDashArray="1 0" />
		<Path Data="F1 M 468.16,216.96 L 468.16,214.88"  Stroke="#ff000000" StrokeThickness="0.5" StrokeLineJoin="Round" StrokeStartLineCap="Round" StrokeEndLineCap="Round" StrokeDashCap="Round" StrokeDashOffset="-2" StrokeDashArray="1 0" />
		<Path Data="F1 M 468.8,216.96 L 468.8,214.88"  Stroke="#ff000000" StrokeThickness="0.5" StrokeLineJoin="Round" StrokeStartLineCap="Round" StrokeEndLineCap="Round" StrokeDashCap="Round" StrokeDashOffset="-2" StrokeDashArray="1 0" />
		<Path Data="F1 M 469.6,216.96 L 469.6,214.88"  Stroke="#ff000000" StrokeThickness="0.5" StrokeLineJoin="Round" StrokeStartLineCap="Round" StrokeEndLineCap="Round" StrokeDashCap="Round" StrokeDashOffset="-2" StrokeDashArray="1 0" />
		<Path Data="F1 M 470.24,218.24 L 470.24,214.88"  Stroke="#ff000000" StrokeThickness="0.5" StrokeLineJoin="Round" StrokeStartLineCap="Round" StrokeEndLineCap="Round" StrokeDashCap="Round" StrokeDashOffset="-2" StrokeDashArray="1 0" />
		<Path Data="F1 M 470.88,216.96 L 470.88,214.88"  Stroke="#ff000000" StrokeThickness="0.5" StrokeLineJoin="Round" StrokeStartLineCap="Round" StrokeEndLineCap="Round" StrokeDashCap="Round" StrokeDashOffset="-2" StrokeDashArray="1 0" />
		<Path Data="F1 M 471.68,216.96 L 471.68,214.88"  Stroke="#ff000000" StrokeThickness="0.5" StrokeLineJoin="Round" StrokeStartLineCap="Round" StrokeEndLineCap="Round" StrokeDashCap="Round" StrokeDashOffset="-2" StrokeDashArray="1 0" />
		<Path Data="F1 M 472.32,216.96 L 472.32,214.88"  Stroke="#ff000000" StrokeThickness="0.5" StrokeLineJoin="Round" StrokeStartLineCap="Round" StrokeEndLineCap="Round" StrokeDashCap="Round" StrokeDashOffset="-2" StrokeDashArray="1 0" />
		<Path Data="F1 M 472.96,216.96 L 472.96,214.88"  Stroke="#ff000000" StrokeThickness="0.5" StrokeLineJoin="Round" StrokeStartLineCap="Round" StrokeEndLineCap="Round" StrokeDashCap="Round" StrokeDashOffset="-2" StrokeDashArray="1 0" />
		<Path Data="F1 M 473.76,220 L 473.76,214.88"  Stroke="#ff000000" StrokeThickness="0.5" StrokeLineJoin="Round" StrokeStartLineCap="Round" StrokeEndLineCap="Round" StrokeDashCap="Round" StrokeDashOffset="-2" StrokeDashArray="1 0" />
	</Canvas>
	<Glyphs Fill="#ff000000" FontUri="/Documents/1/Resources/Fonts/78B4EAC2-2B9E-4EA3-AC4B-66807428A141.odttf" FontRenderingEmSize="9.5176" StyleSimulations="None" OriginX="466.88" OriginY="228.16" Indices="24,49;22,49;19" UnicodeString="530" />
	<Canvas Clip="M 75.52,94.4 L 75.52,961.44 740.32,961.44 740.32,94.4 z" >
		<Path Data="F1 M 474.4,216.96 L 474.4,214.88"  Stroke="#ff000000" StrokeThickness="0.5" StrokeLineJoin="Round" StrokeStartLineCap="Round" StrokeEndLineCap="Round" StrokeDashCap="Round" StrokeDashOffset="-2" StrokeDashArray="1 0" />
		<Path Data="F1 M 475.04,216.96 L 475.04,214.88"  Stroke="#ff000000" StrokeThickness="0.5" StrokeLineJoin="Round" StrokeStartLineCap="Round" StrokeEndLineCap="Round" StrokeDashCap="Round" StrokeDashOffset="-2" StrokeDashArray="1 0" />
		<Path Data="F1 M 475.84,216.96 L 475.84,214.88"  Stroke="#ff000000" StrokeThickness="0.5" StrokeLineJoin="Round" StrokeStartLineCap="Round" StrokeEndLineCap="Round" StrokeDashCap="Round" StrokeDashOffset="-2" StrokeDashArray="1 0" />
		<Path Data="F1 M 476.48,216.96 L 476.48,214.88"  Stroke="#ff000000" StrokeThickness="0.5" StrokeLineJoin="Round" StrokeStartLineCap="Round" StrokeEndLineCap="Round" StrokeDashCap="Round" StrokeDashOffset="-2" StrokeDashArray="1 0" />
		<Path Data="F1 M 477.12,218.24 L 477.12,214.88"  Stroke="#ff000000" StrokeThickness="0.5" StrokeLineJoin="Round" StrokeStartLineCap="Round" StrokeEndLineCap="Round" StrokeDashCap="Round" StrokeDashOffset="-2" StrokeDashArray="1 0" />
		<Path Data="F1 M 477.92,216.96 L 477.92,214.88"  Stroke="#ff000000" StrokeThickness="0.5" StrokeLineJoin="Round" StrokeStartLineCap="Round" StrokeEndLineCap="Round" StrokeDashCap="Round" StrokeDashOffset="-2" StrokeDashArray="1 0" />
		<Path Data="F1 M 478.56,216.96 L 478.56,214.88"  Stroke="#ff000000" StrokeThickness="0.5" StrokeLineJoin="Round" StrokeStartLineCap="Round" StrokeEndLineCap="Round" StrokeDashCap="Round" StrokeDashOffset="-2" StrokeDashArray="1 0" />
		<Path Data="F1 M 479.2,216.96 L 479.2,214.88"  Stroke="#ff000000" StrokeThickness="0.5" StrokeLineJoin="Round" StrokeStartLineCap="Round" StrokeEndLineCap="Round" StrokeDashCap="Round" StrokeDashOffset="-2" StrokeDashArray="1 0" />
		<Path Data="F1 M 480,216.96 L 480,214.88"  Stroke="#ff000000" StrokeThickness="0.5" StrokeLineJoin="Round" StrokeStartLineCap="Round" StrokeEndLineCap="Round" StrokeDashCap="Round" StrokeDashOffset="-2" StrokeDashArray="1 0" />
		<Path Data="F1 M 480.64,220 L 480.64,214.88"  Stroke="#ff000000" StrokeThickness="0.5" StrokeLineJoin="Round" StrokeStartLineCap="Round" StrokeEndLineCap="Round" StrokeDashCap="Round" StrokeDashOffset="-2" StrokeDashArray="1 0" />
		<Path Data="F1 M 481.28,216.96 L 481.28,214.88"  Stroke="#ff000000" StrokeThickness="0.5" StrokeLineJoin="Round" StrokeStartLineCap="Round" StrokeEndLineCap="Round" StrokeDashCap="Round" StrokeDashOffset="-2" StrokeDashArray="1 0" />
		<Path Data="F1 M 482.08,216.96 L 482.08,214.88"  Stroke="#ff000000" StrokeThickness="0.5" StrokeLineJoin="Round" StrokeStartLineCap="Round" StrokeEndLineCap="Round" StrokeDashCap="Round" StrokeDashOffset="-2" StrokeDashArray="1 0" />
		<Path Data="F1 M 482.72,216.96 L 482.72,214.88"  Stroke="#ff000000" StrokeThickness="0.5" StrokeLineJoin="Round" StrokeStartLineCap="Round" StrokeEndLineCap="Round" StrokeDashCap="Round" StrokeDashOffset="-2" StrokeDashArray="1 0" />
		<Path Data="F1 M 483.36,216.96 L 483.36,214.88"  Stroke="#ff000000" StrokeThickness="0.5" StrokeLineJoin="Round" StrokeStartLineCap="Round" StrokeEndLineCap="Round" StrokeDashCap="Round" StrokeDashOffset="-2" StrokeDashArray="1 0" />
		<Path Data="F1 M 484.16,218.24 L 484.16,214.88"  Stroke="#ff000000" StrokeThickness="0.5" StrokeLineJoin="Round" StrokeStartLineCap="Round" StrokeEndLineCap="Round" StrokeDashCap="Round" StrokeDashOffset="-2" StrokeDashArray="1 0" />
		<Path Data="F1 M 484.8,216.96 L 484.8,214.88"  Stroke="#ff000000" StrokeThickness="0.5" StrokeLineJoin="Round" StrokeStartLineCap="Round" StrokeEndLineCap="Round" StrokeDashCap="Round" StrokeDashOffset="-2" StrokeDashArray="1 0" />
		<Path Data="F1 M 485.44,216.96 L 485.44,214.88"  Stroke="#ff000000" StrokeThickness="0.5" StrokeLineJoin="Round" StrokeStartLineCap="Round" StrokeEndLineCap="Round" StrokeDashCap="Round" StrokeDashOffset="-2" StrokeDashArray="1 0" />
		<Path Data="F1 M 486.24,216.96 L 486.24,214.88"  Stroke="#ff000000" StrokeThickness="0.5" StrokeLineJoin="Round" StrokeStartLineCap="Round" StrokeEndLineCap="Round" StrokeDashCap="Round" StrokeDashOffset="-2" StrokeDashArray="1 0" />
		<Path Data="F1 M 486.88,216.96 L 486.88,214.88"  Stroke="#ff000000" StrokeThickness="0.5" StrokeLineJoin="Round" StrokeStartLineCap="Round" StrokeEndLineCap="Round" StrokeDashCap="Round" StrokeDashOffset="-2" StrokeDashArray="1 0" />
		<Path Data="F1 M 487.52,220 L 487.52,214.88"  Stroke="#ff000000" StrokeThickness="0.5" StrokeLineJoin="Round" StrokeStartLineCap="Round" StrokeEndLineCap="Round" StrokeDashCap="Round" StrokeDashOffset="-2" StrokeDashArray="1 0" />
		<Path Data="F1 M 488.32,216.96 L 488.32,214.88"  Stroke="#ff000000" StrokeThickness="0.5" StrokeLineJoin="Round" StrokeStartLineCap="Round" StrokeEndLineCap="Round" StrokeDashCap="Round" StrokeDashOffset="-2" StrokeDashArray="1 0" />
		<Path Data="F1 M 488.96,216.96 L 488.96,214.88"  Stroke="#ff000000" StrokeThickness="0.5" StrokeLineJoin="Round" StrokeStartLineCap="Round" StrokeEndLineCap="Round" StrokeDashCap="Round" StrokeDashOffset="-2" StrokeDashArray="1 0" />
		<Path Data="F1 M 489.6,216.96 L 489.6,214.88"  Stroke="#ff000000" StrokeThickness="0.5" StrokeLineJoin="Round" StrokeStartLineCap="Round" StrokeEndLineCap="Round" StrokeDashCap="Round" StrokeDashOffset="-2" StrokeDashArray="1 0" />
		<Path Data="F1 M 490.24,216.96 L 490.24,214.88"  Stroke="#ff000000" StrokeThickness="0.5" StrokeLineJoin="Round" StrokeStartLineCap="Round" StrokeEndLineCap="Round" StrokeDashCap="Round" StrokeDashOffset="-2" StrokeDashArray="1 0" />
		<Path Data="F1 M 491.04,218.24 L 491.04,214.88"  Stroke="#ff000000" StrokeThickness="0.5" StrokeLineJoin="Round" StrokeStartLineCap="Round" StrokeEndLineCap="Round" StrokeDashCap="Round" StrokeDashOffset="-2" StrokeDashArray="1 0" />
		<Path Data="F1 M 491.68,216.96 L 491.68,214.88"  Stroke="#ff000000" StrokeThickness="0.5" StrokeLineJoin="Round" StrokeStartLineCap="Round" StrokeEndLineCap="Round" StrokeDashCap="Round" StrokeDashOffset="-2" StrokeDashArray="1 0" />
		<Path Data="F1 M 492.32,216.96 L 492.32,214.88"  Stroke="#ff000000" StrokeThickness="0.5" StrokeLineJoin="Round" StrokeStartLineCap="Round" StrokeEndLineCap="Round" StrokeDashCap="Round" StrokeDashOffset="-2" StrokeDashArray="1 0" />
		<Path Data="F1 M 493.12,216.96 L 493.12,214.88"  Stroke="#ff000000" StrokeThickness="0.5" StrokeLineJoin="Round" StrokeStartLineCap="Round" StrokeEndLineCap="Round" StrokeDashCap="Round" StrokeDashOffset="-2" StrokeDashArray="1 0" />
		<Path Data="F1 M 493.76,216.96 L 493.76,214.88"  Stroke="#ff000000" StrokeThickness="0.5" StrokeLineJoin="Round" StrokeStartLineCap="Round" StrokeEndLineCap="Round" StrokeDashCap="Round" StrokeDashOffset="-2" StrokeDashArray="1 0" />
		<Path Data="F1 M 494.4,220 L 494.4,214.88"  Stroke="#ff000000" StrokeThickness="0.5" StrokeLineJoin="Round" StrokeStartLineCap="Round" StrokeEndLineCap="Round" StrokeDashCap="Round" StrokeDashOffset="-2" StrokeDashArray="1 0" />
		<Path Data="F1 M 495.2,216.96 L 495.2,214.88"  Stroke="#ff000000" StrokeThickness="0.5" StrokeLineJoin="Round" StrokeStartLineCap="Round" StrokeEndLineCap="Round" StrokeDashCap="Round" StrokeDashOffset="-2" StrokeDashArray="1 0" />
		<Path Data="F1 M 495.84,216.96 L 495.84,214.88"  Stroke="#ff000000" StrokeThickness="0.5" StrokeLineJoin="Round" StrokeStartLineCap="Round" StrokeEndLineCap="Round" StrokeDashCap="Round" StrokeDashOffset="-2" StrokeDashArray="1 0" />
		<Path Data="F1 M 496.48,216.96 L 496.48,214.88"  Stroke="#ff000000" StrokeThickness="0.5" StrokeLineJoin="Round" StrokeStartLineCap="Round" StrokeEndLineCap="Round" StrokeDashCap="Round" StrokeDashOffset="-2" StrokeDashArray="1 0" />
		<Path Data="F1 M 497.28,216.96 L 497.28,214.88"  Stroke="#ff000000" StrokeThickness="0.5" StrokeLineJoin="Round" StrokeStartLineCap="Round" StrokeEndLineCap="Round" StrokeDashCap="Round" StrokeDashOffset="-2" StrokeDashArray="1 0" />
		<Path Data="F1 M 497.92,218.24 L 497.92,214.88"  Stroke="#ff000000" StrokeThickness="0.5" StrokeLineJoin="Round" StrokeStartLineCap="Round" StrokeEndLineCap="Round" StrokeDashCap="Round" StrokeDashOffset="-2" StrokeDashArray="1 0" />
		<Path Data="F1 M 498.56,216.96 L 498.56,214.88"  Stroke="#ff000000" StrokeThickness="0.5" StrokeLineJoin="Round" StrokeStartLineCap="Round" StrokeEndLineCap="Round" StrokeDashCap="Round" StrokeDashOffset="-2" StrokeDashArray="1 0" />
		<Path Data="F1 M 499.36,216.96 L 499.36,214.88"  Stroke="#ff000000" StrokeThickness="0.5" StrokeLineJoin="Round" StrokeStartLineCap="Round" StrokeEndLineCap="Round" StrokeDashCap="Round" StrokeDashOffset="-2" StrokeDashArray="1 0" />
		<Path Data="F1 M 500,216.96 L 500,214.88"  Stroke="#ff000000" StrokeThickness="0.5" StrokeLineJoin="Round" StrokeStartLineCap="Round" StrokeEndLineCap="Round" StrokeDashCap="Round" StrokeDashOffset="-2" StrokeDashArray="1 0" />
		<Path Data="F1 M 500.64,216.96 L 500.64,214.88"  Stroke="#ff000000" StrokeThickness="0.5" StrokeLineJoin="Round" StrokeStartLineCap="Round" StrokeEndLineCap="Round" StrokeDashCap="Round" StrokeDashOffset="-2" StrokeDashArray="1 0" />
		<Path Data="F1 M 501.44,220 L 501.44,214.88"  Stroke="#ff000000" StrokeThickness="0.5" StrokeLineJoin="Round" StrokeStartLineCap="Round" StrokeEndLineCap="Round" StrokeDashCap="Round" StrokeDashOffset="-2" StrokeDashArray="1 0" />
	</Canvas>
	<Glyphs Fill="#ff000000" FontUri="/Documents/1/Resources/Fonts/78B4EAC2-2B9E-4EA3-AC4B-66807428A141.odttf" FontRenderingEmSize="9.5176" StyleSimulations="None" OriginX="494.56" OriginY="228.16" Indices="24,49;26,49;19" UnicodeString="570" />
	<Canvas Clip="M 75.52,94.4 L 75.52,961.44 740.32,961.44 740.32,94.4 z" >
		<Path Data="F1 M 502.08,216.96 L 502.08,214.88"  Stroke="#ff000000" StrokeThickness="0.5" StrokeLineJoin="Round" StrokeStartLineCap="Round" StrokeEndLineCap="Round" StrokeDashCap="Round" StrokeDashOffset="-2" StrokeDashArray="1 0" />
		<Path Data="F1 M 502.72,216.96 L 502.72,214.88"  Stroke="#ff000000" StrokeThickness="0.5" StrokeLineJoin="Round" StrokeStartLineCap="Round" StrokeEndLineCap="Round" StrokeDashCap="Round" StrokeDashOffset="-2" StrokeDashArray="1 0" />
		<Path Data="F1 M 503.52,216.96 L 503.52,214.88"  Stroke="#ff000000" StrokeThickness="0.5" StrokeLineJoin="Round" StrokeStartLineCap="Round" StrokeEndLineCap="Round" StrokeDashCap="Round" StrokeDashOffset="-2" StrokeDashArray="1 0" />
		<Path Data="F1 M 504.16,216.96 L 504.16,214.88"  Stroke="#ff000000" StrokeThickness="0.5" StrokeLineJoin="Round" StrokeStartLineCap="Round" StrokeEndLineCap="Round" StrokeDashCap="Round" StrokeDashOffset="-2" StrokeDashArray="1 0" />
		<Path Data="F1 M 504.8,218.24 L 504.8,214.88"  Stroke="#ff000000" StrokeThickness="0.5" StrokeLineJoin="Round" StrokeStartLineCap="Round" StrokeEndLineCap="Round" StrokeDashCap="Round" StrokeDashOffset="-2" StrokeDashArray="1 0" />
		<Path Data="F1 M 505.6,216.96 L 505.6,214.88"  Stroke="#ff000000" StrokeThickness="0.5" StrokeLineJoin="Round" StrokeStartLineCap="Round" StrokeEndLineCap="Round" StrokeDashCap="Round" StrokeDashOffset="-2" StrokeDashArray="1 0" />
		<Path Data="F1 M 506.24,216.96 L 506.24,214.88"  Stroke="#ff000000" StrokeThickness="0.5" StrokeLineJoin="Round" StrokeStartLineCap="Round" StrokeEndLineCap="Round" StrokeDashCap="Round" StrokeDashOffset="-2" StrokeDashArray="1 0" />
		<Path Data="F1 M 506.88,216.96 L 506.88,214.88"  Stroke="#ff000000" StrokeThickness="0.5" StrokeLineJoin="Round" StrokeStartLineCap="Round" StrokeEndLineCap="Round" StrokeDashCap="Round" StrokeDashOffset="-2" StrokeDashArray="1 0" />
		<Path Data="F1 M 507.68,216.96 L 507.68,214.88"  Stroke="#ff000000" StrokeThickness="0.5" StrokeLineJoin="Round" StrokeStartLineCap="Round" StrokeEndLineCap="Round" StrokeDashCap="Round" StrokeDashOffset="-2" StrokeDashArray="1 0" />
		<Path Data="F1 M 508.32,220 L 508.32,214.88"  Stroke="#ff000000" StrokeThickness="0.5" StrokeLineJoin="Round" StrokeStartLineCap="Round" StrokeEndLineCap="Round" StrokeDashCap="Round" StrokeDashOffset="-2" StrokeDashArray="1 0" />
		<Path Data="F1 M 508.96,216.96 L 508.96,214.88"  Stroke="#ff000000" StrokeThickness="0.5" StrokeLineJoin="Round" StrokeStartLineCap="Round" StrokeEndLineCap="Round" StrokeDashCap="Round" StrokeDashOffset="-2" StrokeDashArray="1 0" />
		<Path Data="F1 M 509.6,216.96 L 509.6,214.88"  Stroke="#ff000000" StrokeThickness="0.5" StrokeLineJoin="Round" StrokeStartLineCap="Round" StrokeEndLineCap="Round" StrokeDashCap="Round" StrokeDashOffset="-2" StrokeDashArray="1 0" />
		<Path Data="F1 M 510.4,216.96 L 510.4,214.88"  Stroke="#ff000000" StrokeThickness="0.5" StrokeLineJoin="Round" StrokeStartLineCap="Round" StrokeEndLineCap="Round" StrokeDashCap="Round" StrokeDashOffset="-2" StrokeDashArray="1 0" />
		<Path Data="F1 M 511.04,216.96 L 511.04,214.88"  Stroke="#ff000000" StrokeThickness="0.5" StrokeLineJoin="Round" StrokeStartLineCap="Round" StrokeEndLineCap="Round" StrokeDashCap="Round" StrokeDashOffset="-2" StrokeDashArray="1 0" />
		<Path Data="F1 M 511.68,218.24 L 511.68,214.88"  Stroke="#ff000000" StrokeThickness="0.5" StrokeLineJoin="Round" StrokeStartLineCap="Round" StrokeEndLineCap="Round" StrokeDashCap="Round" StrokeDashOffset="-2" StrokeDashArray="1 0" />
		<Path Data="F1 M 512.48,216.96 L 512.48,214.88"  Stroke="#ff000000" StrokeThickness="0.5" StrokeLineJoin="Round" StrokeStartLineCap="Round" StrokeEndLineCap="Round" StrokeDashCap="Round" StrokeDashOffset="-2" StrokeDashArray="1 0" />
		<Path Data="F1 M 513.12,216.96 L 513.12,214.88"  Stroke="#ff000000" StrokeThickness="0.5" StrokeLineJoin="Round" StrokeStartLineCap="Round" StrokeEndLineCap="Round" StrokeDashCap="Round" StrokeDashOffset="-2" StrokeDashArray="1 0" />
		<Path Data="F1 M 513.76,216.96 L 513.76,214.88"  Stroke="#ff000000" StrokeThickness="0.5" StrokeLineJoin="Round" StrokeStartLineCap="Round" StrokeEndLineCap="Round" StrokeDashCap="Round" StrokeDashOffset="-2" StrokeDashArray="1 0" />
		<Path Data="F1 M 514.56,216.96 L 514.56,214.88"  Stroke="#ff000000" StrokeThickness="0.5" StrokeLineJoin="Round" StrokeStartLineCap="Round" StrokeEndLineCap="Round" StrokeDashCap="Round" StrokeDashOffset="-2" StrokeDashArray="1 0" />
		<Path Data="F1 M 515.2,220 L 515.2,214.88"  Stroke="#ff000000" StrokeThickness="0.5" StrokeLineJoin="Round" StrokeStartLineCap="Round" StrokeEndLineCap="Round" StrokeDashCap="Round" StrokeDashOffset="-2" StrokeDashArray="1 0" />
		<Path Data="F1 M 515.84,216.96 L 515.84,214.88"  Stroke="#ff000000" StrokeThickness="0.5" StrokeLineJoin="Round" StrokeStartLineCap="Round" StrokeEndLineCap="Round" StrokeDashCap="Round" StrokeDashOffset="-2" StrokeDashArray="1 0" />
		<Path Data="F1 M 516.64,216.96 L 516.64,214.88"  Stroke="#ff000000" StrokeThickness="0.5" StrokeLineJoin="Round" StrokeStartLineCap="Round" StrokeEndLineCap="Round" StrokeDashCap="Round" StrokeDashOffset="-2" StrokeDashArray="1 0" />
		<Path Data="F1 M 517.28,216.96 L 517.28,214.88"  Stroke="#ff000000" StrokeThickness="0.5" StrokeLineJoin="Round" StrokeStartLineCap="Round" StrokeEndLineCap="Round" StrokeDashCap="Round" StrokeDashOffset="-2" StrokeDashArray="1 0" />
		<Path Data="F1 M 517.92,216.96 L 517.92,214.88"  Stroke="#ff000000" StrokeThickness="0.5" StrokeLineJoin="Round" StrokeStartLineCap="Round" StrokeEndLineCap="Round" StrokeDashCap="Round" StrokeDashOffset="-2" StrokeDashArray="1 0" />
		<Path Data="F1 M 518.72,218.24 L 518.72,214.88"  Stroke="#ff000000" StrokeThickness="0.5" StrokeLineJoin="Round" StrokeStartLineCap="Round" StrokeEndLineCap="Round" StrokeDashCap="Round" StrokeDashOffset="-2" StrokeDashArray="1 0" />
		<Path Data="F1 M 519.36,216.96 L 519.36,214.88"  Stroke="#ff000000" StrokeThickness="0.5" StrokeLineJoin="Round" StrokeStartLineCap="Round" StrokeEndLineCap="Round" StrokeDashCap="Round" StrokeDashOffset="-2" StrokeDashArray="1 0" />
		<Path Data="F1 M 520,216.96 L 520,214.88"  Stroke="#ff000000" StrokeThickness="0.5" StrokeLineJoin="Round" StrokeStartLineCap="Round" StrokeEndLineCap="Round" StrokeDashCap="Round" StrokeDashOffset="-2" StrokeDashArray="1 0" />
		<Path Data="F1 M 520.8,216.96 L 520.8,214.88"  Stroke="#ff000000" StrokeThickness="0.5" StrokeLineJoin="Round" StrokeStartLineCap="Round" StrokeEndLineCap="Round" StrokeDashCap="Round" StrokeDashOffset="-2" StrokeDashArray="1 0" />
		<Path Data="F1 M 521.44,216.96 L 521.44,214.88"  Stroke="#ff000000" StrokeThickness="0.5" StrokeLineJoin="Round" StrokeStartLineCap="Round" StrokeEndLineCap="Round" StrokeDashCap="Round" StrokeDashOffset="-2" StrokeDashArray="1 0" />
		<Path Data="F1 M 522.08,220 L 522.08,214.88"  Stroke="#ff000000" StrokeThickness="0.5" StrokeLineJoin="Round" StrokeStartLineCap="Round" StrokeEndLineCap="Round" StrokeDashCap="Round" StrokeDashOffset="-2" StrokeDashArray="1 0" />
		<Path Data="F1 M 522.88,216.96 L 522.88,214.88"  Stroke="#ff000000" StrokeThickness="0.5" StrokeLineJoin="Round" StrokeStartLineCap="Round" StrokeEndLineCap="Round" StrokeDashCap="Round" StrokeDashOffset="-2" StrokeDashArray="1 0" />
		<Path Data="F1 M 523.52,216.96 L 523.52,214.88"  Stroke="#ff000000" StrokeThickness="0.5" StrokeLineJoin="Round" StrokeStartLineCap="Round" StrokeEndLineCap="Round" StrokeDashCap="Round" StrokeDashOffset="-2" StrokeDashArray="1 0" />
		<Path Data="F1 M 524.16,216.96 L 524.16,214.88"  Stroke="#ff000000" StrokeThickness="0.5" StrokeLineJoin="Round" StrokeStartLineCap="Round" StrokeEndLineCap="Round" StrokeDashCap="Round" StrokeDashOffset="-2" StrokeDashArray="1 0" />
		<Path Data="F1 M 524.96,216.96 L 524.96,214.88"  Stroke="#ff000000" StrokeThickness="0.5" StrokeLineJoin="Round" StrokeStartLineCap="Round" StrokeEndLineCap="Round" StrokeDashCap="Round" StrokeDashOffset="-2" StrokeDashArray="1 0" />
		<Path Data="F1 M 525.6,218.24 L 525.6,214.88"  Stroke="#ff000000" StrokeThickness="0.5" StrokeLineJoin="Round" StrokeStartLineCap="Round" StrokeEndLineCap="Round" StrokeDashCap="Round" StrokeDashOffset="-2" StrokeDashArray="1 0" />
		<Path Data="F1 M 526.24,216.96 L 526.24,214.88"  Stroke="#ff000000" StrokeThickness="0.5" StrokeLineJoin="Round" StrokeStartLineCap="Round" StrokeEndLineCap="Round" StrokeDashCap="Round" StrokeDashOffset="-2" StrokeDashArray="1 0" />
		<Path Data="F1 M 527.04,216.96 L 527.04,214.88"  Stroke="#ff000000" StrokeThickness="0.5" StrokeLineJoin="Round" StrokeStartLineCap="Round" StrokeEndLineCap="Round" StrokeDashCap="Round" StrokeDashOffset="-2" StrokeDashArray="1 0" />
		<Path Data="F1 M 527.68,216.96 L 527.68,214.88"  Stroke="#ff000000" StrokeThickness="0.5" StrokeLineJoin="Round" StrokeStartLineCap="Round" StrokeEndLineCap="Round" StrokeDashCap="Round" StrokeDashOffset="-2" StrokeDashArray="1 0" />
		<Path Data="F1 M 528.32,216.96 L 528.32,214.88"  Stroke="#ff000000" StrokeThickness="0.5" StrokeLineJoin="Round" StrokeStartLineCap="Round" StrokeEndLineCap="Round" StrokeDashCap="Round" StrokeDashOffset="-2" StrokeDashArray="1 0" />
		<Path Data="F1 M 529.12,220 L 529.12,214.88"  Stroke="#ff000000" StrokeThickness="0.5" StrokeLineJoin="Round" StrokeStartLineCap="Round" StrokeEndLineCap="Round" StrokeDashCap="Round" StrokeDashOffset="-2" StrokeDashArray="1 0" />
	</Canvas>
	<Glyphs Fill="#ff000000" FontUri="/Documents/1/Resources/Fonts/78B4EAC2-2B9E-4EA3-AC4B-66807428A141.odttf" FontRenderingEmSize="9.5176" StyleSimulations="None" OriginX="522.24" OriginY="228.16" Indices="25,49;20,49;19" UnicodeString="610" />
	<Canvas Clip="M 75.52,94.4 L 75.52,961.44 740.32,961.44 740.32,94.4 z" >
		<Path Data="F1 M 529.76,216.96 L 529.76,214.88"  Stroke="#ff000000" StrokeThickness="0.5" StrokeLineJoin="Round" StrokeStartLineCap="Round" StrokeEndLineCap="Round" StrokeDashCap="Round" StrokeDashOffset="-2" StrokeDashArray="1 0" />
		<Path Data="F1 M 530.4,216.96 L 530.4,214.88"  Stroke="#ff000000" StrokeThickness="0.5" StrokeLineJoin="Round" StrokeStartLineCap="Round" StrokeEndLineCap="Round" StrokeDashCap="Round" StrokeDashOffset="-2" StrokeDashArray="1 0" />
		<Path Data="F1 M 531.04,216.96 L 531.04,214.88"  Stroke="#ff000000" StrokeThickness="0.5" StrokeLineJoin="Round" StrokeStartLineCap="Round" StrokeEndLineCap="Round" StrokeDashCap="Round" StrokeDashOffset="-2" StrokeDashArray="1 0" />
		<Path Data="F1 M 531.84,216.96 L 531.84,214.88"  Stroke="#ff000000" StrokeThickness="0.5" StrokeLineJoin="Round" StrokeStartLineCap="Round" StrokeEndLineCap="Round" StrokeDashCap="Round" StrokeDashOffset="-2" StrokeDashArray="1 0" />
		<Path Data="F1 M 532.48,218.24 L 532.48,214.88"  Stroke="#ff000000" StrokeThickness="0.5" StrokeLineJoin="Round" StrokeStartLineCap="Round" StrokeEndLineCap="Round" StrokeDashCap="Round" StrokeDashOffset="-2" StrokeDashArray="1 0" />
		<Path Data="F1 M 533.12,216.96 L 533.12,214.88"  Stroke="#ff000000" StrokeThickness="0.5" StrokeLineJoin="Round" StrokeStartLineCap="Round" StrokeEndLineCap="Round" StrokeDashCap="Round" StrokeDashOffset="-2" StrokeDashArray="1 0" />
		<Path Data="F1 M 533.92,216.96 L 533.92,214.88"  Stroke="#ff000000" StrokeThickness="0.5" StrokeLineJoin="Round" StrokeStartLineCap="Round" StrokeEndLineCap="Round" StrokeDashCap="Round" StrokeDashOffset="-2" StrokeDashArray="1 0" />
		<Path Data="F1 M 534.56,216.96 L 534.56,214.88"  Stroke="#ff000000" StrokeThickness="0.5" StrokeLineJoin="Round" StrokeStartLineCap="Round" StrokeEndLineCap="Round" StrokeDashCap="Round" StrokeDashOffset="-2" StrokeDashArray="1 0" />
		<Path Data="F1 M 535.2,216.96 L 535.2,214.88"  Stroke="#ff000000" StrokeThickness="0.5" StrokeLineJoin="Round" StrokeStartLineCap="Round" StrokeEndLineCap="Round" StrokeDashCap="Round" StrokeDashOffset="-2" StrokeDashArray="1 0" />
		<Path Data="F1 M 536,220 L 536,214.88"  Stroke="#ff000000" StrokeThickness="0.5" StrokeLineJoin="Round" StrokeStartLineCap="Round" StrokeEndLineCap="Round" StrokeDashCap="Round" StrokeDashOffset="-2" StrokeDashArray="1 0" />
		<Path Data="F1 M 536.64,216.96 L 536.64,214.88"  Stroke="#ff000000" StrokeThickness="0.5" StrokeLineJoin="Round" StrokeStartLineCap="Round" StrokeEndLineCap="Round" StrokeDashCap="Round" StrokeDashOffset="-2" StrokeDashArray="1 0" />
		<Path Data="F1 M 537.28,216.96 L 537.28,214.88"  Stroke="#ff000000" StrokeThickness="0.5" StrokeLineJoin="Round" StrokeStartLineCap="Round" StrokeEndLineCap="Round" StrokeDashCap="Round" StrokeDashOffset="-2" StrokeDashArray="1 0" />
		<Path Data="F1 M 538.08,216.96 L 538.08,214.88"  Stroke="#ff000000" StrokeThickness="0.5" StrokeLineJoin="Round" StrokeStartLineCap="Round" StrokeEndLineCap="Round" StrokeDashCap="Round" StrokeDashOffset="-2" StrokeDashArray="1 0" />
		<Path Data="F1 M 538.72,216.96 L 538.72,214.88"  Stroke="#ff000000" StrokeThickness="0.5" StrokeLineJoin="Round" StrokeStartLineCap="Round" StrokeEndLineCap="Round" StrokeDashCap="Round" StrokeDashOffset="-2" StrokeDashArray="1 0" />
		<Path Data="F1 M 539.36,218.24 L 539.36,214.88"  Stroke="#ff000000" StrokeThickness="0.5" StrokeLineJoin="Round" StrokeStartLineCap="Round" StrokeEndLineCap="Round" StrokeDashCap="Round" StrokeDashOffset="-2" StrokeDashArray="1 0" />
		<Path Data="F1 M 540.16,216.96 L 540.16,214.88"  Stroke="#ff000000" StrokeThickness="0.5" StrokeLineJoin="Round" StrokeStartLineCap="Round" StrokeEndLineCap="Round" StrokeDashCap="Round" StrokeDashOffset="-2" StrokeDashArray="1 0" />
		<Path Data="F1 M 540.8,216.96 L 540.8,214.88"  Stroke="#ff000000" StrokeThickness="0.5" StrokeLineJoin="Round" StrokeStartLineCap="Round" StrokeEndLineCap="Round" StrokeDashCap="Round" StrokeDashOffset="-2" StrokeDashArray="1 0" />
		<Path Data="F1 M 541.44,216.96 L 541.44,214.88"  Stroke="#ff000000" StrokeThickness="0.5" StrokeLineJoin="Round" StrokeStartLineCap="Round" StrokeEndLineCap="Round" StrokeDashCap="Round" StrokeDashOffset="-2" StrokeDashArray="1 0" />
		<Path Data="F1 M 542.24,216.96 L 542.24,214.88"  Stroke="#ff000000" StrokeThickness="0.5" StrokeLineJoin="Round" StrokeStartLineCap="Round" StrokeEndLineCap="Round" StrokeDashCap="Round" StrokeDashOffset="-2" StrokeDashArray="1 0" />
		<Path Data="F1 M 542.88,220 L 542.88,214.88"  Stroke="#ff000000" StrokeThickness="0.5" StrokeLineJoin="Round" StrokeStartLineCap="Round" StrokeEndLineCap="Round" StrokeDashCap="Round" StrokeDashOffset="-2" StrokeDashArray="1 0" />
		<Path Data="F1 M 543.52,216.96 L 543.52,214.88"  Stroke="#ff000000" StrokeThickness="0.5" StrokeLineJoin="Round" StrokeStartLineCap="Round" StrokeEndLineCap="Round" StrokeDashCap="Round" StrokeDashOffset="-2" StrokeDashArray="1 0" />
		<Path Data="F1 M 544.32,216.96 L 544.32,214.88"  Stroke="#ff000000" StrokeThickness="0.5" StrokeLineJoin="Round" StrokeStartLineCap="Round" StrokeEndLineCap="Round" StrokeDashCap="Round" StrokeDashOffset="-2" StrokeDashArray="1 0" />
		<Path Data="F1 M 544.96,216.96 L 544.96,214.88"  Stroke="#ff000000" StrokeThickness="0.5" StrokeLineJoin="Round" StrokeStartLineCap="Round" StrokeEndLineCap="Round" StrokeDashCap="Round" StrokeDashOffset="-2" StrokeDashArray="1 0" />
		<Path Data="F1 M 545.6,216.96 L 545.6,214.88"  Stroke="#ff000000" StrokeThickness="0.5" StrokeLineJoin="Round" StrokeStartLineCap="Round" StrokeEndLineCap="Round" StrokeDashCap="Round" StrokeDashOffset="-2" StrokeDashArray="1 0" />
		<Path Data="F1 M 546.4,218.24 L 546.4,214.88"  Stroke="#ff000000" StrokeThickness="0.5" StrokeLineJoin="Round" StrokeStartLineCap="Round" StrokeEndLineCap="Round" StrokeDashCap="Round" StrokeDashOffset="-2" StrokeDashArray="1 0" />
		<Path Data="F1 M 547.04,216.96 L 547.04,214.88"  Stroke="#ff000000" StrokeThickness="0.5" StrokeLineJoin="Round" StrokeStartLineCap="Round" StrokeEndLineCap="Round" StrokeDashCap="Round" StrokeDashOffset="-2" StrokeDashArray="1 0" />
		<Path Data="F1 M 547.68,216.96 L 547.68,214.88"  Stroke="#ff000000" StrokeThickness="0.5" StrokeLineJoin="Round" StrokeStartLineCap="Round" StrokeEndLineCap="Round" StrokeDashCap="Round" StrokeDashOffset="-2" StrokeDashArray="1 0" />
		<Path Data="F1 M 548.48,216.96 L 548.48,214.88"  Stroke="#ff000000" StrokeThickness="0.5" StrokeLineJoin="Round" StrokeStartLineCap="Round" StrokeEndLineCap="Round" StrokeDashCap="Round" StrokeDashOffset="-2" StrokeDashArray="1 0" />
		<Path Data="F1 M 549.12,216.96 L 549.12,214.88"  Stroke="#ff000000" StrokeThickness="0.5" StrokeLineJoin="Round" StrokeStartLineCap="Round" StrokeEndLineCap="Round" StrokeDashCap="Round" StrokeDashOffset="-2" StrokeDashArray="1 0" />
		<Path Data="F1 M 549.76,220 L 549.76,214.88"  Stroke="#ff000000" StrokeThickness="0.5" StrokeLineJoin="Round" StrokeStartLineCap="Round" StrokeEndLineCap="Round" StrokeDashCap="Round" StrokeDashOffset="-2" StrokeDashArray="1 0" />
		<Path Data="F1 M 550.4,216.96 L 550.4,214.88"  Stroke="#ff000000" StrokeThickness="0.5" StrokeLineJoin="Round" StrokeStartLineCap="Round" StrokeEndLineCap="Round" StrokeDashCap="Round" StrokeDashOffset="-2" StrokeDashArray="1 0" />
		<Path Data="F1 M 551.2,216.96 L 551.2,214.88"  Stroke="#ff000000" StrokeThickness="0.5" StrokeLineJoin="Round" StrokeStartLineCap="Round" StrokeEndLineCap="Round" StrokeDashCap="Round" StrokeDashOffset="-2" StrokeDashArray="1 0" />
		<Path Data="F1 M 551.84,216.96 L 551.84,214.88"  Stroke="#ff000000" StrokeThickness="0.5" StrokeLineJoin="Round" StrokeStartLineCap="Round" StrokeEndLineCap="Round" StrokeDashCap="Round" StrokeDashOffset="-2" StrokeDashArray="1 0" />
		<Path Data="F1 M 552.48,216.96 L 552.48,214.88"  Stroke="#ff000000" StrokeThickness="0.5" StrokeLineJoin="Round" StrokeStartLineCap="Round" StrokeEndLineCap="Round" StrokeDashCap="Round" StrokeDashOffset="-2" StrokeDashArray="1 0" />
		<Path Data="F1 M 553.28,218.24 L 553.28,214.88"  Stroke="#ff000000" StrokeThickness="0.5" StrokeLineJoin="Round" StrokeStartLineCap="Round" StrokeEndLineCap="Round" StrokeDashCap="Round" StrokeDashOffset="-2" StrokeDashArray="1 0" />
		<Path Data="F1 M 553.92,216.96 L 553.92,214.88"  Stroke="#ff000000" StrokeThickness="0.5" StrokeLineJoin="Round" StrokeStartLineCap="Round" StrokeEndLineCap="Round" StrokeDashCap="Round" StrokeDashOffset="-2" StrokeDashArray="1 0" />
		<Path Data="F1 M 554.56,216.96 L 554.56,214.88"  Stroke="#ff000000" StrokeThickness="0.5" StrokeLineJoin="Round" StrokeStartLineCap="Round" StrokeEndLineCap="Round" StrokeDashCap="Round" StrokeDashOffset="-2" StrokeDashArray="1 0" />
		<Path Data="F1 M 555.36,216.96 L 555.36,214.88"  Stroke="#ff000000" StrokeThickness="0.5" StrokeLineJoin="Round" StrokeStartLineCap="Round" StrokeEndLineCap="Round" StrokeDashCap="Round" StrokeDashOffset="-2" StrokeDashArray="1 0" />
		<Path Data="F1 M 556,216.96 L 556,214.88"  Stroke="#ff000000" StrokeThickness="0.5" StrokeLineJoin="Round" StrokeStartLineCap="Round" StrokeEndLineCap="Round" StrokeDashCap="Round" StrokeDashOffset="-2" StrokeDashArray="1 0" />
		<Path Data="F1 M 556.64,220 L 556.64,214.88"  Stroke="#ff000000" StrokeThickness="0.5" StrokeLineJoin="Round" StrokeStartLineCap="Round" StrokeEndLineCap="Round" StrokeDashCap="Round" StrokeDashOffset="-2" StrokeDashArray="1 0" />
	</Canvas>
	<Glyphs Fill="#ff000000" FontUri="/Documents/1/Resources/Fonts/78B4EAC2-2B9E-4EA3-AC4B-66807428A141.odttf" FontRenderingEmSize="9.5176" StyleSimulations="None" OriginX="549.76" OriginY="228.16" Indices="25,49;24,49;19" UnicodeString="650" />
	<Canvas Clip="M 75.52,94.4 L 75.52,961.44 740.32,961.44 740.32,94.4 z" >
		<Path Data="F1 M 557.44,216.96 L 557.44,214.88"  Stroke="#ff000000" StrokeThickness="0.5" StrokeLineJoin="Round" StrokeStartLineCap="Round" StrokeEndLineCap="Round" StrokeDashCap="Round" StrokeDashOffset="-2" StrokeDashArray="1 0" />
		<Path Data="F1 M 558.08,216.96 L 558.08,214.88"  Stroke="#ff000000" StrokeThickness="0.5" StrokeLineJoin="Round" StrokeStartLineCap="Round" StrokeEndLineCap="Round" StrokeDashCap="Round" StrokeDashOffset="-2" StrokeDashArray="1 0" />
		<Path Data="F1 M 558.72,216.96 L 558.72,214.88"  Stroke="#ff000000" StrokeThickness="0.5" StrokeLineJoin="Round" StrokeStartLineCap="Round" StrokeEndLineCap="Round" StrokeDashCap="Round" StrokeDashOffset="-2" StrokeDashArray="1 0" />
		<Path Data="F1 M 559.52,216.96 L 559.52,214.88"  Stroke="#ff000000" StrokeThickness="0.5" StrokeLineJoin="Round" StrokeStartLineCap="Round" StrokeEndLineCap="Round" StrokeDashCap="Round" StrokeDashOffset="-2" StrokeDashArray="1 0" />
		<Path Data="F1 M 560.16,218.24 L 560.16,214.88"  Stroke="#ff000000" StrokeThickness="0.5" StrokeLineJoin="Round" StrokeStartLineCap="Round" StrokeEndLineCap="Round" StrokeDashCap="Round" StrokeDashOffset="-2" StrokeDashArray="1 0" />
		<Path Data="F1 M 560.8,216.96 L 560.8,214.88"  Stroke="#ff000000" StrokeThickness="0.5" StrokeLineJoin="Round" StrokeStartLineCap="Round" StrokeEndLineCap="Round" StrokeDashCap="Round" StrokeDashOffset="-2" StrokeDashArray="1 0" />
		<Path Data="F1 M 561.6,216.96 L 561.6,214.88"  Stroke="#ff000000" StrokeThickness="0.5" StrokeLineJoin="Round" StrokeStartLineCap="Round" StrokeEndLineCap="Round" StrokeDashCap="Round" StrokeDashOffset="-2" StrokeDashArray="1 0" />
		<Path Data="F1 M 562.24,216.96 L 562.24,214.88"  Stroke="#ff000000" StrokeThickness="0.5" StrokeLineJoin="Round" StrokeStartLineCap="Round" StrokeEndLineCap="Round" StrokeDashCap="Round" StrokeDashOffset="-2" StrokeDashArray="1 0" />
		<Path Data="F1 M 562.88,216.96 L 562.88,214.88"  Stroke="#ff000000" StrokeThickness="0.5" StrokeLineJoin="Round" StrokeStartLineCap="Round" StrokeEndLineCap="Round" StrokeDashCap="Round" StrokeDashOffset="-2" StrokeDashArray="1 0" />
		<Path Data="F1 M 563.68,220 L 563.68,214.88"  Stroke="#ff000000" StrokeThickness="0.5" StrokeLineJoin="Round" StrokeStartLineCap="Round" StrokeEndLineCap="Round" StrokeDashCap="Round" StrokeDashOffset="-2" StrokeDashArray="1 0" />
		<Path Data="F1 M 564.32,216.96 L 564.32,214.88"  Stroke="#ff000000" StrokeThickness="0.5" StrokeLineJoin="Round" StrokeStartLineCap="Round" StrokeEndLineCap="Round" StrokeDashCap="Round" StrokeDashOffset="-2" StrokeDashArray="1 0" />
		<Path Data="F1 M 564.96,216.96 L 564.96,214.88"  Stroke="#ff000000" StrokeThickness="0.5" StrokeLineJoin="Round" StrokeStartLineCap="Round" StrokeEndLineCap="Round" StrokeDashCap="Round" StrokeDashOffset="-2" StrokeDashArray="1 0" />
		<Path Data="F1 M 565.76,216.96 L 565.76,214.88"  Stroke="#ff000000" StrokeThickness="0.5" StrokeLineJoin="Round" StrokeStartLineCap="Round" StrokeEndLineCap="Round" StrokeDashCap="Round" StrokeDashOffset="-2" StrokeDashArray="1 0" />
		<Path Data="F1 M 566.4,216.96 L 566.4,214.88"  Stroke="#ff000000" StrokeThickness="0.5" StrokeLineJoin="Round" StrokeStartLineCap="Round" StrokeEndLineCap="Round" StrokeDashCap="Round" StrokeDashOffset="-2" StrokeDashArray="1 0" />
		<Path Data="F1 M 567.04,218.24 L 567.04,214.88"  Stroke="#ff000000" StrokeThickness="0.5" StrokeLineJoin="Round" StrokeStartLineCap="Round" StrokeEndLineCap="Round" StrokeDashCap="Round" StrokeDashOffset="-2" StrokeDashArray="1 0" />
		<Path Data="F1 M 567.84,216.96 L 567.84,214.88"  Stroke="#ff000000" StrokeThickness="0.5" StrokeLineJoin="Round" StrokeStartLineCap="Round" StrokeEndLineCap="Round" StrokeDashCap="Round" StrokeDashOffset="-2" StrokeDashArray="1 0" />
		<Path Data="F1 M 568.48,216.96 L 568.48,214.88"  Stroke="#ff000000" StrokeThickness="0.5" StrokeLineJoin="Round" StrokeStartLineCap="Round" StrokeEndLineCap="Round" StrokeDashCap="Round" StrokeDashOffset="-2" StrokeDashArray="1 0" />
		<Path Data="F1 M 569.12,216.96 L 569.12,214.88"  Stroke="#ff000000" StrokeThickness="0.5" StrokeLineJoin="Round" StrokeStartLineCap="Round" StrokeEndLineCap="Round" StrokeDashCap="Round" StrokeDashOffset="-2" StrokeDashArray="1 0" />
		<Path Data="F1 M 569.92,216.96 L 569.92,214.88"  Stroke="#ff000000" StrokeThickness="0.5" StrokeLineJoin="Round" StrokeStartLineCap="Round" StrokeEndLineCap="Round" StrokeDashCap="Round" StrokeDashOffset="-2" StrokeDashArray="1 0" />
		<Path Data="F1 M 570.56,220 L 570.56,214.88"  Stroke="#ff000000" StrokeThickness="0.5" StrokeLineJoin="Round" StrokeStartLineCap="Round" StrokeEndLineCap="Round" StrokeDashCap="Round" StrokeDashOffset="-2" StrokeDashArray="1 0" />
		<Path Data="F1 M 571.2,216.96 L 571.2,214.88"  Stroke="#ff000000" StrokeThickness="0.5" StrokeLineJoin="Round" StrokeStartLineCap="Round" StrokeEndLineCap="Round" StrokeDashCap="Round" StrokeDashOffset="-2" StrokeDashArray="1 0" />
		<Path Data="F1 M 571.84,216.96 L 571.84,214.88"  Stroke="#ff000000" StrokeThickness="0.5" StrokeLineJoin="Round" StrokeStartLineCap="Round" StrokeEndLineCap="Round" StrokeDashCap="Round" StrokeDashOffset="-2" StrokeDashArray="1 0" />
		<Path Data="F1 M 572.64,216.96 L 572.64,214.88"  Stroke="#ff000000" StrokeThickness="0.5" StrokeLineJoin="Round" StrokeStartLineCap="Round" StrokeEndLineCap="Round" StrokeDashCap="Round" StrokeDashOffset="-2" StrokeDashArray="1 0" />
		<Path Data="F1 M 573.28,216.96 L 573.28,214.88"  Stroke="#ff000000" StrokeThickness="0.5" StrokeLineJoin="Round" StrokeStartLineCap="Round" StrokeEndLineCap="Round" StrokeDashCap="Round" StrokeDashOffset="-2" StrokeDashArray="1 0" />
		<Path Data="F1 M 573.92,218.24 L 573.92,214.88"  Stroke="#ff000000" StrokeThickness="0.5" StrokeLineJoin="Round" StrokeStartLineCap="Round" StrokeEndLineCap="Round" StrokeDashCap="Round" StrokeDashOffset="-2" StrokeDashArray="1 0" />
		<Path Data="F1 M 574.72,216.96 L 574.72,214.88"  Stroke="#ff000000" StrokeThickness="0.5" StrokeLineJoin="Round" StrokeStartLineCap="Round" StrokeEndLineCap="Round" StrokeDashCap="Round" StrokeDashOffset="-2" StrokeDashArray="1 0" />
		<Path Data="F1 M 575.36,216.96 L 575.36,214.88"  Stroke="#ff000000" StrokeThickness="0.5" StrokeLineJoin="Round" StrokeStartLineCap="Round" StrokeEndLineCap="Round" StrokeDashCap="Round" StrokeDashOffset="-2" StrokeDashArray="1 0" />
		<Path Data="F1 M 576,216.96 L 576,214.88"  Stroke="#ff000000" StrokeThickness="0.5" StrokeLineJoin="Round" StrokeStartLineCap="Round" StrokeEndLineCap="Round" StrokeDashCap="Round" StrokeDashOffset="-2" StrokeDashArray="1 0" />
		<Path Data="F1 M 576.8,216.96 L 576.8,214.88"  Stroke="#ff000000" StrokeThickness="0.5" StrokeLineJoin="Round" StrokeStartLineCap="Round" StrokeEndLineCap="Round" StrokeDashCap="Round" StrokeDashOffset="-2" StrokeDashArray="1 0" />
		<Path Data="F1 M 577.44,220 L 577.44,214.88"  Stroke="#ff000000" StrokeThickness="0.5" StrokeLineJoin="Round" StrokeStartLineCap="Round" StrokeEndLineCap="Round" StrokeDashCap="Round" StrokeDashOffset="-2" StrokeDashArray="1 0" />
		<Path Data="F1 M 578.08,216.96 L 578.08,214.88"  Stroke="#ff000000" StrokeThickness="0.5" StrokeLineJoin="Round" StrokeStartLineCap="Round" StrokeEndLineCap="Round" StrokeDashCap="Round" StrokeDashOffset="-2" StrokeDashArray="1 0" />
		<Path Data="F1 M 578.88,216.96 L 578.88,214.88"  Stroke="#ff000000" StrokeThickness="0.5" StrokeLineJoin="Round" StrokeStartLineCap="Round" StrokeEndLineCap="Round" StrokeDashCap="Round" StrokeDashOffset="-2" StrokeDashArray="1 0" />
		<Path Data="F1 M 579.52,216.96 L 579.52,214.88"  Stroke="#ff000000" StrokeThickness="0.5" StrokeLineJoin="Round" StrokeStartLineCap="Round" StrokeEndLineCap="Round" StrokeDashCap="Round" StrokeDashOffset="-2" StrokeDashArray="1 0" />
		<Path Data="F1 M 580.16,216.96 L 580.16,214.88"  Stroke="#ff000000" StrokeThickness="0.5" StrokeLineJoin="Round" StrokeStartLineCap="Round" StrokeEndLineCap="Round" StrokeDashCap="Round" StrokeDashOffset="-2" StrokeDashArray="1 0" />
		<Path Data="F1 M 580.96,218.24 L 580.96,214.88"  Stroke="#ff000000" StrokeThickness="0.5" StrokeLineJoin="Round" StrokeStartLineCap="Round" StrokeEndLineCap="Round" StrokeDashCap="Round" StrokeDashOffset="-2" StrokeDashArray="1 0" />
		<Path Data="F1 M 581.6,216.96 L 581.6,214.88"  Stroke="#ff000000" StrokeThickness="0.5" StrokeLineJoin="Round" StrokeStartLineCap="Round" StrokeEndLineCap="Round" StrokeDashCap="Round" StrokeDashOffset="-2" StrokeDashArray="1 0" />
		<Path Data="F1 M 582.24,216.96 L 582.24,214.88"  Stroke="#ff000000" StrokeThickness="0.5" StrokeLineJoin="Round" StrokeStartLineCap="Round" StrokeEndLineCap="Round" StrokeDashCap="Round" StrokeDashOffset="-2" StrokeDashArray="1 0" />
		<Path Data="F1 M 583.04,216.96 L 583.04,214.88"  Stroke="#ff000000" StrokeThickness="0.5" StrokeLineJoin="Round" StrokeStartLineCap="Round" StrokeEndLineCap="Round" StrokeDashCap="Round" StrokeDashOffset="-2" StrokeDashArray="1 0" />
		<Path Data="F1 M 583.68,216.96 L 583.68,214.88"  Stroke="#ff000000" StrokeThickness="0.5" StrokeLineJoin="Round" StrokeStartLineCap="Round" StrokeEndLineCap="Round" StrokeDashCap="Round" StrokeDashOffset="-2" StrokeDashArray="1 0" />
		<Path Data="F1 M 584.32,220 L 584.32,214.88"  Stroke="#ff000000" StrokeThickness="0.5" StrokeLineJoin="Round" StrokeStartLineCap="Round" StrokeEndLineCap="Round" StrokeDashCap="Round" StrokeDashOffset="-2" StrokeDashArray="1 0" />
	</Canvas>
	<Glyphs Fill="#ff000000" FontUri="/Documents/1/Resources/Fonts/78B4EAC2-2B9E-4EA3-AC4B-66807428A141.odttf" FontRenderingEmSize="9.5176" StyleSimulations="None" OriginX="577.44" OriginY="228.16" Indices="25,49;28,49;19" UnicodeString="690" />
	<Canvas Clip="M 75.52,94.4 L 75.52,961.44 740.32,961.44 740.32,94.4 z" >
		<Path Data="F1 M 585.12,216.96 L 585.12,214.88"  Stroke="#ff000000" StrokeThickness="0.5" StrokeLineJoin="Round" StrokeStartLineCap="Round" StrokeEndLineCap="Round" StrokeDashCap="Round" StrokeDashOffset="-2" StrokeDashArray="1 0" />
		<Path Data="F1 M 585.76,216.96 L 585.76,214.88"  Stroke="#ff000000" StrokeThickness="0.5" StrokeLineJoin="Round" StrokeStartLineCap="Round" StrokeEndLineCap="Round" StrokeDashCap="Round" StrokeDashOffset="-2" StrokeDashArray="1 0" />
		<Path Data="F1 M 586.4,216.96 L 586.4,214.88"  Stroke="#ff000000" StrokeThickness="0.5" StrokeLineJoin="Round" StrokeStartLineCap="Round" StrokeEndLineCap="Round" StrokeDashCap="Round" StrokeDashOffset="-2" StrokeDashArray="1 0" />
		<Path Data="F1 M 587.2,216.96 L 587.2,214.88"  Stroke="#ff000000" StrokeThickness="0.5" StrokeLineJoin="Round" StrokeStartLineCap="Round" StrokeEndLineCap="Round" StrokeDashCap="Round" StrokeDashOffset="-2" StrokeDashArray="1 0" />
		<Path Data="F1 M 587.84,218.24 L 587.84,214.88"  Stroke="#ff000000" StrokeThickness="0.5" StrokeLineJoin="Round" StrokeStartLineCap="Round" StrokeEndLineCap="Round" StrokeDashCap="Round" StrokeDashOffset="-2" StrokeDashArray="1 0" />
		<Path Data="F1 M 588.48,216.96 L 588.48,214.88"  Stroke="#ff000000" StrokeThickness="0.5" StrokeLineJoin="Round" StrokeStartLineCap="Round" StrokeEndLineCap="Round" StrokeDashCap="Round" StrokeDashOffset="-2" StrokeDashArray="1 0" />
		<Path Data="F1 M 589.28,216.96 L 589.28,214.88"  Stroke="#ff000000" StrokeThickness="0.5" StrokeLineJoin="Round" StrokeStartLineCap="Round" StrokeEndLineCap="Round" StrokeDashCap="Round" StrokeDashOffset="-2" StrokeDashArray="1 0" />
		<Path Data="F1 M 589.92,216.96 L 589.92,214.88"  Stroke="#ff000000" StrokeThickness="0.5" StrokeLineJoin="Round" StrokeStartLineCap="Round" StrokeEndLineCap="Round" StrokeDashCap="Round" StrokeDashOffset="-2" StrokeDashArray="1 0" />
		<Path Data="F1 M 590.56,216.96 L 590.56,214.88"  Stroke="#ff000000" StrokeThickness="0.5" StrokeLineJoin="Round" StrokeStartLineCap="Round" StrokeEndLineCap="Round" StrokeDashCap="Round" StrokeDashOffset="-2" StrokeDashArray="1 0" />
		<Path Data="F1 M 591.2,220 L 591.2,214.88"  Stroke="#ff000000" StrokeThickness="0.5" StrokeLineJoin="Round" StrokeStartLineCap="Round" StrokeEndLineCap="Round" StrokeDashCap="Round" StrokeDashOffset="-2" StrokeDashArray="1 0" />
		<Path Data="F1 M 592,216.96 L 592,214.88"  Stroke="#ff000000" StrokeThickness="0.5" StrokeLineJoin="Round" StrokeStartLineCap="Round" StrokeEndLineCap="Round" StrokeDashCap="Round" StrokeDashOffset="-2" StrokeDashArray="1 0" />
		<Path Data="F1 M 592.64,216.96 L 592.64,214.88"  Stroke="#ff000000" StrokeThickness="0.5" StrokeLineJoin="Round" StrokeStartLineCap="Round" StrokeEndLineCap="Round" StrokeDashCap="Round" StrokeDashOffset="-2" StrokeDashArray="1 0" />
		<Path Data="F1 M 593.28,216.96 L 593.28,214.88"  Stroke="#ff000000" StrokeThickness="0.5" StrokeLineJoin="Round" StrokeStartLineCap="Round" StrokeEndLineCap="Round" StrokeDashCap="Round" StrokeDashOffset="-2" StrokeDashArray="1 0" />
		<Path Data="F1 M 594.08,216.96 L 594.08,214.88"  Stroke="#ff000000" StrokeThickness="0.5" StrokeLineJoin="Round" StrokeStartLineCap="Round" StrokeEndLineCap="Round" StrokeDashCap="Round" StrokeDashOffset="-2" StrokeDashArray="1 0" />
		<Path Data="F1 M 594.72,218.24 L 594.72,214.88"  Stroke="#ff000000" StrokeThickness="0.5" StrokeLineJoin="Round" StrokeStartLineCap="Round" StrokeEndLineCap="Round" StrokeDashCap="Round" StrokeDashOffset="-2" StrokeDashArray="1 0" />
		<Path Data="F1 M 595.36,216.96 L 595.36,214.88"  Stroke="#ff000000" StrokeThickness="0.5" StrokeLineJoin="Round" StrokeStartLineCap="Round" StrokeEndLineCap="Round" StrokeDashCap="Round" StrokeDashOffset="-2" StrokeDashArray="1 0" />
		<Path Data="F1 M 596.16,216.96 L 596.16,214.88"  Stroke="#ff000000" StrokeThickness="0.5" StrokeLineJoin="Round" StrokeStartLineCap="Round" StrokeEndLineCap="Round" StrokeDashCap="Round" StrokeDashOffset="-2" StrokeDashArray="1 0" />
		<Path Data="F1 M 596.8,216.96 L 596.8,214.88"  Stroke="#ff000000" StrokeThickness="0.5" StrokeLineJoin="Round" StrokeStartLineCap="Round" StrokeEndLineCap="Round" StrokeDashCap="Round" StrokeDashOffset="-2" StrokeDashArray="1 0" />
		<Path Data="F1 M 597.44,216.96 L 597.44,214.88"  Stroke="#ff000000" StrokeThickness="0.5" StrokeLineJoin="Round" StrokeStartLineCap="Round" StrokeEndLineCap="Round" StrokeDashCap="Round" StrokeDashOffset="-2" StrokeDashArray="1 0" />
		<Path Data="F1 M 598.24,220 L 598.24,214.88"  Stroke="#ff000000" StrokeThickness="0.5" StrokeLineJoin="Round" StrokeStartLineCap="Round" StrokeEndLineCap="Round" StrokeDashCap="Round" StrokeDashOffset="-2" StrokeDashArray="1 0" />
		<Path Data="F1 M 598.88,216.96 L 598.88,214.88"  Stroke="#ff000000" StrokeThickness="0.5" StrokeLineJoin="Round" StrokeStartLineCap="Round" StrokeEndLineCap="Round" StrokeDashCap="Round" StrokeDashOffset="-2" StrokeDashArray="1 0" />
		<Path Data="F1 M 599.52,216.96 L 599.52,214.88"  Stroke="#ff000000" StrokeThickness="0.5" StrokeLineJoin="Round" StrokeStartLineCap="Round" StrokeEndLineCap="Round" StrokeDashCap="Round" StrokeDashOffset="-2" StrokeDashArray="1 0" />
		<Path Data="F1 M 600.32,216.96 L 600.32,214.88"  Stroke="#ff000000" StrokeThickness="0.5" StrokeLineJoin="Round" StrokeStartLineCap="Round" StrokeEndLineCap="Round" StrokeDashCap="Round" StrokeDashOffset="-2" StrokeDashArray="1 0" />
		<Path Data="F1 M 600.96,216.96 L 600.96,214.88"  Stroke="#ff000000" StrokeThickness="0.5" StrokeLineJoin="Round" StrokeStartLineCap="Round" StrokeEndLineCap="Round" StrokeDashCap="Round" StrokeDashOffset="-2" StrokeDashArray="1 0" />
		<Path Data="F1 M 601.6,218.24 L 601.6,214.88"  Stroke="#ff000000" StrokeThickness="0.5" StrokeLineJoin="Round" StrokeStartLineCap="Round" StrokeEndLineCap="Round" StrokeDashCap="Round" StrokeDashOffset="-2" StrokeDashArray="1 0" />
		<Path Data="F1 M 602.4,216.96 L 602.4,214.88"  Stroke="#ff000000" StrokeThickness="0.5" StrokeLineJoin="Round" StrokeStartLineCap="Round" StrokeEndLineCap="Round" StrokeDashCap="Round" StrokeDashOffset="-2" StrokeDashArray="1 0" />
		<Path Data="F1 M 603.04,216.96 L 603.04,214.88"  Stroke="#ff000000" StrokeThickness="0.5" StrokeLineJoin="Round" StrokeStartLineCap="Round" StrokeEndLineCap="Round" StrokeDashCap="Round" StrokeDashOffset="-2" StrokeDashArray="1 0" />
		<Path Data="F1 M 603.68,216.96 L 603.68,214.88"  Stroke="#ff000000" StrokeThickness="0.5" StrokeLineJoin="Round" StrokeStartLineCap="Round" StrokeEndLineCap="Round" StrokeDashCap="Round" StrokeDashOffset="-2" StrokeDashArray="1 0" />
		<Path Data="F1 M 604.48,216.96 L 604.48,214.88"  Stroke="#ff000000" StrokeThickness="0.5" StrokeLineJoin="Round" StrokeStartLineCap="Round" StrokeEndLineCap="Round" StrokeDashCap="Round" StrokeDashOffset="-2" StrokeDashArray="1 0" />
		<Path Data="F1 M 605.12,220 L 605.12,214.88"  Stroke="#ff000000" StrokeThickness="0.5" StrokeLineJoin="Round" StrokeStartLineCap="Round" StrokeEndLineCap="Round" StrokeDashCap="Round" StrokeDashOffset="-2" StrokeDashArray="1 0" />
		<Path Data="F1 M 605.76,216.96 L 605.76,214.88"  Stroke="#ff000000" StrokeThickness="0.5" StrokeLineJoin="Round" StrokeStartLineCap="Round" StrokeEndLineCap="Round" StrokeDashCap="Round" StrokeDashOffset="-2" StrokeDashArray="1 0" />
		<Path Data="F1 M 606.56,216.96 L 606.56,214.88"  Stroke="#ff000000" StrokeThickness="0.5" StrokeLineJoin="Round" StrokeStartLineCap="Round" StrokeEndLineCap="Round" StrokeDashCap="Round" StrokeDashOffset="-2" StrokeDashArray="1 0" />
		<Path Data="F1 M 607.2,216.96 L 607.2,214.88"  Stroke="#ff000000" StrokeThickness="0.5" StrokeLineJoin="Round" StrokeStartLineCap="Round" StrokeEndLineCap="Round" StrokeDashCap="Round" StrokeDashOffset="-2" StrokeDashArray="1 0" />
		<Path Data="F1 M 607.84,216.96 L 607.84,214.88"  Stroke="#ff000000" StrokeThickness="0.5" StrokeLineJoin="Round" StrokeStartLineCap="Round" StrokeEndLineCap="Round" StrokeDashCap="Round" StrokeDashOffset="-2" StrokeDashArray="1 0" />
		<Path Data="F1 M 608.64,218.24 L 608.64,214.88"  Stroke="#ff000000" StrokeThickness="0.5" StrokeLineJoin="Round" StrokeStartLineCap="Round" StrokeEndLineCap="Round" StrokeDashCap="Round" StrokeDashOffset="-2" StrokeDashArray="1 0" />
		<Path Data="F1 M 609.28,216.96 L 609.28,214.88"  Stroke="#ff000000" StrokeThickness="0.5" StrokeLineJoin="Round" StrokeStartLineCap="Round" StrokeEndLineCap="Round" StrokeDashCap="Round" StrokeDashOffset="-2" StrokeDashArray="1 0" />
		<Path Data="F1 M 609.92,216.96 L 609.92,214.88"  Stroke="#ff000000" StrokeThickness="0.5" StrokeLineJoin="Round" StrokeStartLineCap="Round" StrokeEndLineCap="Round" StrokeDashCap="Round" StrokeDashOffset="-2" StrokeDashArray="1 0" />
		<Path Data="F1 M 610.56,216.96 L 610.56,214.88"  Stroke="#ff000000" StrokeThickness="0.5" StrokeLineJoin="Round" StrokeStartLineCap="Round" StrokeEndLineCap="Round" StrokeDashCap="Round" StrokeDashOffset="-2" StrokeDashArray="1 0" />
		<Path Data="F1 M 611.36,216.96 L 611.36,214.88"  Stroke="#ff000000" StrokeThickness="0.5" StrokeLineJoin="Round" StrokeStartLineCap="Round" StrokeEndLineCap="Round" StrokeDashCap="Round" StrokeDashOffset="-2" StrokeDashArray="1 0" />
		<Path Data="F1 M 612,220 L 612,214.88"  Stroke="#ff000000" StrokeThickness="0.5" StrokeLineJoin="Round" StrokeStartLineCap="Round" StrokeEndLineCap="Round" StrokeDashCap="Round" StrokeDashOffset="-2" StrokeDashArray="1 0" />
	</Canvas>
	<Glyphs Fill="#ff000000" FontUri="/Documents/1/Resources/Fonts/78B4EAC2-2B9E-4EA3-AC4B-66807428A141.odttf" FontRenderingEmSize="9.5176" StyleSimulations="None" OriginX="605.12" OriginY="228.16" Indices="26,49;22,49;19" UnicodeString="730" />
	<Canvas Clip="M 75.52,94.4 L 75.52,961.44 740.32,961.44 740.32,94.4 z" >
		<Path Data="F1 M 612.64,216.96 L 612.64,214.88"  Stroke="#ff000000" StrokeThickness="0.5" StrokeLineJoin="Round" StrokeStartLineCap="Round" StrokeEndLineCap="Round" StrokeDashCap="Round" StrokeDashOffset="-2" StrokeDashArray="1 0" />
		<Path Data="F1 M 613.44,216.96 L 613.44,214.88"  Stroke="#ff000000" StrokeThickness="0.5" StrokeLineJoin="Round" StrokeStartLineCap="Round" StrokeEndLineCap="Round" StrokeDashCap="Round" StrokeDashOffset="-2" StrokeDashArray="1 0" />
		<Path Data="F1 M 614.08,216.96 L 614.08,214.88"  Stroke="#ff000000" StrokeThickness="0.5" StrokeLineJoin="Round" StrokeStartLineCap="Round" StrokeEndLineCap="Round" StrokeDashCap="Round" StrokeDashOffset="-2" StrokeDashArray="1 0" />
		<Path Data="F1 M 614.72,216.96 L 614.72,214.88"  Stroke="#ff000000" StrokeThickness="0.5" StrokeLineJoin="Round" StrokeStartLineCap="Round" StrokeEndLineCap="Round" StrokeDashCap="Round" StrokeDashOffset="-2" StrokeDashArray="1 0" />
		<Path Data="F1 M 615.52,218.24 L 615.52,214.88"  Stroke="#ff000000" StrokeThickness="0.5" StrokeLineJoin="Round" StrokeStartLineCap="Round" StrokeEndLineCap="Round" StrokeDashCap="Round" StrokeDashOffset="-2" StrokeDashArray="1 0" />
		<Path Data="F1 M 616.16,216.96 L 616.16,214.88"  Stroke="#ff000000" StrokeThickness="0.5" StrokeLineJoin="Round" StrokeStartLineCap="Round" StrokeEndLineCap="Round" StrokeDashCap="Round" StrokeDashOffset="-2" StrokeDashArray="1 0" />
		<Path Data="F1 M 616.8,216.96 L 616.8,214.88"  Stroke="#ff000000" StrokeThickness="0.5" StrokeLineJoin="Round" StrokeStartLineCap="Round" StrokeEndLineCap="Round" StrokeDashCap="Round" StrokeDashOffset="-2" StrokeDashArray="1 0" />
		<Path Data="F1 M 617.6,216.96 L 617.6,214.88"  Stroke="#ff000000" StrokeThickness="0.5" StrokeLineJoin="Round" StrokeStartLineCap="Round" StrokeEndLineCap="Round" StrokeDashCap="Round" StrokeDashOffset="-2" StrokeDashArray="1 0" />
		<Path Data="F1 M 618.24,216.96 L 618.24,214.88"  Stroke="#ff000000" StrokeThickness="0.5" StrokeLineJoin="Round" StrokeStartLineCap="Round" StrokeEndLineCap="Round" StrokeDashCap="Round" StrokeDashOffset="-2" StrokeDashArray="1 0" />
		<Path Data="F1 M 618.88,220 L 618.88,214.88"  Stroke="#ff000000" StrokeThickness="0.5" StrokeLineJoin="Round" StrokeStartLineCap="Round" StrokeEndLineCap="Round" StrokeDashCap="Round" StrokeDashOffset="-2" StrokeDashArray="1 0" />
		<Path Data="F1 M 619.68,216.96 L 619.68,214.88"  Stroke="#ff000000" StrokeThickness="0.5" StrokeLineJoin="Round" StrokeStartLineCap="Round" StrokeEndLineCap="Round" StrokeDashCap="Round" StrokeDashOffset="-2" StrokeDashArray="1 0" />
		<Path Data="F1 M 620.32,216.96 L 620.32,214.88"  Stroke="#ff000000" StrokeThickness="0.5" StrokeLineJoin="Round" StrokeStartLineCap="Round" StrokeEndLineCap="Round" StrokeDashCap="Round" StrokeDashOffset="-2" StrokeDashArray="1 0" />
		<Path Data="F1 M 620.96,216.96 L 620.96,214.88"  Stroke="#ff000000" StrokeThickness="0.5" StrokeLineJoin="Round" StrokeStartLineCap="Round" StrokeEndLineCap="Round" StrokeDashCap="Round" StrokeDashOffset="-2" StrokeDashArray="1 0" />
		<Path Data="F1 M 621.76,216.96 L 621.76,214.88"  Stroke="#ff000000" StrokeThickness="0.5" StrokeLineJoin="Round" StrokeStartLineCap="Round" StrokeEndLineCap="Round" StrokeDashCap="Round" StrokeDashOffset="-2" StrokeDashArray="1 0" />
		<Path Data="F1 M 622.4,218.24 L 622.4,214.88"  Stroke="#ff000000" StrokeThickness="0.5" StrokeLineJoin="Round" StrokeStartLineCap="Round" StrokeEndLineCap="Round" StrokeDashCap="Round" StrokeDashOffset="-2" StrokeDashArray="1 0" />
		<Path Data="F1 M 623.04,216.96 L 623.04,214.88"  Stroke="#ff000000" StrokeThickness="0.5" StrokeLineJoin="Round" StrokeStartLineCap="Round" StrokeEndLineCap="Round" StrokeDashCap="Round" StrokeDashOffset="-2" StrokeDashArray="1 0" />
		<Path Data="F1 M 623.84,216.96 L 623.84,214.88"  Stroke="#ff000000" StrokeThickness="0.5" StrokeLineJoin="Round" StrokeStartLineCap="Round" StrokeEndLineCap="Round" StrokeDashCap="Round" StrokeDashOffset="-2" StrokeDashArray="1 0" />
		<Path Data="F1 M 624.48,216.96 L 624.48,214.88"  Stroke="#ff000000" StrokeThickness="0.5" StrokeLineJoin="Round" StrokeStartLineCap="Round" StrokeEndLineCap="Round" StrokeDashCap="Round" StrokeDashOffset="-2" StrokeDashArray="1 0" />
		<Path Data="F1 M 625.12,216.96 L 625.12,214.88"  Stroke="#ff000000" StrokeThickness="0.5" StrokeLineJoin="Round" StrokeStartLineCap="Round" StrokeEndLineCap="Round" StrokeDashCap="Round" StrokeDashOffset="-2" StrokeDashArray="1 0" />
		<Path Data="F1 M 625.92,220 L 625.92,214.88"  Stroke="#ff000000" StrokeThickness="0.5" StrokeLineJoin="Round" StrokeStartLineCap="Round" StrokeEndLineCap="Round" StrokeDashCap="Round" StrokeDashOffset="-2" StrokeDashArray="1 0" />
		<Path Data="F1 M 626.56,216.96 L 626.56,214.88"  Stroke="#ff000000" StrokeThickness="0.5" StrokeLineJoin="Round" StrokeStartLineCap="Round" StrokeEndLineCap="Round" StrokeDashCap="Round" StrokeDashOffset="-2" StrokeDashArray="1 0" />
		<Path Data="F1 M 627.2,216.96 L 627.2,214.88"  Stroke="#ff000000" StrokeThickness="0.5" StrokeLineJoin="Round" StrokeStartLineCap="Round" StrokeEndLineCap="Round" StrokeDashCap="Round" StrokeDashOffset="-2" StrokeDashArray="1 0" />
		<Path Data="F1 M 628,216.96 L 628,214.88"  Stroke="#ff000000" StrokeThickness="0.5" StrokeLineJoin="Round" StrokeStartLineCap="Round" StrokeEndLineCap="Round" StrokeDashCap="Round" StrokeDashOffset="-2" StrokeDashArray="1 0" />
		<Path Data="F1 M 628.64,216.96 L 628.64,214.88"  Stroke="#ff000000" StrokeThickness="0.5" StrokeLineJoin="Round" StrokeStartLineCap="Round" StrokeEndLineCap="Round" StrokeDashCap="Round" StrokeDashOffset="-2" StrokeDashArray="1 0" />
		<Path Data="F1 M 629.28,218.24 L 629.28,214.88"  Stroke="#ff000000" StrokeThickness="0.5" StrokeLineJoin="Round" StrokeStartLineCap="Round" StrokeEndLineCap="Round" StrokeDashCap="Round" StrokeDashOffset="-2" StrokeDashArray="1 0" />
		<Path Data="F1 M 630.08,216.96 L 630.08,214.88"  Stroke="#ff000000" StrokeThickness="0.5" StrokeLineJoin="Round" StrokeStartLineCap="Round" StrokeEndLineCap="Round" StrokeDashCap="Round" StrokeDashOffset="-2" StrokeDashArray="1 0" />
		<Path Data="F1 M 630.72,216.96 L 630.72,214.88"  Stroke="#ff000000" StrokeThickness="0.5" StrokeLineJoin="Round" StrokeStartLineCap="Round" StrokeEndLineCap="Round" StrokeDashCap="Round" StrokeDashOffset="-2" StrokeDashArray="1 0" />
		<Path Data="F1 M 631.36,216.96 L 631.36,214.88"  Stroke="#ff000000" StrokeThickness="0.5" StrokeLineJoin="Round" StrokeStartLineCap="Round" StrokeEndLineCap="Round" StrokeDashCap="Round" StrokeDashOffset="-2" StrokeDashArray="1 0" />
		<Path Data="F1 M 632,216.96 L 632,214.88"  Stroke="#ff000000" StrokeThickness="0.5" StrokeLineJoin="Round" StrokeStartLineCap="Round" StrokeEndLineCap="Round" StrokeDashCap="Round" StrokeDashOffset="-2" StrokeDashArray="1 0" />
		<Path Data="F1 M 632.8,220 L 632.8,214.88"  Stroke="#ff000000" StrokeThickness="0.5" StrokeLineJoin="Round" StrokeStartLineCap="Round" StrokeEndLineCap="Round" StrokeDashCap="Round" StrokeDashOffset="-2" StrokeDashArray="1 0" />
		<Path Data="F1 M 633.44,216.96 L 633.44,214.88"  Stroke="#ff000000" StrokeThickness="0.5" StrokeLineJoin="Round" StrokeStartLineCap="Round" StrokeEndLineCap="Round" StrokeDashCap="Round" StrokeDashOffset="-2" StrokeDashArray="1 0" />
		<Path Data="F1 M 634.08,216.96 L 634.08,214.88"  Stroke="#ff000000" StrokeThickness="0.5" StrokeLineJoin="Round" StrokeStartLineCap="Round" StrokeEndLineCap="Round" StrokeDashCap="Round" StrokeDashOffset="-2" StrokeDashArray="1 0" />
		<Path Data="F1 M 634.88,216.96 L 634.88,214.88"  Stroke="#ff000000" StrokeThickness="0.5" StrokeLineJoin="Round" StrokeStartLineCap="Round" StrokeEndLineCap="Round" StrokeDashCap="Round" StrokeDashOffset="-2" StrokeDashArray="1 0" />
		<Path Data="F1 M 635.52,216.96 L 635.52,214.88"  Stroke="#ff000000" StrokeThickness="0.5" StrokeLineJoin="Round" StrokeStartLineCap="Round" StrokeEndLineCap="Round" StrokeDashCap="Round" StrokeDashOffset="-2" StrokeDashArray="1 0" />
		<Path Data="F1 M 636.16,218.24 L 636.16,214.88"  Stroke="#ff000000" StrokeThickness="0.5" StrokeLineJoin="Round" StrokeStartLineCap="Round" StrokeEndLineCap="Round" StrokeDashCap="Round" StrokeDashOffset="-2" StrokeDashArray="1 0" />
		<Path Data="F1 M 636.96,216.96 L 636.96,214.88"  Stroke="#ff000000" StrokeThickness="0.5" StrokeLineJoin="Round" StrokeStartLineCap="Round" StrokeEndLineCap="Round" StrokeDashCap="Round" StrokeDashOffset="-2" StrokeDashArray="1 0" />
		<Path Data="F1 M 637.6,216.96 L 637.6,214.88"  Stroke="#ff000000" StrokeThickness="0.5" StrokeLineJoin="Round" StrokeStartLineCap="Round" StrokeEndLineCap="Round" StrokeDashCap="Round" StrokeDashOffset="-2" StrokeDashArray="1 0" />
		<Path Data="F1 M 638.24,216.96 L 638.24,214.88"  Stroke="#ff000000" StrokeThickness="0.5" StrokeLineJoin="Round" StrokeStartLineCap="Round" StrokeEndLineCap="Round" StrokeDashCap="Round" StrokeDashOffset="-2" StrokeDashArray="1 0" />
		<Path Data="F1 M 639.04,216.96 L 639.04,214.88"  Stroke="#ff000000" StrokeThickness="0.5" StrokeLineJoin="Round" StrokeStartLineCap="Round" StrokeEndLineCap="Round" StrokeDashCap="Round" StrokeDashOffset="-2" StrokeDashArray="1 0" />
		<Path Data="F1 M 639.68,220 L 639.68,214.88"  Stroke="#ff000000" StrokeThickness="0.5" StrokeLineJoin="Round" StrokeStartLineCap="Round" StrokeEndLineCap="Round" StrokeDashCap="Round" StrokeDashOffset="-2" StrokeDashArray="1 0" />
	</Canvas>
	<Glyphs Fill="#ff000000" FontUri="/Documents/1/Resources/Fonts/78B4EAC2-2B9E-4EA3-AC4B-66807428A141.odttf" FontRenderingEmSize="9.5176" StyleSimulations="None" OriginX="632.8" OriginY="228.16" Indices="26,49;26,49;19" UnicodeString="770" />
	<Canvas Clip="M 75.52,94.4 L 75.52,961.44 740.32,961.44 740.32,94.4 z" >
		<Path Data="F1 M 640.32,216.96 L 640.32,214.88"  Stroke="#ff000000" StrokeThickness="0.5" StrokeLineJoin="Round" StrokeStartLineCap="Round" StrokeEndLineCap="Round" StrokeDashCap="Round" StrokeDashOffset="-2" StrokeDashArray="1 0" />
		<Path Data="F1 M 641.12,216.96 L 641.12,214.88"  Stroke="#ff000000" StrokeThickness="0.5" StrokeLineJoin="Round" StrokeStartLineCap="Round" StrokeEndLineCap="Round" StrokeDashCap="Round" StrokeDashOffset="-2" StrokeDashArray="1 0" />
		<Path Data="F1 M 641.76,216.96 L 641.76,214.88"  Stroke="#ff000000" StrokeThickness="0.5" StrokeLineJoin="Round" StrokeStartLineCap="Round" StrokeEndLineCap="Round" StrokeDashCap="Round" StrokeDashOffset="-2" StrokeDashArray="1 0" />
		<Path Data="F1 M 642.4,216.96 L 642.4,214.88"  Stroke="#ff000000" StrokeThickness="0.5" StrokeLineJoin="Round" StrokeStartLineCap="Round" StrokeEndLineCap="Round" StrokeDashCap="Round" StrokeDashOffset="-2" StrokeDashArray="1 0" />
		<Path Data="F1 M 643.2,218.24 L 643.2,214.88"  Stroke="#ff000000" StrokeThickness="0.5" StrokeLineJoin="Round" StrokeStartLineCap="Round" StrokeEndLineCap="Round" StrokeDashCap="Round" StrokeDashOffset="-2" StrokeDashArray="1 0" />
		<Path Data="F1 M 643.84,216.96 L 643.84,214.88"  Stroke="#ff000000" StrokeThickness="0.5" StrokeLineJoin="Round" StrokeStartLineCap="Round" StrokeEndLineCap="Round" StrokeDashCap="Round" StrokeDashOffset="-2" StrokeDashArray="1 0" />
		<Path Data="F1 M 644.48,216.96 L 644.48,214.88"  Stroke="#ff000000" StrokeThickness="0.5" StrokeLineJoin="Round" StrokeStartLineCap="Round" StrokeEndLineCap="Round" StrokeDashCap="Round" StrokeDashOffset="-2" StrokeDashArray="1 0" />
		<Path Data="F1 M 645.28,216.96 L 645.28,214.88"  Stroke="#ff000000" StrokeThickness="0.5" StrokeLineJoin="Round" StrokeStartLineCap="Round" StrokeEndLineCap="Round" StrokeDashCap="Round" StrokeDashOffset="-2" StrokeDashArray="1 0" />
		<Path Data="F1 M 645.92,216.96 L 645.92,214.88"  Stroke="#ff000000" StrokeThickness="0.5" StrokeLineJoin="Round" StrokeStartLineCap="Round" StrokeEndLineCap="Round" StrokeDashCap="Round" StrokeDashOffset="-2" StrokeDashArray="1 0" />
		<Path Data="F1 M 646.56,220 L 646.56,214.88"  Stroke="#ff000000" StrokeThickness="0.5" StrokeLineJoin="Round" StrokeStartLineCap="Round" StrokeEndLineCap="Round" StrokeDashCap="Round" StrokeDashOffset="-2" StrokeDashArray="1 0" />
		<Path Data="F1 M 647.36,216.96 L 647.36,214.88"  Stroke="#ff000000" StrokeThickness="0.5" StrokeLineJoin="Round" StrokeStartLineCap="Round" StrokeEndLineCap="Round" StrokeDashCap="Round" StrokeDashOffset="-2" StrokeDashArray="1 0" />
		<Path Data="F1 M 648,216.96 L 648,214.88"  Stroke="#ff000000" StrokeThickness="0.5" StrokeLineJoin="Round" StrokeStartLineCap="Round" StrokeEndLineCap="Round" StrokeDashCap="Round" StrokeDashOffset="-2" StrokeDashArray="1 0" />
		<Path Data="F1 M 648.64,216.96 L 648.64,214.88"  Stroke="#ff000000" StrokeThickness="0.5" StrokeLineJoin="Round" StrokeStartLineCap="Round" StrokeEndLineCap="Round" StrokeDashCap="Round" StrokeDashOffset="-2" StrokeDashArray="1 0" />
		<Path Data="F1 M 649.44,216.96 L 649.44,214.88"  Stroke="#ff000000" StrokeThickness="0.5" StrokeLineJoin="Round" StrokeStartLineCap="Round" StrokeEndLineCap="Round" StrokeDashCap="Round" StrokeDashOffset="-2" StrokeDashArray="1 0" />
		<Path Data="F1 M 650.08,218.24 L 650.08,214.88"  Stroke="#ff000000" StrokeThickness="0.5" StrokeLineJoin="Round" StrokeStartLineCap="Round" StrokeEndLineCap="Round" StrokeDashCap="Round" StrokeDashOffset="-2" StrokeDashArray="1 0" />
		<Path Data="F1 M 650.72,216.96 L 650.72,214.88"  Stroke="#ff000000" StrokeThickness="0.5" StrokeLineJoin="Round" StrokeStartLineCap="Round" StrokeEndLineCap="Round" StrokeDashCap="Round" StrokeDashOffset="-2" StrokeDashArray="1 0" />
		<Path Data="F1 M 651.36,216.96 L 651.36,214.88"  Stroke="#ff000000" StrokeThickness="0.5" StrokeLineJoin="Round" StrokeStartLineCap="Round" StrokeEndLineCap="Round" StrokeDashCap="Round" StrokeDashOffset="-2" StrokeDashArray="1 0" />
		<Path Data="F1 M 652.16,216.96 L 652.16,214.88"  Stroke="#ff000000" StrokeThickness="0.5" StrokeLineJoin="Round" StrokeStartLineCap="Round" StrokeEndLineCap="Round" StrokeDashCap="Round" StrokeDashOffset="-2" StrokeDashArray="1 0" />
		<Path Data="F1 M 652.8,216.96 L 652.8,214.88"  Stroke="#ff000000" StrokeThickness="0.5" StrokeLineJoin="Round" StrokeStartLineCap="Round" StrokeEndLineCap="Round" StrokeDashCap="Round" StrokeDashOffset="-2" StrokeDashArray="1 0" />
		<Path Data="F1 M 653.44,220 L 653.44,214.88"  Stroke="#ff000000" StrokeThickness="0.5" StrokeLineJoin="Round" StrokeStartLineCap="Round" StrokeEndLineCap="Round" StrokeDashCap="Round" StrokeDashOffset="-2" StrokeDashArray="1 0" />
		<Path Data="F1 M 654.24,216.96 L 654.24,214.88"  Stroke="#ff000000" StrokeThickness="0.5" StrokeLineJoin="Round" StrokeStartLineCap="Round" StrokeEndLineCap="Round" StrokeDashCap="Round" StrokeDashOffset="-2" StrokeDashArray="1 0" />
		<Path Data="F1 M 654.88,216.96 L 654.88,214.88"  Stroke="#ff000000" StrokeThickness="0.5" StrokeLineJoin="Round" StrokeStartLineCap="Round" StrokeEndLineCap="Round" StrokeDashCap="Round" StrokeDashOffset="-2" StrokeDashArray="1 0" />
		<Path Data="F1 M 655.52,216.96 L 655.52,214.88"  Stroke="#ff000000" StrokeThickness="0.5" StrokeLineJoin="Round" StrokeStartLineCap="Round" StrokeEndLineCap="Round" StrokeDashCap="Round" StrokeDashOffset="-2" StrokeDashArray="1 0" />
		<Path Data="F1 M 656.32,216.96 L 656.32,214.88"  Stroke="#ff000000" StrokeThickness="0.5" StrokeLineJoin="Round" StrokeStartLineCap="Round" StrokeEndLineCap="Round" StrokeDashCap="Round" StrokeDashOffset="-2" StrokeDashArray="1 0" />
		<Path Data="F1 M 656.96,218.24 L 656.96,214.88"  Stroke="#ff000000" StrokeThickness="0.5" StrokeLineJoin="Round" StrokeStartLineCap="Round" StrokeEndLineCap="Round" StrokeDashCap="Round" StrokeDashOffset="-2" StrokeDashArray="1 0" />
		<Path Data="F1 M 657.6,216.96 L 657.6,214.88"  Stroke="#ff000000" StrokeThickness="0.5" StrokeLineJoin="Round" StrokeStartLineCap="Round" StrokeEndLineCap="Round" StrokeDashCap="Round" StrokeDashOffset="-2" StrokeDashArray="1 0" />
		<Path Data="F1 M 658.4,216.96 L 658.4,214.88"  Stroke="#ff000000" StrokeThickness="0.5" StrokeLineJoin="Round" StrokeStartLineCap="Round" StrokeEndLineCap="Round" StrokeDashCap="Round" StrokeDashOffset="-2" StrokeDashArray="1 0" />
		<Path Data="F1 M 659.04,216.96 L 659.04,214.88"  Stroke="#ff000000" StrokeThickness="0.5" StrokeLineJoin="Round" StrokeStartLineCap="Round" StrokeEndLineCap="Round" StrokeDashCap="Round" StrokeDashOffset="-2" StrokeDashArray="1 0" />
		<Path Data="F1 M 659.68,216.96 L 659.68,214.88"  Stroke="#ff000000" StrokeThickness="0.5" StrokeLineJoin="Round" StrokeStartLineCap="Round" StrokeEndLineCap="Round" StrokeDashCap="Round" StrokeDashOffset="-2" StrokeDashArray="1 0" />
		<Path Data="F1 M 660.48,220 L 660.48,214.88"  Stroke="#ff000000" StrokeThickness="0.5" StrokeLineJoin="Round" StrokeStartLineCap="Round" StrokeEndLineCap="Round" StrokeDashCap="Round" StrokeDashOffset="-2" StrokeDashArray="1 0" />
		<Path Data="F1 M 113.44,145.76 L 113.44,214.88"  Stroke="#ff000000" StrokeThickness="0.5" StrokeLineJoin="Round" StrokeStartLineCap="Round" StrokeEndLineCap="Round" StrokeDashCap="Round" StrokeDashOffset="-2" StrokeDashArray="1 0" />
		<Path Data="F1 M 113.44,214.88 L 661.12,214.88"  Stroke="#ff000000" StrokeThickness="0.5" StrokeLineJoin="Round" StrokeStartLineCap="Round" StrokeEndLineCap="Round" StrokeDashCap="Round" StrokeDashOffset="-2" StrokeDashArray="1 0" />
		<Path Data="F1 M 661.12,214.88 L 661.12,145.76"  Stroke="#ff000000" StrokeThickness="0.5" StrokeLineJoin="Round" StrokeStartLineCap="Round" StrokeEndLineCap="Round" StrokeDashCap="Round" StrokeDashOffset="-2" StrokeDashArray="1 0" />
		<Path Data="F1 M 661.12,145.76 L 113.44,145.76"  Stroke="#ff000000" StrokeThickness="0.5" StrokeLineJoin="Round" StrokeStartLineCap="Round" StrokeEndLineCap="Round" StrokeDashCap="Round" StrokeDashOffset="-2" StrokeDashArray="1 0" />
		<Path Data="F1 M 134.88,213.44 L 134.88,214.88"  Stroke="#ff000000" StrokeThickness="0.5" StrokeLineJoin="Round" StrokeStartLineCap="Round" StrokeEndLineCap="Round" StrokeDashCap="Round" StrokeDashOffset="-2" StrokeDashArray="1 0" />
		<Path Data="F1 M 135.68,191.04 L 135.68,214.88"  Stroke="#ff000000" StrokeThickness="0.5" StrokeLineJoin="Round" StrokeStartLineCap="Round" StrokeEndLineCap="Round" StrokeDashCap="Round" StrokeDashOffset="-2" StrokeDashArray="1 0" />
		<Path Data="F1 M 136.32,205.12 L 136.32,214.88"  Stroke="#ff000000" StrokeThickness="0.5" StrokeLineJoin="Round" StrokeStartLineCap="Round" StrokeEndLineCap="Round" StrokeDashCap="Round" StrokeDashOffset="-2" StrokeDashArray="1 0" />
		<Path Data="F1 M 136.96,145.76 L 136.96,214.88"  Stroke="#ff000000" StrokeThickness="0.5" StrokeLineJoin="Round" StrokeStartLineCap="Round" StrokeEndLineCap="Round" StrokeDashCap="Round" StrokeDashOffset="-2" StrokeDashArray="1 0" />
		<Path Data="F1 M 137.76,212.48 L 137.76,214.88"  Stroke="#ff000000" StrokeThickness="0.5" StrokeLineJoin="Round" StrokeStartLineCap="Round" StrokeEndLineCap="Round" StrokeDashCap="Round" StrokeDashOffset="-2" StrokeDashArray="1 0" />
		<Path Data="F1 M 138.4,213.76 L 138.4,214.88"  Stroke="#ff000000" StrokeThickness="0.5" StrokeLineJoin="Round" StrokeStartLineCap="Round" StrokeEndLineCap="Round" StrokeDashCap="Round" StrokeDashOffset="-2" StrokeDashArray="1 0" />
		<Path Data="F1 M 141.12,214.56 L 141.12,214.88"  Stroke="#ff000000" StrokeThickness="0.5" StrokeLineJoin="Round" StrokeStartLineCap="Round" StrokeEndLineCap="Round" StrokeDashCap="Round" StrokeDashOffset="-2" StrokeDashArray="1 0" />
		<Path Data="F1 M 141.92,214.72 L 141.92,214.88"  Stroke="#ff000000" StrokeThickness="0.5" StrokeLineJoin="Round" StrokeStartLineCap="Round" StrokeEndLineCap="Round" StrokeDashCap="Round" StrokeDashOffset="-2" StrokeDashArray="1 0" />
		<Path Data="F1 M 142.56,214.88 L 142.56,214.88"  Stroke="#ff000000" StrokeThickness="0.5" StrokeLineJoin="Round" StrokeStartLineCap="Round" StrokeEndLineCap="Round" StrokeDashCap="Round" StrokeDashOffset="-2" StrokeDashArray="1 0" />
		<Path Data="F1 M 144,214.56 L 144,214.88"  Stroke="#ff000000" StrokeThickness="0.5" StrokeLineJoin="Round" StrokeStartLineCap="Round" StrokeEndLineCap="Round" StrokeDashCap="Round" StrokeDashOffset="-2" StrokeDashArray="1 0" />
		<Path Data="F1 M 145.28,211.04 L 145.28,214.88"  Stroke="#ff000000" StrokeThickness="0.5" StrokeLineJoin="Round" StrokeStartLineCap="Round" StrokeEndLineCap="Round" StrokeDashCap="Round" StrokeDashOffset="-2" StrokeDashArray="1 0" />
		<Path Data="F1 M 146.08,214.08 L 146.08,214.88"  Stroke="#ff000000" StrokeThickness="0.5" StrokeLineJoin="Round" StrokeStartLineCap="Round" StrokeEndLineCap="Round" StrokeDashCap="Round" StrokeDashOffset="-2" StrokeDashArray="1 0" />
		<Path Data="F1 M 146.72,214.08 L 146.72,214.88"  Stroke="#ff000000" StrokeThickness="0.5" StrokeLineJoin="Round" StrokeStartLineCap="Round" StrokeEndLineCap="Round" StrokeDashCap="Round" StrokeDashOffset="-2" StrokeDashArray="1 0" />
		<Path Data="F1 M 147.36,214.72 L 147.36,214.88"  Stroke="#ff000000" StrokeThickness="0.5" StrokeLineJoin="Round" StrokeStartLineCap="Round" StrokeEndLineCap="Round" StrokeDashCap="Round" StrokeDashOffset="-2" StrokeDashArray="1 0" />
		<Path Data="F1 M 148,196.96 L 148,214.88"  Stroke="#ff000000" StrokeThickness="0.5" StrokeLineJoin="Round" StrokeStartLineCap="Round" StrokeEndLineCap="Round" StrokeDashCap="Round" StrokeDashOffset="-2" StrokeDashArray="1 0" />
		<Path Data="F1 M 148.64,214.4 L 148.64,214.88"  Stroke="#ff000000" StrokeThickness="0.5" StrokeLineJoin="Round" StrokeStartLineCap="Round" StrokeEndLineCap="Round" StrokeDashCap="Round" StrokeDashOffset="-2" StrokeDashArray="1 0" />
		<Path Data="F1 M 149.44,212.48 L 149.44,214.88"  Stroke="#ff000000" StrokeThickness="0.5" StrokeLineJoin="Round" StrokeStartLineCap="Round" StrokeEndLineCap="Round" StrokeDashCap="Round" StrokeDashOffset="-2" StrokeDashArray="1 0" />
		<Path Data="F1 M 152.16,214.88 L 152.16,214.88"  Stroke="#ff000000" StrokeThickness="0.5" StrokeLineJoin="Round" StrokeStartLineCap="Round" StrokeEndLineCap="Round" StrokeDashCap="Round" StrokeDashOffset="-2" StrokeDashArray="1 0" />
		<Path Data="F1 M 152.8,214.72 L 152.8,214.88"  Stroke="#ff000000" StrokeThickness="0.5" StrokeLineJoin="Round" StrokeStartLineCap="Round" StrokeEndLineCap="Round" StrokeDashCap="Round" StrokeDashOffset="-2" StrokeDashArray="1 0" />
		<Path Data="F1 M 153.6,214.56 L 153.6,214.88"  Stroke="#ff000000" StrokeThickness="0.5" StrokeLineJoin="Round" StrokeStartLineCap="Round" StrokeEndLineCap="Round" StrokeDashCap="Round" StrokeDashOffset="-2" StrokeDashArray="1 0" />
		<Path Data="F1 M 154.24,214.56 L 154.24,214.88"  Stroke="#ff000000" StrokeThickness="0.5" StrokeLineJoin="Round" StrokeStartLineCap="Round" StrokeEndLineCap="Round" StrokeDashCap="Round" StrokeDashOffset="-2" StrokeDashArray="1 0" />
		<Path Data="F1 M 154.88,213.76 L 154.88,214.88"  Stroke="#ff000000" StrokeThickness="0.5" StrokeLineJoin="Round" StrokeStartLineCap="Round" StrokeEndLineCap="Round" StrokeDashCap="Round" StrokeDashOffset="-2" StrokeDashArray="1 0" />
		<Path Data="F1 M 155.68,213.92 L 155.68,214.88"  Stroke="#ff000000" StrokeThickness="0.5" StrokeLineJoin="Round" StrokeStartLineCap="Round" StrokeEndLineCap="Round" StrokeDashCap="Round" StrokeDashOffset="-2" StrokeDashArray="1 0" />
		<Path Data="F1 M 156.32,183.84 L 156.32,214.88"  Stroke="#ff000000" StrokeThickness="0.5" StrokeLineJoin="Round" StrokeStartLineCap="Round" StrokeEndLineCap="Round" StrokeDashCap="Round" StrokeDashOffset="-2" StrokeDashArray="1 0" />
		<Path Data="F1 M 156.96,214.08 L 156.96,214.88"  Stroke="#ff000000" StrokeThickness="0.5" StrokeLineJoin="Round" StrokeStartLineCap="Round" StrokeEndLineCap="Round" StrokeDashCap="Round" StrokeDashOffset="-2" StrokeDashArray="1 0" />
		<Path Data="F1 M 157.76,214.24 L 157.76,214.88"  Stroke="#ff000000" StrokeThickness="0.5" StrokeLineJoin="Round" StrokeStartLineCap="Round" StrokeEndLineCap="Round" StrokeDashCap="Round" StrokeDashOffset="-2" StrokeDashArray="1 0" />
		<Path Data="F1 M 158.4,210.24 L 158.4,214.88"  Stroke="#ff000000" StrokeThickness="0.5" StrokeLineJoin="Round" StrokeStartLineCap="Round" StrokeEndLineCap="Round" StrokeDashCap="Round" StrokeDashOffset="-2" StrokeDashArray="1 0" />
		<Path Data="F1 M 159.84,214.56 L 159.84,214.88"  Stroke="#ff000000" StrokeThickness="0.5" StrokeLineJoin="Round" StrokeStartLineCap="Round" StrokeEndLineCap="Round" StrokeDashCap="Round" StrokeDashOffset="-2" StrokeDashArray="1 0" />
		<Path Data="F1 M 162.56,214.4 L 162.56,214.88"  Stroke="#ff000000" StrokeThickness="0.5" StrokeLineJoin="Round" StrokeStartLineCap="Round" StrokeEndLineCap="Round" StrokeDashCap="Round" StrokeDashOffset="-2" StrokeDashArray="1 0" />
		<Path Data="F1 M 165.92,214.72 L 165.92,214.88"  Stroke="#ff000000" StrokeThickness="0.5" StrokeLineJoin="Round" StrokeStartLineCap="Round" StrokeEndLineCap="Round" StrokeDashCap="Round" StrokeDashOffset="-2" StrokeDashArray="1 0" />
		<Path Data="F1 M 166.72,214.72 L 166.72,214.88"  Stroke="#ff000000" StrokeThickness="0.5" StrokeLineJoin="Round" StrokeStartLineCap="Round" StrokeEndLineCap="Round" StrokeDashCap="Round" StrokeDashOffset="-2" StrokeDashArray="1 0" />
		<Path Data="F1 M 167.36,192.64 L 167.36,214.88"  Stroke="#ff000000" StrokeThickness="0.5" StrokeLineJoin="Round" StrokeStartLineCap="Round" StrokeEndLineCap="Round" StrokeDashCap="Round" StrokeDashOffset="-2" StrokeDashArray="1 0" />
		<Path Data="F1 M 168,214.08 L 168,214.88"  Stroke="#ff000000" StrokeThickness="0.5" StrokeLineJoin="Round" StrokeStartLineCap="Round" StrokeEndLineCap="Round" StrokeDashCap="Round" StrokeDashOffset="-2" StrokeDashArray="1 0" />
		<Path Data="F1 M 168.8,214.72 L 168.8,214.88"  Stroke="#ff000000" StrokeThickness="0.5" StrokeLineJoin="Round" StrokeStartLineCap="Round" StrokeEndLineCap="Round" StrokeDashCap="Round" StrokeDashOffset="-2" StrokeDashArray="1 0" />
		<Path Data="F1 M 169.44,214.72 L 169.44,214.88"  Stroke="#ff000000" StrokeThickness="0.5" StrokeLineJoin="Round" StrokeStartLineCap="Round" StrokeEndLineCap="Round" StrokeDashCap="Round" StrokeDashOffset="-2" StrokeDashArray="1 0" />
		<Path Data="F1 M 172.16,214.72 L 172.16,214.88"  Stroke="#ff000000" StrokeThickness="0.5" StrokeLineJoin="Round" StrokeStartLineCap="Round" StrokeEndLineCap="Round" StrokeDashCap="Round" StrokeDashOffset="-2" StrokeDashArray="1 0" />
		<Path Data="F1 M 176.32,214.88 L 176.32,214.88"  Stroke="#ff000000" StrokeThickness="0.5" StrokeLineJoin="Round" StrokeStartLineCap="Round" StrokeEndLineCap="Round" StrokeDashCap="Round" StrokeDashOffset="-2" StrokeDashArray="1 0" />
		<Path Data="F1 M 177.12,214.4 L 177.12,214.88"  Stroke="#ff000000" StrokeThickness="0.5" StrokeLineJoin="Round" StrokeStartLineCap="Round" StrokeEndLineCap="Round" StrokeDashCap="Round" StrokeDashOffset="-2" StrokeDashArray="1 0" />
		<Path Data="F1 M 177.76,206.56 L 177.76,214.88"  Stroke="#ff000000" StrokeThickness="0.5" StrokeLineJoin="Round" StrokeStartLineCap="Round" StrokeEndLineCap="Round" StrokeDashCap="Round" StrokeDashOffset="-2" StrokeDashArray="1 0" />
		<Path Data="F1 M 178.56,213.92 L 178.56,214.88"  Stroke="#ff000000" StrokeThickness="0.5" StrokeLineJoin="Round" StrokeStartLineCap="Round" StrokeEndLineCap="Round" StrokeDashCap="Round" StrokeDashOffset="-2" StrokeDashArray="1 0" />
		<Path Data="F1 M 179.2,214.72 L 179.2,214.88"  Stroke="#ff000000" StrokeThickness="0.5" StrokeLineJoin="Round" StrokeStartLineCap="Round" StrokeEndLineCap="Round" StrokeDashCap="Round" StrokeDashOffset="-2" StrokeDashArray="1 0" />
		<Path Data="F1 M 180.64,214.56 L 180.64,214.88"  Stroke="#ff000000" StrokeThickness="0.5" StrokeLineJoin="Round" StrokeStartLineCap="Round" StrokeEndLineCap="Round" StrokeDashCap="Round" StrokeDashOffset="-2" StrokeDashArray="1 0" />
		<Path Data="F1 M 181.28,214.72 L 181.28,214.88"  Stroke="#ff000000" StrokeThickness="0.5" StrokeLineJoin="Round" StrokeStartLineCap="Round" StrokeEndLineCap="Round" StrokeDashCap="Round" StrokeDashOffset="-2" StrokeDashArray="1 0" />
		<Path Data="F1 M 181.92,214.72 L 181.92,214.88"  Stroke="#ff000000" StrokeThickness="0.5" StrokeLineJoin="Round" StrokeStartLineCap="Round" StrokeEndLineCap="Round" StrokeDashCap="Round" StrokeDashOffset="-2" StrokeDashArray="1 0" />
		<Path Data="F1 M 182.72,214.72 L 182.72,214.88"  Stroke="#ff000000" StrokeThickness="0.5" StrokeLineJoin="Round" StrokeStartLineCap="Round" StrokeEndLineCap="Round" StrokeDashCap="Round" StrokeDashOffset="-2" StrokeDashArray="1 0" />
		<Path Data="F1 M 184,214.72 L 184,214.88"  Stroke="#ff000000" StrokeThickness="0.5" StrokeLineJoin="Round" StrokeStartLineCap="Round" StrokeEndLineCap="Round" StrokeDashCap="Round" StrokeDashOffset="-2" StrokeDashArray="1 0" />
		<Path Data="F1 M 185.44,214.56 L 185.44,214.88"  Stroke="#ff000000" StrokeThickness="0.5" StrokeLineJoin="Round" StrokeStartLineCap="Round" StrokeEndLineCap="Round" StrokeDashCap="Round" StrokeDashOffset="-2" StrokeDashArray="1 0" />
		<Path Data="F1 M 186.08,214.72 L 186.08,214.88"  Stroke="#ff000000" StrokeThickness="0.5" StrokeLineJoin="Round" StrokeStartLineCap="Round" StrokeEndLineCap="Round" StrokeDashCap="Round" StrokeDashOffset="-2" StrokeDashArray="1 0" />
		<Path Data="F1 M 186.72,214.88 L 186.72,214.88"  Stroke="#ff000000" StrokeThickness="0.5" StrokeLineJoin="Round" StrokeStartLineCap="Round" StrokeEndLineCap="Round" StrokeDashCap="Round" StrokeDashOffset="-2" StrokeDashArray="1 0" />
		<Path Data="F1 M 190.88,214.88 L 190.88,214.88"  Stroke="#ff000000" StrokeThickness="0.5" StrokeLineJoin="Round" StrokeStartLineCap="Round" StrokeEndLineCap="Round" StrokeDashCap="Round" StrokeDashOffset="-2" StrokeDashArray="1 0" />
		<Path Data="F1 M 192.32,214.72 L 192.32,214.88"  Stroke="#ff000000" StrokeThickness="0.5" StrokeLineJoin="Round" StrokeStartLineCap="Round" StrokeEndLineCap="Round" StrokeDashCap="Round" StrokeDashOffset="-2" StrokeDashArray="1 0" />
		<Path Data="F1 M 192.96,214.88 L 192.96,214.88"  Stroke="#ff000000" StrokeThickness="0.5" StrokeLineJoin="Round" StrokeStartLineCap="Round" StrokeEndLineCap="Round" StrokeDashCap="Round" StrokeDashOffset="-2" StrokeDashArray="1 0" />
		<Path Data="F1 M 193.6,214.72 L 193.6,214.88"  Stroke="#ff000000" StrokeThickness="0.5" StrokeLineJoin="Round" StrokeStartLineCap="Round" StrokeEndLineCap="Round" StrokeDashCap="Round" StrokeDashOffset="-2" StrokeDashArray="1 0" />
		<Path Data="F1 M 195.04,214.56 L 195.04,214.88"  Stroke="#ff000000" StrokeThickness="0.5" StrokeLineJoin="Round" StrokeStartLineCap="Round" StrokeEndLineCap="Round" StrokeDashCap="Round" StrokeDashOffset="-2" StrokeDashArray="1 0" />
		<Path Data="F1 M 197.12,214.72 L 197.12,214.88"  Stroke="#ff000000" StrokeThickness="0.5" StrokeLineJoin="Round" StrokeStartLineCap="Round" StrokeEndLineCap="Round" StrokeDashCap="Round" StrokeDashOffset="-2" StrokeDashArray="1 0" />
		<Path Data="F1 M 198.56,214.72 L 198.56,214.88"  Stroke="#ff000000" StrokeThickness="0.5" StrokeLineJoin="Round" StrokeStartLineCap="Round" StrokeEndLineCap="Round" StrokeDashCap="Round" StrokeDashOffset="-2" StrokeDashArray="1 0" />
		<Path Data="F1 M 199.2,214.72 L 199.2,214.88"  Stroke="#ff000000" StrokeThickness="0.5" StrokeLineJoin="Round" StrokeStartLineCap="Round" StrokeEndLineCap="Round" StrokeDashCap="Round" StrokeDashOffset="-2" StrokeDashArray="1 0" />
		<Path Data="F1 M 201.28,214.4 L 201.28,214.88"  Stroke="#ff000000" StrokeThickness="0.5" StrokeLineJoin="Round" StrokeStartLineCap="Round" StrokeEndLineCap="Round" StrokeDashCap="Round" StrokeDashOffset="-2" StrokeDashArray="1 0" />
		<Path Data="F1 M 202.72,214.56 L 202.72,214.88"  Stroke="#ff000000" StrokeThickness="0.5" StrokeLineJoin="Round" StrokeStartLineCap="Round" StrokeEndLineCap="Round" StrokeDashCap="Round" StrokeDashOffset="-2" StrokeDashArray="1 0" />
		<Path Data="F1 M 206.24,214.72 L 206.24,214.88"  Stroke="#ff000000" StrokeThickness="0.5" StrokeLineJoin="Round" StrokeStartLineCap="Round" StrokeEndLineCap="Round" StrokeDashCap="Round" StrokeDashOffset="-2" StrokeDashArray="1 0" />
		<Path Data="F1 M 208.32,214.88 L 208.32,214.88"  Stroke="#ff000000" StrokeThickness="0.5" StrokeLineJoin="Round" StrokeStartLineCap="Round" StrokeEndLineCap="Round" StrokeDashCap="Round" StrokeDashOffset="-2" StrokeDashArray="1 0" />
		<Path Data="F1 M 208.96,214.72 L 208.96,214.88"  Stroke="#ff000000" StrokeThickness="0.5" StrokeLineJoin="Round" StrokeStartLineCap="Round" StrokeEndLineCap="Round" StrokeDashCap="Round" StrokeDashOffset="-2" StrokeDashArray="1 0" />
		<Path Data="F1 M 209.6,214.56 L 209.6,214.88"  Stroke="#ff000000" StrokeThickness="0.5" StrokeLineJoin="Round" StrokeStartLineCap="Round" StrokeEndLineCap="Round" StrokeDashCap="Round" StrokeDashOffset="-2" StrokeDashArray="1 0" />
		<Path Data="F1 M 210.24,214.56 L 210.24,214.88"  Stroke="#ff000000" StrokeThickness="0.5" StrokeLineJoin="Round" StrokeStartLineCap="Round" StrokeEndLineCap="Round" StrokeDashCap="Round" StrokeDashOffset="-2" StrokeDashArray="1 0" />
		<Path Data="F1 M 211.04,214.56 L 211.04,214.88"  Stroke="#ff000000" StrokeThickness="0.5" StrokeLineJoin="Round" StrokeStartLineCap="Round" StrokeEndLineCap="Round" StrokeDashCap="Round" StrokeDashOffset="-2" StrokeDashArray="1 0" />
		<Path Data="F1 M 211.68,214.72 L 211.68,214.88"  Stroke="#ff000000" StrokeThickness="0.5" StrokeLineJoin="Round" StrokeStartLineCap="Round" StrokeEndLineCap="Round" StrokeDashCap="Round" StrokeDashOffset="-2" StrokeDashArray="1 0" />
		<Path Data="F1 M 213.12,214.72 L 213.12,214.88"  Stroke="#ff000000" StrokeThickness="0.5" StrokeLineJoin="Round" StrokeStartLineCap="Round" StrokeEndLineCap="Round" StrokeDashCap="Round" StrokeDashOffset="-2" StrokeDashArray="1 0" />
		<Path Data="F1 M 215.2,214.88 L 215.2,214.88"  Stroke="#ff000000" StrokeThickness="0.5" StrokeLineJoin="Round" StrokeStartLineCap="Round" StrokeEndLineCap="Round" StrokeDashCap="Round" StrokeDashOffset="-2" StrokeDashArray="1 0" />
		<Path Data="F1 M 215.84,214.56 L 215.84,214.88"  Stroke="#ff000000" StrokeThickness="0.5" StrokeLineJoin="Round" StrokeStartLineCap="Round" StrokeEndLineCap="Round" StrokeDashCap="Round" StrokeDashOffset="-2" StrokeDashArray="1 0" />
		<Path Data="F1 M 216.48,214.24 L 216.48,214.88"  Stroke="#ff000000" StrokeThickness="0.5" StrokeLineJoin="Round" StrokeStartLineCap="Round" StrokeEndLineCap="Round" StrokeDashCap="Round" StrokeDashOffset="-2" StrokeDashArray="1 0" />
		<Path Data="F1 M 217.92,214.4 L 217.92,214.88"  Stroke="#ff000000" StrokeThickness="0.5" StrokeLineJoin="Round" StrokeStartLineCap="Round" StrokeEndLineCap="Round" StrokeDashCap="Round" StrokeDashOffset="-2" StrokeDashArray="1 0" />
		<Path Data="F1 M 220,214.88 L 220,214.88"  Stroke="#ff000000" StrokeThickness="0.5" StrokeLineJoin="Round" StrokeStartLineCap="Round" StrokeEndLineCap="Round" StrokeDashCap="Round" StrokeDashOffset="-2" StrokeDashArray="1 0" />
		<Path Data="F1 M 221.28,214.72 L 221.28,214.88"  Stroke="#ff000000" StrokeThickness="0.5" StrokeLineJoin="Round" StrokeStartLineCap="Round" StrokeEndLineCap="Round" StrokeDashCap="Round" StrokeDashOffset="-2" StrokeDashArray="1 0" />
		<Path Data="F1 M 222.08,214.24 L 222.08,214.88"  Stroke="#ff000000" StrokeThickness="0.5" StrokeLineJoin="Round" StrokeStartLineCap="Round" StrokeEndLineCap="Round" StrokeDashCap="Round" StrokeDashOffset="-2" StrokeDashArray="1 0" />
		<Path Data="F1 M 222.72,214.72 L 222.72,214.88"  Stroke="#ff000000" StrokeThickness="0.5" StrokeLineJoin="Round" StrokeStartLineCap="Round" StrokeEndLineCap="Round" StrokeDashCap="Round" StrokeDashOffset="-2" StrokeDashArray="1 0" />
		<Path Data="F1 M 224.8,214.56 L 224.8,214.88"  Stroke="#ff000000" StrokeThickness="0.5" StrokeLineJoin="Round" StrokeStartLineCap="Round" StrokeEndLineCap="Round" StrokeDashCap="Round" StrokeDashOffset="-2" StrokeDashArray="1 0" />
		<Path Data="F1 M 226.08,214.72 L 226.08,214.88"  Stroke="#ff000000" StrokeThickness="0.5" StrokeLineJoin="Round" StrokeStartLineCap="Round" StrokeEndLineCap="Round" StrokeDashCap="Round" StrokeDashOffset="-2" StrokeDashArray="1 0" />
		<Path Data="F1 M 227.52,214.4 L 227.52,214.88"  Stroke="#ff000000" StrokeThickness="0.5" StrokeLineJoin="Round" StrokeStartLineCap="Round" StrokeEndLineCap="Round" StrokeDashCap="Round" StrokeDashOffset="-2" StrokeDashArray="1 0" />
		<Path Data="F1 M 228.96,214.72 L 228.96,214.88"  Stroke="#ff000000" StrokeThickness="0.5" StrokeLineJoin="Round" StrokeStartLineCap="Round" StrokeEndLineCap="Round" StrokeDashCap="Round" StrokeDashOffset="-2" StrokeDashArray="1 0" />
		<Path Data="F1 M 229.76,214.88 L 229.76,214.88"  Stroke="#ff000000" StrokeThickness="0.5" StrokeLineJoin="Round" StrokeStartLineCap="Round" StrokeEndLineCap="Round" StrokeDashCap="Round" StrokeDashOffset="-2" StrokeDashArray="1 0" />
		<Path Data="F1 M 231.68,214.4 L 231.68,214.88"  Stroke="#ff000000" StrokeThickness="0.5" StrokeLineJoin="Round" StrokeStartLineCap="Round" StrokeEndLineCap="Round" StrokeDashCap="Round" StrokeDashOffset="-2" StrokeDashArray="1 0" />
		<Path Data="F1 M 233.76,214.72 L 233.76,214.88"  Stroke="#ff000000" StrokeThickness="0.5" StrokeLineJoin="Round" StrokeStartLineCap="Round" StrokeEndLineCap="Round" StrokeDashCap="Round" StrokeDashOffset="-2" StrokeDashArray="1 0" />
		<Path Data="F1 M 234.56,214.56 L 234.56,214.88"  Stroke="#ff000000" StrokeThickness="0.5" StrokeLineJoin="Round" StrokeStartLineCap="Round" StrokeEndLineCap="Round" StrokeDashCap="Round" StrokeDashOffset="-2" StrokeDashArray="1 0" />
		<Path Data="F1 M 235.84,214.72 L 235.84,214.88"  Stroke="#ff000000" StrokeThickness="0.5" StrokeLineJoin="Round" StrokeStartLineCap="Round" StrokeEndLineCap="Round" StrokeDashCap="Round" StrokeDashOffset="-2" StrokeDashArray="1 0" />
		<Path Data="F1 M 239.36,214.72 L 239.36,214.88"  Stroke="#ff000000" StrokeThickness="0.5" StrokeLineJoin="Round" StrokeStartLineCap="Round" StrokeEndLineCap="Round" StrokeDashCap="Round" StrokeDashOffset="-2" StrokeDashArray="1 0" />
		<Path Data="F1 M 240,214.56 L 240,214.88"  Stroke="#ff000000" StrokeThickness="0.5" StrokeLineJoin="Round" StrokeStartLineCap="Round" StrokeEndLineCap="Round" StrokeDashCap="Round" StrokeDashOffset="-2" StrokeDashArray="1 0" />
		<Path Data="F1 M 240.8,214.56 L 240.8,214.88"  Stroke="#ff000000" StrokeThickness="0.5" StrokeLineJoin="Round" StrokeStartLineCap="Round" StrokeEndLineCap="Round" StrokeDashCap="Round" StrokeDashOffset="-2" StrokeDashArray="1 0" />
		<Path Data="F1 M 241.44,214.56 L 241.44,214.88"  Stroke="#ff000000" StrokeThickness="0.5" StrokeLineJoin="Round" StrokeStartLineCap="Round" StrokeEndLineCap="Round" StrokeDashCap="Round" StrokeDashOffset="-2" StrokeDashArray="1 0" />
		<Path Data="F1 M 243.52,214.72 L 243.52,214.88"  Stroke="#ff000000" StrokeThickness="0.5" StrokeLineJoin="Round" StrokeStartLineCap="Round" StrokeEndLineCap="Round" StrokeDashCap="Round" StrokeDashOffset="-2" StrokeDashArray="1 0" />
		<Path Data="F1 M 244.8,214.88 L 244.8,214.88"  Stroke="#ff000000" StrokeThickness="0.5" StrokeLineJoin="Round" StrokeStartLineCap="Round" StrokeEndLineCap="Round" StrokeDashCap="Round" StrokeDashOffset="-2" StrokeDashArray="1 0" />
		<Path Data="F1 M 245.6,214.72 L 245.6,214.88"  Stroke="#ff000000" StrokeThickness="0.5" StrokeLineJoin="Round" StrokeStartLineCap="Round" StrokeEndLineCap="Round" StrokeDashCap="Round" StrokeDashOffset="-2" StrokeDashArray="1 0" />
		<Path Data="F1 M 246.24,214.24 L 246.24,214.88"  Stroke="#ff000000" StrokeThickness="0.5" StrokeLineJoin="Round" StrokeStartLineCap="Round" StrokeEndLineCap="Round" StrokeDashCap="Round" StrokeDashOffset="-2" StrokeDashArray="1 0" />
		<Path Data="F1 M 246.88,214.56 L 246.88,214.88"  Stroke="#ff000000" StrokeThickness="0.5" StrokeLineJoin="Round" StrokeStartLineCap="Round" StrokeEndLineCap="Round" StrokeDashCap="Round" StrokeDashOffset="-2" StrokeDashArray="1 0" />
		<Path Data="F1 M 247.68,214.72 L 247.68,214.88"  Stroke="#ff000000" StrokeThickness="0.5" StrokeLineJoin="Round" StrokeStartLineCap="Round" StrokeEndLineCap="Round" StrokeDashCap="Round" StrokeDashOffset="-2" StrokeDashArray="1 0" />
		<Path Data="F1 M 249.76,214.72 L 249.76,214.88"  Stroke="#ff000000" StrokeThickness="0.5" StrokeLineJoin="Round" StrokeStartLineCap="Round" StrokeEndLineCap="Round" StrokeDashCap="Round" StrokeDashOffset="-2" StrokeDashArray="1 0" />
		<Path Data="F1 M 250.4,214.56 L 250.4,214.88"  Stroke="#ff000000" StrokeThickness="0.5" StrokeLineJoin="Round" StrokeStartLineCap="Round" StrokeEndLineCap="Round" StrokeDashCap="Round" StrokeDashOffset="-2" StrokeDashArray="1 0" />
		<Path Data="F1 M 251.04,214.72 L 251.04,214.88"  Stroke="#ff000000" StrokeThickness="0.5" StrokeLineJoin="Round" StrokeStartLineCap="Round" StrokeEndLineCap="Round" StrokeDashCap="Round" StrokeDashOffset="-2" StrokeDashArray="1 0" />
		<Path Data="F1 M 251.68,214.72 L 251.68,214.88"  Stroke="#ff000000" StrokeThickness="0.5" StrokeLineJoin="Round" StrokeStartLineCap="Round" StrokeEndLineCap="Round" StrokeDashCap="Round" StrokeDashOffset="-2" StrokeDashArray="1 0" />
		<Path Data="F1 M 253.12,214.88 L 253.12,214.88"  Stroke="#ff000000" StrokeThickness="0.5" StrokeLineJoin="Round" StrokeStartLineCap="Round" StrokeEndLineCap="Round" StrokeDashCap="Round" StrokeDashOffset="-2" StrokeDashArray="1 0" />
		<Path Data="F1 M 253.76,214.72 L 253.76,214.88"  Stroke="#ff000000" StrokeThickness="0.5" StrokeLineJoin="Round" StrokeStartLineCap="Round" StrokeEndLineCap="Round" StrokeDashCap="Round" StrokeDashOffset="-2" StrokeDashArray="1 0" />
		<Path Data="F1 M 254.56,214.72 L 254.56,214.88"  Stroke="#ff000000" StrokeThickness="0.5" StrokeLineJoin="Round" StrokeStartLineCap="Round" StrokeEndLineCap="Round" StrokeDashCap="Round" StrokeDashOffset="-2" StrokeDashArray="1 0" />
		<Path Data="F1 M 256.64,214.56 L 256.64,214.88"  Stroke="#ff000000" StrokeThickness="0.5" StrokeLineJoin="Round" StrokeStartLineCap="Round" StrokeEndLineCap="Round" StrokeDashCap="Round" StrokeDashOffset="-2" StrokeDashArray="1 0" />
		<Path Data="F1 M 258.72,214.72 L 258.72,214.88"  Stroke="#ff000000" StrokeThickness="0.5" StrokeLineJoin="Round" StrokeStartLineCap="Round" StrokeEndLineCap="Round" StrokeDashCap="Round" StrokeDashOffset="-2" StrokeDashArray="1 0" />
		<Path Data="F1 M 260.16,214.56 L 260.16,214.88"  Stroke="#ff000000" StrokeThickness="0.5" StrokeLineJoin="Round" StrokeStartLineCap="Round" StrokeEndLineCap="Round" StrokeDashCap="Round" StrokeDashOffset="-2" StrokeDashArray="1 0" />
		<Path Data="F1 M 261.44,214.56 L 261.44,214.88"  Stroke="#ff000000" StrokeThickness="0.5" StrokeLineJoin="Round" StrokeStartLineCap="Round" StrokeEndLineCap="Round" StrokeDashCap="Round" StrokeDashOffset="-2" StrokeDashArray="1 0" />
		<Path Data="F1 M 263.52,214.72 L 263.52,214.88"  Stroke="#ff000000" StrokeThickness="0.5" StrokeLineJoin="Round" StrokeStartLineCap="Round" StrokeEndLineCap="Round" StrokeDashCap="Round" StrokeDashOffset="-2" StrokeDashArray="1 0" />
		<Path Data="F1 M 264.32,214.72 L 264.32,214.88"  Stroke="#ff000000" StrokeThickness="0.5" StrokeLineJoin="Round" StrokeStartLineCap="Round" StrokeEndLineCap="Round" StrokeDashCap="Round" StrokeDashOffset="-2" StrokeDashArray="1 0" />
		<Path Data="F1 M 268.48,214.88 L 268.48,214.88"  Stroke="#ff000000" StrokeThickness="0.5" StrokeLineJoin="Round" StrokeStartLineCap="Round" StrokeEndLineCap="Round" StrokeDashCap="Round" StrokeDashOffset="-2" StrokeDashArray="1 0" />
		<Path Data="F1 M 269.12,214.4 L 269.12,214.88"  Stroke="#ff000000" StrokeThickness="0.5" StrokeLineJoin="Round" StrokeStartLineCap="Round" StrokeEndLineCap="Round" StrokeDashCap="Round" StrokeDashOffset="-2" StrokeDashArray="1 0" />
		<Path Data="F1 M 271.2,214.56 L 271.2,214.88"  Stroke="#ff000000" StrokeThickness="0.5" StrokeLineJoin="Round" StrokeStartLineCap="Round" StrokeEndLineCap="Round" StrokeDashCap="Round" StrokeDashOffset="-2" StrokeDashArray="1 0" />
		<Path Data="F1 M 272.48,214.88 L 272.48,214.88"  Stroke="#ff000000" StrokeThickness="0.5" StrokeLineJoin="Round" StrokeStartLineCap="Round" StrokeEndLineCap="Round" StrokeDashCap="Round" StrokeDashOffset="-2" StrokeDashArray="1 0" />
		<Path Data="F1 M 273.28,214.72 L 273.28,214.88"  Stroke="#ff000000" StrokeThickness="0.5" StrokeLineJoin="Round" StrokeStartLineCap="Round" StrokeEndLineCap="Round" StrokeDashCap="Round" StrokeDashOffset="-2" StrokeDashArray="1 0" />
		<Path Data="F1 M 275.36,214.72 L 275.36,214.88"  Stroke="#ff000000" StrokeThickness="0.5" StrokeLineJoin="Round" StrokeStartLineCap="Round" StrokeEndLineCap="Round" StrokeDashCap="Round" StrokeDashOffset="-2" StrokeDashArray="1 0" />
		<Path Data="F1 M 276,214.88 L 276,214.88"  Stroke="#ff000000" StrokeThickness="0.5" StrokeLineJoin="Round" StrokeStartLineCap="Round" StrokeEndLineCap="Round" StrokeDashCap="Round" StrokeDashOffset="-2" StrokeDashArray="1 0" />
		<Path Data="F1 M 277.28,214.56 L 277.28,214.88"  Stroke="#ff000000" StrokeThickness="0.5" StrokeLineJoin="Round" StrokeStartLineCap="Round" StrokeEndLineCap="Round" StrokeDashCap="Round" StrokeDashOffset="-2" StrokeDashArray="1 0" />
		<Path Data="F1 M 278.08,214.88 L 278.08,214.88"  Stroke="#ff000000" StrokeThickness="0.5" StrokeLineJoin="Round" StrokeStartLineCap="Round" StrokeEndLineCap="Round" StrokeDashCap="Round" StrokeDashOffset="-2" StrokeDashArray="1 0" />
		<Path Data="F1 M 278.72,214.4 L 278.72,214.88"  Stroke="#ff000000" StrokeThickness="0.5" StrokeLineJoin="Round" StrokeStartLineCap="Round" StrokeEndLineCap="Round" StrokeDashCap="Round" StrokeDashOffset="-2" StrokeDashArray="1 0" />
		<Path Data="F1 M 279.36,214.56 L 279.36,214.88"  Stroke="#ff000000" StrokeThickness="0.5" StrokeLineJoin="Round" StrokeStartLineCap="Round" StrokeEndLineCap="Round" StrokeDashCap="Round" StrokeDashOffset="-2" StrokeDashArray="1 0" />
		<Path Data="F1 M 280.16,214.88 L 280.16,214.88"  Stroke="#ff000000" StrokeThickness="0.5" StrokeLineJoin="Round" StrokeStartLineCap="Round" StrokeEndLineCap="Round" StrokeDashCap="Round" StrokeDashOffset="-2" StrokeDashArray="1 0" />
		<Path Data="F1 M 282.24,214.72 L 282.24,214.88"  Stroke="#ff000000" StrokeThickness="0.5" StrokeLineJoin="Round" StrokeStartLineCap="Round" StrokeEndLineCap="Round" StrokeDashCap="Round" StrokeDashOffset="-2" StrokeDashArray="1 0" />
		<Path Data="F1 M 282.88,214.4 L 282.88,214.88"  Stroke="#ff000000" StrokeThickness="0.5" StrokeLineJoin="Round" StrokeStartLineCap="Round" StrokeEndLineCap="Round" StrokeDashCap="Round" StrokeDashOffset="-2" StrokeDashArray="1 0" />
		<Path Data="F1 M 287.84,214.88 L 287.84,214.88"  Stroke="#ff000000" StrokeThickness="0.5" StrokeLineJoin="Round" StrokeStartLineCap="Round" StrokeEndLineCap="Round" StrokeDashCap="Round" StrokeDashOffset="-2" StrokeDashArray="1 0" />
		<Path Data="F1 M 289.12,214.24 L 289.12,214.88"  Stroke="#ff000000" StrokeThickness="0.5" StrokeLineJoin="Round" StrokeStartLineCap="Round" StrokeEndLineCap="Round" StrokeDashCap="Round" StrokeDashOffset="-2" StrokeDashArray="1 0" />
		<Path Data="F1 M 291.2,214.72 L 291.2,214.88"  Stroke="#ff000000" StrokeThickness="0.5" StrokeLineJoin="Round" StrokeStartLineCap="Round" StrokeEndLineCap="Round" StrokeDashCap="Round" StrokeDashOffset="-2" StrokeDashArray="1 0" />
		<Path Data="F1 M 292,214.72 L 292,214.88"  Stroke="#ff000000" StrokeThickness="0.5" StrokeLineJoin="Round" StrokeStartLineCap="Round" StrokeEndLineCap="Round" StrokeDashCap="Round" StrokeDashOffset="-2" StrokeDashArray="1 0" />
		<Path Data="F1 M 292.64,214.56 L 292.64,214.88"  Stroke="#ff000000" StrokeThickness="0.5" StrokeLineJoin="Round" StrokeStartLineCap="Round" StrokeEndLineCap="Round" StrokeDashCap="Round" StrokeDashOffset="-2" StrokeDashArray="1 0" />
		<Path Data="F1 M 293.28,214.56 L 293.28,214.88"  Stroke="#ff000000" StrokeThickness="0.5" StrokeLineJoin="Round" StrokeStartLineCap="Round" StrokeEndLineCap="Round" StrokeDashCap="Round" StrokeDashOffset="-2" StrokeDashArray="1 0" />
		<Path Data="F1 M 294.72,214.72 L 294.72,214.88"  Stroke="#ff000000" StrokeThickness="0.5" StrokeLineJoin="Round" StrokeStartLineCap="Round" StrokeEndLineCap="Round" StrokeDashCap="Round" StrokeDashOffset="-2" StrokeDashArray="1 0" />
		<Path Data="F1 M 298.08,214.72 L 298.08,214.88"  Stroke="#ff000000" StrokeThickness="0.5" StrokeLineJoin="Round" StrokeStartLineCap="Round" StrokeEndLineCap="Round" StrokeDashCap="Round" StrokeDashOffset="-2" StrokeDashArray="1 0" />
		<Path Data="F1 M 298.88,214.88 L 298.88,214.88"  Stroke="#ff000000" StrokeThickness="0.5" StrokeLineJoin="Round" StrokeStartLineCap="Round" StrokeEndLineCap="Round" StrokeDashCap="Round" StrokeDashOffset="-2" StrokeDashArray="1 0" />
		<Path Data="F1 M 299.52,214.72 L 299.52,214.88"  Stroke="#ff000000" StrokeThickness="0.5" StrokeLineJoin="Round" StrokeStartLineCap="Round" StrokeEndLineCap="Round" StrokeDashCap="Round" StrokeDashOffset="-2" StrokeDashArray="1 0" />
		<Path Data="F1 M 300.96,214.72 L 300.96,214.88"  Stroke="#ff000000" StrokeThickness="0.5" StrokeLineJoin="Round" StrokeStartLineCap="Round" StrokeEndLineCap="Round" StrokeDashCap="Round" StrokeDashOffset="-2" StrokeDashArray="1 0" />
		<Path Data="F1 M 302.24,214.72 L 302.24,214.88"  Stroke="#ff000000" StrokeThickness="0.5" StrokeLineJoin="Round" StrokeStartLineCap="Round" StrokeEndLineCap="Round" StrokeDashCap="Round" StrokeDashOffset="-2" StrokeDashArray="1 0" />
		<Path Data="F1 M 303.04,214.72 L 303.04,214.88"  Stroke="#ff000000" StrokeThickness="0.5" StrokeLineJoin="Round" StrokeStartLineCap="Round" StrokeEndLineCap="Round" StrokeDashCap="Round" StrokeDashOffset="-2" StrokeDashArray="1 0" />
		<Path Data="F1 M 305.76,214.72 L 305.76,214.88"  Stroke="#ff000000" StrokeThickness="0.5" StrokeLineJoin="Round" StrokeStartLineCap="Round" StrokeEndLineCap="Round" StrokeDashCap="Round" StrokeDashOffset="-2" StrokeDashArray="1 0" />
		<Path Data="F1 M 309.92,214.24 L 309.92,214.88"  Stroke="#ff000000" StrokeThickness="0.5" StrokeLineJoin="Round" StrokeStartLineCap="Round" StrokeEndLineCap="Round" StrokeDashCap="Round" StrokeDashOffset="-2" StrokeDashArray="1 0" />
		<Path Data="F1 M 310.56,214.4 L 310.56,214.88"  Stroke="#ff000000" StrokeThickness="0.5" StrokeLineJoin="Round" StrokeStartLineCap="Round" StrokeEndLineCap="Round" StrokeDashCap="Round" StrokeDashOffset="-2" StrokeDashArray="1 0" />
		<Path Data="F1 M 312.64,214.56 L 312.64,214.88"  Stroke="#ff000000" StrokeThickness="0.5" StrokeLineJoin="Round" StrokeStartLineCap="Round" StrokeEndLineCap="Round" StrokeDashCap="Round" StrokeDashOffset="-2" StrokeDashArray="1 0" />
		<Path Data="F1 M 314.72,214.88 L 314.72,214.88"  Stroke="#ff000000" StrokeThickness="0.5" StrokeLineJoin="Round" StrokeStartLineCap="Round" StrokeEndLineCap="Round" StrokeDashCap="Round" StrokeDashOffset="-2" StrokeDashArray="1 0" />
		<Path Data="F1 M 315.36,214.72 L 315.36,214.88"  Stroke="#ff000000" StrokeThickness="0.5" StrokeLineJoin="Round" StrokeStartLineCap="Round" StrokeEndLineCap="Round" StrokeDashCap="Round" StrokeDashOffset="-2" StrokeDashArray="1 0" />
		<Path Data="F1 M 316.8,214.72 L 316.8,214.88"  Stroke="#ff000000" StrokeThickness="0.5" StrokeLineJoin="Round" StrokeStartLineCap="Round" StrokeEndLineCap="Round" StrokeDashCap="Round" StrokeDashOffset="-2" StrokeDashArray="1 0" />
		<Path Data="F1 M 317.44,214.56 L 317.44,214.88"  Stroke="#ff000000" StrokeThickness="0.5" StrokeLineJoin="Round" StrokeStartLineCap="Round" StrokeEndLineCap="Round" StrokeDashCap="Round" StrokeDashOffset="-2" StrokeDashArray="1 0" />
		<Path Data="F1 M 318.88,214.56 L 318.88,214.88"  Stroke="#ff000000" StrokeThickness="0.5" StrokeLineJoin="Round" StrokeStartLineCap="Round" StrokeEndLineCap="Round" StrokeDashCap="Round" StrokeDashOffset="-2" StrokeDashArray="1 0" />
		<Path Data="F1 M 319.52,214.88 L 319.52,214.88"  Stroke="#ff000000" StrokeThickness="0.5" StrokeLineJoin="Round" StrokeStartLineCap="Round" StrokeEndLineCap="Round" StrokeDashCap="Round" StrokeDashOffset="-2" StrokeDashArray="1 0" />
		<Path Data="F1 M 322.4,214.56 L 322.4,214.88"  Stroke="#ff000000" StrokeThickness="0.5" StrokeLineJoin="Round" StrokeStartLineCap="Round" StrokeEndLineCap="Round" StrokeDashCap="Round" StrokeDashOffset="-2" StrokeDashArray="1 0" />
		<Path Data="F1 M 323.68,214.56 L 323.68,214.88"  Stroke="#ff000000" StrokeThickness="0.5" StrokeLineJoin="Round" StrokeStartLineCap="Round" StrokeEndLineCap="Round" StrokeDashCap="Round" StrokeDashOffset="-2" StrokeDashArray="1 0" />
		<Path Data="F1 M 324.48,214.72 L 324.48,214.88"  Stroke="#ff000000" StrokeThickness="0.5" StrokeLineJoin="Round" StrokeStartLineCap="Round" StrokeEndLineCap="Round" StrokeDashCap="Round" StrokeDashOffset="-2" StrokeDashArray="1 0" />
		<Path Data="F1 M 327.2,214.56 L 327.2,214.88"  Stroke="#ff000000" StrokeThickness="0.5" StrokeLineJoin="Round" StrokeStartLineCap="Round" StrokeEndLineCap="Round" StrokeDashCap="Round" StrokeDashOffset="-2" StrokeDashArray="1 0" />
		<Path Data="F1 M 329.28,214.72 L 329.28,214.88"  Stroke="#ff000000" StrokeThickness="0.5" StrokeLineJoin="Round" StrokeStartLineCap="Round" StrokeEndLineCap="Round" StrokeDashCap="Round" StrokeDashOffset="-2" StrokeDashArray="1 0" />
		<Path Data="F1 M 329.92,214.72 L 329.92,214.88"  Stroke="#ff000000" StrokeThickness="0.5" StrokeLineJoin="Round" StrokeStartLineCap="Round" StrokeEndLineCap="Round" StrokeDashCap="Round" StrokeDashOffset="-2" StrokeDashArray="1 0" />
		<Path Data="F1 M 330.72,214.72 L 330.72,214.88"  Stroke="#ff000000" StrokeThickness="0.5" StrokeLineJoin="Round" StrokeStartLineCap="Round" StrokeEndLineCap="Round" StrokeDashCap="Round" StrokeDashOffset="-2" StrokeDashArray="1 0" />
		<Path Data="F1 M 332,214.72 L 332,214.88"  Stroke="#ff000000" StrokeThickness="0.5" StrokeLineJoin="Round" StrokeStartLineCap="Round" StrokeEndLineCap="Round" StrokeDashCap="Round" StrokeDashOffset="-2" StrokeDashArray="1 0" />
		<Path Data="F1 M 333.44,214.88 L 333.44,214.88"  Stroke="#ff000000" StrokeThickness="0.5" StrokeLineJoin="Round" StrokeStartLineCap="Round" StrokeEndLineCap="Round" StrokeDashCap="Round" StrokeDashOffset="-2" StrokeDashArray="1 0" />
		<Path Data="F1 M 334.08,214.72 L 334.08,214.88"  Stroke="#ff000000" StrokeThickness="0.5" StrokeLineJoin="Round" StrokeStartLineCap="Round" StrokeEndLineCap="Round" StrokeDashCap="Round" StrokeDashOffset="-2" StrokeDashArray="1 0" />
		<Path Data="F1 M 335.52,214.72 L 335.52,214.88"  Stroke="#ff000000" StrokeThickness="0.5" StrokeLineJoin="Round" StrokeStartLineCap="Round" StrokeEndLineCap="Round" StrokeDashCap="Round" StrokeDashOffset="-2" StrokeDashArray="1 0" />
		<Path Data="F1 M 336.16,214.72 L 336.16,214.88"  Stroke="#ff000000" StrokeThickness="0.5" StrokeLineJoin="Round" StrokeStartLineCap="Round" StrokeEndLineCap="Round" StrokeDashCap="Round" StrokeDashOffset="-2" StrokeDashArray="1 0" />
		<Path Data="F1 M 337.6,214.56 L 337.6,214.88"  Stroke="#ff000000" StrokeThickness="0.5" StrokeLineJoin="Round" StrokeStartLineCap="Round" StrokeEndLineCap="Round" StrokeDashCap="Round" StrokeDashOffset="-2" StrokeDashArray="1 0" />
		<Path Data="F1 M 338.24,214.72 L 338.24,214.88"  Stroke="#ff000000" StrokeThickness="0.5" StrokeLineJoin="Round" StrokeStartLineCap="Round" StrokeEndLineCap="Round" StrokeDashCap="Round" StrokeDashOffset="-2" StrokeDashArray="1 0" />
		<Path Data="F1 M 340.32,214.88 L 340.32,214.88"  Stroke="#ff000000" StrokeThickness="0.5" StrokeLineJoin="Round" StrokeStartLineCap="Round" StrokeEndLineCap="Round" StrokeDashCap="Round" StrokeDashOffset="-2" StrokeDashArray="1 0" />
		<Path Data="F1 M 341.6,214.56 L 341.6,214.88"  Stroke="#ff000000" StrokeThickness="0.5" StrokeLineJoin="Round" StrokeStartLineCap="Round" StrokeEndLineCap="Round" StrokeDashCap="Round" StrokeDashOffset="-2" StrokeDashArray="1 0" />
		<Path Data="F1 M 343.04,214.4 L 343.04,214.88"  Stroke="#ff000000" StrokeThickness="0.5" StrokeLineJoin="Round" StrokeStartLineCap="Round" StrokeEndLineCap="Round" StrokeDashCap="Round" StrokeDashOffset="-2" StrokeDashArray="1 0" />
		<Path Data="F1 M 344.48,214.72 L 344.48,214.88"  Stroke="#ff000000" StrokeThickness="0.5" StrokeLineJoin="Round" StrokeStartLineCap="Round" StrokeEndLineCap="Round" StrokeDashCap="Round" StrokeDashOffset="-2" StrokeDashArray="1 0" />
		<Path Data="F1 M 345.12,214.72 L 345.12,214.88"  Stroke="#ff000000" StrokeThickness="0.5" StrokeLineJoin="Round" StrokeStartLineCap="Round" StrokeEndLineCap="Round" StrokeDashCap="Round" StrokeDashOffset="-2" StrokeDashArray="1 0" />
		<Path Data="F1 M 345.76,214.72 L 345.76,214.88"  Stroke="#ff000000" StrokeThickness="0.5" StrokeLineJoin="Round" StrokeStartLineCap="Round" StrokeEndLineCap="Round" StrokeDashCap="Round" StrokeDashOffset="-2" StrokeDashArray="1 0" />
		<Path Data="F1 M 346.56,214.72 L 346.56,214.88"  Stroke="#ff000000" StrokeThickness="0.5" StrokeLineJoin="Round" StrokeStartLineCap="Round" StrokeEndLineCap="Round" StrokeDashCap="Round" StrokeDashOffset="-2" StrokeDashArray="1 0" />
		<Path Data="F1 M 347.2,214.56 L 347.2,214.88"  Stroke="#ff000000" StrokeThickness="0.5" StrokeLineJoin="Round" StrokeStartLineCap="Round" StrokeEndLineCap="Round" StrokeDashCap="Round" StrokeDashOffset="-2" StrokeDashArray="1 0" />
		<Path Data="F1 M 348,214.72 L 348,214.88"  Stroke="#ff000000" StrokeThickness="0.5" StrokeLineJoin="Round" StrokeStartLineCap="Round" StrokeEndLineCap="Round" StrokeDashCap="Round" StrokeDashOffset="-2" StrokeDashArray="1 0" />
		<Path Data="F1 M 348.48,214.72 L 348.48,214.88"  Stroke="#ff000000" StrokeThickness="0.5" StrokeLineJoin="Round" StrokeStartLineCap="Round" StrokeEndLineCap="Round" StrokeDashCap="Round" StrokeDashOffset="-2" StrokeDashArray="1 0" />
		<Path Data="F1 M 349.28,214.88 L 349.28,214.88"  Stroke="#ff000000" StrokeThickness="0.5" StrokeLineJoin="Round" StrokeStartLineCap="Round" StrokeEndLineCap="Round" StrokeDashCap="Round" StrokeDashOffset="-2" StrokeDashArray="1 0" />
		<Path Data="F1 M 350.08,214.72 L 350.08,214.88"  Stroke="#ff000000" StrokeThickness="0.5" StrokeLineJoin="Round" StrokeStartLineCap="Round" StrokeEndLineCap="Round" StrokeDashCap="Round" StrokeDashOffset="-2" StrokeDashArray="1 0" />
		<Path Data="F1 M 350.56,214.88 L 350.56,214.88"  Stroke="#ff000000" StrokeThickness="0.5" StrokeLineJoin="Round" StrokeStartLineCap="Round" StrokeEndLineCap="Round" StrokeDashCap="Round" StrokeDashOffset="-2" StrokeDashArray="1 0" />
		<Path Data="F1 M 351.36,214.88 L 351.36,214.88"  Stroke="#ff000000" StrokeThickness="0.5" StrokeLineJoin="Round" StrokeStartLineCap="Round" StrokeEndLineCap="Round" StrokeDashCap="Round" StrokeDashOffset="-2" StrokeDashArray="1 0" />
		<Path Data="F1 M 352.16,214.72 L 352.16,214.88"  Stroke="#ff000000" StrokeThickness="0.5" StrokeLineJoin="Round" StrokeStartLineCap="Round" StrokeEndLineCap="Round" StrokeDashCap="Round" StrokeDashOffset="-2" StrokeDashArray="1 0" />
		<Path Data="F1 M 352.8,214.4 L 352.8,214.88"  Stroke="#ff000000" StrokeThickness="0.5" StrokeLineJoin="Round" StrokeStartLineCap="Round" StrokeEndLineCap="Round" StrokeDashCap="Round" StrokeDashOffset="-2" StrokeDashArray="1 0" />
		<Path Data="F1 M 353.44,214.88 L 353.44,214.88"  Stroke="#ff000000" StrokeThickness="0.5" StrokeLineJoin="Round" StrokeStartLineCap="Round" StrokeEndLineCap="Round" StrokeDashCap="Round" StrokeDashOffset="-2" StrokeDashArray="1 0" />
		<Path Data="F1 M 354.08,214.72 L 354.08,214.88"  Stroke="#ff000000" StrokeThickness="0.5" StrokeLineJoin="Round" StrokeStartLineCap="Round" StrokeEndLineCap="Round" StrokeDashCap="Round" StrokeDashOffset="-2" StrokeDashArray="1 0" />
		<Path Data="F1 M 356.16,214.88 L 356.16,214.88"  Stroke="#ff000000" StrokeThickness="0.5" StrokeLineJoin="Round" StrokeStartLineCap="Round" StrokeEndLineCap="Round" StrokeDashCap="Round" StrokeDashOffset="-2" StrokeDashArray="1 0" />
		<Path Data="F1 M 358.24,214.72 L 358.24,214.88"  Stroke="#ff000000" StrokeThickness="0.5" StrokeLineJoin="Round" StrokeStartLineCap="Round" StrokeEndLineCap="Round" StrokeDashCap="Round" StrokeDashOffset="-2" StrokeDashArray="1 0" />
		<Path Data="F1 M 359.04,214.88 L 359.04,214.88"  Stroke="#ff000000" StrokeThickness="0.5" StrokeLineJoin="Round" StrokeStartLineCap="Round" StrokeEndLineCap="Round" StrokeDashCap="Round" StrokeDashOffset="-2" StrokeDashArray="1 0" />
		<Path Data="F1 M 361.12,214.4 L 361.12,214.88"  Stroke="#ff000000" StrokeThickness="0.5" StrokeLineJoin="Round" StrokeStartLineCap="Round" StrokeEndLineCap="Round" StrokeDashCap="Round" StrokeDashOffset="-2" StrokeDashArray="1 0" />
		<Path Data="F1 M 363.2,214.88 L 363.2,214.88"  Stroke="#ff000000" StrokeThickness="0.5" StrokeLineJoin="Round" StrokeStartLineCap="Round" StrokeEndLineCap="Round" StrokeDashCap="Round" StrokeDashOffset="-2" StrokeDashArray="1 0" />
		<Path Data="F1 M 365.12,214.88 L 365.12,214.88"  Stroke="#ff000000" StrokeThickness="0.5" StrokeLineJoin="Round" StrokeStartLineCap="Round" StrokeEndLineCap="Round" StrokeDashCap="Round" StrokeDashOffset="-2" StrokeDashArray="1 0" />
		<Path Data="F1 M 365.92,214.4 L 365.92,214.88"  Stroke="#ff000000" StrokeThickness="0.5" StrokeLineJoin="Round" StrokeStartLineCap="Round" StrokeEndLineCap="Round" StrokeDashCap="Round" StrokeDashOffset="-2" StrokeDashArray="1 0" />
		<Path Data="F1 M 366.56,214.88 L 366.56,214.88"  Stroke="#ff000000" StrokeThickness="0.5" StrokeLineJoin="Round" StrokeStartLineCap="Round" StrokeEndLineCap="Round" StrokeDashCap="Round" StrokeDashOffset="-2" StrokeDashArray="1 0" />
		<Path Data="F1 M 367.2,214.4 L 367.2,214.88"  Stroke="#ff000000" StrokeThickness="0.5" StrokeLineJoin="Round" StrokeStartLineCap="Round" StrokeEndLineCap="Round" StrokeDashCap="Round" StrokeDashOffset="-2" StrokeDashArray="1 0" />
		<Path Data="F1 M 368,214.72 L 368,214.88"  Stroke="#ff000000" StrokeThickness="0.5" StrokeLineJoin="Round" StrokeStartLineCap="Round" StrokeEndLineCap="Round" StrokeDashCap="Round" StrokeDashOffset="-2" StrokeDashArray="1 0" />
		<Path Data="F1 M 368.64,214.72 L 368.64,214.88"  Stroke="#ff000000" StrokeThickness="0.5" StrokeLineJoin="Round" StrokeStartLineCap="Round" StrokeEndLineCap="Round" StrokeDashCap="Round" StrokeDashOffset="-2" StrokeDashArray="1 0" />
		<Path Data="F1 M 370.08,214.56 L 370.08,214.88"  Stroke="#ff000000" StrokeThickness="0.5" StrokeLineJoin="Round" StrokeStartLineCap="Round" StrokeEndLineCap="Round" StrokeDashCap="Round" StrokeDashOffset="-2" StrokeDashArray="1 0" />
		<Path Data="F1 M 371.36,214.72 L 371.36,214.88"  Stroke="#ff000000" StrokeThickness="0.5" StrokeLineJoin="Round" StrokeStartLineCap="Round" StrokeEndLineCap="Round" StrokeDashCap="Round" StrokeDashOffset="-2" StrokeDashArray="1 0" />
		<Path Data="F1 M 372.16,214.88 L 372.16,214.88"  Stroke="#ff000000" StrokeThickness="0.5" StrokeLineJoin="Round" StrokeStartLineCap="Round" StrokeEndLineCap="Round" StrokeDashCap="Round" StrokeDashOffset="-2" StrokeDashArray="1 0" />
		<Path Data="F1 M 372.8,214.56 L 372.8,214.88"  Stroke="#ff000000" StrokeThickness="0.5" StrokeLineJoin="Round" StrokeStartLineCap="Round" StrokeEndLineCap="Round" StrokeDashCap="Round" StrokeDashOffset="-2" StrokeDashArray="1 0" />
		<Path Data="F1 M 374.88,214.72 L 374.88,214.88"  Stroke="#ff000000" StrokeThickness="0.5" StrokeLineJoin="Round" StrokeStartLineCap="Round" StrokeEndLineCap="Round" StrokeDashCap="Round" StrokeDashOffset="-2" StrokeDashArray="1 0" />
		<Path Data="F1 M 376.96,214.56 L 376.96,214.88"  Stroke="#ff000000" StrokeThickness="0.5" StrokeLineJoin="Round" StrokeStartLineCap="Round" StrokeEndLineCap="Round" StrokeDashCap="Round" StrokeDashOffset="-2" StrokeDashArray="1 0" />
		<Path Data="F1 M 377.6,214.24 L 377.6,214.88"  Stroke="#ff000000" StrokeThickness="0.5" StrokeLineJoin="Round" StrokeStartLineCap="Round" StrokeEndLineCap="Round" StrokeDashCap="Round" StrokeDashOffset="-2" StrokeDashArray="1 0" />
		<Path Data="F1 M 379.04,214.4 L 379.04,214.88"  Stroke="#ff000000" StrokeThickness="0.5" StrokeLineJoin="Round" StrokeStartLineCap="Round" StrokeEndLineCap="Round" StrokeDashCap="Round" StrokeDashOffset="-2" StrokeDashArray="1 0" />
		<Path Data="F1 M 379.68,214.56 L 379.68,214.88"  Stroke="#ff000000" StrokeThickness="0.5" StrokeLineJoin="Round" StrokeStartLineCap="Round" StrokeEndLineCap="Round" StrokeDashCap="Round" StrokeDashOffset="-2" StrokeDashArray="1 0" />
		<Path Data="F1 M 380.48,214.72 L 380.48,214.88"  Stroke="#ff000000" StrokeThickness="0.5" StrokeLineJoin="Round" StrokeStartLineCap="Round" StrokeEndLineCap="Round" StrokeDashCap="Round" StrokeDashOffset="-2" StrokeDashArray="1 0" />
		<Path Data="F1 M 381.76,214.72 L 381.76,214.88"  Stroke="#ff000000" StrokeThickness="0.5" StrokeLineJoin="Round" StrokeStartLineCap="Round" StrokeEndLineCap="Round" StrokeDashCap="Round" StrokeDashOffset="-2" StrokeDashArray="1 0" />
		<Path Data="F1 M 383.84,214.56 L 383.84,214.88"  Stroke="#ff000000" StrokeThickness="0.5" StrokeLineJoin="Round" StrokeStartLineCap="Round" StrokeEndLineCap="Round" StrokeDashCap="Round" StrokeDashOffset="-2" StrokeDashArray="1 0" />
		<Path Data="F1 M 384.64,214.72 L 384.64,214.88"  Stroke="#ff000000" StrokeThickness="0.5" StrokeLineJoin="Round" StrokeStartLineCap="Round" StrokeEndLineCap="Round" StrokeDashCap="Round" StrokeDashOffset="-2" StrokeDashArray="1 0" />
		<Path Data="F1 M 386.72,214.56 L 386.72,214.88"  Stroke="#ff000000" StrokeThickness="0.5" StrokeLineJoin="Round" StrokeStartLineCap="Round" StrokeEndLineCap="Round" StrokeDashCap="Round" StrokeDashOffset="-2" StrokeDashArray="1 0" />
		<Path Data="F1 M 388.8,214.4 L 388.8,214.88"  Stroke="#ff000000" StrokeThickness="0.5" StrokeLineJoin="Round" StrokeStartLineCap="Round" StrokeEndLineCap="Round" StrokeDashCap="Round" StrokeDashOffset="-2" StrokeDashArray="1 0" />
		<Path Data="F1 M 389.44,214.72 L 389.44,214.88"  Stroke="#ff000000" StrokeThickness="0.5" StrokeLineJoin="Round" StrokeStartLineCap="Round" StrokeEndLineCap="Round" StrokeDashCap="Round" StrokeDashOffset="-2" StrokeDashArray="1 0" />
		<Path Data="F1 M 390.08,214.72 L 390.08,214.88"  Stroke="#ff000000" StrokeThickness="0.5" StrokeLineJoin="Round" StrokeStartLineCap="Round" StrokeEndLineCap="Round" StrokeDashCap="Round" StrokeDashOffset="-2" StrokeDashArray="1 0" />
		<Path Data="F1 M 390.88,214.4 L 390.88,214.88"  Stroke="#ff000000" StrokeThickness="0.5" StrokeLineJoin="Round" StrokeStartLineCap="Round" StrokeEndLineCap="Round" StrokeDashCap="Round" StrokeDashOffset="-2" StrokeDashArray="1 0" />
		<Path Data="F1 M 391.52,214.72 L 391.52,214.88"  Stroke="#ff000000" StrokeThickness="0.5" StrokeLineJoin="Round" StrokeStartLineCap="Round" StrokeEndLineCap="Round" StrokeDashCap="Round" StrokeDashOffset="-2" StrokeDashArray="1 0" />
		<Path Data="F1 M 392.8,214.72 L 392.8,214.88"  Stroke="#ff000000" StrokeThickness="0.5" StrokeLineJoin="Round" StrokeStartLineCap="Round" StrokeEndLineCap="Round" StrokeDashCap="Round" StrokeDashOffset="-2" StrokeDashArray="1 0" />
		<Path Data="F1 M 393.6,214.4 L 393.6,214.88"  Stroke="#ff000000" StrokeThickness="0.5" StrokeLineJoin="Round" StrokeStartLineCap="Round" StrokeEndLineCap="Round" StrokeDashCap="Round" StrokeDashOffset="-2" StrokeDashArray="1 0" />
		<Path Data="F1 M 395.68,214.88 L 395.68,214.88"  Stroke="#ff000000" StrokeThickness="0.5" StrokeLineJoin="Round" StrokeStartLineCap="Round" StrokeEndLineCap="Round" StrokeDashCap="Round" StrokeDashOffset="-2" StrokeDashArray="1 0" />
		<Path Data="F1 M 396.32,214.56 L 396.32,214.88"  Stroke="#ff000000" StrokeThickness="0.5" StrokeLineJoin="Round" StrokeStartLineCap="Round" StrokeEndLineCap="Round" StrokeDashCap="Round" StrokeDashOffset="-2" StrokeDashArray="1 0" />
		<Path Data="F1 M 396.96,214.88 L 396.96,214.88"  Stroke="#ff000000" StrokeThickness="0.5" StrokeLineJoin="Round" StrokeStartLineCap="Round" StrokeEndLineCap="Round" StrokeDashCap="Round" StrokeDashOffset="-2" StrokeDashArray="1 0" />
		<Path Data="F1 M 397.76,214.56 L 397.76,214.88"  Stroke="#ff000000" StrokeThickness="0.5" StrokeLineJoin="Round" StrokeStartLineCap="Round" StrokeEndLineCap="Round" StrokeDashCap="Round" StrokeDashOffset="-2" StrokeDashArray="1 0" />
		<Path Data="F1 M 398.4,214.56 L 398.4,214.88"  Stroke="#ff000000" StrokeThickness="0.5" StrokeLineJoin="Round" StrokeStartLineCap="Round" StrokeEndLineCap="Round" StrokeDashCap="Round" StrokeDashOffset="-2" StrokeDashArray="1 0" />
		<Path Data="F1 M 399.04,214.4 L 399.04,214.88"  Stroke="#ff000000" StrokeThickness="0.5" StrokeLineJoin="Round" StrokeStartLineCap="Round" StrokeEndLineCap="Round" StrokeDashCap="Round" StrokeDashOffset="-2" StrokeDashArray="1 0" />
		<Path Data="F1 M 399.84,214.72 L 399.84,214.88"  Stroke="#ff000000" StrokeThickness="0.5" StrokeLineJoin="Round" StrokeStartLineCap="Round" StrokeEndLineCap="Round" StrokeDashCap="Round" StrokeDashOffset="-2" StrokeDashArray="1 0" />
		<Path Data="F1 M 400.48,214.56 L 400.48,214.88"  Stroke="#ff000000" StrokeThickness="0.5" StrokeLineJoin="Round" StrokeStartLineCap="Round" StrokeEndLineCap="Round" StrokeDashCap="Round" StrokeDashOffset="-2" StrokeDashArray="1 0" />
		<Path Data="F1 M 402.56,214.72 L 402.56,214.88"  Stroke="#ff000000" StrokeThickness="0.5" StrokeLineJoin="Round" StrokeStartLineCap="Round" StrokeEndLineCap="Round" StrokeDashCap="Round" StrokeDashOffset="-2" StrokeDashArray="1 0" />
		<Path Data="F1 M 403.2,214.72 L 403.2,214.88"  Stroke="#ff000000" StrokeThickness="0.5" StrokeLineJoin="Round" StrokeStartLineCap="Round" StrokeEndLineCap="Round" StrokeDashCap="Round" StrokeDashOffset="-2" StrokeDashArray="1 0" />
		<Path Data="F1 M 404.64,214.56 L 404.64,214.88"  Stroke="#ff000000" StrokeThickness="0.5" StrokeLineJoin="Round" StrokeStartLineCap="Round" StrokeEndLineCap="Round" StrokeDashCap="Round" StrokeDashOffset="-2" StrokeDashArray="1 0" />
		<Path Data="F1 M 405.28,214.56 L 405.28,214.88"  Stroke="#ff000000" StrokeThickness="0.5" StrokeLineJoin="Round" StrokeStartLineCap="Round" StrokeEndLineCap="Round" StrokeDashCap="Round" StrokeDashOffset="-2" StrokeDashArray="1 0" />
		<Path Data="F1 M 406.72,214.56 L 406.72,214.88"  Stroke="#ff000000" StrokeThickness="0.5" StrokeLineJoin="Round" StrokeStartLineCap="Round" StrokeEndLineCap="Round" StrokeDashCap="Round" StrokeDashOffset="-2" StrokeDashArray="1 0" />
		<Path Data="F1 M 408.64,214.88 L 408.64,214.88"  Stroke="#ff000000" StrokeThickness="0.5" StrokeLineJoin="Round" StrokeStartLineCap="Round" StrokeEndLineCap="Round" StrokeDashCap="Round" StrokeDashOffset="-2" StrokeDashArray="1 0" />
		<Path Data="F1 M 409.44,214.72 L 409.44,214.88"  Stroke="#ff000000" StrokeThickness="0.5" StrokeLineJoin="Round" StrokeStartLineCap="Round" StrokeEndLineCap="Round" StrokeDashCap="Round" StrokeDashOffset="-2" StrokeDashArray="1 0" />
		<Path Data="F1 M 410.24,214.56 L 410.24,214.88"  Stroke="#ff000000" StrokeThickness="0.5" StrokeLineJoin="Round" StrokeStartLineCap="Round" StrokeEndLineCap="Round" StrokeDashCap="Round" StrokeDashOffset="-2" StrokeDashArray="1 0" />
		<Path Data="F1 M 411.52,214.56 L 411.52,214.88"  Stroke="#ff000000" StrokeThickness="0.5" StrokeLineJoin="Round" StrokeStartLineCap="Round" StrokeEndLineCap="Round" StrokeDashCap="Round" StrokeDashOffset="-2" StrokeDashArray="1 0" />
		<Path Data="F1 M 414.24,214.88 L 414.24,214.88"  Stroke="#ff000000" StrokeThickness="0.5" StrokeLineJoin="Round" StrokeStartLineCap="Round" StrokeEndLineCap="Round" StrokeDashCap="Round" StrokeDashOffset="-2" StrokeDashArray="1 0" />
		<Path Data="F1 M 416.32,214.56 L 416.32,214.88"  Stroke="#ff000000" StrokeThickness="0.5" StrokeLineJoin="Round" StrokeStartLineCap="Round" StrokeEndLineCap="Round" StrokeDashCap="Round" StrokeDashOffset="-2" StrokeDashArray="1 0" />
		<Path Data="F1 M 417.12,214.72 L 417.12,214.88"  Stroke="#ff000000" StrokeThickness="0.5" StrokeLineJoin="Round" StrokeStartLineCap="Round" StrokeEndLineCap="Round" StrokeDashCap="Round" StrokeDashOffset="-2" StrokeDashArray="1 0" />
		<Path Data="F1 M 417.76,214.88 L 417.76,214.88"  Stroke="#ff000000" StrokeThickness="0.5" StrokeLineJoin="Round" StrokeStartLineCap="Round" StrokeEndLineCap="Round" StrokeDashCap="Round" StrokeDashOffset="-2" StrokeDashArray="1 0" />
		<Path Data="F1 M 418.4,214.72 L 418.4,214.88"  Stroke="#ff000000" StrokeThickness="0.5" StrokeLineJoin="Round" StrokeStartLineCap="Round" StrokeEndLineCap="Round" StrokeDashCap="Round" StrokeDashOffset="-2" StrokeDashArray="1 0" />
		<Path Data="F1 M 419.2,214.56 L 419.2,214.88"  Stroke="#ff000000" StrokeThickness="0.5" StrokeLineJoin="Round" StrokeStartLineCap="Round" StrokeEndLineCap="Round" StrokeDashCap="Round" StrokeDashOffset="-2" StrokeDashArray="1 0" />
		<Path Data="F1 M 421.28,214.56 L 421.28,214.88"  Stroke="#ff000000" StrokeThickness="0.5" StrokeLineJoin="Round" StrokeStartLineCap="Round" StrokeEndLineCap="Round" StrokeDashCap="Round" StrokeDashOffset="-2" StrokeDashArray="1 0" />
		<Path Data="F1 M 421.92,214.56 L 421.92,214.88"  Stroke="#ff000000" StrokeThickness="0.5" StrokeLineJoin="Round" StrokeStartLineCap="Round" StrokeEndLineCap="Round" StrokeDashCap="Round" StrokeDashOffset="-2" StrokeDashArray="1 0" />
		<Path Data="F1 M 422.56,214.72 L 422.56,214.88"  Stroke="#ff000000" StrokeThickness="0.5" StrokeLineJoin="Round" StrokeStartLineCap="Round" StrokeEndLineCap="Round" StrokeDashCap="Round" StrokeDashOffset="-2" StrokeDashArray="1 0" />
		<Path Data="F1 M 424.64,214.72 L 424.64,214.88"  Stroke="#ff000000" StrokeThickness="0.5" StrokeLineJoin="Round" StrokeStartLineCap="Round" StrokeEndLineCap="Round" StrokeDashCap="Round" StrokeDashOffset="-2" StrokeDashArray="1 0" />
		<Path Data="F1 M 425.44,214.56 L 425.44,214.88"  Stroke="#ff000000" StrokeThickness="0.5" StrokeLineJoin="Round" StrokeStartLineCap="Round" StrokeEndLineCap="Round" StrokeDashCap="Round" StrokeDashOffset="-2" StrokeDashArray="1 0" />
		<Path Data="F1 M 426.08,214.4 L 426.08,214.88"  Stroke="#ff000000" StrokeThickness="0.5" StrokeLineJoin="Round" StrokeStartLineCap="Round" StrokeEndLineCap="Round" StrokeDashCap="Round" StrokeDashOffset="-2" StrokeDashArray="1 0" />
		<Path Data="F1 M 427.36,214.88 L 427.36,214.88"  Stroke="#ff000000" StrokeThickness="0.5" StrokeLineJoin="Round" StrokeStartLineCap="Round" StrokeEndLineCap="Round" StrokeDashCap="Round" StrokeDashOffset="-2" StrokeDashArray="1 0" />
		<Path Data="F1 M 428.16,214.56 L 428.16,214.88"  Stroke="#ff000000" StrokeThickness="0.5" StrokeLineJoin="Round" StrokeStartLineCap="Round" StrokeEndLineCap="Round" StrokeDashCap="Round" StrokeDashOffset="-2" StrokeDashArray="1 0" />
		<Path Data="F1 M 428.8,214.56 L 428.8,214.88"  Stroke="#ff000000" StrokeThickness="0.5" StrokeLineJoin="Round" StrokeStartLineCap="Round" StrokeEndLineCap="Round" StrokeDashCap="Round" StrokeDashOffset="-2" StrokeDashArray="1 0" />
		<Path Data="F1 M 430.24,214.72 L 430.24,214.88"  Stroke="#ff000000" StrokeThickness="0.5" StrokeLineJoin="Round" StrokeStartLineCap="Round" StrokeEndLineCap="Round" StrokeDashCap="Round" StrokeDashOffset="-2" StrokeDashArray="1 0" />
		<Path Data="F1 M 432.96,214.4 L 432.96,214.88"  Stroke="#ff000000" StrokeThickness="0.5" StrokeLineJoin="Round" StrokeStartLineCap="Round" StrokeEndLineCap="Round" StrokeDashCap="Round" StrokeDashOffset="-2" StrokeDashArray="1 0" />
		<Path Data="F1 M 433.6,214.56 L 433.6,214.88"  Stroke="#ff000000" StrokeThickness="0.5" StrokeLineJoin="Round" StrokeStartLineCap="Round" StrokeEndLineCap="Round" StrokeDashCap="Round" StrokeDashOffset="-2" StrokeDashArray="1 0" />
		<Path Data="F1 M 437.12,214.88 L 437.12,214.88"  Stroke="#ff000000" StrokeThickness="0.5" StrokeLineJoin="Round" StrokeStartLineCap="Round" StrokeEndLineCap="Round" StrokeDashCap="Round" StrokeDashOffset="-2" StrokeDashArray="1 0" />
		<Path Data="F1 M 438.4,214.88 L 438.4,214.88"  Stroke="#ff000000" StrokeThickness="0.5" StrokeLineJoin="Round" StrokeStartLineCap="Round" StrokeEndLineCap="Round" StrokeDashCap="Round" StrokeDashOffset="-2" StrokeDashArray="1 0" />
		<Path Data="F1 M 439.2,214.56 L 439.2,214.88"  Stroke="#ff000000" StrokeThickness="0.5" StrokeLineJoin="Round" StrokeStartLineCap="Round" StrokeEndLineCap="Round" StrokeDashCap="Round" StrokeDashOffset="-2" StrokeDashArray="1 0" />
		<Path Data="F1 M 439.84,214.4 L 439.84,214.88"  Stroke="#ff000000" StrokeThickness="0.5" StrokeLineJoin="Round" StrokeStartLineCap="Round" StrokeEndLineCap="Round" StrokeDashCap="Round" StrokeDashOffset="-2" StrokeDashArray="1 0" />
		<Path Data="F1 M 440.48,214.56 L 440.48,214.88"  Stroke="#ff000000" StrokeThickness="0.5" StrokeLineJoin="Round" StrokeStartLineCap="Round" StrokeEndLineCap="Round" StrokeDashCap="Round" StrokeDashOffset="-2" StrokeDashArray="1 0" />
		<Path Data="F1 M 441.92,214.88 L 441.92,214.88"  Stroke="#ff000000" StrokeThickness="0.5" StrokeLineJoin="Round" StrokeStartLineCap="Round" StrokeEndLineCap="Round" StrokeDashCap="Round" StrokeDashOffset="-2" StrokeDashArray="1 0" />
		<Path Data="F1 M 444,214.56 L 444,214.88"  Stroke="#ff000000" StrokeThickness="0.5" StrokeLineJoin="Round" StrokeStartLineCap="Round" StrokeEndLineCap="Round" StrokeDashCap="Round" StrokeDashOffset="-2" StrokeDashArray="1 0" />
		<Path Data="F1 M 444.8,214.72 L 444.8,214.88"  Stroke="#ff000000" StrokeThickness="0.5" StrokeLineJoin="Round" StrokeStartLineCap="Round" StrokeEndLineCap="Round" StrokeDashCap="Round" StrokeDashOffset="-2" StrokeDashArray="1 0" />
		<Path Data="F1 M 445.44,214.72 L 445.44,214.88"  Stroke="#ff000000" StrokeThickness="0.5" StrokeLineJoin="Round" StrokeStartLineCap="Round" StrokeEndLineCap="Round" StrokeDashCap="Round" StrokeDashOffset="-2" StrokeDashArray="1 0" />
		<Path Data="F1 M 446.88,214.56 L 446.88,214.88"  Stroke="#ff000000" StrokeThickness="0.5" StrokeLineJoin="Round" StrokeStartLineCap="Round" StrokeEndLineCap="Round" StrokeDashCap="Round" StrokeDashOffset="-2" StrokeDashArray="1 0" />
		<Path Data="F1 M 447.52,214.72 L 447.52,214.88"  Stroke="#ff000000" StrokeThickness="0.5" StrokeLineJoin="Round" StrokeStartLineCap="Round" StrokeEndLineCap="Round" StrokeDashCap="Round" StrokeDashOffset="-2" StrokeDashArray="1 0" />
		<Path Data="F1 M 448.16,214.72 L 448.16,214.88"  Stroke="#ff000000" StrokeThickness="0.5" StrokeLineJoin="Round" StrokeStartLineCap="Round" StrokeEndLineCap="Round" StrokeDashCap="Round" StrokeDashOffset="-2" StrokeDashArray="1 0" />
		<Path Data="F1 M 448.96,214.72 L 448.96,214.88"  Stroke="#ff000000" StrokeThickness="0.5" StrokeLineJoin="Round" StrokeStartLineCap="Round" StrokeEndLineCap="Round" StrokeDashCap="Round" StrokeDashOffset="-2" StrokeDashArray="1 0" />
		<Path Data="F1 M 451.04,214.72 L 451.04,214.88"  Stroke="#ff000000" StrokeThickness="0.5" StrokeLineJoin="Round" StrokeStartLineCap="Round" StrokeEndLineCap="Round" StrokeDashCap="Round" StrokeDashOffset="-2" StrokeDashArray="1 0" />
		<Path Data="F1 M 452.32,214.88 L 452.32,214.88"  Stroke="#ff000000" StrokeThickness="0.5" StrokeLineJoin="Round" StrokeStartLineCap="Round" StrokeEndLineCap="Round" StrokeDashCap="Round" StrokeDashOffset="-2" StrokeDashArray="1 0" />
		<Path Data="F1 M 453.76,214.4 L 453.76,214.88"  Stroke="#ff000000" StrokeThickness="0.5" StrokeLineJoin="Round" StrokeStartLineCap="Round" StrokeEndLineCap="Round" StrokeDashCap="Round" StrokeDashOffset="-2" StrokeDashArray="1 0" />
		<Path Data="F1 M 454.4,214.72 L 454.4,214.88"  Stroke="#ff000000" StrokeThickness="0.5" StrokeLineJoin="Round" StrokeStartLineCap="Round" StrokeEndLineCap="Round" StrokeDashCap="Round" StrokeDashOffset="-2" StrokeDashArray="1 0" />
		<Path Data="F1 M 455.04,214.72 L 455.04,214.88"  Stroke="#ff000000" StrokeThickness="0.5" StrokeLineJoin="Round" StrokeStartLineCap="Round" StrokeEndLineCap="Round" StrokeDashCap="Round" StrokeDashOffset="-2" StrokeDashArray="1 0" />
		<Path Data="F1 M 455.84,214.72 L 455.84,214.88"  Stroke="#ff000000" StrokeThickness="0.5" StrokeLineJoin="Round" StrokeStartLineCap="Round" StrokeEndLineCap="Round" StrokeDashCap="Round" StrokeDashOffset="-2" StrokeDashArray="1 0" />
		<Path Data="F1 M 457.92,214.88 L 457.92,214.88"  Stroke="#ff000000" StrokeThickness="0.5" StrokeLineJoin="Round" StrokeStartLineCap="Round" StrokeEndLineCap="Round" StrokeDashCap="Round" StrokeDashOffset="-2" StrokeDashArray="1 0" />
		<Path Data="F1 M 459.84,214.88 L 459.84,214.88"  Stroke="#ff000000" StrokeThickness="0.5" StrokeLineJoin="Round" StrokeStartLineCap="Round" StrokeEndLineCap="Round" StrokeDashCap="Round" StrokeDashOffset="-2" StrokeDashArray="1 0" />
		<Path Data="F1 M 462.72,214.4 L 462.72,214.88"  Stroke="#ff000000" StrokeThickness="0.5" StrokeLineJoin="Round" StrokeStartLineCap="Round" StrokeEndLineCap="Round" StrokeDashCap="Round" StrokeDashOffset="-2" StrokeDashArray="1 0" />
		<Path Data="F1 M 464,214.72 L 464,214.88"  Stroke="#ff000000" StrokeThickness="0.5" StrokeLineJoin="Round" StrokeStartLineCap="Round" StrokeEndLineCap="Round" StrokeDashCap="Round" StrokeDashOffset="-2" StrokeDashArray="1 0" />
		<Path Data="F1 M 464.8,214.72 L 464.8,214.88"  Stroke="#ff000000" StrokeThickness="0.5" StrokeLineJoin="Round" StrokeStartLineCap="Round" StrokeEndLineCap="Round" StrokeDashCap="Round" StrokeDashOffset="-2" StrokeDashArray="1 0" />
		<Path Data="F1 M 465.44,214.56 L 465.44,214.88"  Stroke="#ff000000" StrokeThickness="0.5" StrokeLineJoin="Round" StrokeStartLineCap="Round" StrokeEndLineCap="Round" StrokeDashCap="Round" StrokeDashOffset="-2" StrokeDashArray="1 0" />
		<Path Data="F1 M 466.88,214.72 L 466.88,214.88"  Stroke="#ff000000" StrokeThickness="0.5" StrokeLineJoin="Round" StrokeStartLineCap="Round" StrokeEndLineCap="Round" StrokeDashCap="Round" StrokeDashOffset="-2" StrokeDashArray="1 0" />
		<Path Data="F1 M 467.52,214.72 L 467.52,214.88"  Stroke="#ff000000" StrokeThickness="0.5" StrokeLineJoin="Round" StrokeStartLineCap="Round" StrokeEndLineCap="Round" StrokeDashCap="Round" StrokeDashOffset="-2" StrokeDashArray="1 0" />
		<Path Data="F1 M 468.32,214.72 L 468.32,214.88"  Stroke="#ff000000" StrokeThickness="0.5" StrokeLineJoin="Round" StrokeStartLineCap="Round" StrokeEndLineCap="Round" StrokeDashCap="Round" StrokeDashOffset="-2" StrokeDashArray="1 0" />
		<Path Data="F1 M 468.96,214.88 L 468.96,214.88"  Stroke="#ff000000" StrokeThickness="0.5" StrokeLineJoin="Round" StrokeStartLineCap="Round" StrokeEndLineCap="Round" StrokeDashCap="Round" StrokeDashOffset="-2" StrokeDashArray="1 0" />
		<Path Data="F1 M 469.6,214.72 L 469.6,214.88"  Stroke="#ff000000" StrokeThickness="0.5" StrokeLineJoin="Round" StrokeStartLineCap="Round" StrokeEndLineCap="Round" StrokeDashCap="Round" StrokeDashOffset="-2" StrokeDashArray="1 0" />
		<Path Data="F1 M 471.68,214.72 L 471.68,214.88"  Stroke="#ff000000" StrokeThickness="0.5" StrokeLineJoin="Round" StrokeStartLineCap="Round" StrokeEndLineCap="Round" StrokeDashCap="Round" StrokeDashOffset="-2" StrokeDashArray="1 0" />
		<Path Data="F1 M 472.48,214.72 L 472.48,214.88"  Stroke="#ff000000" StrokeThickness="0.5" StrokeLineJoin="Round" StrokeStartLineCap="Round" StrokeEndLineCap="Round" StrokeDashCap="Round" StrokeDashOffset="-2" StrokeDashArray="1 0" />
		<Path Data="F1 M 473.76,214.56 L 473.76,214.88"  Stroke="#ff000000" StrokeThickness="0.5" StrokeLineJoin="Round" StrokeStartLineCap="Round" StrokeEndLineCap="Round" StrokeDashCap="Round" StrokeDashOffset="-2" StrokeDashArray="1 0" />
		<Path Data="F1 M 474.56,214.72 L 474.56,214.88"  Stroke="#ff000000" StrokeThickness="0.5" StrokeLineJoin="Round" StrokeStartLineCap="Round" StrokeEndLineCap="Round" StrokeDashCap="Round" StrokeDashOffset="-2" StrokeDashArray="1 0" />
		<Path Data="F1 M 477.28,214.88 L 477.28,214.88"  Stroke="#ff000000" StrokeThickness="0.5" StrokeLineJoin="Round" StrokeStartLineCap="Round" StrokeEndLineCap="Round" StrokeDashCap="Round" StrokeDashOffset="-2" StrokeDashArray="1 0" />
		<Path Data="F1 M 479.36,214.56 L 479.36,214.88"  Stroke="#ff000000" StrokeThickness="0.5" StrokeLineJoin="Round" StrokeStartLineCap="Round" StrokeEndLineCap="Round" StrokeDashCap="Round" StrokeDashOffset="-2" StrokeDashArray="1 0" />
		<Path Data="F1 M 480.64,214.88 L 480.64,214.88"  Stroke="#ff000000" StrokeThickness="0.5" StrokeLineJoin="Round" StrokeStartLineCap="Round" StrokeEndLineCap="Round" StrokeDashCap="Round" StrokeDashOffset="-2" StrokeDashArray="1 0" />
		<Path Data="F1 M 481.44,214.56 L 481.44,214.88"  Stroke="#ff000000" StrokeThickness="0.5" StrokeLineJoin="Round" StrokeStartLineCap="Round" StrokeEndLineCap="Round" StrokeDashCap="Round" StrokeDashOffset="-2" StrokeDashArray="1 0" />
		<Path Data="F1 M 484.16,214.72 L 484.16,214.88"  Stroke="#ff000000" StrokeThickness="0.5" StrokeLineJoin="Round" StrokeStartLineCap="Round" StrokeEndLineCap="Round" StrokeDashCap="Round" StrokeDashOffset="-2" StrokeDashArray="1 0" />
		<Path Data="F1 M 488.32,214.72 L 488.32,214.88"  Stroke="#ff000000" StrokeThickness="0.5" StrokeLineJoin="Round" StrokeStartLineCap="Round" StrokeEndLineCap="Round" StrokeDashCap="Round" StrokeDashOffset="-2" StrokeDashArray="1 0" />
		<Path Data="F1 M 488.96,214.56 L 488.96,214.88"  Stroke="#ff000000" StrokeThickness="0.5" StrokeLineJoin="Round" StrokeStartLineCap="Round" StrokeEndLineCap="Round" StrokeDashCap="Round" StrokeDashOffset="-2" StrokeDashArray="1 0" />
		<Path Data="F1 M 490.4,214.72 L 490.4,214.88"  Stroke="#ff000000" StrokeThickness="0.5" StrokeLineJoin="Round" StrokeStartLineCap="Round" StrokeEndLineCap="Round" StrokeDashCap="Round" StrokeDashOffset="-2" StrokeDashArray="1 0" />
		<Path Data="F1 M 491.04,214.88 L 491.04,214.88"  Stroke="#ff000000" StrokeThickness="0.5" StrokeLineJoin="Round" StrokeStartLineCap="Round" StrokeEndLineCap="Round" StrokeDashCap="Round" StrokeDashOffset="-2" StrokeDashArray="1 0" />
		<Path Data="F1 M 493.12,214.72 L 493.12,214.88"  Stroke="#ff000000" StrokeThickness="0.5" StrokeLineJoin="Round" StrokeStartLineCap="Round" StrokeEndLineCap="Round" StrokeDashCap="Round" StrokeDashOffset="-2" StrokeDashArray="1 0" />
		<Path Data="F1 M 494.4,214.88 L 494.4,214.88"  Stroke="#ff000000" StrokeThickness="0.5" StrokeLineJoin="Round" StrokeStartLineCap="Round" StrokeEndLineCap="Round" StrokeDashCap="Round" StrokeDashOffset="-2" StrokeDashArray="1 0" />
		<Path Data="F1 M 495.2,214.56 L 495.2,214.88"  Stroke="#ff000000" StrokeThickness="0.5" StrokeLineJoin="Round" StrokeStartLineCap="Round" StrokeEndLineCap="Round" StrokeDashCap="Round" StrokeDashOffset="-2" StrokeDashArray="1 0" />
		<Path Data="F1 M 495.84,214.72 L 495.84,214.88"  Stroke="#ff000000" StrokeThickness="0.5" StrokeLineJoin="Round" StrokeStartLineCap="Round" StrokeEndLineCap="Round" StrokeDashCap="Round" StrokeDashOffset="-2" StrokeDashArray="1 0" />
		<Path Data="F1 M 496.48,214.72 L 496.48,214.88"  Stroke="#ff000000" StrokeThickness="0.5" StrokeLineJoin="Round" StrokeStartLineCap="Round" StrokeEndLineCap="Round" StrokeDashCap="Round" StrokeDashOffset="-2" StrokeDashArray="1 0" />
		<Path Data="F1 M 499.36,214.88 L 499.36,214.88"  Stroke="#ff000000" StrokeThickness="0.5" StrokeLineJoin="Round" StrokeStartLineCap="Round" StrokeEndLineCap="Round" StrokeDashCap="Round" StrokeDashOffset="-2" StrokeDashArray="1 0" />
		<Path Data="F1 M 500,214.88 L 500,214.88"  Stroke="#ff000000" StrokeThickness="0.5" StrokeLineJoin="Round" StrokeStartLineCap="Round" StrokeEndLineCap="Round" StrokeDashCap="Round" StrokeDashOffset="-2" StrokeDashArray="1 0" />
		<Path Data="F1 M 502.88,214.88 L 502.88,214.88"  Stroke="#ff000000" StrokeThickness="0.5" StrokeLineJoin="Round" StrokeStartLineCap="Round" StrokeEndLineCap="Round" StrokeDashCap="Round" StrokeDashOffset="-2" StrokeDashArray="1 0" />
		<Path Data="F1 M 503.52,214.4 L 503.52,214.88"  Stroke="#ff000000" StrokeThickness="0.5" StrokeLineJoin="Round" StrokeStartLineCap="Round" StrokeEndLineCap="Round" StrokeDashCap="Round" StrokeDashOffset="-2" StrokeDashArray="1 0" />
		<Path Data="F1 M 504.16,214.4 L 504.16,214.88"  Stroke="#ff000000" StrokeThickness="0.5" StrokeLineJoin="Round" StrokeStartLineCap="Round" StrokeEndLineCap="Round" StrokeDashCap="Round" StrokeDashOffset="-2" StrokeDashArray="1 0" />
		<Path Data="F1 M 504.96,214.72 L 504.96,214.88"  Stroke="#ff000000" StrokeThickness="0.5" StrokeLineJoin="Round" StrokeStartLineCap="Round" StrokeEndLineCap="Round" StrokeDashCap="Round" StrokeDashOffset="-2" StrokeDashArray="1 0" />
		<Path Data="F1 M 506.24,214.72 L 506.24,214.88"  Stroke="#ff000000" StrokeThickness="0.5" StrokeLineJoin="Round" StrokeStartLineCap="Round" StrokeEndLineCap="Round" StrokeDashCap="Round" StrokeDashOffset="-2" StrokeDashArray="1 0" />
		<Path Data="F1 M 509.12,214.88 L 509.12,214.88"  Stroke="#ff000000" StrokeThickness="0.5" StrokeLineJoin="Round" StrokeStartLineCap="Round" StrokeEndLineCap="Round" StrokeDashCap="Round" StrokeDashOffset="-2" StrokeDashArray="1 0" />
		<Path Data="F1 M 511.2,214.72 L 511.2,214.88"  Stroke="#ff000000" StrokeThickness="0.5" StrokeLineJoin="Round" StrokeStartLineCap="Round" StrokeEndLineCap="Round" StrokeDashCap="Round" StrokeDashOffset="-2" StrokeDashArray="1 0" />
		<Path Data="F1 M 513.28,214.88 L 513.28,214.88"  Stroke="#ff000000" StrokeThickness="0.5" StrokeLineJoin="Round" StrokeStartLineCap="Round" StrokeEndLineCap="Round" StrokeDashCap="Round" StrokeDashOffset="-2" StrokeDashArray="1 0" />
		<Path Data="F1 M 513.92,214.88 L 513.92,214.88"  Stroke="#ff000000" StrokeThickness="0.5" StrokeLineJoin="Round" StrokeStartLineCap="Round" StrokeEndLineCap="Round" StrokeDashCap="Round" StrokeDashOffset="-2" StrokeDashArray="1 0" />
		<Path Data="F1 M 514.56,214.88 L 514.56,214.88"  Stroke="#ff000000" StrokeThickness="0.5" StrokeLineJoin="Round" StrokeStartLineCap="Round" StrokeEndLineCap="Round" StrokeDashCap="Round" StrokeDashOffset="-2" StrokeDashArray="1 0" />
		<Path Data="F1 M 516,214.4 L 516,214.88"  Stroke="#ff000000" StrokeThickness="0.5" StrokeLineJoin="Round" StrokeStartLineCap="Round" StrokeEndLineCap="Round" StrokeDashCap="Round" StrokeDashOffset="-2" StrokeDashArray="1 0" />
		<Path Data="F1 M 516.64,214.72 L 516.64,214.88"  Stroke="#ff000000" StrokeThickness="0.5" StrokeLineJoin="Round" StrokeStartLineCap="Round" StrokeEndLineCap="Round" StrokeDashCap="Round" StrokeDashOffset="-2" StrokeDashArray="1 0" />
		<Path Data="F1 M 520.8,214.72 L 520.8,214.88"  Stroke="#ff000000" StrokeThickness="0.5" StrokeLineJoin="Round" StrokeStartLineCap="Round" StrokeEndLineCap="Round" StrokeDashCap="Round" StrokeDashOffset="-2" StrokeDashArray="1 0" />
		<Path Data="F1 M 522.88,214.56 L 522.88,214.88"  Stroke="#ff000000" StrokeThickness="0.5" StrokeLineJoin="Round" StrokeStartLineCap="Round" StrokeEndLineCap="Round" StrokeDashCap="Round" StrokeDashOffset="-2" StrokeDashArray="1 0" />
		<Path Data="F1 M 525.6,214.88 L 525.6,214.88"  Stroke="#ff000000" StrokeThickness="0.5" StrokeLineJoin="Round" StrokeStartLineCap="Round" StrokeEndLineCap="Round" StrokeDashCap="Round" StrokeDashOffset="-2" StrokeDashArray="1 0" />
		<Path Data="F1 M 527.68,214.72 L 527.68,214.88"  Stroke="#ff000000" StrokeThickness="0.5" StrokeLineJoin="Round" StrokeStartLineCap="Round" StrokeEndLineCap="Round" StrokeDashCap="Round" StrokeDashOffset="-2" StrokeDashArray="1 0" />
		<Path Data="F1 M 528.48,214.56 L 528.48,214.88"  Stroke="#ff000000" StrokeThickness="0.5" StrokeLineJoin="Round" StrokeStartLineCap="Round" StrokeEndLineCap="Round" StrokeDashCap="Round" StrokeDashOffset="-2" StrokeDashArray="1 0" />
		<Path Data="F1 M 529.76,214.72 L 529.76,214.88"  Stroke="#ff000000" StrokeThickness="0.5" StrokeLineJoin="Round" StrokeStartLineCap="Round" StrokeEndLineCap="Round" StrokeDashCap="Round" StrokeDashOffset="-2" StrokeDashArray="1 0" />
		<Path Data="F1 M 530.56,214.56 L 530.56,214.88"  Stroke="#ff000000" StrokeThickness="0.5" StrokeLineJoin="Round" StrokeStartLineCap="Round" StrokeEndLineCap="Round" StrokeDashCap="Round" StrokeDashOffset="-2" StrokeDashArray="1 0" />
		<Path Data="F1 M 531.04,214.88 L 531.04,214.88"  Stroke="#ff000000" StrokeThickness="0.5" StrokeLineJoin="Round" StrokeStartLineCap="Round" StrokeEndLineCap="Round" StrokeDashCap="Round" StrokeDashOffset="-2" StrokeDashArray="1 0" />
		<Path Data="F1 M 531.84,214.72 L 531.84,214.88"  Stroke="#ff000000" StrokeThickness="0.5" StrokeLineJoin="Round" StrokeStartLineCap="Round" StrokeEndLineCap="Round" StrokeDashCap="Round" StrokeDashOffset="-2" StrokeDashArray="1 0" />
		<Path Data="F1 M 532.64,214.88 L 532.64,214.88"  Stroke="#ff000000" StrokeThickness="0.5" StrokeLineJoin="Round" StrokeStartLineCap="Round" StrokeEndLineCap="Round" StrokeDashCap="Round" StrokeDashOffset="-2" StrokeDashArray="1 0" />
		<Path Data="F1 M 533.92,214.72 L 533.92,214.88"  Stroke="#ff000000" StrokeThickness="0.5" StrokeLineJoin="Round" StrokeStartLineCap="Round" StrokeEndLineCap="Round" StrokeDashCap="Round" StrokeDashOffset="-2" StrokeDashArray="1 0" />
		<Path Data="F1 M 536.64,214.88 L 536.64,214.88"  Stroke="#ff000000" StrokeThickness="0.5" StrokeLineJoin="Round" StrokeStartLineCap="Round" StrokeEndLineCap="Round" StrokeDashCap="Round" StrokeDashOffset="-2" StrokeDashArray="1 0" />
		<Path Data="F1 M 537.44,214.72 L 537.44,214.88"  Stroke="#ff000000" StrokeThickness="0.5" StrokeLineJoin="Round" StrokeStartLineCap="Round" StrokeEndLineCap="Round" StrokeDashCap="Round" StrokeDashOffset="-2" StrokeDashArray="1 0" />
		<Path Data="F1 M 538.72,214.88 L 538.72,214.88"  Stroke="#ff000000" StrokeThickness="0.5" StrokeLineJoin="Round" StrokeStartLineCap="Round" StrokeEndLineCap="Round" StrokeDashCap="Round" StrokeDashOffset="-2" StrokeDashArray="1 0" />
		<Path Data="F1 M 540.16,214.56 L 540.16,214.88"  Stroke="#ff000000" StrokeThickness="0.5" StrokeLineJoin="Round" StrokeStartLineCap="Round" StrokeEndLineCap="Round" StrokeDashCap="Round" StrokeDashOffset="-2" StrokeDashArray="1 0" />
		<Path Data="F1 M 540.8,214.72 L 540.8,214.88"  Stroke="#ff000000" StrokeThickness="0.5" StrokeLineJoin="Round" StrokeStartLineCap="Round" StrokeEndLineCap="Round" StrokeDashCap="Round" StrokeDashOffset="-2" StrokeDashArray="1 0" />
		<Path Data="F1 M 542.88,214.56 L 542.88,214.88"  Stroke="#ff000000" StrokeThickness="0.5" StrokeLineJoin="Round" StrokeStartLineCap="Round" StrokeEndLineCap="Round" StrokeDashCap="Round" StrokeDashOffset="-2" StrokeDashArray="1 0" />
		<Path Data="F1 M 545.76,214.72 L 545.76,214.88"  Stroke="#ff000000" StrokeThickness="0.5" StrokeLineJoin="Round" StrokeStartLineCap="Round" StrokeEndLineCap="Round" StrokeDashCap="Round" StrokeDashOffset="-2" StrokeDashArray="1 0" />
		<Path Data="F1 M 546.4,214.88 L 546.4,214.88"  Stroke="#ff000000" StrokeThickness="0.5" StrokeLineJoin="Round" StrokeStartLineCap="Round" StrokeEndLineCap="Round" StrokeDashCap="Round" StrokeDashOffset="-2" StrokeDashArray="1 0" />
		<Path Data="F1 M 547.04,214.88 L 547.04,214.88"  Stroke="#ff000000" StrokeThickness="0.5" StrokeLineJoin="Round" StrokeStartLineCap="Round" StrokeEndLineCap="Round" StrokeDashCap="Round" StrokeDashOffset="-2" StrokeDashArray="1 0" />
		<Path Data="F1 M 548.48,214.56 L 548.48,214.88"  Stroke="#ff000000" StrokeThickness="0.5" StrokeLineJoin="Round" StrokeStartLineCap="Round" StrokeEndLineCap="Round" StrokeDashCap="Round" StrokeDashOffset="-2" StrokeDashArray="1 0" />
		<Path Data="F1 M 549.76,214.72 L 549.76,214.88"  Stroke="#ff000000" StrokeThickness="0.5" StrokeLineJoin="Round" StrokeStartLineCap="Round" StrokeEndLineCap="Round" StrokeDashCap="Round" StrokeDashOffset="-2" StrokeDashArray="1 0" />
		<Path Data="F1 M 550.56,214.88 L 550.56,214.88"  Stroke="#ff000000" StrokeThickness="0.5" StrokeLineJoin="Round" StrokeStartLineCap="Round" StrokeEndLineCap="Round" StrokeDashCap="Round" StrokeDashOffset="-2" StrokeDashArray="1 0" />
		<Path Data="F1 M 551.2,214.72 L 551.2,214.88"  Stroke="#ff000000" StrokeThickness="0.5" StrokeLineJoin="Round" StrokeStartLineCap="Round" StrokeEndLineCap="Round" StrokeDashCap="Round" StrokeDashOffset="-2" StrokeDashArray="1 0" />
		<Path Data="F1 M 552.64,214.72 L 552.64,214.88"  Stroke="#ff000000" StrokeThickness="0.5" StrokeLineJoin="Round" StrokeStartLineCap="Round" StrokeEndLineCap="Round" StrokeDashCap="Round" StrokeDashOffset="-2" StrokeDashArray="1 0" />
		<Path Data="F1 M 554.08,214.4 L 554.08,214.88"  Stroke="#ff000000" StrokeThickness="0.5" StrokeLineJoin="Round" StrokeStartLineCap="Round" StrokeEndLineCap="Round" StrokeDashCap="Round" StrokeDashOffset="-2" StrokeDashArray="1 0" />
		<Path Data="F1 M 554.72,214.88 L 554.72,214.88"  Stroke="#ff000000" StrokeThickness="0.5" StrokeLineJoin="Round" StrokeStartLineCap="Round" StrokeEndLineCap="Round" StrokeDashCap="Round" StrokeDashOffset="-2" StrokeDashArray="1 0" />
		<Path Data="F1 M 555.36,214.4 L 555.36,214.88"  Stroke="#ff000000" StrokeThickness="0.5" StrokeLineJoin="Round" StrokeStartLineCap="Round" StrokeEndLineCap="Round" StrokeDashCap="Round" StrokeDashOffset="-2" StrokeDashArray="1 0" />
		<Path Data="F1 M 556,214.56 L 556,214.88"  Stroke="#ff000000" StrokeThickness="0.5" StrokeLineJoin="Round" StrokeStartLineCap="Round" StrokeEndLineCap="Round" StrokeDashCap="Round" StrokeDashOffset="-2" StrokeDashArray="1 0" />
		<Path Data="F1 M 557.44,214.72 L 557.44,214.88"  Stroke="#ff000000" StrokeThickness="0.5" StrokeLineJoin="Round" StrokeStartLineCap="Round" StrokeEndLineCap="Round" StrokeDashCap="Round" StrokeDashOffset="-2" StrokeDashArray="1 0" />
		<Path Data="F1 M 558.72,214.72 L 558.72,214.88"  Stroke="#ff000000" StrokeThickness="0.5" StrokeLineJoin="Round" StrokeStartLineCap="Round" StrokeEndLineCap="Round" StrokeDashCap="Round" StrokeDashOffset="-2" StrokeDashArray="1 0" />
		<Path Data="F1 M 559.52,214.72 L 559.52,214.88"  Stroke="#ff000000" StrokeThickness="0.5" StrokeLineJoin="Round" StrokeStartLineCap="Round" StrokeEndLineCap="Round" StrokeDashCap="Round" StrokeDashOffset="-2" StrokeDashArray="1 0" />
		<Path Data="F1 M 560.16,214.72 L 560.16,214.88"  Stroke="#ff000000" StrokeThickness="0.5" StrokeLineJoin="Round" StrokeStartLineCap="Round" StrokeEndLineCap="Round" StrokeDashCap="Round" StrokeDashOffset="-2" StrokeDashArray="1 0" />
		<Path Data="F1 M 560.8,214.72 L 560.8,214.88"  Stroke="#ff000000" StrokeThickness="0.5" StrokeLineJoin="Round" StrokeStartLineCap="Round" StrokeEndLineCap="Round" StrokeDashCap="Round" StrokeDashOffset="-2" StrokeDashArray="1 0" />
		<Path Data="F1 M 561.6,214.72 L 561.6,214.88"  Stroke="#ff000000" StrokeThickness="0.5" StrokeLineJoin="Round" StrokeStartLineCap="Round" StrokeEndLineCap="Round" StrokeDashCap="Round" StrokeDashOffset="-2" StrokeDashArray="1 0" />
		<Path Data="F1 M 564.32,214.56 L 564.32,214.88"  Stroke="#ff000000" StrokeThickness="0.5" StrokeLineJoin="Round" StrokeStartLineCap="Round" StrokeEndLineCap="Round" StrokeDashCap="Round" StrokeDashOffset="-2" StrokeDashArray="1 0" />
		<Path Data="F1 M 565.12,214.72 L 565.12,214.88"  Stroke="#ff000000" StrokeThickness="0.5" StrokeLineJoin="Round" StrokeStartLineCap="Round" StrokeEndLineCap="Round" StrokeDashCap="Round" StrokeDashOffset="-2" StrokeDashArray="1 0" />
		<Path Data="F1 M 565.76,214.72 L 565.76,214.88"  Stroke="#ff000000" StrokeThickness="0.5" StrokeLineJoin="Round" StrokeStartLineCap="Round" StrokeEndLineCap="Round" StrokeDashCap="Round" StrokeDashOffset="-2" StrokeDashArray="1 0" />
		<Path Data="F1 M 566.4,214.88 L 566.4,214.88"  Stroke="#ff000000" StrokeThickness="0.5" StrokeLineJoin="Round" StrokeStartLineCap="Round" StrokeEndLineCap="Round" StrokeDashCap="Round" StrokeDashOffset="-2" StrokeDashArray="1 0" />
		<Path Data="F1 M 567.84,214.88 L 567.84,214.88"  Stroke="#ff000000" StrokeThickness="0.5" StrokeLineJoin="Round" StrokeStartLineCap="Round" StrokeEndLineCap="Round" StrokeDashCap="Round" StrokeDashOffset="-2" StrokeDashArray="1 0" />
		<Path Data="F1 M 572,214.56 L 572,214.88"  Stroke="#ff000000" StrokeThickness="0.5" StrokeLineJoin="Round" StrokeStartLineCap="Round" StrokeEndLineCap="Round" StrokeDashCap="Round" StrokeDashOffset="-2" StrokeDashArray="1 0" />
		<Path Data="F1 M 572.64,214.88 L 572.64,214.88"  Stroke="#ff000000" StrokeThickness="0.5" StrokeLineJoin="Round" StrokeStartLineCap="Round" StrokeEndLineCap="Round" StrokeDashCap="Round" StrokeDashOffset="-2" StrokeDashArray="1 0" />
		<Path Data="F1 M 573.44,214.88 L 573.44,214.88"  Stroke="#ff000000" StrokeThickness="0.5" StrokeLineJoin="Round" StrokeStartLineCap="Round" StrokeEndLineCap="Round" StrokeDashCap="Round" StrokeDashOffset="-2" StrokeDashArray="1 0" />
		<Path Data="F1 M 574.08,214.56 L 574.08,214.88"  Stroke="#ff000000" StrokeThickness="0.5" StrokeLineJoin="Round" StrokeStartLineCap="Round" StrokeEndLineCap="Round" StrokeDashCap="Round" StrokeDashOffset="-2" StrokeDashArray="1 0" />
		<Path Data="F1 M 576.16,214.4 L 576.16,214.88"  Stroke="#ff000000" StrokeThickness="0.5" StrokeLineJoin="Round" StrokeStartLineCap="Round" StrokeEndLineCap="Round" StrokeDashCap="Round" StrokeDashOffset="-2" StrokeDashArray="1 0" />
		<Path Data="F1 M 578.24,214.4 L 578.24,214.88"  Stroke="#ff000000" StrokeThickness="0.5" StrokeLineJoin="Round" StrokeStartLineCap="Round" StrokeEndLineCap="Round" StrokeDashCap="Round" StrokeDashOffset="-2" StrokeDashArray="1 0" />
		<Path Data="F1 M 580.32,214.72 L 580.32,214.88"  Stroke="#ff000000" StrokeThickness="0.5" StrokeLineJoin="Round" StrokeStartLineCap="Round" StrokeEndLineCap="Round" StrokeDashCap="Round" StrokeDashOffset="-2" StrokeDashArray="1 0" />
		<Path Data="F1 M 580.96,214.4 L 580.96,214.88"  Stroke="#ff000000" StrokeThickness="0.5" StrokeLineJoin="Round" StrokeStartLineCap="Round" StrokeEndLineCap="Round" StrokeDashCap="Round" StrokeDashOffset="-2" StrokeDashArray="1 0" />
		<Path Data="F1 M 581.6,214.72 L 581.6,214.88"  Stroke="#ff000000" StrokeThickness="0.5" StrokeLineJoin="Round" StrokeStartLineCap="Round" StrokeEndLineCap="Round" StrokeDashCap="Round" StrokeDashOffset="-2" StrokeDashArray="1 0" />
		<Path Data="F1 M 583.04,214.56 L 583.04,214.88"  Stroke="#ff000000" StrokeThickness="0.5" StrokeLineJoin="Round" StrokeStartLineCap="Round" StrokeEndLineCap="Round" StrokeDashCap="Round" StrokeDashOffset="-2" StrokeDashArray="1 0" />
		<Path Data="F1 M 585.12,214.56 L 585.12,214.88"  Stroke="#ff000000" StrokeThickness="0.5" StrokeLineJoin="Round" StrokeStartLineCap="Round" StrokeEndLineCap="Round" StrokeDashCap="Round" StrokeDashOffset="-2" StrokeDashArray="1 0" />
		<Path Data="F1 M 589.28,214.56 L 589.28,214.88"  Stroke="#ff000000" StrokeThickness="0.5" StrokeLineJoin="Round" StrokeStartLineCap="Round" StrokeEndLineCap="Round" StrokeDashCap="Round" StrokeDashOffset="-2" StrokeDashArray="1 0" />
		<Path Data="F1 M 589.92,214.56 L 589.92,214.88"  Stroke="#ff000000" StrokeThickness="0.5" StrokeLineJoin="Round" StrokeStartLineCap="Round" StrokeEndLineCap="Round" StrokeDashCap="Round" StrokeDashOffset="-2" StrokeDashArray="1 0" />
		<Path Data="F1 M 592,214.72 L 592,214.88"  Stroke="#ff000000" StrokeThickness="0.5" StrokeLineJoin="Round" StrokeStartLineCap="Round" StrokeEndLineCap="Round" StrokeDashCap="Round" StrokeDashOffset="-2" StrokeDashArray="1 0" />
		<Path Data="F1 M 595.52,214.72 L 595.52,214.88"  Stroke="#ff000000" StrokeThickness="0.5" StrokeLineJoin="Round" StrokeStartLineCap="Round" StrokeEndLineCap="Round" StrokeDashCap="Round" StrokeDashOffset="-2" StrokeDashArray="1 0" />
		<Path Data="F1 M 596.8,214.24 L 596.8,214.88"  Stroke="#ff000000" StrokeThickness="0.5" StrokeLineJoin="Round" StrokeStartLineCap="Round" StrokeEndLineCap="Round" StrokeDashCap="Round" StrokeDashOffset="-2" StrokeDashArray="1 0" />
		<Path Data="F1 M 598.88,214.72 L 598.88,214.88"  Stroke="#ff000000" StrokeThickness="0.5" StrokeLineJoin="Round" StrokeStartLineCap="Round" StrokeEndLineCap="Round" StrokeDashCap="Round" StrokeDashOffset="-2" StrokeDashArray="1 0" />
		<Path Data="F1 M 599.68,214.88 L 599.68,214.88"  Stroke="#ff000000" StrokeThickness="0.5" StrokeLineJoin="Round" StrokeStartLineCap="Round" StrokeEndLineCap="Round" StrokeDashCap="Round" StrokeDashOffset="-2" StrokeDashArray="1 0" />
		<Path Data="F1 M 600.96,214.72 L 600.96,214.88"  Stroke="#ff000000" StrokeThickness="0.5" StrokeLineJoin="Round" StrokeStartLineCap="Round" StrokeEndLineCap="Round" StrokeDashCap="Round" StrokeDashOffset="-2" StrokeDashArray="1 0" />
		<Path Data="F1 M 601.76,214.72 L 601.76,214.88"  Stroke="#ff000000" StrokeThickness="0.5" StrokeLineJoin="Round" StrokeStartLineCap="Round" StrokeEndLineCap="Round" StrokeDashCap="Round" StrokeDashOffset="-2" StrokeDashArray="1 0" />
		<Path Data="F1 M 603.84,214.88 L 603.84,214.88"  Stroke="#ff000000" StrokeThickness="0.5" StrokeLineJoin="Round" StrokeStartLineCap="Round" StrokeEndLineCap="Round" StrokeDashCap="Round" StrokeDashOffset="-2" StrokeDashArray="1 0" />
		<Path Data="F1 M 605.92,214.72 L 605.92,214.88"  Stroke="#ff000000" StrokeThickness="0.5" StrokeLineJoin="Round" StrokeStartLineCap="Round" StrokeEndLineCap="Round" StrokeDashCap="Round" StrokeDashOffset="-2" StrokeDashArray="1 0" />
		<Path Data="F1 M 608.64,214.72 L 608.64,214.88"  Stroke="#ff000000" StrokeThickness="0.5" StrokeLineJoin="Round" StrokeStartLineCap="Round" StrokeEndLineCap="Round" StrokeDashCap="Round" StrokeDashOffset="-2" StrokeDashArray="1 0" />
		<Path Data="F1 M 610.72,214.88 L 610.72,214.88"  Stroke="#ff000000" StrokeThickness="0.5" StrokeLineJoin="Round" StrokeStartLineCap="Round" StrokeEndLineCap="Round" StrokeDashCap="Round" StrokeDashOffset="-2" StrokeDashArray="1 0" />
		<Path Data="F1 M 611.36,214.72 L 611.36,214.88"  Stroke="#ff000000" StrokeThickness="0.5" StrokeLineJoin="Round" StrokeStartLineCap="Round" StrokeEndLineCap="Round" StrokeDashCap="Round" StrokeDashOffset="-2" StrokeDashArray="1 0" />
		<Path Data="F1 M 613.44,214.72 L 613.44,214.88"  Stroke="#ff000000" StrokeThickness="0.5" StrokeLineJoin="Round" StrokeStartLineCap="Round" StrokeEndLineCap="Round" StrokeDashCap="Round" StrokeDashOffset="-2" StrokeDashArray="1 0" />
		<Path Data="F1 M 614.08,214.72 L 614.08,214.88"  Stroke="#ff000000" StrokeThickness="0.5" StrokeLineJoin="Round" StrokeStartLineCap="Round" StrokeEndLineCap="Round" StrokeDashCap="Round" StrokeDashOffset="-2" StrokeDashArray="1 0" />
		<Path Data="F1 M 615.52,214.56 L 615.52,214.88"  Stroke="#ff000000" StrokeThickness="0.5" StrokeLineJoin="Round" StrokeStartLineCap="Round" StrokeEndLineCap="Round" StrokeDashCap="Round" StrokeDashOffset="-2" StrokeDashArray="1 0" />
		<Path Data="F1 M 618.24,214.56 L 618.24,214.88"  Stroke="#ff000000" StrokeThickness="0.5" StrokeLineJoin="Round" StrokeStartLineCap="Round" StrokeEndLineCap="Round" StrokeDashCap="Round" StrokeDashOffset="-2" StrokeDashArray="1 0" />
		<Path Data="F1 M 619.68,214.88 L 619.68,214.88"  Stroke="#ff000000" StrokeThickness="0.5" StrokeLineJoin="Round" StrokeStartLineCap="Round" StrokeEndLineCap="Round" StrokeDashCap="Round" StrokeDashOffset="-2" StrokeDashArray="1 0" />
		<Path Data="F1 M 620.32,214.72 L 620.32,214.88"  Stroke="#ff000000" StrokeThickness="0.5" StrokeLineJoin="Round" StrokeStartLineCap="Round" StrokeEndLineCap="Round" StrokeDashCap="Round" StrokeDashOffset="-2" StrokeDashArray="1 0" />
		<Path Data="F1 M 623.84,214.72 L 623.84,214.88"  Stroke="#ff000000" StrokeThickness="0.5" StrokeLineJoin="Round" StrokeStartLineCap="Round" StrokeEndLineCap="Round" StrokeDashCap="Round" StrokeDashOffset="-2" StrokeDashArray="1 0" />
		<Path Data="F1 M 626.56,214.88 L 626.56,214.88"  Stroke="#ff000000" StrokeThickness="0.5" StrokeLineJoin="Round" StrokeStartLineCap="Round" StrokeEndLineCap="Round" StrokeDashCap="Round" StrokeDashOffset="-2" StrokeDashArray="1 0" />
		<Path Data="F1 M 627.36,214.72 L 627.36,214.88"  Stroke="#ff000000" StrokeThickness="0.5" StrokeLineJoin="Round" StrokeStartLineCap="Round" StrokeEndLineCap="Round" StrokeDashCap="Round" StrokeDashOffset="-2" StrokeDashArray="1 0" />
		<Path Data="F1 M 629.44,214.72 L 629.44,214.88"  Stroke="#ff000000" StrokeThickness="0.5" StrokeLineJoin="Round" StrokeStartLineCap="Round" StrokeEndLineCap="Round" StrokeDashCap="Round" StrokeDashOffset="-2" StrokeDashArray="1 0" />
		<Path Data="F1 M 630.08,214.88 L 630.08,214.88"  Stroke="#ff000000" StrokeThickness="0.5" StrokeLineJoin="Round" StrokeStartLineCap="Round" StrokeEndLineCap="Round" StrokeDashCap="Round" StrokeDashOffset="-2" StrokeDashArray="1 0" />
		<Path Data="F1 M 632.8,214.72 L 632.8,214.88"  Stroke="#ff000000" StrokeThickness="0.5" StrokeLineJoin="Round" StrokeStartLineCap="Round" StrokeEndLineCap="Round" StrokeDashCap="Round" StrokeDashOffset="-2" StrokeDashArray="1 0" />
		<Path Data="F1 M 633.6,214.72 L 633.6,214.88"  Stroke="#ff000000" StrokeThickness="0.5" StrokeLineJoin="Round" StrokeStartLineCap="Round" StrokeEndLineCap="Round" StrokeDashCap="Round" StrokeDashOffset="-2" StrokeDashArray="1 0" />
		<Path Data="F1 M 634.24,214.72 L 634.24,214.88"  Stroke="#ff000000" StrokeThickness="0.5" StrokeLineJoin="Round" StrokeStartLineCap="Round" StrokeEndLineCap="Round" StrokeDashCap="Round" StrokeDashOffset="-2" StrokeDashArray="1 0" />
		<Path Data="F1 M 635.68,214.56 L 635.68,214.88"  Stroke="#ff000000" StrokeThickness="0.5" StrokeLineJoin="Round" StrokeStartLineCap="Round" StrokeEndLineCap="Round" StrokeDashCap="Round" StrokeDashOffset="-2" StrokeDashArray="1 0" />
		<Path Data="F1 M 636.96,214.56 L 636.96,214.88"  Stroke="#ff000000" StrokeThickness="0.5" StrokeLineJoin="Round" StrokeStartLineCap="Round" StrokeEndLineCap="Round" StrokeDashCap="Round" StrokeDashOffset="-2" StrokeDashArray="1 0" />
		<Path Data="F1 M 637.6,214.88 L 637.6,214.88"  Stroke="#ff000000" StrokeThickness="0.5" StrokeLineJoin="Round" StrokeStartLineCap="Round" StrokeEndLineCap="Round" StrokeDashCap="Round" StrokeDashOffset="-2" StrokeDashArray="1 0" />
		<Path Data="F1 M 638.4,214.88 L 638.4,214.88"  Stroke="#ff000000" StrokeThickness="0.5" StrokeLineJoin="Round" StrokeStartLineCap="Round" StrokeEndLineCap="Round" StrokeDashCap="Round" StrokeDashOffset="-2" StrokeDashArray="1 0" />
		<Path Data="F1 M 639.68,214.56 L 639.68,214.88"  Stroke="#ff000000" StrokeThickness="0.5" StrokeLineJoin="Round" StrokeStartLineCap="Round" StrokeEndLineCap="Round" StrokeDashCap="Round" StrokeDashOffset="-2" StrokeDashArray="1 0" />
		<Path Data="F1 M 643.2,214.56 L 643.2,214.88"  Stroke="#ff000000" StrokeThickness="0.5" StrokeLineJoin="Round" StrokeStartLineCap="Round" StrokeEndLineCap="Round" StrokeDashCap="Round" StrokeDashOffset="-2" StrokeDashArray="1 0" />
		<Path Data="F1 M 645.28,214.88 L 645.28,214.88"  Stroke="#ff000000" StrokeThickness="0.5" StrokeLineJoin="Round" StrokeStartLineCap="Round" StrokeEndLineCap="Round" StrokeDashCap="Round" StrokeDashOffset="-2" StrokeDashArray="1 0" />
		<Path Data="F1 M 647.36,214.4 L 647.36,214.88"  Stroke="#ff000000" StrokeThickness="0.5" StrokeLineJoin="Round" StrokeStartLineCap="Round" StrokeEndLineCap="Round" StrokeDashCap="Round" StrokeDashOffset="-2" StrokeDashArray="1 0" />
		<Path Data="F1 M 648,214.88 L 648,214.88"  Stroke="#ff000000" StrokeThickness="0.5" StrokeLineJoin="Round" StrokeStartLineCap="Round" StrokeEndLineCap="Round" StrokeDashCap="Round" StrokeDashOffset="-2" StrokeDashArray="1 0" />
		<Path Data="F1 M 650.08,214.72 L 650.08,214.88"  Stroke="#ff000000" StrokeThickness="0.5" StrokeLineJoin="Round" StrokeStartLineCap="Round" StrokeEndLineCap="Round" StrokeDashCap="Round" StrokeDashOffset="-2" StrokeDashArray="1 0" />
		<Path Data="F1 M 650.88,214.56 L 650.88,214.88"  Stroke="#ff000000" StrokeThickness="0.5" StrokeLineJoin="Round" StrokeStartLineCap="Round" StrokeEndLineCap="Round" StrokeDashCap="Round" StrokeDashOffset="-2" StrokeDashArray="1 0" />
		<Path Data="F1 M 652.16,214.72 L 652.16,214.88"  Stroke="#ff000000" StrokeThickness="0.5" StrokeLineJoin="Round" StrokeStartLineCap="Round" StrokeEndLineCap="Round" StrokeDashCap="Round" StrokeDashOffset="-2" StrokeDashArray="1 0" />
		<Path Data="F1 M 653.6,214.24 L 653.6,214.88"  Stroke="#ff000000" StrokeThickness="0.5" StrokeLineJoin="Round" StrokeStartLineCap="Round" StrokeEndLineCap="Round" StrokeDashCap="Round" StrokeDashOffset="-2" StrokeDashArray="1 0" />
		<Path Data="F1 M 655.04,214.56 L 655.04,214.88"  Stroke="#ff000000" StrokeThickness="0.5" StrokeLineJoin="Round" StrokeStartLineCap="Round" StrokeEndLineCap="Round" StrokeDashCap="Round" StrokeDashOffset="-2" StrokeDashArray="1 0" />
		<Path Data="F1 M 657.12,214.88 L 657.12,214.88"  Stroke="#ff000000" StrokeThickness="0.5" StrokeLineJoin="Round" StrokeStartLineCap="Round" StrokeEndLineCap="Round" StrokeDashCap="Round" StrokeDashOffset="-2" StrokeDashArray="1 0" />
		<Path Data="F1 M 659.04,214.56 L 659.04,214.88"  Stroke="#ff000000" StrokeThickness="0.5" StrokeLineJoin="Round" StrokeStartLineCap="Round" StrokeEndLineCap="Round" StrokeDashCap="Round" StrokeDashOffset="-2" StrokeDashArray="1 0" />
		<Path Data="F1 M 659.84,214.4 L 659.84,214.88"  Stroke="#ff000000" StrokeThickness="0.5" StrokeLineJoin="Round" StrokeStartLineCap="Round" StrokeEndLineCap="Round" StrokeDashCap="Round" StrokeDashOffset="-2" StrokeDashArray="1 0" />
	</Canvas>
	<Glyphs Fill="#ff000000" FontUri="/Documents/1/Resources/Fonts/78B4EAC2-2B9E-4EA3-AC4B-66807428A141.odttf" FontRenderingEmSize="7.0661" StyleSimulations="None" OriginX="131.36" OriginY="211.84" Indices="23;19" UnicodeString="40" />
	<Glyphs Fill="#ff000000" FontUri="/Documents/1/Resources/Fonts/78B4EAC2-2B9E-4EA3-AC4B-66807428A141.odttf" FontRenderingEmSize="7.0661" StyleSimulations="None" OriginX="132.16" OriginY="189.44" Indices="23;20" UnicodeString="41" />
	<Glyphs Fill="#ff000000" FontUri="/Documents/1/Resources/Fonts/78B4EAC2-2B9E-4EA3-AC4B-66807428A141.odttf" FontRenderingEmSize="7.0661" StyleSimulations="None" OriginX="133.44" OriginY="152" Indices="23;22" UnicodeString="43" />
	<Glyphs Fill="#ff000000" FontUri="/Documents/1/Resources/Fonts/78B4EAC2-2B9E-4EA3-AC4B-66807428A141.odttf" FontRenderingEmSize="7.0661" StyleSimulations="None" OriginX="144.48" OriginY="195.36" Indices="24;28" UnicodeString="59" />
	<Glyphs Fill="#ff000000" FontUri="/Documents/1/Resources/Fonts/78B4EAC2-2B9E-4EA3-AC4B-66807428A141.odttf" FontRenderingEmSize="7.0661" StyleSimulations="None" OriginX="152.8" OriginY="182.24" Indices="26;20" UnicodeString="71" />
	<Glyphs Fill="#ff000000" FontUri="/Documents/1/Resources/Fonts/78B4EAC2-2B9E-4EA3-AC4B-66807428A141.odttf" FontRenderingEmSize="7.0661" StyleSimulations="None" OriginX="163.84" OriginY="191.04" Indices="27;26" UnicodeString="87" />
	<Glyphs Fill="#ff000000" FontUri="/Documents/1/Resources/Fonts/78B4EAC2-2B9E-4EA3-AC4B-66807428A141.odttf" FontRenderingEmSize="7.0661" StyleSimulations="None" OriginX="172.48" OriginY="204.96" Indices="20;19;21" UnicodeString="102" />
	<Glyphs Fill="#ff000000" FontUri="/Documents/1/Resources/Fonts/78B4EAC2-2B9E-4EA3-AC4B-66807428A141.odttf" FontRenderingEmSize="7.0661" StyleSimulations="None" OriginX="180.32" OriginY="212.96" Indices="20,45;20;22" UnicodeString="113" />
	<Glyphs Fill="#ff000000" FontUri="/Documents/1/Resources/Fonts/78B4EAC2-2B9E-4EA3-AC4B-66807428A141.odttf" FontRenderingEmSize="7.0661" StyleSimulations="None" OriginX="196" OriginY="212.8" Indices="20;22;25" UnicodeString="136" />
	<Glyphs Fill="#ff000000" FontUri="/Documents/1/Resources/Fonts/78B4EAC2-2B9E-4EA3-AC4B-66807428A141.odttf" FontRenderingEmSize="7.0661" StyleSimulations="None" OriginX="216.8" OriginY="212.64" Indices="20;25;25" UnicodeString="166" />
	<Glyphs Fill="#ff000000" FontUri="/Documents/1/Resources/Fonts/78B4EAC2-2B9E-4EA3-AC4B-66807428A141.odttf" FontRenderingEmSize="7.0661" StyleSimulations="None" OriginX="235.52" OriginY="212.96" Indices="20;28;22,174;21;21,49;20" UnicodeString="193221" />
	<Glyphs Fill="#ff000000" FontUri="/Documents/1/Resources/Fonts/78B4EAC2-2B9E-4EA3-AC4B-66807428A141.odttf" FontRenderingEmSize="7.0661" StyleSimulations="None" OriginX="273.44" OriginY="212.8" Indices="21;23;27" UnicodeString="248" />
	<Glyphs Fill="#ff000000" FontUri="/Documents/1/Resources/Fonts/78B4EAC2-2B9E-4EA3-AC4B-66807428A141.odttf" FontRenderingEmSize="7.0661" StyleSimulations="None" OriginX="288" OriginY="212.96" Indices="21;25;28" UnicodeString="269" />
	<Glyphs Fill="#ff000000" FontUri="/Documents/1/Resources/Fonts/78B4EAC2-2B9E-4EA3-AC4B-66807428A141.odttf" FontRenderingEmSize="7.0661" StyleSimulations="None" OriginX="304.64" OriginY="212.64" Indices="21;28;22" UnicodeString="293" />
	<Glyphs Fill="#ff000000" FontUri="/Documents/1/Resources/Fonts/78B4EAC2-2B9E-4EA3-AC4B-66807428A141.odttf" FontRenderingEmSize="7.0661" StyleSimulations="None" OriginX="318.4" OriginY="212.96" Indices="22;20;22,97;22;22,49;22" UnicodeString="313333" />
	<Glyphs Fill="#ff000000" FontUri="/Documents/1/Resources/Fonts/78B4EAC2-2B9E-4EA3-AC4B-66807428A141.odttf" FontRenderingEmSize="7.0661" StyleSimulations="None" OriginX="347.52" OriginY="212.8" Indices="22;24;24,104;22,49;26;25,68;22;28;22,67;23;20;19" UnicodeString="355376393410" />
	<Glyphs Fill="#ff000000" FontUri="/Documents/1/Resources/Fonts/78B4EAC2-2B9E-4EA3-AC4B-66807428A141.odttf" FontRenderingEmSize="7.0661" StyleSimulations="None" OriginX="404.96" OriginY="212.96" Indices="23;22;27" UnicodeString="438" />
	<Glyphs Fill="#ff000000" FontUri="/Documents/1/Resources/Fonts/78B4EAC2-2B9E-4EA3-AC4B-66807428A141.odttf" FontRenderingEmSize="7.0661" StyleSimulations="None" OriginX="420.8" OriginY="212.8" Indices="23;25;20,95;23,49;27;20,97;24;19;20" UnicodeString="461481501" />
	<Glyphs Fill="#ff000000" FontUri="/Documents/1/Resources/Fonts/78B4EAC2-2B9E-4EA3-AC4B-66807428A141.odttf" FontRenderingEmSize="7.0661" StyleSimulations="None" OriginX="460.16" OriginY="212.96" Indices="24;20;27,126;24;23;20" UnicodeString="518541" />
	<Glyphs Fill="#ff000000" FontUri="/Documents/1/Resources/Fonts/78B4EAC2-2B9E-4EA3-AC4B-66807428A141.odttf" FontRenderingEmSize="7.0661" StyleSimulations="None" OriginX="498.24" OriginY="212.8" Indices="24;26;22,76;24;28;20" UnicodeString="573591" />
	<Glyphs Fill="#ff000000" FontUri="/Documents/1/Resources/Fonts/78B4EAC2-2B9E-4EA3-AC4B-66807428A141.odttf" FontRenderingEmSize="7.0661" StyleSimulations="None" OriginX="523.2" OriginY="212.96" Indices="25;19;28,65;25;21;25" UnicodeString="609626" />
	<Glyphs Fill="#ff000000" FontUri="/Documents/1/Resources/Fonts/78B4EAC2-2B9E-4EA3-AC4B-66807428A141.odttf" FontRenderingEmSize="7.0661" StyleSimulations="None" OriginX="550.08" OriginY="212.8" Indices="25;23;27,194;25;26;27" UnicodeString="648678" />
	<Glyphs Fill="#ff000000" FontUri="/Documents/1/Resources/Fonts/78B4EAC2-2B9E-4EA3-AC4B-66807428A141.odttf" FontRenderingEmSize="7.0661" StyleSimulations="None" OriginX="591.52" OriginY="212.64" Indices="26;19;27" UnicodeString="708" />
	<Glyphs Fill="#ff000000" FontUri="/Documents/1/Resources/Fonts/78B4EAC2-2B9E-4EA3-AC4B-66807428A141.odttf" FontRenderingEmSize="7.0661" StyleSimulations="None" OriginX="612.96" OriginY="212.96" Indices="26;22;28,165;26;25,49;25" UnicodeString="739766" />
	<Glyphs Fill="#ff000000" FontUri="/Documents/1/Resources/Fonts/78B4EAC2-2B9E-4EA3-AC4B-66807428A141.odttf" FontRenderingEmSize="7.0661" StyleSimulations="None" OriginX="648.32" OriginY="212.64" Indices="26;28;19" UnicodeString="790" />
	<Glyphs Fill="#ff000000" FontUri="/Documents/1/Resources/Fonts/78B4EAC2-2B9E-4EA3-AC4B-66807428A141.odttf" FontRenderingEmSize="9.5176" StyleSimulations="None" OriginX="94.4" OriginY="240.48" Indices="43,69;76,25;87,27;6,49;29,25;20,49;3,23;3,24;40,59;81,47;87,27;85,32;92,45;29,25;21,49;21,49;23,48;23,49;3,24;3,23;47,56;76,25;69,47;85,32;68,42;85,32;92,45;29,26;49,68;44,32;54,54;55,59;20,45;20,49;17,24;79,25;76,25;69" UnicodeString="Hit#:1  Entry:2244  Library:NIST11.lib" />
	<Glyphs Fill="#ff000000" FontUri="/Documents/1/Resources/Fonts/78B4EAC2-2B9E-4EA3-AC4B-66807428A141.odttf" FontRenderingEmSize="9.5176" StyleSimulations="None" OriginX="94.4" OriginY="251.04" Indices="54,54;44,32;29,25;28,49;23,48;3,24;3,24;41,52;82,48;85,32;80,73;88,47;79,25;68,42;29,25;38,64;24,49;43,69;20,48;19,49;50,69;21,49;3,23;3,24;38,64;36,67;54,54;29,25;24,49;23,49;26,48;16,31;25,48;22,49;16,30;26,49;3,24;3,23;48,86;82,49;79,25;58,81;72,42;76,25;74,47;75,47;87,27;29,25;20,49;19,49;21,48;3,24;3,23;53,64;72,42;87,27;44,32;81,47;71,49;72,42;91,47;29,25;25,49;21,49;20" UnicodeString="SI:94  Formula:C5H10O2  CAS:547-63-7  MolWeight:102  RetIndex:621" />
	<Glyphs Fill="#ff000000" Clip="M 94.4,253.6 L 661.12,253.6 661.12,264 94.4,264 z"  FontUri="/Documents/1/Resources/Fonts/78B4EAC2-2B9E-4EA3-AC4B-66807428A141.odttf" FontRenderingEmSize="9.5176" StyleSimulations="None" OriginX="94.4" OriginY="261.76" Indices="38,64;82,49;80,72;83,47;49,69;68,42;80,72;72,42;29,25;51,54;85,32;82,49;83,47;68,42;81,47;82,49;76,25;70,42;3,24;68,42;70,42;76,25;71,49;15,23;3,24;21,49;16,30;80,72;72,42;87,27;75,47;92,45;79,26;16,30;15,23;3,24;80,72;72,42;87,27;75,47;92,46;79,25;3,23;72,42;86,37;87,27;72,42;85,32;3,24;7,49;7,48;3,24;44,32;86,37;82,49;69,47;88,47;87,27;92,45;85,32;76,25;70,42;3,24;68,42;70,42;76,25;71,49;15,23;3,24;80,72;72,42;87,27;75,47;92,45;79,26;3,23;72,42;86,37;87,27;72,42;85,32;3,24;7,48;7,49;3,24;48,85;72,42;87,27;75,47;92,46;79,25;3,24;76,25;86,37;82,48;69,48;88,47;87,27;92,45;85,32;68,42;87,27;72,42;3,23;7,49;7,49;3,23;48,86;72,42;87,27;75,47;92,45;79,26;3,23;21,49;16,30;80,73;72,42;87,26;75,48;92,45;79,25;83,47;85,32;82,49;83,47;68,42;81,47;82,49;68,42;87,27;72,42;3,23;7,49;7,49;3,23;48,86;72,42;87,27;75,47;92,45;79,26;3,23;21,49;16,30;80,73;72,42;87,26;75,48;92,45;79,25;83,47;85,32;82,49;83,47;76,25;82,49;81,47;68,42;87,27;72,42;3,23;7,49;7,49;3,24;11,31;38,64;43,69;22,49;12,32;21,49;38,64;43,69;38,63;11,32;50,69;12,32;50,69;38,64;43,69;22,49;3,23;7,49;7,49;3,23;48,86;72,42;87,27;75,47;92,45;79,26;3,23;76,25;86,37;82,49;69,47;88,47;87,27;68,42;81,47;82,49;68,42;87,27;72,42;3,23;7,49;7,49;3,24;48,85;72,42;87,27;75,47;92,46;79,25;72,42;86,37;87,27;72,42;85,32;3,23;78,47;92,46;86,37;72,42;79,25;76,25;81,47;92,46;3,23;76,25;86,37;82,49;80,72;68,42;86,37;72,42;79,26;81,47;72,42;3,23;7,49;7,49;3,23;48,86;72,42;87,27;75,47;92,45;79,26;3,23;76,25;86,37;82,49;16,30;69,47;88,48;87,26;92,46;85,32;68,42;87,27;72,42;3,23;7,49;7,49;3,23;48,86;72,42;87,27;75,47;92,45;79,26;3,23;80,72;72,43;87,26;75,47;92,46;79,25;83,47;85,32;82,49;83,47;68,42;81,47;82,49;68,42;87,27;72,42;3,23;7,49;7" UnicodeString="CompName:Propanoic acid, 2-methyl-, methyl ester $$ Isobutyric acid, methyl ester $$ Methyl isobutyrate $$ Methyl 2-methylpropanoate $$ Methyl 2-methylpropionate $$ (CH3)2CHC(O)OCH3 $$ Methyl isobutanoate $$ Methylester kyseliny isomaselne $$ Methyl iso-butyrate $$ Methyl methylpropanoate $$" />
	<Canvas Clip="M 75.52,94.4 L 75.52,961.44 740.32,961.44 740.32,94.4 z" >
		<Path Data="F1 M 113.44,340.8 L 111.36,340.8"  Stroke="#ff000000" StrokeThickness="0.5" StrokeLineJoin="Round" StrokeStartLineCap="Round" StrokeEndLineCap="Round" StrokeDashCap="Round" StrokeDashOffset="-2" StrokeDashArray="1 0" />
		<Path Data="F1 M 113.44,332.8 L 111.36,332.8"  Stroke="#ff000000" StrokeThickness="0.5" StrokeLineJoin="Round" StrokeStartLineCap="Round" StrokeEndLineCap="Round" StrokeDashCap="Round" StrokeDashOffset="-2" StrokeDashArray="1 0" />
		<Path Data="F1 M 113.44,324.96 L 111.36,324.96"  Stroke="#ff000000" StrokeThickness="0.5" StrokeLineJoin="Round" StrokeStartLineCap="Round" StrokeEndLineCap="Round" StrokeDashCap="Round" StrokeDashOffset="-2" StrokeDashArray="1 0" />
		<Path Data="F1 M 113.44,316.96 L 111.36,316.96"  Stroke="#ff000000" StrokeThickness="0.5" StrokeLineJoin="Round" StrokeStartLineCap="Round" StrokeEndLineCap="Round" StrokeDashCap="Round" StrokeDashOffset="-2" StrokeDashArray="1 0" />
		<Path Data="F1 M 113.44,308.96 L 110.08,308.96"  Stroke="#ff000000" StrokeThickness="0.5" StrokeLineJoin="Round" StrokeStartLineCap="Round" StrokeEndLineCap="Round" StrokeDashCap="Round" StrokeDashOffset="-2" StrokeDashArray="1 0" />
		<Path Data="F1 M 113.44,300.96 L 111.36,300.96"  Stroke="#ff000000" StrokeThickness="0.5" StrokeLineJoin="Round" StrokeStartLineCap="Round" StrokeEndLineCap="Round" StrokeDashCap="Round" StrokeDashOffset="-2" StrokeDashArray="1 0" />
		<Path Data="F1 M 113.44,292.96 L 111.36,292.96"  Stroke="#ff000000" StrokeThickness="0.5" StrokeLineJoin="Round" StrokeStartLineCap="Round" StrokeEndLineCap="Round" StrokeDashCap="Round" StrokeDashOffset="-2" StrokeDashArray="1 0" />
		<Path Data="F1 M 113.44,285.12 L 111.36,285.12"  Stroke="#ff000000" StrokeThickness="0.5" StrokeLineJoin="Round" StrokeStartLineCap="Round" StrokeEndLineCap="Round" StrokeDashCap="Round" StrokeDashOffset="-2" StrokeDashArray="1 0" />
		<Path Data="F1 M 113.44,277.12 L 111.36,277.12"  Stroke="#ff000000" StrokeThickness="0.5" StrokeLineJoin="Round" StrokeStartLineCap="Round" StrokeEndLineCap="Round" StrokeDashCap="Round" StrokeDashOffset="-2" StrokeDashArray="1 0" />
		<Path Data="F1 M 113.44,269.12 L 108.32,269.12"  Stroke="#ff000000" StrokeThickness="0.5" StrokeLineJoin="Round" StrokeStartLineCap="Round" StrokeEndLineCap="Round" StrokeDashCap="Round" StrokeDashOffset="-2" StrokeDashArray="1 0" />
	</Canvas>
	<Glyphs Fill="#ff000000" FontUri="/Documents/1/Resources/Fonts/78B4EAC2-2B9E-4EA3-AC4B-66807428A141.odttf" FontRenderingEmSize="9.5176" StyleSimulations="None" OriginX="94.4" OriginY="272.16" Indices="20,49;19,49;19" UnicodeString="100" />
	<Path Data="F1 M 114.08,353.92 L 114.08,348.8"  Stroke="#ff000000" StrokeThickness="0.5" StrokeLineJoin="Round" StrokeStartLineCap="Round" StrokeEndLineCap="Round" StrokeDashCap="Round" StrokeDashOffset="-2" StrokeDashArray="1 0" Clip="M 75.52,94.4 L 75.52,961.44 740.32,961.44 740.32,94.4 z"  />
	<Glyphs Fill="#ff000000" FontUri="/Documents/1/Resources/Fonts/78B4EAC2-2B9E-4EA3-AC4B-66807428A141.odttf" FontRenderingEmSize="9.5176" StyleSimulations="None" OriginX="109.44" OriginY="362.08" Indices="20,49;19" UnicodeString="10" />
	<Canvas Clip="M 75.52,94.4 L 75.52,961.44 740.32,961.44 740.32,94.4 z" >
		<Path Data="F1 M 114.88,350.88 L 114.88,348.8"  Stroke="#ff000000" StrokeThickness="0.5" StrokeLineJoin="Round" StrokeStartLineCap="Round" StrokeEndLineCap="Round" StrokeDashCap="Round" StrokeDashOffset="-2" StrokeDashArray="1 0" />
		<Path Data="F1 M 115.52,350.88 L 115.52,348.8"  Stroke="#ff000000" StrokeThickness="0.5" StrokeLineJoin="Round" StrokeStartLineCap="Round" StrokeEndLineCap="Round" StrokeDashCap="Round" StrokeDashOffset="-2" StrokeDashArray="1 0" />
		<Path Data="F1 M 116.16,350.88 L 116.16,348.8"  Stroke="#ff000000" StrokeThickness="0.5" StrokeLineJoin="Round" StrokeStartLineCap="Round" StrokeEndLineCap="Round" StrokeDashCap="Round" StrokeDashOffset="-2" StrokeDashArray="1 0" />
		<Path Data="F1 M 116.96,350.88 L 116.96,348.8"  Stroke="#ff000000" StrokeThickness="0.5" StrokeLineJoin="Round" StrokeStartLineCap="Round" StrokeEndLineCap="Round" StrokeDashCap="Round" StrokeDashOffset="-2" StrokeDashArray="1 0" />
		<Path Data="F1 M 117.6,352.16 L 117.6,348.8"  Stroke="#ff000000" StrokeThickness="0.5" StrokeLineJoin="Round" StrokeStartLineCap="Round" StrokeEndLineCap="Round" StrokeDashCap="Round" StrokeDashOffset="-2" StrokeDashArray="1 0" />
		<Path Data="F1 M 118.24,350.88 L 118.24,348.8"  Stroke="#ff000000" StrokeThickness="0.5" StrokeLineJoin="Round" StrokeStartLineCap="Round" StrokeEndLineCap="Round" StrokeDashCap="Round" StrokeDashOffset="-2" StrokeDashArray="1 0" />
		<Path Data="F1 M 119.04,350.88 L 119.04,348.8"  Stroke="#ff000000" StrokeThickness="0.5" StrokeLineJoin="Round" StrokeStartLineCap="Round" StrokeEndLineCap="Round" StrokeDashCap="Round" StrokeDashOffset="-2" StrokeDashArray="1 0" />
		<Path Data="F1 M 119.68,350.88 L 119.68,348.8"  Stroke="#ff000000" StrokeThickness="0.5" StrokeLineJoin="Round" StrokeStartLineCap="Round" StrokeEndLineCap="Round" StrokeDashCap="Round" StrokeDashOffset="-2" StrokeDashArray="1 0" />
		<Path Data="F1 M 120.32,350.88 L 120.32,348.8"  Stroke="#ff000000" StrokeThickness="0.5" StrokeLineJoin="Round" StrokeStartLineCap="Round" StrokeEndLineCap="Round" StrokeDashCap="Round" StrokeDashOffset="-2" StrokeDashArray="1 0" />
		<Path Data="F1 M 121.12,353.92 L 121.12,348.8"  Stroke="#ff000000" StrokeThickness="0.5" StrokeLineJoin="Round" StrokeStartLineCap="Round" StrokeEndLineCap="Round" StrokeDashCap="Round" StrokeDashOffset="-2" StrokeDashArray="1 0" />
		<Path Data="F1 M 121.76,350.88 L 121.76,348.8"  Stroke="#ff000000" StrokeThickness="0.5" StrokeLineJoin="Round" StrokeStartLineCap="Round" StrokeEndLineCap="Round" StrokeDashCap="Round" StrokeDashOffset="-2" StrokeDashArray="1 0" />
		<Path Data="F1 M 122.4,350.88 L 122.4,348.8"  Stroke="#ff000000" StrokeThickness="0.5" StrokeLineJoin="Round" StrokeStartLineCap="Round" StrokeEndLineCap="Round" StrokeDashCap="Round" StrokeDashOffset="-2" StrokeDashArray="1 0" />
		<Path Data="F1 M 123.2,350.88 L 123.2,348.8"  Stroke="#ff000000" StrokeThickness="0.5" StrokeLineJoin="Round" StrokeStartLineCap="Round" StrokeEndLineCap="Round" StrokeDashCap="Round" StrokeDashOffset="-2" StrokeDashArray="1 0" />
		<Path Data="F1 M 123.84,350.88 L 123.84,348.8"  Stroke="#ff000000" StrokeThickness="0.5" StrokeLineJoin="Round" StrokeStartLineCap="Round" StrokeEndLineCap="Round" StrokeDashCap="Round" StrokeDashOffset="-2" StrokeDashArray="1 0" />
		<Path Data="F1 M 124.48,352.16 L 124.48,348.8"  Stroke="#ff000000" StrokeThickness="0.5" StrokeLineJoin="Round" StrokeStartLineCap="Round" StrokeEndLineCap="Round" StrokeDashCap="Round" StrokeDashOffset="-2" StrokeDashArray="1 0" />
		<Path Data="F1 M 125.12,350.88 L 125.12,348.8"  Stroke="#ff000000" StrokeThickness="0.5" StrokeLineJoin="Round" StrokeStartLineCap="Round" StrokeEndLineCap="Round" StrokeDashCap="Round" StrokeDashOffset="-2" StrokeDashArray="1 0" />
		<Path Data="F1 M 125.92,350.88 L 125.92,348.8"  Stroke="#ff000000" StrokeThickness="0.5" StrokeLineJoin="Round" StrokeStartLineCap="Round" StrokeEndLineCap="Round" StrokeDashCap="Round" StrokeDashOffset="-2" StrokeDashArray="1 0" />
		<Path Data="F1 M 126.56,350.88 L 126.56,348.8"  Stroke="#ff000000" StrokeThickness="0.5" StrokeLineJoin="Round" StrokeStartLineCap="Round" StrokeEndLineCap="Round" StrokeDashCap="Round" StrokeDashOffset="-2" StrokeDashArray="1 0" />
		<Path Data="F1 M 127.2,350.88 L 127.2,348.8"  Stroke="#ff000000" StrokeThickness="0.5" StrokeLineJoin="Round" StrokeStartLineCap="Round" StrokeEndLineCap="Round" StrokeDashCap="Round" StrokeDashOffset="-2" StrokeDashArray="1 0" />
		<Path Data="F1 M 128,353.92 L 128,348.8"  Stroke="#ff000000" StrokeThickness="0.5" StrokeLineJoin="Round" StrokeStartLineCap="Round" StrokeEndLineCap="Round" StrokeDashCap="Round" StrokeDashOffset="-2" StrokeDashArray="1 0" />
		<Path Data="F1 M 128.64,350.88 L 128.64,348.8"  Stroke="#ff000000" StrokeThickness="0.5" StrokeLineJoin="Round" StrokeStartLineCap="Round" StrokeEndLineCap="Round" StrokeDashCap="Round" StrokeDashOffset="-2" StrokeDashArray="1 0" />
		<Path Data="F1 M 129.28,350.88 L 129.28,348.8"  Stroke="#ff000000" StrokeThickness="0.5" StrokeLineJoin="Round" StrokeStartLineCap="Round" StrokeEndLineCap="Round" StrokeDashCap="Round" StrokeDashOffset="-2" StrokeDashArray="1 0" />
		<Path Data="F1 M 130.08,350.88 L 130.08,348.8"  Stroke="#ff000000" StrokeThickness="0.5" StrokeLineJoin="Round" StrokeStartLineCap="Round" StrokeEndLineCap="Round" StrokeDashCap="Round" StrokeDashOffset="-2" StrokeDashArray="1 0" />
		<Path Data="F1 M 130.72,350.88 L 130.72,348.8"  Stroke="#ff000000" StrokeThickness="0.5" StrokeLineJoin="Round" StrokeStartLineCap="Round" StrokeEndLineCap="Round" StrokeDashCap="Round" StrokeDashOffset="-2" StrokeDashArray="1 0" />
		<Path Data="F1 M 131.36,352.16 L 131.36,348.8"  Stroke="#ff000000" StrokeThickness="0.5" StrokeLineJoin="Round" StrokeStartLineCap="Round" StrokeEndLineCap="Round" StrokeDashCap="Round" StrokeDashOffset="-2" StrokeDashArray="1 0" />
		<Path Data="F1 M 132.16,350.88 L 132.16,348.8"  Stroke="#ff000000" StrokeThickness="0.5" StrokeLineJoin="Round" StrokeStartLineCap="Round" StrokeEndLineCap="Round" StrokeDashCap="Round" StrokeDashOffset="-2" StrokeDashArray="1 0" />
		<Path Data="F1 M 132.8,350.88 L 132.8,348.8"  Stroke="#ff000000" StrokeThickness="0.5" StrokeLineJoin="Round" StrokeStartLineCap="Round" StrokeEndLineCap="Round" StrokeDashCap="Round" StrokeDashOffset="-2" StrokeDashArray="1 0" />
		<Path Data="F1 M 133.44,350.88 L 133.44,348.8"  Stroke="#ff000000" StrokeThickness="0.5" StrokeLineJoin="Round" StrokeStartLineCap="Round" StrokeEndLineCap="Round" StrokeDashCap="Round" StrokeDashOffset="-2" StrokeDashArray="1 0" />
		<Path Data="F1 M 134.24,350.88 L 134.24,348.8"  Stroke="#ff000000" StrokeThickness="0.5" StrokeLineJoin="Round" StrokeStartLineCap="Round" StrokeEndLineCap="Round" StrokeDashCap="Round" StrokeDashOffset="-2" StrokeDashArray="1 0" />
		<Path Data="F1 M 134.88,353.92 L 134.88,348.8"  Stroke="#ff000000" StrokeThickness="0.5" StrokeLineJoin="Round" StrokeStartLineCap="Round" StrokeEndLineCap="Round" StrokeDashCap="Round" StrokeDashOffset="-2" StrokeDashArray="1 0" />
		<Path Data="F1 M 135.52,350.88 L 135.52,348.8"  Stroke="#ff000000" StrokeThickness="0.5" StrokeLineJoin="Round" StrokeStartLineCap="Round" StrokeEndLineCap="Round" StrokeDashCap="Round" StrokeDashOffset="-2" StrokeDashArray="1 0" />
		<Path Data="F1 M 136.32,350.88 L 136.32,348.8"  Stroke="#ff000000" StrokeThickness="0.5" StrokeLineJoin="Round" StrokeStartLineCap="Round" StrokeEndLineCap="Round" StrokeDashCap="Round" StrokeDashOffset="-2" StrokeDashArray="1 0" />
		<Path Data="F1 M 136.96,350.88 L 136.96,348.8"  Stroke="#ff000000" StrokeThickness="0.5" StrokeLineJoin="Round" StrokeStartLineCap="Round" StrokeEndLineCap="Round" StrokeDashCap="Round" StrokeDashOffset="-2" StrokeDashArray="1 0" />
		<Path Data="F1 M 137.6,350.88 L 137.6,348.8"  Stroke="#ff000000" StrokeThickness="0.5" StrokeLineJoin="Round" StrokeStartLineCap="Round" StrokeEndLineCap="Round" StrokeDashCap="Round" StrokeDashOffset="-2" StrokeDashArray="1 0" />
		<Path Data="F1 M 138.4,352.16 L 138.4,348.8"  Stroke="#ff000000" StrokeThickness="0.5" StrokeLineJoin="Round" StrokeStartLineCap="Round" StrokeEndLineCap="Round" StrokeDashCap="Round" StrokeDashOffset="-2" StrokeDashArray="1 0" />
		<Path Data="F1 M 139.04,350.88 L 139.04,348.8"  Stroke="#ff000000" StrokeThickness="0.5" StrokeLineJoin="Round" StrokeStartLineCap="Round" StrokeEndLineCap="Round" StrokeDashCap="Round" StrokeDashOffset="-2" StrokeDashArray="1 0" />
		<Path Data="F1 M 139.68,350.88 L 139.68,348.8"  Stroke="#ff000000" StrokeThickness="0.5" StrokeLineJoin="Round" StrokeStartLineCap="Round" StrokeEndLineCap="Round" StrokeDashCap="Round" StrokeDashOffset="-2" StrokeDashArray="1 0" />
		<Path Data="F1 M 140.48,350.88 L 140.48,348.8"  Stroke="#ff000000" StrokeThickness="0.5" StrokeLineJoin="Round" StrokeStartLineCap="Round" StrokeEndLineCap="Round" StrokeDashCap="Round" StrokeDashOffset="-2" StrokeDashArray="1 0" />
		<Path Data="F1 M 141.12,350.88 L 141.12,348.8"  Stroke="#ff000000" StrokeThickness="0.5" StrokeLineJoin="Round" StrokeStartLineCap="Round" StrokeEndLineCap="Round" StrokeDashCap="Round" StrokeDashOffset="-2" StrokeDashArray="1 0" />
		<Path Data="F1 M 141.76,353.92 L 141.76,348.8"  Stroke="#ff000000" StrokeThickness="0.5" StrokeLineJoin="Round" StrokeStartLineCap="Round" StrokeEndLineCap="Round" StrokeDashCap="Round" StrokeDashOffset="-2" StrokeDashArray="1 0" />
	</Canvas>
	<Glyphs Fill="#ff000000" FontUri="/Documents/1/Resources/Fonts/78B4EAC2-2B9E-4EA3-AC4B-66807428A141.odttf" FontRenderingEmSize="9.5176" StyleSimulations="None" OriginX="137.12" OriginY="362.08" Indices="24,49;19" UnicodeString="50" />
	<Canvas Clip="M 75.52,94.4 L 75.52,961.44 740.32,961.44 740.32,94.4 z" >
		<Path Data="F1 M 142.56,350.88 L 142.56,348.8"  Stroke="#ff000000" StrokeThickness="0.5" StrokeLineJoin="Round" StrokeStartLineCap="Round" StrokeEndLineCap="Round" StrokeDashCap="Round" StrokeDashOffset="-2" StrokeDashArray="1 0" />
		<Path Data="F1 M 143.2,350.88 L 143.2,348.8"  Stroke="#ff000000" StrokeThickness="0.5" StrokeLineJoin="Round" StrokeStartLineCap="Round" StrokeEndLineCap="Round" StrokeDashCap="Round" StrokeDashOffset="-2" StrokeDashArray="1 0" />
		<Path Data="F1 M 143.84,350.88 L 143.84,348.8"  Stroke="#ff000000" StrokeThickness="0.5" StrokeLineJoin="Round" StrokeStartLineCap="Round" StrokeEndLineCap="Round" StrokeDashCap="Round" StrokeDashOffset="-2" StrokeDashArray="1 0" />
		<Path Data="F1 M 144.48,350.88 L 144.48,348.8"  Stroke="#ff000000" StrokeThickness="0.5" StrokeLineJoin="Round" StrokeStartLineCap="Round" StrokeEndLineCap="Round" StrokeDashCap="Round" StrokeDashOffset="-2" StrokeDashArray="1 0" />
		<Path Data="F1 M 145.28,352.16 L 145.28,348.8"  Stroke="#ff000000" StrokeThickness="0.5" StrokeLineJoin="Round" StrokeStartLineCap="Round" StrokeEndLineCap="Round" StrokeDashCap="Round" StrokeDashOffset="-2" StrokeDashArray="1 0" />
		<Path Data="F1 M 145.92,350.88 L 145.92,348.8"  Stroke="#ff000000" StrokeThickness="0.5" StrokeLineJoin="Round" StrokeStartLineCap="Round" StrokeEndLineCap="Round" StrokeDashCap="Round" StrokeDashOffset="-2" StrokeDashArray="1 0" />
		<Path Data="F1 M 146.56,350.88 L 146.56,348.8"  Stroke="#ff000000" StrokeThickness="0.5" StrokeLineJoin="Round" StrokeStartLineCap="Round" StrokeEndLineCap="Round" StrokeDashCap="Round" StrokeDashOffset="-2" StrokeDashArray="1 0" />
		<Path Data="F1 M 147.36,350.88 L 147.36,348.8"  Stroke="#ff000000" StrokeThickness="0.5" StrokeLineJoin="Round" StrokeStartLineCap="Round" StrokeEndLineCap="Round" StrokeDashCap="Round" StrokeDashOffset="-2" StrokeDashArray="1 0" />
		<Path Data="F1 M 148,350.88 L 148,348.8"  Stroke="#ff000000" StrokeThickness="0.5" StrokeLineJoin="Round" StrokeStartLineCap="Round" StrokeEndLineCap="Round" StrokeDashCap="Round" StrokeDashOffset="-2" StrokeDashArray="1 0" />
		<Path Data="F1 M 148.64,353.92 L 148.64,348.8"  Stroke="#ff000000" StrokeThickness="0.5" StrokeLineJoin="Round" StrokeStartLineCap="Round" StrokeEndLineCap="Round" StrokeDashCap="Round" StrokeDashOffset="-2" StrokeDashArray="1 0" />
		<Path Data="F1 M 149.44,350.88 L 149.44,348.8"  Stroke="#ff000000" StrokeThickness="0.5" StrokeLineJoin="Round" StrokeStartLineCap="Round" StrokeEndLineCap="Round" StrokeDashCap="Round" StrokeDashOffset="-2" StrokeDashArray="1 0" />
		<Path Data="F1 M 150.08,350.88 L 150.08,348.8"  Stroke="#ff000000" StrokeThickness="0.5" StrokeLineJoin="Round" StrokeStartLineCap="Round" StrokeEndLineCap="Round" StrokeDashCap="Round" StrokeDashOffset="-2" StrokeDashArray="1 0" />
		<Path Data="F1 M 150.72,350.88 L 150.72,348.8"  Stroke="#ff000000" StrokeThickness="0.5" StrokeLineJoin="Round" StrokeStartLineCap="Round" StrokeEndLineCap="Round" StrokeDashCap="Round" StrokeDashOffset="-2" StrokeDashArray="1 0" />
		<Path Data="F1 M 151.52,350.88 L 151.52,348.8"  Stroke="#ff000000" StrokeThickness="0.5" StrokeLineJoin="Round" StrokeStartLineCap="Round" StrokeEndLineCap="Round" StrokeDashCap="Round" StrokeDashOffset="-2" StrokeDashArray="1 0" />
		<Path Data="F1 M 152.16,352.16 L 152.16,348.8"  Stroke="#ff000000" StrokeThickness="0.5" StrokeLineJoin="Round" StrokeStartLineCap="Round" StrokeEndLineCap="Round" StrokeDashCap="Round" StrokeDashOffset="-2" StrokeDashArray="1 0" />
		<Path Data="F1 M 152.8,350.88 L 152.8,348.8"  Stroke="#ff000000" StrokeThickness="0.5" StrokeLineJoin="Round" StrokeStartLineCap="Round" StrokeEndLineCap="Round" StrokeDashCap="Round" StrokeDashOffset="-2" StrokeDashArray="1 0" />
		<Path Data="F1 M 153.6,350.88 L 153.6,348.8"  Stroke="#ff000000" StrokeThickness="0.5" StrokeLineJoin="Round" StrokeStartLineCap="Round" StrokeEndLineCap="Round" StrokeDashCap="Round" StrokeDashOffset="-2" StrokeDashArray="1 0" />
		<Path Data="F1 M 154.24,350.88 L 154.24,348.8"  Stroke="#ff000000" StrokeThickness="0.5" StrokeLineJoin="Round" StrokeStartLineCap="Round" StrokeEndLineCap="Round" StrokeDashCap="Round" StrokeDashOffset="-2" StrokeDashArray="1 0" />
		<Path Data="F1 M 154.88,350.88 L 154.88,348.8"  Stroke="#ff000000" StrokeThickness="0.5" StrokeLineJoin="Round" StrokeStartLineCap="Round" StrokeEndLineCap="Round" StrokeDashCap="Round" StrokeDashOffset="-2" StrokeDashArray="1 0" />
		<Path Data="F1 M 155.68,353.92 L 155.68,348.8"  Stroke="#ff000000" StrokeThickness="0.5" StrokeLineJoin="Round" StrokeStartLineCap="Round" StrokeEndLineCap="Round" StrokeDashCap="Round" StrokeDashOffset="-2" StrokeDashArray="1 0" />
		<Path Data="F1 M 156.32,350.88 L 156.32,348.8"  Stroke="#ff000000" StrokeThickness="0.5" StrokeLineJoin="Round" StrokeStartLineCap="Round" StrokeEndLineCap="Round" StrokeDashCap="Round" StrokeDashOffset="-2" StrokeDashArray="1 0" />
		<Path Data="F1 M 156.96,350.88 L 156.96,348.8"  Stroke="#ff000000" StrokeThickness="0.5" StrokeLineJoin="Round" StrokeStartLineCap="Round" StrokeEndLineCap="Round" StrokeDashCap="Round" StrokeDashOffset="-2" StrokeDashArray="1 0" />
		<Path Data="F1 M 157.76,350.88 L 157.76,348.8"  Stroke="#ff000000" StrokeThickness="0.5" StrokeLineJoin="Round" StrokeStartLineCap="Round" StrokeEndLineCap="Round" StrokeDashCap="Round" StrokeDashOffset="-2" StrokeDashArray="1 0" />
		<Path Data="F1 M 158.4,350.88 L 158.4,348.8"  Stroke="#ff000000" StrokeThickness="0.5" StrokeLineJoin="Round" StrokeStartLineCap="Round" StrokeEndLineCap="Round" StrokeDashCap="Round" StrokeDashOffset="-2" StrokeDashArray="1 0" />
		<Path Data="F1 M 159.04,352.16 L 159.04,348.8"  Stroke="#ff000000" StrokeThickness="0.5" StrokeLineJoin="Round" StrokeStartLineCap="Round" StrokeEndLineCap="Round" StrokeDashCap="Round" StrokeDashOffset="-2" StrokeDashArray="1 0" />
		<Path Data="F1 M 159.84,350.88 L 159.84,348.8"  Stroke="#ff000000" StrokeThickness="0.5" StrokeLineJoin="Round" StrokeStartLineCap="Round" StrokeEndLineCap="Round" StrokeDashCap="Round" StrokeDashOffset="-2" StrokeDashArray="1 0" />
		<Path Data="F1 M 160.48,350.88 L 160.48,348.8"  Stroke="#ff000000" StrokeThickness="0.5" StrokeLineJoin="Round" StrokeStartLineCap="Round" StrokeEndLineCap="Round" StrokeDashCap="Round" StrokeDashOffset="-2" StrokeDashArray="1 0" />
		<Path Data="F1 M 161.12,350.88 L 161.12,348.8"  Stroke="#ff000000" StrokeThickness="0.5" StrokeLineJoin="Round" StrokeStartLineCap="Round" StrokeEndLineCap="Round" StrokeDashCap="Round" StrokeDashOffset="-2" StrokeDashArray="1 0" />
		<Path Data="F1 M 161.92,350.88 L 161.92,348.8"  Stroke="#ff000000" StrokeThickness="0.5" StrokeLineJoin="Round" StrokeStartLineCap="Round" StrokeEndLineCap="Round" StrokeDashCap="Round" StrokeDashOffset="-2" StrokeDashArray="1 0" />
		<Path Data="F1 M 162.56,353.92 L 162.56,348.8"  Stroke="#ff000000" StrokeThickness="0.5" StrokeLineJoin="Round" StrokeStartLineCap="Round" StrokeEndLineCap="Round" StrokeDashCap="Round" StrokeDashOffset="-2" StrokeDashArray="1 0" />
		<Path Data="F1 M 163.2,350.88 L 163.2,348.8"  Stroke="#ff000000" StrokeThickness="0.5" StrokeLineJoin="Round" StrokeStartLineCap="Round" StrokeEndLineCap="Round" StrokeDashCap="Round" StrokeDashOffset="-2" StrokeDashArray="1 0" />
		<Path Data="F1 M 164,350.88 L 164,348.8"  Stroke="#ff000000" StrokeThickness="0.5" StrokeLineJoin="Round" StrokeStartLineCap="Round" StrokeEndLineCap="Round" StrokeDashCap="Round" StrokeDashOffset="-2" StrokeDashArray="1 0" />
		<Path Data="F1 M 164.64,350.88 L 164.64,348.8"  Stroke="#ff000000" StrokeThickness="0.5" StrokeLineJoin="Round" StrokeStartLineCap="Round" StrokeEndLineCap="Round" StrokeDashCap="Round" StrokeDashOffset="-2" StrokeDashArray="1 0" />
		<Path Data="F1 M 165.28,350.88 L 165.28,348.8"  Stroke="#ff000000" StrokeThickness="0.5" StrokeLineJoin="Round" StrokeStartLineCap="Round" StrokeEndLineCap="Round" StrokeDashCap="Round" StrokeDashOffset="-2" StrokeDashArray="1 0" />
		<Path Data="F1 M 165.92,352.16 L 165.92,348.8"  Stroke="#ff000000" StrokeThickness="0.5" StrokeLineJoin="Round" StrokeStartLineCap="Round" StrokeEndLineCap="Round" StrokeDashCap="Round" StrokeDashOffset="-2" StrokeDashArray="1 0" />
		<Path Data="F1 M 166.72,350.88 L 166.72,348.8"  Stroke="#ff000000" StrokeThickness="0.5" StrokeLineJoin="Round" StrokeStartLineCap="Round" StrokeEndLineCap="Round" StrokeDashCap="Round" StrokeDashOffset="-2" StrokeDashArray="1 0" />
		<Path Data="F1 M 167.36,350.88 L 167.36,348.8"  Stroke="#ff000000" StrokeThickness="0.5" StrokeLineJoin="Round" StrokeStartLineCap="Round" StrokeEndLineCap="Round" StrokeDashCap="Round" StrokeDashOffset="-2" StrokeDashArray="1 0" />
		<Path Data="F1 M 168,350.88 L 168,348.8"  Stroke="#ff000000" StrokeThickness="0.5" StrokeLineJoin="Round" StrokeStartLineCap="Round" StrokeEndLineCap="Round" StrokeDashCap="Round" StrokeDashOffset="-2" StrokeDashArray="1 0" />
		<Path Data="F1 M 168.8,350.88 L 168.8,348.8"  Stroke="#ff000000" StrokeThickness="0.5" StrokeLineJoin="Round" StrokeStartLineCap="Round" StrokeEndLineCap="Round" StrokeDashCap="Round" StrokeDashOffset="-2" StrokeDashArray="1 0" />
		<Path Data="F1 M 169.44,353.92 L 169.44,348.8"  Stroke="#ff000000" StrokeThickness="0.5" StrokeLineJoin="Round" StrokeStartLineCap="Round" StrokeEndLineCap="Round" StrokeDashCap="Round" StrokeDashOffset="-2" StrokeDashArray="1 0" />
	</Canvas>
	<Glyphs Fill="#ff000000" FontUri="/Documents/1/Resources/Fonts/78B4EAC2-2B9E-4EA3-AC4B-66807428A141.odttf" FontRenderingEmSize="9.5176" StyleSimulations="None" OriginX="164.8" OriginY="362.08" Indices="28,49;19" UnicodeString="90" />
	<Canvas Clip="M 75.52,94.4 L 75.52,961.44 740.32,961.44 740.32,94.4 z" >
		<Path Data="F1 M 170.08,350.88 L 170.08,348.8"  Stroke="#ff000000" StrokeThickness="0.5" StrokeLineJoin="Round" StrokeStartLineCap="Round" StrokeEndLineCap="Round" StrokeDashCap="Round" StrokeDashOffset="-2" StrokeDashArray="1 0" />
		<Path Data="F1 M 170.88,350.88 L 170.88,348.8"  Stroke="#ff000000" StrokeThickness="0.5" StrokeLineJoin="Round" StrokeStartLineCap="Round" StrokeEndLineCap="Round" StrokeDashCap="Round" StrokeDashOffset="-2" StrokeDashArray="1 0" />
		<Path Data="F1 M 171.52,350.88 L 171.52,348.8"  Stroke="#ff000000" StrokeThickness="0.5" StrokeLineJoin="Round" StrokeStartLineCap="Round" StrokeEndLineCap="Round" StrokeDashCap="Round" StrokeDashOffset="-2" StrokeDashArray="1 0" />
		<Path Data="F1 M 172.16,350.88 L 172.16,348.8"  Stroke="#ff000000" StrokeThickness="0.5" StrokeLineJoin="Round" StrokeStartLineCap="Round" StrokeEndLineCap="Round" StrokeDashCap="Round" StrokeDashOffset="-2" StrokeDashArray="1 0" />
		<Path Data="F1 M 172.96,352.16 L 172.96,348.8"  Stroke="#ff000000" StrokeThickness="0.5" StrokeLineJoin="Round" StrokeStartLineCap="Round" StrokeEndLineCap="Round" StrokeDashCap="Round" StrokeDashOffset="-2" StrokeDashArray="1 0" />
		<Path Data="F1 M 173.6,350.88 L 173.6,348.8"  Stroke="#ff000000" StrokeThickness="0.5" StrokeLineJoin="Round" StrokeStartLineCap="Round" StrokeEndLineCap="Round" StrokeDashCap="Round" StrokeDashOffset="-2" StrokeDashArray="1 0" />
		<Path Data="F1 M 174.24,350.88 L 174.24,348.8"  Stroke="#ff000000" StrokeThickness="0.5" StrokeLineJoin="Round" StrokeStartLineCap="Round" StrokeEndLineCap="Round" StrokeDashCap="Round" StrokeDashOffset="-2" StrokeDashArray="1 0" />
		<Path Data="F1 M 175.04,350.88 L 175.04,348.8"  Stroke="#ff000000" StrokeThickness="0.5" StrokeLineJoin="Round" StrokeStartLineCap="Round" StrokeEndLineCap="Round" StrokeDashCap="Round" StrokeDashOffset="-2" StrokeDashArray="1 0" />
		<Path Data="F1 M 175.68,350.88 L 175.68,348.8"  Stroke="#ff000000" StrokeThickness="0.5" StrokeLineJoin="Round" StrokeStartLineCap="Round" StrokeEndLineCap="Round" StrokeDashCap="Round" StrokeDashOffset="-2" StrokeDashArray="1 0" />
		<Path Data="F1 M 176.32,353.92 L 176.32,348.8"  Stroke="#ff000000" StrokeThickness="0.5" StrokeLineJoin="Round" StrokeStartLineCap="Round" StrokeEndLineCap="Round" StrokeDashCap="Round" StrokeDashOffset="-2" StrokeDashArray="1 0" />
		<Path Data="F1 M 177.12,350.88 L 177.12,348.8"  Stroke="#ff000000" StrokeThickness="0.5" StrokeLineJoin="Round" StrokeStartLineCap="Round" StrokeEndLineCap="Round" StrokeDashCap="Round" StrokeDashOffset="-2" StrokeDashArray="1 0" />
		<Path Data="F1 M 177.76,350.88 L 177.76,348.8"  Stroke="#ff000000" StrokeThickness="0.5" StrokeLineJoin="Round" StrokeStartLineCap="Round" StrokeEndLineCap="Round" StrokeDashCap="Round" StrokeDashOffset="-2" StrokeDashArray="1 0" />
		<Path Data="F1 M 178.4,350.88 L 178.4,348.8"  Stroke="#ff000000" StrokeThickness="0.5" StrokeLineJoin="Round" StrokeStartLineCap="Round" StrokeEndLineCap="Round" StrokeDashCap="Round" StrokeDashOffset="-2" StrokeDashArray="1 0" />
		<Path Data="F1 M 179.2,350.88 L 179.2,348.8"  Stroke="#ff000000" StrokeThickness="0.5" StrokeLineJoin="Round" StrokeStartLineCap="Round" StrokeEndLineCap="Round" StrokeDashCap="Round" StrokeDashOffset="-2" StrokeDashArray="1 0" />
		<Path Data="F1 M 179.84,352.16 L 179.84,348.8"  Stroke="#ff000000" StrokeThickness="0.5" StrokeLineJoin="Round" StrokeStartLineCap="Round" StrokeEndLineCap="Round" StrokeDashCap="Round" StrokeDashOffset="-2" StrokeDashArray="1 0" />
		<Path Data="F1 M 180.48,350.88 L 180.48,348.8"  Stroke="#ff000000" StrokeThickness="0.5" StrokeLineJoin="Round" StrokeStartLineCap="Round" StrokeEndLineCap="Round" StrokeDashCap="Round" StrokeDashOffset="-2" StrokeDashArray="1 0" />
		<Path Data="F1 M 181.28,350.88 L 181.28,348.8"  Stroke="#ff000000" StrokeThickness="0.5" StrokeLineJoin="Round" StrokeStartLineCap="Round" StrokeEndLineCap="Round" StrokeDashCap="Round" StrokeDashOffset="-2" StrokeDashArray="1 0" />
		<Path Data="F1 M 181.92,350.88 L 181.92,348.8"  Stroke="#ff000000" StrokeThickness="0.5" StrokeLineJoin="Round" StrokeStartLineCap="Round" StrokeEndLineCap="Round" StrokeDashCap="Round" StrokeDashOffset="-2" StrokeDashArray="1 0" />
		<Path Data="F1 M 182.56,350.88 L 182.56,348.8"  Stroke="#ff000000" StrokeThickness="0.5" StrokeLineJoin="Round" StrokeStartLineCap="Round" StrokeEndLineCap="Round" StrokeDashCap="Round" StrokeDashOffset="-2" StrokeDashArray="1 0" />
		<Path Data="F1 M 183.36,353.92 L 183.36,348.8"  Stroke="#ff000000" StrokeThickness="0.5" StrokeLineJoin="Round" StrokeStartLineCap="Round" StrokeEndLineCap="Round" StrokeDashCap="Round" StrokeDashOffset="-2" StrokeDashArray="1 0" />
		<Path Data="F1 M 184,350.88 L 184,348.8"  Stroke="#ff000000" StrokeThickness="0.5" StrokeLineJoin="Round" StrokeStartLineCap="Round" StrokeEndLineCap="Round" StrokeDashCap="Round" StrokeDashOffset="-2" StrokeDashArray="1 0" />
		<Path Data="F1 M 184.64,350.88 L 184.64,348.8"  Stroke="#ff000000" StrokeThickness="0.5" StrokeLineJoin="Round" StrokeStartLineCap="Round" StrokeEndLineCap="Round" StrokeDashCap="Round" StrokeDashOffset="-2" StrokeDashArray="1 0" />
		<Path Data="F1 M 185.28,350.88 L 185.28,348.8"  Stroke="#ff000000" StrokeThickness="0.5" StrokeLineJoin="Round" StrokeStartLineCap="Round" StrokeEndLineCap="Round" StrokeDashCap="Round" StrokeDashOffset="-2" StrokeDashArray="1 0" />
		<Path Data="F1 M 186.08,350.88 L 186.08,348.8"  Stroke="#ff000000" StrokeThickness="0.5" StrokeLineJoin="Round" StrokeStartLineCap="Round" StrokeEndLineCap="Round" StrokeDashCap="Round" StrokeDashOffset="-2" StrokeDashArray="1 0" />
		<Path Data="F1 M 186.72,352.16 L 186.72,348.8"  Stroke="#ff000000" StrokeThickness="0.5" StrokeLineJoin="Round" StrokeStartLineCap="Round" StrokeEndLineCap="Round" StrokeDashCap="Round" StrokeDashOffset="-2" StrokeDashArray="1 0" />
		<Path Data="F1 M 187.36,350.88 L 187.36,348.8"  Stroke="#ff000000" StrokeThickness="0.5" StrokeLineJoin="Round" StrokeStartLineCap="Round" StrokeEndLineCap="Round" StrokeDashCap="Round" StrokeDashOffset="-2" StrokeDashArray="1 0" />
		<Path Data="F1 M 188.16,350.88 L 188.16,348.8"  Stroke="#ff000000" StrokeThickness="0.5" StrokeLineJoin="Round" StrokeStartLineCap="Round" StrokeEndLineCap="Round" StrokeDashCap="Round" StrokeDashOffset="-2" StrokeDashArray="1 0" />
		<Path Data="F1 M 188.8,350.88 L 188.8,348.8"  Stroke="#ff000000" StrokeThickness="0.5" StrokeLineJoin="Round" StrokeStartLineCap="Round" StrokeEndLineCap="Round" StrokeDashCap="Round" StrokeDashOffset="-2" StrokeDashArray="1 0" />
		<Path Data="F1 M 189.44,350.88 L 189.44,348.8"  Stroke="#ff000000" StrokeThickness="0.5" StrokeLineJoin="Round" StrokeStartLineCap="Round" StrokeEndLineCap="Round" StrokeDashCap="Round" StrokeDashOffset="-2" StrokeDashArray="1 0" />
		<Path Data="F1 M 190.24,353.92 L 190.24,348.8"  Stroke="#ff000000" StrokeThickness="0.5" StrokeLineJoin="Round" StrokeStartLineCap="Round" StrokeEndLineCap="Round" StrokeDashCap="Round" StrokeDashOffset="-2" StrokeDashArray="1 0" />
		<Path Data="F1 M 190.88,350.88 L 190.88,348.8"  Stroke="#ff000000" StrokeThickness="0.5" StrokeLineJoin="Round" StrokeStartLineCap="Round" StrokeEndLineCap="Round" StrokeDashCap="Round" StrokeDashOffset="-2" StrokeDashArray="1 0" />
		<Path Data="F1 M 191.52,350.88 L 191.52,348.8"  Stroke="#ff000000" StrokeThickness="0.5" StrokeLineJoin="Round" StrokeStartLineCap="Round" StrokeEndLineCap="Round" StrokeDashCap="Round" StrokeDashOffset="-2" StrokeDashArray="1 0" />
		<Path Data="F1 M 192.32,350.88 L 192.32,348.8"  Stroke="#ff000000" StrokeThickness="0.5" StrokeLineJoin="Round" StrokeStartLineCap="Round" StrokeEndLineCap="Round" StrokeDashCap="Round" StrokeDashOffset="-2" StrokeDashArray="1 0" />
		<Path Data="F1 M 192.96,350.88 L 192.96,348.8"  Stroke="#ff000000" StrokeThickness="0.5" StrokeLineJoin="Round" StrokeStartLineCap="Round" StrokeEndLineCap="Round" StrokeDashCap="Round" StrokeDashOffset="-2" StrokeDashArray="1 0" />
		<Path Data="F1 M 193.6,352.16 L 193.6,348.8"  Stroke="#ff000000" StrokeThickness="0.5" StrokeLineJoin="Round" StrokeStartLineCap="Round" StrokeEndLineCap="Round" StrokeDashCap="Round" StrokeDashOffset="-2" StrokeDashArray="1 0" />
		<Path Data="F1 M 194.4,350.88 L 194.4,348.8"  Stroke="#ff000000" StrokeThickness="0.5" StrokeLineJoin="Round" StrokeStartLineCap="Round" StrokeEndLineCap="Round" StrokeDashCap="Round" StrokeDashOffset="-2" StrokeDashArray="1 0" />
		<Path Data="F1 M 195.04,350.88 L 195.04,348.8"  Stroke="#ff000000" StrokeThickness="0.5" StrokeLineJoin="Round" StrokeStartLineCap="Round" StrokeEndLineCap="Round" StrokeDashCap="Round" StrokeDashOffset="-2" StrokeDashArray="1 0" />
		<Path Data="F1 M 195.68,350.88 L 195.68,348.8"  Stroke="#ff000000" StrokeThickness="0.5" StrokeLineJoin="Round" StrokeStartLineCap="Round" StrokeEndLineCap="Round" StrokeDashCap="Round" StrokeDashOffset="-2" StrokeDashArray="1 0" />
		<Path Data="F1 M 196.48,350.88 L 196.48,348.8"  Stroke="#ff000000" StrokeThickness="0.5" StrokeLineJoin="Round" StrokeStartLineCap="Round" StrokeEndLineCap="Round" StrokeDashCap="Round" StrokeDashOffset="-2" StrokeDashArray="1 0" />
		<Path Data="F1 M 197.12,353.92 L 197.12,348.8"  Stroke="#ff000000" StrokeThickness="0.5" StrokeLineJoin="Round" StrokeStartLineCap="Round" StrokeEndLineCap="Round" StrokeDashCap="Round" StrokeDashOffset="-2" StrokeDashArray="1 0" />
	</Canvas>
	<Glyphs Fill="#ff000000" FontUri="/Documents/1/Resources/Fonts/78B4EAC2-2B9E-4EA3-AC4B-66807428A141.odttf" FontRenderingEmSize="9.5176" StyleSimulations="None" OriginX="190.24" OriginY="362.08" Indices="20,49;22,49;19" UnicodeString="130" />
	<Canvas Clip="M 75.52,94.4 L 75.52,961.44 740.32,961.44 740.32,94.4 z" >
		<Path Data="F1 M 197.76,350.88 L 197.76,348.8"  Stroke="#ff000000" StrokeThickness="0.5" StrokeLineJoin="Round" StrokeStartLineCap="Round" StrokeEndLineCap="Round" StrokeDashCap="Round" StrokeDashOffset="-2" StrokeDashArray="1 0" />
		<Path Data="F1 M 198.56,350.88 L 198.56,348.8"  Stroke="#ff000000" StrokeThickness="0.5" StrokeLineJoin="Round" StrokeStartLineCap="Round" StrokeEndLineCap="Round" StrokeDashCap="Round" StrokeDashOffset="-2" StrokeDashArray="1 0" />
		<Path Data="F1 M 199.2,350.88 L 199.2,348.8"  Stroke="#ff000000" StrokeThickness="0.5" StrokeLineJoin="Round" StrokeStartLineCap="Round" StrokeEndLineCap="Round" StrokeDashCap="Round" StrokeDashOffset="-2" StrokeDashArray="1 0" />
		<Path Data="F1 M 199.84,350.88 L 199.84,348.8"  Stroke="#ff000000" StrokeThickness="0.5" StrokeLineJoin="Round" StrokeStartLineCap="Round" StrokeEndLineCap="Round" StrokeDashCap="Round" StrokeDashOffset="-2" StrokeDashArray="1 0" />
		<Path Data="F1 M 200.64,352.16 L 200.64,348.8"  Stroke="#ff000000" StrokeThickness="0.5" StrokeLineJoin="Round" StrokeStartLineCap="Round" StrokeEndLineCap="Round" StrokeDashCap="Round" StrokeDashOffset="-2" StrokeDashArray="1 0" />
		<Path Data="F1 M 201.28,350.88 L 201.28,348.8"  Stroke="#ff000000" StrokeThickness="0.5" StrokeLineJoin="Round" StrokeStartLineCap="Round" StrokeEndLineCap="Round" StrokeDashCap="Round" StrokeDashOffset="-2" StrokeDashArray="1 0" />
		<Path Data="F1 M 201.92,350.88 L 201.92,348.8"  Stroke="#ff000000" StrokeThickness="0.5" StrokeLineJoin="Round" StrokeStartLineCap="Round" StrokeEndLineCap="Round" StrokeDashCap="Round" StrokeDashOffset="-2" StrokeDashArray="1 0" />
		<Path Data="F1 M 202.72,350.88 L 202.72,348.8"  Stroke="#ff000000" StrokeThickness="0.5" StrokeLineJoin="Round" StrokeStartLineCap="Round" StrokeEndLineCap="Round" StrokeDashCap="Round" StrokeDashOffset="-2" StrokeDashArray="1 0" />
		<Path Data="F1 M 203.36,350.88 L 203.36,348.8"  Stroke="#ff000000" StrokeThickness="0.5" StrokeLineJoin="Round" StrokeStartLineCap="Round" StrokeEndLineCap="Round" StrokeDashCap="Round" StrokeDashOffset="-2" StrokeDashArray="1 0" />
		<Path Data="F1 M 204,353.92 L 204,348.8"  Stroke="#ff000000" StrokeThickness="0.5" StrokeLineJoin="Round" StrokeStartLineCap="Round" StrokeEndLineCap="Round" StrokeDashCap="Round" StrokeDashOffset="-2" StrokeDashArray="1 0" />
		<Path Data="F1 M 204.8,350.88 L 204.8,348.8"  Stroke="#ff000000" StrokeThickness="0.5" StrokeLineJoin="Round" StrokeStartLineCap="Round" StrokeEndLineCap="Round" StrokeDashCap="Round" StrokeDashOffset="-2" StrokeDashArray="1 0" />
		<Path Data="F1 M 205.44,350.88 L 205.44,348.8"  Stroke="#ff000000" StrokeThickness="0.5" StrokeLineJoin="Round" StrokeStartLineCap="Round" StrokeEndLineCap="Round" StrokeDashCap="Round" StrokeDashOffset="-2" StrokeDashArray="1 0" />
		<Path Data="F1 M 206.08,350.88 L 206.08,348.8"  Stroke="#ff000000" StrokeThickness="0.5" StrokeLineJoin="Round" StrokeStartLineCap="Round" StrokeEndLineCap="Round" StrokeDashCap="Round" StrokeDashOffset="-2" StrokeDashArray="1 0" />
		<Path Data="F1 M 206.72,350.88 L 206.72,348.8"  Stroke="#ff000000" StrokeThickness="0.5" StrokeLineJoin="Round" StrokeStartLineCap="Round" StrokeEndLineCap="Round" StrokeDashCap="Round" StrokeDashOffset="-2" StrokeDashArray="1 0" />
		<Path Data="F1 M 207.52,352.16 L 207.52,348.8"  Stroke="#ff000000" StrokeThickness="0.5" StrokeLineJoin="Round" StrokeStartLineCap="Round" StrokeEndLineCap="Round" StrokeDashCap="Round" StrokeDashOffset="-2" StrokeDashArray="1 0" />
		<Path Data="F1 M 208.16,350.88 L 208.16,348.8"  Stroke="#ff000000" StrokeThickness="0.5" StrokeLineJoin="Round" StrokeStartLineCap="Round" StrokeEndLineCap="Round" StrokeDashCap="Round" StrokeDashOffset="-2" StrokeDashArray="1 0" />
		<Path Data="F1 M 208.8,350.88 L 208.8,348.8"  Stroke="#ff000000" StrokeThickness="0.5" StrokeLineJoin="Round" StrokeStartLineCap="Round" StrokeEndLineCap="Round" StrokeDashCap="Round" StrokeDashOffset="-2" StrokeDashArray="1 0" />
		<Path Data="F1 M 209.6,350.88 L 209.6,348.8"  Stroke="#ff000000" StrokeThickness="0.5" StrokeLineJoin="Round" StrokeStartLineCap="Round" StrokeEndLineCap="Round" StrokeDashCap="Round" StrokeDashOffset="-2" StrokeDashArray="1 0" />
		<Path Data="F1 M 210.24,350.88 L 210.24,348.8"  Stroke="#ff000000" StrokeThickness="0.5" StrokeLineJoin="Round" StrokeStartLineCap="Round" StrokeEndLineCap="Round" StrokeDashCap="Round" StrokeDashOffset="-2" StrokeDashArray="1 0" />
		<Path Data="F1 M 210.88,353.92 L 210.88,348.8"  Stroke="#ff000000" StrokeThickness="0.5" StrokeLineJoin="Round" StrokeStartLineCap="Round" StrokeEndLineCap="Round" StrokeDashCap="Round" StrokeDashOffset="-2" StrokeDashArray="1 0" />
		<Path Data="F1 M 211.68,350.88 L 211.68,348.8"  Stroke="#ff000000" StrokeThickness="0.5" StrokeLineJoin="Round" StrokeStartLineCap="Round" StrokeEndLineCap="Round" StrokeDashCap="Round" StrokeDashOffset="-2" StrokeDashArray="1 0" />
		<Path Data="F1 M 212.32,350.88 L 212.32,348.8"  Stroke="#ff000000" StrokeThickness="0.5" StrokeLineJoin="Round" StrokeStartLineCap="Round" StrokeEndLineCap="Round" StrokeDashCap="Round" StrokeDashOffset="-2" StrokeDashArray="1 0" />
		<Path Data="F1 M 212.96,350.88 L 212.96,348.8"  Stroke="#ff000000" StrokeThickness="0.5" StrokeLineJoin="Round" StrokeStartLineCap="Round" StrokeEndLineCap="Round" StrokeDashCap="Round" StrokeDashOffset="-2" StrokeDashArray="1 0" />
		<Path Data="F1 M 213.76,350.88 L 213.76,348.8"  Stroke="#ff000000" StrokeThickness="0.5" StrokeLineJoin="Round" StrokeStartLineCap="Round" StrokeEndLineCap="Round" StrokeDashCap="Round" StrokeDashOffset="-2" StrokeDashArray="1 0" />
		<Path Data="F1 M 214.4,352.16 L 214.4,348.8"  Stroke="#ff000000" StrokeThickness="0.5" StrokeLineJoin="Round" StrokeStartLineCap="Round" StrokeEndLineCap="Round" StrokeDashCap="Round" StrokeDashOffset="-2" StrokeDashArray="1 0" />
		<Path Data="F1 M 215.04,350.88 L 215.04,348.8"  Stroke="#ff000000" StrokeThickness="0.5" StrokeLineJoin="Round" StrokeStartLineCap="Round" StrokeEndLineCap="Round" StrokeDashCap="Round" StrokeDashOffset="-2" StrokeDashArray="1 0" />
		<Path Data="F1 M 215.84,350.88 L 215.84,348.8"  Stroke="#ff000000" StrokeThickness="0.5" StrokeLineJoin="Round" StrokeStartLineCap="Round" StrokeEndLineCap="Round" StrokeDashCap="Round" StrokeDashOffset="-2" StrokeDashArray="1 0" />
		<Path Data="F1 M 216.48,350.88 L 216.48,348.8"  Stroke="#ff000000" StrokeThickness="0.5" StrokeLineJoin="Round" StrokeStartLineCap="Round" StrokeEndLineCap="Round" StrokeDashCap="Round" StrokeDashOffset="-2" StrokeDashArray="1 0" />
		<Path Data="F1 M 217.12,350.88 L 217.12,348.8"  Stroke="#ff000000" StrokeThickness="0.5" StrokeLineJoin="Round" StrokeStartLineCap="Round" StrokeEndLineCap="Round" StrokeDashCap="Round" StrokeDashOffset="-2" StrokeDashArray="1 0" />
		<Path Data="F1 M 217.92,353.92 L 217.92,348.8"  Stroke="#ff000000" StrokeThickness="0.5" StrokeLineJoin="Round" StrokeStartLineCap="Round" StrokeEndLineCap="Round" StrokeDashCap="Round" StrokeDashOffset="-2" StrokeDashArray="1 0" />
		<Path Data="F1 M 218.56,350.88 L 218.56,348.8"  Stroke="#ff000000" StrokeThickness="0.5" StrokeLineJoin="Round" StrokeStartLineCap="Round" StrokeEndLineCap="Round" StrokeDashCap="Round" StrokeDashOffset="-2" StrokeDashArray="1 0" />
		<Path Data="F1 M 219.2,350.88 L 219.2,348.8"  Stroke="#ff000000" StrokeThickness="0.5" StrokeLineJoin="Round" StrokeStartLineCap="Round" StrokeEndLineCap="Round" StrokeDashCap="Round" StrokeDashOffset="-2" StrokeDashArray="1 0" />
		<Path Data="F1 M 220,350.88 L 220,348.8"  Stroke="#ff000000" StrokeThickness="0.5" StrokeLineJoin="Round" StrokeStartLineCap="Round" StrokeEndLineCap="Round" StrokeDashCap="Round" StrokeDashOffset="-2" StrokeDashArray="1 0" />
		<Path Data="F1 M 220.64,350.88 L 220.64,348.8"  Stroke="#ff000000" StrokeThickness="0.5" StrokeLineJoin="Round" StrokeStartLineCap="Round" StrokeEndLineCap="Round" StrokeDashCap="Round" StrokeDashOffset="-2" StrokeDashArray="1 0" />
		<Path Data="F1 M 221.28,352.16 L 221.28,348.8"  Stroke="#ff000000" StrokeThickness="0.5" StrokeLineJoin="Round" StrokeStartLineCap="Round" StrokeEndLineCap="Round" StrokeDashCap="Round" StrokeDashOffset="-2" StrokeDashArray="1 0" />
		<Path Data="F1 M 222.08,350.88 L 222.08,348.8"  Stroke="#ff000000" StrokeThickness="0.5" StrokeLineJoin="Round" StrokeStartLineCap="Round" StrokeEndLineCap="Round" StrokeDashCap="Round" StrokeDashOffset="-2" StrokeDashArray="1 0" />
		<Path Data="F1 M 222.72,350.88 L 222.72,348.8"  Stroke="#ff000000" StrokeThickness="0.5" StrokeLineJoin="Round" StrokeStartLineCap="Round" StrokeEndLineCap="Round" StrokeDashCap="Round" StrokeDashOffset="-2" StrokeDashArray="1 0" />
		<Path Data="F1 M 223.36,350.88 L 223.36,348.8"  Stroke="#ff000000" StrokeThickness="0.5" StrokeLineJoin="Round" StrokeStartLineCap="Round" StrokeEndLineCap="Round" StrokeDashCap="Round" StrokeDashOffset="-2" StrokeDashArray="1 0" />
		<Path Data="F1 M 224.16,350.88 L 224.16,348.8"  Stroke="#ff000000" StrokeThickness="0.5" StrokeLineJoin="Round" StrokeStartLineCap="Round" StrokeEndLineCap="Round" StrokeDashCap="Round" StrokeDashOffset="-2" StrokeDashArray="1 0" />
		<Path Data="F1 M 224.8,353.92 L 224.8,348.8"  Stroke="#ff000000" StrokeThickness="0.5" StrokeLineJoin="Round" StrokeStartLineCap="Round" StrokeEndLineCap="Round" StrokeDashCap="Round" StrokeDashOffset="-2" StrokeDashArray="1 0" />
	</Canvas>
	<Glyphs Fill="#ff000000" FontUri="/Documents/1/Resources/Fonts/78B4EAC2-2B9E-4EA3-AC4B-66807428A141.odttf" FontRenderingEmSize="9.5176" StyleSimulations="None" OriginX="217.92" OriginY="362.08" Indices="20,49;26,49;19" UnicodeString="170" />
	<Canvas Clip="M 75.52,94.4 L 75.52,961.44 740.32,961.44 740.32,94.4 z" >
		<Path Data="F1 M 225.44,350.88 L 225.44,348.8"  Stroke="#ff000000" StrokeThickness="0.5" StrokeLineJoin="Round" StrokeStartLineCap="Round" StrokeEndLineCap="Round" StrokeDashCap="Round" StrokeDashOffset="-2" StrokeDashArray="1 0" />
		<Path Data="F1 M 226.08,350.88 L 226.08,348.8"  Stroke="#ff000000" StrokeThickness="0.5" StrokeLineJoin="Round" StrokeStartLineCap="Round" StrokeEndLineCap="Round" StrokeDashCap="Round" StrokeDashOffset="-2" StrokeDashArray="1 0" />
		<Path Data="F1 M 226.88,350.88 L 226.88,348.8"  Stroke="#ff000000" StrokeThickness="0.5" StrokeLineJoin="Round" StrokeStartLineCap="Round" StrokeEndLineCap="Round" StrokeDashCap="Round" StrokeDashOffset="-2" StrokeDashArray="1 0" />
		<Path Data="F1 M 227.52,350.88 L 227.52,348.8"  Stroke="#ff000000" StrokeThickness="0.5" StrokeLineJoin="Round" StrokeStartLineCap="Round" StrokeEndLineCap="Round" StrokeDashCap="Round" StrokeDashOffset="-2" StrokeDashArray="1 0" />
		<Path Data="F1 M 228.16,352.16 L 228.16,348.8"  Stroke="#ff000000" StrokeThickness="0.5" StrokeLineJoin="Round" StrokeStartLineCap="Round" StrokeEndLineCap="Round" StrokeDashCap="Round" StrokeDashOffset="-2" StrokeDashArray="1 0" />
		<Path Data="F1 M 228.96,350.88 L 228.96,348.8"  Stroke="#ff000000" StrokeThickness="0.5" StrokeLineJoin="Round" StrokeStartLineCap="Round" StrokeEndLineCap="Round" StrokeDashCap="Round" StrokeDashOffset="-2" StrokeDashArray="1 0" />
		<Path Data="F1 M 229.6,350.88 L 229.6,348.8"  Stroke="#ff000000" StrokeThickness="0.5" StrokeLineJoin="Round" StrokeStartLineCap="Round" StrokeEndLineCap="Round" StrokeDashCap="Round" StrokeDashOffset="-2" StrokeDashArray="1 0" />
		<Path Data="F1 M 230.24,350.88 L 230.24,348.8"  Stroke="#ff000000" StrokeThickness="0.5" StrokeLineJoin="Round" StrokeStartLineCap="Round" StrokeEndLineCap="Round" StrokeDashCap="Round" StrokeDashOffset="-2" StrokeDashArray="1 0" />
		<Path Data="F1 M 231.04,350.88 L 231.04,348.8"  Stroke="#ff000000" StrokeThickness="0.5" StrokeLineJoin="Round" StrokeStartLineCap="Round" StrokeEndLineCap="Round" StrokeDashCap="Round" StrokeDashOffset="-2" StrokeDashArray="1 0" />
		<Path Data="F1 M 231.68,353.92 L 231.68,348.8"  Stroke="#ff000000" StrokeThickness="0.5" StrokeLineJoin="Round" StrokeStartLineCap="Round" StrokeEndLineCap="Round" StrokeDashCap="Round" StrokeDashOffset="-2" StrokeDashArray="1 0" />
		<Path Data="F1 M 232.32,350.88 L 232.32,348.8"  Stroke="#ff000000" StrokeThickness="0.5" StrokeLineJoin="Round" StrokeStartLineCap="Round" StrokeEndLineCap="Round" StrokeDashCap="Round" StrokeDashOffset="-2" StrokeDashArray="1 0" />
		<Path Data="F1 M 233.12,350.88 L 233.12,348.8"  Stroke="#ff000000" StrokeThickness="0.5" StrokeLineJoin="Round" StrokeStartLineCap="Round" StrokeEndLineCap="Round" StrokeDashCap="Round" StrokeDashOffset="-2" StrokeDashArray="1 0" />
		<Path Data="F1 M 233.76,350.88 L 233.76,348.8"  Stroke="#ff000000" StrokeThickness="0.5" StrokeLineJoin="Round" StrokeStartLineCap="Round" StrokeEndLineCap="Round" StrokeDashCap="Round" StrokeDashOffset="-2" StrokeDashArray="1 0" />
		<Path Data="F1 M 234.4,350.88 L 234.4,348.8"  Stroke="#ff000000" StrokeThickness="0.5" StrokeLineJoin="Round" StrokeStartLineCap="Round" StrokeEndLineCap="Round" StrokeDashCap="Round" StrokeDashOffset="-2" StrokeDashArray="1 0" />
		<Path Data="F1 M 235.2,352.16 L 235.2,348.8"  Stroke="#ff000000" StrokeThickness="0.5" StrokeLineJoin="Round" StrokeStartLineCap="Round" StrokeEndLineCap="Round" StrokeDashCap="Round" StrokeDashOffset="-2" StrokeDashArray="1 0" />
		<Path Data="F1 M 235.84,350.88 L 235.84,348.8"  Stroke="#ff000000" StrokeThickness="0.5" StrokeLineJoin="Round" StrokeStartLineCap="Round" StrokeEndLineCap="Round" StrokeDashCap="Round" StrokeDashOffset="-2" StrokeDashArray="1 0" />
		<Path Data="F1 M 236.48,350.88 L 236.48,348.8"  Stroke="#ff000000" StrokeThickness="0.5" StrokeLineJoin="Round" StrokeStartLineCap="Round" StrokeEndLineCap="Round" StrokeDashCap="Round" StrokeDashOffset="-2" StrokeDashArray="1 0" />
		<Path Data="F1 M 237.28,350.88 L 237.28,348.8"  Stroke="#ff000000" StrokeThickness="0.5" StrokeLineJoin="Round" StrokeStartLineCap="Round" StrokeEndLineCap="Round" StrokeDashCap="Round" StrokeDashOffset="-2" StrokeDashArray="1 0" />
		<Path Data="F1 M 237.92,350.88 L 237.92,348.8"  Stroke="#ff000000" StrokeThickness="0.5" StrokeLineJoin="Round" StrokeStartLineCap="Round" StrokeEndLineCap="Round" StrokeDashCap="Round" StrokeDashOffset="-2" StrokeDashArray="1 0" />
		<Path Data="F1 M 238.56,353.92 L 238.56,348.8"  Stroke="#ff000000" StrokeThickness="0.5" StrokeLineJoin="Round" StrokeStartLineCap="Round" StrokeEndLineCap="Round" StrokeDashCap="Round" StrokeDashOffset="-2" StrokeDashArray="1 0" />
		<Path Data="F1 M 239.36,350.88 L 239.36,348.8"  Stroke="#ff000000" StrokeThickness="0.5" StrokeLineJoin="Round" StrokeStartLineCap="Round" StrokeEndLineCap="Round" StrokeDashCap="Round" StrokeDashOffset="-2" StrokeDashArray="1 0" />
		<Path Data="F1 M 240,350.88 L 240,348.8"  Stroke="#ff000000" StrokeThickness="0.5" StrokeLineJoin="Round" StrokeStartLineCap="Round" StrokeEndLineCap="Round" StrokeDashCap="Round" StrokeDashOffset="-2" StrokeDashArray="1 0" />
		<Path Data="F1 M 240.64,350.88 L 240.64,348.8"  Stroke="#ff000000" StrokeThickness="0.5" StrokeLineJoin="Round" StrokeStartLineCap="Round" StrokeEndLineCap="Round" StrokeDashCap="Round" StrokeDashOffset="-2" StrokeDashArray="1 0" />
		<Path Data="F1 M 241.44,350.88 L 241.44,348.8"  Stroke="#ff000000" StrokeThickness="0.5" StrokeLineJoin="Round" StrokeStartLineCap="Round" StrokeEndLineCap="Round" StrokeDashCap="Round" StrokeDashOffset="-2" StrokeDashArray="1 0" />
		<Path Data="F1 M 242.08,352.16 L 242.08,348.8"  Stroke="#ff000000" StrokeThickness="0.5" StrokeLineJoin="Round" StrokeStartLineCap="Round" StrokeEndLineCap="Round" StrokeDashCap="Round" StrokeDashOffset="-2" StrokeDashArray="1 0" />
		<Path Data="F1 M 242.72,350.88 L 242.72,348.8"  Stroke="#ff000000" StrokeThickness="0.5" StrokeLineJoin="Round" StrokeStartLineCap="Round" StrokeEndLineCap="Round" StrokeDashCap="Round" StrokeDashOffset="-2" StrokeDashArray="1 0" />
		<Path Data="F1 M 243.52,350.88 L 243.52,348.8"  Stroke="#ff000000" StrokeThickness="0.5" StrokeLineJoin="Round" StrokeStartLineCap="Round" StrokeEndLineCap="Round" StrokeDashCap="Round" StrokeDashOffset="-2" StrokeDashArray="1 0" />
		<Path Data="F1 M 244.16,350.88 L 244.16,348.8"  Stroke="#ff000000" StrokeThickness="0.5" StrokeLineJoin="Round" StrokeStartLineCap="Round" StrokeEndLineCap="Round" StrokeDashCap="Round" StrokeDashOffset="-2" StrokeDashArray="1 0" />
		<Path Data="F1 M 244.8,350.88 L 244.8,348.8"  Stroke="#ff000000" StrokeThickness="0.5" StrokeLineJoin="Round" StrokeStartLineCap="Round" StrokeEndLineCap="Round" StrokeDashCap="Round" StrokeDashOffset="-2" StrokeDashArray="1 0" />
		<Path Data="F1 M 245.44,353.92 L 245.44,348.8"  Stroke="#ff000000" StrokeThickness="0.5" StrokeLineJoin="Round" StrokeStartLineCap="Round" StrokeEndLineCap="Round" StrokeDashCap="Round" StrokeDashOffset="-2" StrokeDashArray="1 0" />
		<Path Data="F1 M 246.24,350.88 L 246.24,348.8"  Stroke="#ff000000" StrokeThickness="0.5" StrokeLineJoin="Round" StrokeStartLineCap="Round" StrokeEndLineCap="Round" StrokeDashCap="Round" StrokeDashOffset="-2" StrokeDashArray="1 0" />
		<Path Data="F1 M 246.88,350.88 L 246.88,348.8"  Stroke="#ff000000" StrokeThickness="0.5" StrokeLineJoin="Round" StrokeStartLineCap="Round" StrokeEndLineCap="Round" StrokeDashCap="Round" StrokeDashOffset="-2" StrokeDashArray="1 0" />
		<Path Data="F1 M 247.52,350.88 L 247.52,348.8"  Stroke="#ff000000" StrokeThickness="0.5" StrokeLineJoin="Round" StrokeStartLineCap="Round" StrokeEndLineCap="Round" StrokeDashCap="Round" StrokeDashOffset="-2" StrokeDashArray="1 0" />
		<Path Data="F1 M 248.32,350.88 L 248.32,348.8"  Stroke="#ff000000" StrokeThickness="0.5" StrokeLineJoin="Round" StrokeStartLineCap="Round" StrokeEndLineCap="Round" StrokeDashCap="Round" StrokeDashOffset="-2" StrokeDashArray="1 0" />
		<Path Data="F1 M 248.96,352.16 L 248.96,348.8"  Stroke="#ff000000" StrokeThickness="0.5" StrokeLineJoin="Round" StrokeStartLineCap="Round" StrokeEndLineCap="Round" StrokeDashCap="Round" StrokeDashOffset="-2" StrokeDashArray="1 0" />
		<Path Data="F1 M 249.6,350.88 L 249.6,348.8"  Stroke="#ff000000" StrokeThickness="0.5" StrokeLineJoin="Round" StrokeStartLineCap="Round" StrokeEndLineCap="Round" StrokeDashCap="Round" StrokeDashOffset="-2" StrokeDashArray="1 0" />
		<Path Data="F1 M 250.4,350.88 L 250.4,348.8"  Stroke="#ff000000" StrokeThickness="0.5" StrokeLineJoin="Round" StrokeStartLineCap="Round" StrokeEndLineCap="Round" StrokeDashCap="Round" StrokeDashOffset="-2" StrokeDashArray="1 0" />
		<Path Data="F1 M 251.04,350.88 L 251.04,348.8"  Stroke="#ff000000" StrokeThickness="0.5" StrokeLineJoin="Round" StrokeStartLineCap="Round" StrokeEndLineCap="Round" StrokeDashCap="Round" StrokeDashOffset="-2" StrokeDashArray="1 0" />
		<Path Data="F1 M 251.68,350.88 L 251.68,348.8"  Stroke="#ff000000" StrokeThickness="0.5" StrokeLineJoin="Round" StrokeStartLineCap="Round" StrokeEndLineCap="Round" StrokeDashCap="Round" StrokeDashOffset="-2" StrokeDashArray="1 0" />
		<Path Data="F1 M 252.48,353.92 L 252.48,348.8"  Stroke="#ff000000" StrokeThickness="0.5" StrokeLineJoin="Round" StrokeStartLineCap="Round" StrokeEndLineCap="Round" StrokeDashCap="Round" StrokeDashOffset="-2" StrokeDashArray="1 0" />
	</Canvas>
	<Glyphs Fill="#ff000000" FontUri="/Documents/1/Resources/Fonts/78B4EAC2-2B9E-4EA3-AC4B-66807428A141.odttf" FontRenderingEmSize="9.5176" StyleSimulations="None" OriginX="245.6" OriginY="362.08" Indices="21,49;20,49;19" UnicodeString="210" />
	<Canvas Clip="M 75.52,94.4 L 75.52,961.44 740.32,961.44 740.32,94.4 z" >
		<Path Data="F1 M 253.12,350.88 L 253.12,348.8"  Stroke="#ff000000" StrokeThickness="0.5" StrokeLineJoin="Round" StrokeStartLineCap="Round" StrokeEndLineCap="Round" StrokeDashCap="Round" StrokeDashOffset="-2" StrokeDashArray="1 0" />
		<Path Data="F1 M 253.76,350.88 L 253.76,348.8"  Stroke="#ff000000" StrokeThickness="0.5" StrokeLineJoin="Round" StrokeStartLineCap="Round" StrokeEndLineCap="Round" StrokeDashCap="Round" StrokeDashOffset="-2" StrokeDashArray="1 0" />
		<Path Data="F1 M 254.56,350.88 L 254.56,348.8"  Stroke="#ff000000" StrokeThickness="0.5" StrokeLineJoin="Round" StrokeStartLineCap="Round" StrokeEndLineCap="Round" StrokeDashCap="Round" StrokeDashOffset="-2" StrokeDashArray="1 0" />
		<Path Data="F1 M 255.2,350.88 L 255.2,348.8"  Stroke="#ff000000" StrokeThickness="0.5" StrokeLineJoin="Round" StrokeStartLineCap="Round" StrokeEndLineCap="Round" StrokeDashCap="Round" StrokeDashOffset="-2" StrokeDashArray="1 0" />
		<Path Data="F1 M 255.84,352.16 L 255.84,348.8"  Stroke="#ff000000" StrokeThickness="0.5" StrokeLineJoin="Round" StrokeStartLineCap="Round" StrokeEndLineCap="Round" StrokeDashCap="Round" StrokeDashOffset="-2" StrokeDashArray="1 0" />
		<Path Data="F1 M 256.64,350.88 L 256.64,348.8"  Stroke="#ff000000" StrokeThickness="0.5" StrokeLineJoin="Round" StrokeStartLineCap="Round" StrokeEndLineCap="Round" StrokeDashCap="Round" StrokeDashOffset="-2" StrokeDashArray="1 0" />
		<Path Data="F1 M 257.28,350.88 L 257.28,348.8"  Stroke="#ff000000" StrokeThickness="0.5" StrokeLineJoin="Round" StrokeStartLineCap="Round" StrokeEndLineCap="Round" StrokeDashCap="Round" StrokeDashOffset="-2" StrokeDashArray="1 0" />
		<Path Data="F1 M 257.92,350.88 L 257.92,348.8"  Stroke="#ff000000" StrokeThickness="0.5" StrokeLineJoin="Round" StrokeStartLineCap="Round" StrokeEndLineCap="Round" StrokeDashCap="Round" StrokeDashOffset="-2" StrokeDashArray="1 0" />
		<Path Data="F1 M 258.72,350.88 L 258.72,348.8"  Stroke="#ff000000" StrokeThickness="0.5" StrokeLineJoin="Round" StrokeStartLineCap="Round" StrokeEndLineCap="Round" StrokeDashCap="Round" StrokeDashOffset="-2" StrokeDashArray="1 0" />
		<Path Data="F1 M 259.36,353.92 L 259.36,348.8"  Stroke="#ff000000" StrokeThickness="0.5" StrokeLineJoin="Round" StrokeStartLineCap="Round" StrokeEndLineCap="Round" StrokeDashCap="Round" StrokeDashOffset="-2" StrokeDashArray="1 0" />
		<Path Data="F1 M 260,350.88 L 260,348.8"  Stroke="#ff000000" StrokeThickness="0.5" StrokeLineJoin="Round" StrokeStartLineCap="Round" StrokeEndLineCap="Round" StrokeDashCap="Round" StrokeDashOffset="-2" StrokeDashArray="1 0" />
		<Path Data="F1 M 260.8,350.88 L 260.8,348.8"  Stroke="#ff000000" StrokeThickness="0.5" StrokeLineJoin="Round" StrokeStartLineCap="Round" StrokeEndLineCap="Round" StrokeDashCap="Round" StrokeDashOffset="-2" StrokeDashArray="1 0" />
		<Path Data="F1 M 261.44,350.88 L 261.44,348.8"  Stroke="#ff000000" StrokeThickness="0.5" StrokeLineJoin="Round" StrokeStartLineCap="Round" StrokeEndLineCap="Round" StrokeDashCap="Round" StrokeDashOffset="-2" StrokeDashArray="1 0" />
		<Path Data="F1 M 262.08,350.88 L 262.08,348.8"  Stroke="#ff000000" StrokeThickness="0.5" StrokeLineJoin="Round" StrokeStartLineCap="Round" StrokeEndLineCap="Round" StrokeDashCap="Round" StrokeDashOffset="-2" StrokeDashArray="1 0" />
		<Path Data="F1 M 262.88,352.16 L 262.88,348.8"  Stroke="#ff000000" StrokeThickness="0.5" StrokeLineJoin="Round" StrokeStartLineCap="Round" StrokeEndLineCap="Round" StrokeDashCap="Round" StrokeDashOffset="-2" StrokeDashArray="1 0" />
		<Path Data="F1 M 263.52,350.88 L 263.52,348.8"  Stroke="#ff000000" StrokeThickness="0.5" StrokeLineJoin="Round" StrokeStartLineCap="Round" StrokeEndLineCap="Round" StrokeDashCap="Round" StrokeDashOffset="-2" StrokeDashArray="1 0" />
		<Path Data="F1 M 264.16,350.88 L 264.16,348.8"  Stroke="#ff000000" StrokeThickness="0.5" StrokeLineJoin="Round" StrokeStartLineCap="Round" StrokeEndLineCap="Round" StrokeDashCap="Round" StrokeDashOffset="-2" StrokeDashArray="1 0" />
		<Path Data="F1 M 264.96,350.88 L 264.96,348.8"  Stroke="#ff000000" StrokeThickness="0.5" StrokeLineJoin="Round" StrokeStartLineCap="Round" StrokeEndLineCap="Round" StrokeDashCap="Round" StrokeDashOffset="-2" StrokeDashArray="1 0" />
		<Path Data="F1 M 265.6,350.88 L 265.6,348.8"  Stroke="#ff000000" StrokeThickness="0.5" StrokeLineJoin="Round" StrokeStartLineCap="Round" StrokeEndLineCap="Round" StrokeDashCap="Round" StrokeDashOffset="-2" StrokeDashArray="1 0" />
		<Path Data="F1 M 266.24,353.92 L 266.24,348.8"  Stroke="#ff000000" StrokeThickness="0.5" StrokeLineJoin="Round" StrokeStartLineCap="Round" StrokeEndLineCap="Round" StrokeDashCap="Round" StrokeDashOffset="-2" StrokeDashArray="1 0" />
		<Path Data="F1 M 266.88,350.88 L 266.88,348.8"  Stroke="#ff000000" StrokeThickness="0.5" StrokeLineJoin="Round" StrokeStartLineCap="Round" StrokeEndLineCap="Round" StrokeDashCap="Round" StrokeDashOffset="-2" StrokeDashArray="1 0" />
		<Path Data="F1 M 267.68,350.88 L 267.68,348.8"  Stroke="#ff000000" StrokeThickness="0.5" StrokeLineJoin="Round" StrokeStartLineCap="Round" StrokeEndLineCap="Round" StrokeDashCap="Round" StrokeDashOffset="-2" StrokeDashArray="1 0" />
		<Path Data="F1 M 268.32,350.88 L 268.32,348.8"  Stroke="#ff000000" StrokeThickness="0.5" StrokeLineJoin="Round" StrokeStartLineCap="Round" StrokeEndLineCap="Round" StrokeDashCap="Round" StrokeDashOffset="-2" StrokeDashArray="1 0" />
		<Path Data="F1 M 268.96,350.88 L 268.96,348.8"  Stroke="#ff000000" StrokeThickness="0.5" StrokeLineJoin="Round" StrokeStartLineCap="Round" StrokeEndLineCap="Round" StrokeDashCap="Round" StrokeDashOffset="-2" StrokeDashArray="1 0" />
		<Path Data="F1 M 269.76,352.16 L 269.76,348.8"  Stroke="#ff000000" StrokeThickness="0.5" StrokeLineJoin="Round" StrokeStartLineCap="Round" StrokeEndLineCap="Round" StrokeDashCap="Round" StrokeDashOffset="-2" StrokeDashArray="1 0" />
		<Path Data="F1 M 270.4,350.88 L 270.4,348.8"  Stroke="#ff000000" StrokeThickness="0.5" StrokeLineJoin="Round" StrokeStartLineCap="Round" StrokeEndLineCap="Round" StrokeDashCap="Round" StrokeDashOffset="-2" StrokeDashArray="1 0" />
		<Path Data="F1 M 271.04,350.88 L 271.04,348.8"  Stroke="#ff000000" StrokeThickness="0.5" StrokeLineJoin="Round" StrokeStartLineCap="Round" StrokeEndLineCap="Round" StrokeDashCap="Round" StrokeDashOffset="-2" StrokeDashArray="1 0" />
		<Path Data="F1 M 271.84,350.88 L 271.84,348.8"  Stroke="#ff000000" StrokeThickness="0.5" StrokeLineJoin="Round" StrokeStartLineCap="Round" StrokeEndLineCap="Round" StrokeDashCap="Round" StrokeDashOffset="-2" StrokeDashArray="1 0" />
		<Path Data="F1 M 272.48,350.88 L 272.48,348.8"  Stroke="#ff000000" StrokeThickness="0.5" StrokeLineJoin="Round" StrokeStartLineCap="Round" StrokeEndLineCap="Round" StrokeDashCap="Round" StrokeDashOffset="-2" StrokeDashArray="1 0" />
		<Path Data="F1 M 273.12,353.92 L 273.12,348.8"  Stroke="#ff000000" StrokeThickness="0.5" StrokeLineJoin="Round" StrokeStartLineCap="Round" StrokeEndLineCap="Round" StrokeDashCap="Round" StrokeDashOffset="-2" StrokeDashArray="1 0" />
		<Path Data="F1 M 273.92,350.88 L 273.92,348.8"  Stroke="#ff000000" StrokeThickness="0.5" StrokeLineJoin="Round" StrokeStartLineCap="Round" StrokeEndLineCap="Round" StrokeDashCap="Round" StrokeDashOffset="-2" StrokeDashArray="1 0" />
		<Path Data="F1 M 274.56,350.88 L 274.56,348.8"  Stroke="#ff000000" StrokeThickness="0.5" StrokeLineJoin="Round" StrokeStartLineCap="Round" StrokeEndLineCap="Round" StrokeDashCap="Round" StrokeDashOffset="-2" StrokeDashArray="1 0" />
		<Path Data="F1 M 275.2,350.88 L 275.2,348.8"  Stroke="#ff000000" StrokeThickness="0.5" StrokeLineJoin="Round" StrokeStartLineCap="Round" StrokeEndLineCap="Round" StrokeDashCap="Round" StrokeDashOffset="-2" StrokeDashArray="1 0" />
		<Path Data="F1 M 276,350.88 L 276,348.8"  Stroke="#ff000000" StrokeThickness="0.5" StrokeLineJoin="Round" StrokeStartLineCap="Round" StrokeEndLineCap="Round" StrokeDashCap="Round" StrokeDashOffset="-2" StrokeDashArray="1 0" />
		<Path Data="F1 M 276.64,352.16 L 276.64,348.8"  Stroke="#ff000000" StrokeThickness="0.5" StrokeLineJoin="Round" StrokeStartLineCap="Round" StrokeEndLineCap="Round" StrokeDashCap="Round" StrokeDashOffset="-2" StrokeDashArray="1 0" />
		<Path Data="F1 M 277.28,350.88 L 277.28,348.8"  Stroke="#ff000000" StrokeThickness="0.5" StrokeLineJoin="Round" StrokeStartLineCap="Round" StrokeEndLineCap="Round" StrokeDashCap="Round" StrokeDashOffset="-2" StrokeDashArray="1 0" />
		<Path Data="F1 M 278.08,350.88 L 278.08,348.8"  Stroke="#ff000000" StrokeThickness="0.5" StrokeLineJoin="Round" StrokeStartLineCap="Round" StrokeEndLineCap="Round" StrokeDashCap="Round" StrokeDashOffset="-2" StrokeDashArray="1 0" />
		<Path Data="F1 M 278.72,350.88 L 278.72,348.8"  Stroke="#ff000000" StrokeThickness="0.5" StrokeLineJoin="Round" StrokeStartLineCap="Round" StrokeEndLineCap="Round" StrokeDashCap="Round" StrokeDashOffset="-2" StrokeDashArray="1 0" />
		<Path Data="F1 M 279.36,350.88 L 279.36,348.8"  Stroke="#ff000000" StrokeThickness="0.5" StrokeLineJoin="Round" StrokeStartLineCap="Round" StrokeEndLineCap="Round" StrokeDashCap="Round" StrokeDashOffset="-2" StrokeDashArray="1 0" />
		<Path Data="F1 M 280.16,353.92 L 280.16,348.8"  Stroke="#ff000000" StrokeThickness="0.5" StrokeLineJoin="Round" StrokeStartLineCap="Round" StrokeEndLineCap="Round" StrokeDashCap="Round" StrokeDashOffset="-2" StrokeDashArray="1 0" />
	</Canvas>
	<Glyphs Fill="#ff000000" FontUri="/Documents/1/Resources/Fonts/78B4EAC2-2B9E-4EA3-AC4B-66807428A141.odttf" FontRenderingEmSize="9.5176" StyleSimulations="None" OriginX="273.28" OriginY="362.08" Indices="21,49;24,49;19" UnicodeString="250" />
	<Canvas Clip="M 75.52,94.4 L 75.52,961.44 740.32,961.44 740.32,94.4 z" >
		<Path Data="F1 M 280.8,350.88 L 280.8,348.8"  Stroke="#ff000000" StrokeThickness="0.5" StrokeLineJoin="Round" StrokeStartLineCap="Round" StrokeEndLineCap="Round" StrokeDashCap="Round" StrokeDashOffset="-2" StrokeDashArray="1 0" />
		<Path Data="F1 M 281.44,350.88 L 281.44,348.8"  Stroke="#ff000000" StrokeThickness="0.5" StrokeLineJoin="Round" StrokeStartLineCap="Round" StrokeEndLineCap="Round" StrokeDashCap="Round" StrokeDashOffset="-2" StrokeDashArray="1 0" />
		<Path Data="F1 M 282.24,350.88 L 282.24,348.8"  Stroke="#ff000000" StrokeThickness="0.5" StrokeLineJoin="Round" StrokeStartLineCap="Round" StrokeEndLineCap="Round" StrokeDashCap="Round" StrokeDashOffset="-2" StrokeDashArray="1 0" />
		<Path Data="F1 M 282.88,350.88 L 282.88,348.8"  Stroke="#ff000000" StrokeThickness="0.5" StrokeLineJoin="Round" StrokeStartLineCap="Round" StrokeEndLineCap="Round" StrokeDashCap="Round" StrokeDashOffset="-2" StrokeDashArray="1 0" />
		<Path Data="F1 M 283.52,352.16 L 283.52,348.8"  Stroke="#ff000000" StrokeThickness="0.5" StrokeLineJoin="Round" StrokeStartLineCap="Round" StrokeEndLineCap="Round" StrokeDashCap="Round" StrokeDashOffset="-2" StrokeDashArray="1 0" />
		<Path Data="F1 M 284.32,350.88 L 284.32,348.8"  Stroke="#ff000000" StrokeThickness="0.5" StrokeLineJoin="Round" StrokeStartLineCap="Round" StrokeEndLineCap="Round" StrokeDashCap="Round" StrokeDashOffset="-2" StrokeDashArray="1 0" />
		<Path Data="F1 M 284.96,350.88 L 284.96,348.8"  Stroke="#ff000000" StrokeThickness="0.5" StrokeLineJoin="Round" StrokeStartLineCap="Round" StrokeEndLineCap="Round" StrokeDashCap="Round" StrokeDashOffset="-2" StrokeDashArray="1 0" />
		<Path Data="F1 M 285.6,350.88 L 285.6,348.8"  Stroke="#ff000000" StrokeThickness="0.5" StrokeLineJoin="Round" StrokeStartLineCap="Round" StrokeEndLineCap="Round" StrokeDashCap="Round" StrokeDashOffset="-2" StrokeDashArray="1 0" />
		<Path Data="F1 M 286.24,350.88 L 286.24,348.8"  Stroke="#ff000000" StrokeThickness="0.5" StrokeLineJoin="Round" StrokeStartLineCap="Round" StrokeEndLineCap="Round" StrokeDashCap="Round" StrokeDashOffset="-2" StrokeDashArray="1 0" />
		<Path Data="F1 M 287.04,353.92 L 287.04,348.8"  Stroke="#ff000000" StrokeThickness="0.5" StrokeLineJoin="Round" StrokeStartLineCap="Round" StrokeEndLineCap="Round" StrokeDashCap="Round" StrokeDashOffset="-2" StrokeDashArray="1 0" />
		<Path Data="F1 M 287.68,350.88 L 287.68,348.8"  Stroke="#ff000000" StrokeThickness="0.5" StrokeLineJoin="Round" StrokeStartLineCap="Round" StrokeEndLineCap="Round" StrokeDashCap="Round" StrokeDashOffset="-2" StrokeDashArray="1 0" />
		<Path Data="F1 M 288.32,350.88 L 288.32,348.8"  Stroke="#ff000000" StrokeThickness="0.5" StrokeLineJoin="Round" StrokeStartLineCap="Round" StrokeEndLineCap="Round" StrokeDashCap="Round" StrokeDashOffset="-2" StrokeDashArray="1 0" />
		<Path Data="F1 M 289.12,350.88 L 289.12,348.8"  Stroke="#ff000000" StrokeThickness="0.5" StrokeLineJoin="Round" StrokeStartLineCap="Round" StrokeEndLineCap="Round" StrokeDashCap="Round" StrokeDashOffset="-2" StrokeDashArray="1 0" />
		<Path Data="F1 M 289.76,350.88 L 289.76,348.8"  Stroke="#ff000000" StrokeThickness="0.5" StrokeLineJoin="Round" StrokeStartLineCap="Round" StrokeEndLineCap="Round" StrokeDashCap="Round" StrokeDashOffset="-2" StrokeDashArray="1 0" />
		<Path Data="F1 M 290.4,352.16 L 290.4,348.8"  Stroke="#ff000000" StrokeThickness="0.5" StrokeLineJoin="Round" StrokeStartLineCap="Round" StrokeEndLineCap="Round" StrokeDashCap="Round" StrokeDashOffset="-2" StrokeDashArray="1 0" />
		<Path Data="F1 M 291.2,350.88 L 291.2,348.8"  Stroke="#ff000000" StrokeThickness="0.5" StrokeLineJoin="Round" StrokeStartLineCap="Round" StrokeEndLineCap="Round" StrokeDashCap="Round" StrokeDashOffset="-2" StrokeDashArray="1 0" />
		<Path Data="F1 M 291.84,350.88 L 291.84,348.8"  Stroke="#ff000000" StrokeThickness="0.5" StrokeLineJoin="Round" StrokeStartLineCap="Round" StrokeEndLineCap="Round" StrokeDashCap="Round" StrokeDashOffset="-2" StrokeDashArray="1 0" />
		<Path Data="F1 M 292.48,350.88 L 292.48,348.8"  Stroke="#ff000000" StrokeThickness="0.5" StrokeLineJoin="Round" StrokeStartLineCap="Round" StrokeEndLineCap="Round" StrokeDashCap="Round" StrokeDashOffset="-2" StrokeDashArray="1 0" />
		<Path Data="F1 M 293.28,350.88 L 293.28,348.8"  Stroke="#ff000000" StrokeThickness="0.5" StrokeLineJoin="Round" StrokeStartLineCap="Round" StrokeEndLineCap="Round" StrokeDashCap="Round" StrokeDashOffset="-2" StrokeDashArray="1 0" />
		<Path Data="F1 M 293.92,353.92 L 293.92,348.8"  Stroke="#ff000000" StrokeThickness="0.5" StrokeLineJoin="Round" StrokeStartLineCap="Round" StrokeEndLineCap="Round" StrokeDashCap="Round" StrokeDashOffset="-2" StrokeDashArray="1 0" />
		<Path Data="F1 M 294.56,350.88 L 294.56,348.8"  Stroke="#ff000000" StrokeThickness="0.5" StrokeLineJoin="Round" StrokeStartLineCap="Round" StrokeEndLineCap="Round" StrokeDashCap="Round" StrokeDashOffset="-2" StrokeDashArray="1 0" />
		<Path Data="F1 M 295.36,350.88 L 295.36,348.8"  Stroke="#ff000000" StrokeThickness="0.5" StrokeLineJoin="Round" StrokeStartLineCap="Round" StrokeEndLineCap="Round" StrokeDashCap="Round" StrokeDashOffset="-2" StrokeDashArray="1 0" />
		<Path Data="F1 M 296,350.88 L 296,348.8"  Stroke="#ff000000" StrokeThickness="0.5" StrokeLineJoin="Round" StrokeStartLineCap="Round" StrokeEndLineCap="Round" StrokeDashCap="Round" StrokeDashOffset="-2" StrokeDashArray="1 0" />
		<Path Data="F1 M 296.64,350.88 L 296.64,348.8"  Stroke="#ff000000" StrokeThickness="0.5" StrokeLineJoin="Round" StrokeStartLineCap="Round" StrokeEndLineCap="Round" StrokeDashCap="Round" StrokeDashOffset="-2" StrokeDashArray="1 0" />
		<Path Data="F1 M 297.44,352.16 L 297.44,348.8"  Stroke="#ff000000" StrokeThickness="0.5" StrokeLineJoin="Round" StrokeStartLineCap="Round" StrokeEndLineCap="Round" StrokeDashCap="Round" StrokeDashOffset="-2" StrokeDashArray="1 0" />
		<Path Data="F1 M 298.08,350.88 L 298.08,348.8"  Stroke="#ff000000" StrokeThickness="0.5" StrokeLineJoin="Round" StrokeStartLineCap="Round" StrokeEndLineCap="Round" StrokeDashCap="Round" StrokeDashOffset="-2" StrokeDashArray="1 0" />
		<Path Data="F1 M 298.72,350.88 L 298.72,348.8"  Stroke="#ff000000" StrokeThickness="0.5" StrokeLineJoin="Round" StrokeStartLineCap="Round" StrokeEndLineCap="Round" StrokeDashCap="Round" StrokeDashOffset="-2" StrokeDashArray="1 0" />
		<Path Data="F1 M 299.52,350.88 L 299.52,348.8"  Stroke="#ff000000" StrokeThickness="0.5" StrokeLineJoin="Round" StrokeStartLineCap="Round" StrokeEndLineCap="Round" StrokeDashCap="Round" StrokeDashOffset="-2" StrokeDashArray="1 0" />
		<Path Data="F1 M 300.16,350.88 L 300.16,348.8"  Stroke="#ff000000" StrokeThickness="0.5" StrokeLineJoin="Round" StrokeStartLineCap="Round" StrokeEndLineCap="Round" StrokeDashCap="Round" StrokeDashOffset="-2" StrokeDashArray="1 0" />
		<Path Data="F1 M 300.8,353.92 L 300.8,348.8"  Stroke="#ff000000" StrokeThickness="0.5" StrokeLineJoin="Round" StrokeStartLineCap="Round" StrokeEndLineCap="Round" StrokeDashCap="Round" StrokeDashOffset="-2" StrokeDashArray="1 0" />
		<Path Data="F1 M 301.6,350.88 L 301.6,348.8"  Stroke="#ff000000" StrokeThickness="0.5" StrokeLineJoin="Round" StrokeStartLineCap="Round" StrokeEndLineCap="Round" StrokeDashCap="Round" StrokeDashOffset="-2" StrokeDashArray="1 0" />
		<Path Data="F1 M 302.24,350.88 L 302.24,348.8"  Stroke="#ff000000" StrokeThickness="0.5" StrokeLineJoin="Round" StrokeStartLineCap="Round" StrokeEndLineCap="Round" StrokeDashCap="Round" StrokeDashOffset="-2" StrokeDashArray="1 0" />
		<Path Data="F1 M 302.88,350.88 L 302.88,348.8"  Stroke="#ff000000" StrokeThickness="0.5" StrokeLineJoin="Round" StrokeStartLineCap="Round" StrokeEndLineCap="Round" StrokeDashCap="Round" StrokeDashOffset="-2" StrokeDashArray="1 0" />
		<Path Data="F1 M 303.68,350.88 L 303.68,348.8"  Stroke="#ff000000" StrokeThickness="0.5" StrokeLineJoin="Round" StrokeStartLineCap="Round" StrokeEndLineCap="Round" StrokeDashCap="Round" StrokeDashOffset="-2" StrokeDashArray="1 0" />
		<Path Data="F1 M 304.32,352.16 L 304.32,348.8"  Stroke="#ff000000" StrokeThickness="0.5" StrokeLineJoin="Round" StrokeStartLineCap="Round" StrokeEndLineCap="Round" StrokeDashCap="Round" StrokeDashOffset="-2" StrokeDashArray="1 0" />
		<Path Data="F1 M 304.96,350.88 L 304.96,348.8"  Stroke="#ff000000" StrokeThickness="0.5" StrokeLineJoin="Round" StrokeStartLineCap="Round" StrokeEndLineCap="Round" StrokeDashCap="Round" StrokeDashOffset="-2" StrokeDashArray="1 0" />
		<Path Data="F1 M 305.76,350.88 L 305.76,348.8"  Stroke="#ff000000" StrokeThickness="0.5" StrokeLineJoin="Round" StrokeStartLineCap="Round" StrokeEndLineCap="Round" StrokeDashCap="Round" StrokeDashOffset="-2" StrokeDashArray="1 0" />
		<Path Data="F1 M 306.4,350.88 L 306.4,348.8"  Stroke="#ff000000" StrokeThickness="0.5" StrokeLineJoin="Round" StrokeStartLineCap="Round" StrokeEndLineCap="Round" StrokeDashCap="Round" StrokeDashOffset="-2" StrokeDashArray="1 0" />
		<Path Data="F1 M 307.04,350.88 L 307.04,348.8"  Stroke="#ff000000" StrokeThickness="0.5" StrokeLineJoin="Round" StrokeStartLineCap="Round" StrokeEndLineCap="Round" StrokeDashCap="Round" StrokeDashOffset="-2" StrokeDashArray="1 0" />
		<Path Data="F1 M 307.68,353.92 L 307.68,348.8"  Stroke="#ff000000" StrokeThickness="0.5" StrokeLineJoin="Round" StrokeStartLineCap="Round" StrokeEndLineCap="Round" StrokeDashCap="Round" StrokeDashOffset="-2" StrokeDashArray="1 0" />
	</Canvas>
	<Glyphs Fill="#ff000000" FontUri="/Documents/1/Resources/Fonts/78B4EAC2-2B9E-4EA3-AC4B-66807428A141.odttf" FontRenderingEmSize="9.5176" StyleSimulations="None" OriginX="300.8" OriginY="362.08" Indices="21,49;28,49;19" UnicodeString="290" />
	<Canvas Clip="M 75.52,94.4 L 75.52,961.44 740.32,961.44 740.32,94.4 z" >
		<Path Data="F1 M 308.48,350.88 L 308.48,348.8"  Stroke="#ff000000" StrokeThickness="0.5" StrokeLineJoin="Round" StrokeStartLineCap="Round" StrokeEndLineCap="Round" StrokeDashCap="Round" StrokeDashOffset="-2" StrokeDashArray="1 0" />
		<Path Data="F1 M 309.12,350.88 L 309.12,348.8"  Stroke="#ff000000" StrokeThickness="0.5" StrokeLineJoin="Round" StrokeStartLineCap="Round" StrokeEndLineCap="Round" StrokeDashCap="Round" StrokeDashOffset="-2" StrokeDashArray="1 0" />
		<Path Data="F1 M 309.76,350.88 L 309.76,348.8"  Stroke="#ff000000" StrokeThickness="0.5" StrokeLineJoin="Round" StrokeStartLineCap="Round" StrokeEndLineCap="Round" StrokeDashCap="Round" StrokeDashOffset="-2" StrokeDashArray="1 0" />
		<Path Data="F1 M 310.56,350.88 L 310.56,348.8"  Stroke="#ff000000" StrokeThickness="0.5" StrokeLineJoin="Round" StrokeStartLineCap="Round" StrokeEndLineCap="Round" StrokeDashCap="Round" StrokeDashOffset="-2" StrokeDashArray="1 0" />
		<Path Data="F1 M 311.2,352.16 L 311.2,348.8"  Stroke="#ff000000" StrokeThickness="0.5" StrokeLineJoin="Round" StrokeStartLineCap="Round" StrokeEndLineCap="Round" StrokeDashCap="Round" StrokeDashOffset="-2" StrokeDashArray="1 0" />
		<Path Data="F1 M 311.84,350.88 L 311.84,348.8"  Stroke="#ff000000" StrokeThickness="0.5" StrokeLineJoin="Round" StrokeStartLineCap="Round" StrokeEndLineCap="Round" StrokeDashCap="Round" StrokeDashOffset="-2" StrokeDashArray="1 0" />
		<Path Data="F1 M 312.64,350.88 L 312.64,348.8"  Stroke="#ff000000" StrokeThickness="0.5" StrokeLineJoin="Round" StrokeStartLineCap="Round" StrokeEndLineCap="Round" StrokeDashCap="Round" StrokeDashOffset="-2" StrokeDashArray="1 0" />
		<Path Data="F1 M 313.28,350.88 L 313.28,348.8"  Stroke="#ff000000" StrokeThickness="0.5" StrokeLineJoin="Round" StrokeStartLineCap="Round" StrokeEndLineCap="Round" StrokeDashCap="Round" StrokeDashOffset="-2" StrokeDashArray="1 0" />
		<Path Data="F1 M 313.92,350.88 L 313.92,348.8"  Stroke="#ff000000" StrokeThickness="0.5" StrokeLineJoin="Round" StrokeStartLineCap="Round" StrokeEndLineCap="Round" StrokeDashCap="Round" StrokeDashOffset="-2" StrokeDashArray="1 0" />
		<Path Data="F1 M 314.72,353.92 L 314.72,348.8"  Stroke="#ff000000" StrokeThickness="0.5" StrokeLineJoin="Round" StrokeStartLineCap="Round" StrokeEndLineCap="Round" StrokeDashCap="Round" StrokeDashOffset="-2" StrokeDashArray="1 0" />
		<Path Data="F1 M 315.36,350.88 L 315.36,348.8"  Stroke="#ff000000" StrokeThickness="0.5" StrokeLineJoin="Round" StrokeStartLineCap="Round" StrokeEndLineCap="Round" StrokeDashCap="Round" StrokeDashOffset="-2" StrokeDashArray="1 0" />
		<Path Data="F1 M 316,350.88 L 316,348.8"  Stroke="#ff000000" StrokeThickness="0.5" StrokeLineJoin="Round" StrokeStartLineCap="Round" StrokeEndLineCap="Round" StrokeDashCap="Round" StrokeDashOffset="-2" StrokeDashArray="1 0" />
		<Path Data="F1 M 316.8,350.88 L 316.8,348.8"  Stroke="#ff000000" StrokeThickness="0.5" StrokeLineJoin="Round" StrokeStartLineCap="Round" StrokeEndLineCap="Round" StrokeDashCap="Round" StrokeDashOffset="-2" StrokeDashArray="1 0" />
		<Path Data="F1 M 317.44,350.88 L 317.44,348.8"  Stroke="#ff000000" StrokeThickness="0.5" StrokeLineJoin="Round" StrokeStartLineCap="Round" StrokeEndLineCap="Round" StrokeDashCap="Round" StrokeDashOffset="-2" StrokeDashArray="1 0" />
		<Path Data="F1 M 318.08,352.16 L 318.08,348.8"  Stroke="#ff000000" StrokeThickness="0.5" StrokeLineJoin="Round" StrokeStartLineCap="Round" StrokeEndLineCap="Round" StrokeDashCap="Round" StrokeDashOffset="-2" StrokeDashArray="1 0" />
		<Path Data="F1 M 318.88,350.88 L 318.88,348.8"  Stroke="#ff000000" StrokeThickness="0.5" StrokeLineJoin="Round" StrokeStartLineCap="Round" StrokeEndLineCap="Round" StrokeDashCap="Round" StrokeDashOffset="-2" StrokeDashArray="1 0" />
		<Path Data="F1 M 319.52,350.88 L 319.52,348.8"  Stroke="#ff000000" StrokeThickness="0.5" StrokeLineJoin="Round" StrokeStartLineCap="Round" StrokeEndLineCap="Round" StrokeDashCap="Round" StrokeDashOffset="-2" StrokeDashArray="1 0" />
		<Path Data="F1 M 320.16,350.88 L 320.16,348.8"  Stroke="#ff000000" StrokeThickness="0.5" StrokeLineJoin="Round" StrokeStartLineCap="Round" StrokeEndLineCap="Round" StrokeDashCap="Round" StrokeDashOffset="-2" StrokeDashArray="1 0" />
		<Path Data="F1 M 320.96,350.88 L 320.96,348.8"  Stroke="#ff000000" StrokeThickness="0.5" StrokeLineJoin="Round" StrokeStartLineCap="Round" StrokeEndLineCap="Round" StrokeDashCap="Round" StrokeDashOffset="-2" StrokeDashArray="1 0" />
		<Path Data="F1 M 321.6,353.92 L 321.6,348.8"  Stroke="#ff000000" StrokeThickness="0.5" StrokeLineJoin="Round" StrokeStartLineCap="Round" StrokeEndLineCap="Round" StrokeDashCap="Round" StrokeDashOffset="-2" StrokeDashArray="1 0" />
		<Path Data="F1 M 322.24,350.88 L 322.24,348.8"  Stroke="#ff000000" StrokeThickness="0.5" StrokeLineJoin="Round" StrokeStartLineCap="Round" StrokeEndLineCap="Round" StrokeDashCap="Round" StrokeDashOffset="-2" StrokeDashArray="1 0" />
		<Path Data="F1 M 323.04,350.88 L 323.04,348.8"  Stroke="#ff000000" StrokeThickness="0.5" StrokeLineJoin="Round" StrokeStartLineCap="Round" StrokeEndLineCap="Round" StrokeDashCap="Round" StrokeDashOffset="-2" StrokeDashArray="1 0" />
		<Path Data="F1 M 323.68,350.88 L 323.68,348.8"  Stroke="#ff000000" StrokeThickness="0.5" StrokeLineJoin="Round" StrokeStartLineCap="Round" StrokeEndLineCap="Round" StrokeDashCap="Round" StrokeDashOffset="-2" StrokeDashArray="1 0" />
		<Path Data="F1 M 324.32,350.88 L 324.32,348.8"  Stroke="#ff000000" StrokeThickness="0.5" StrokeLineJoin="Round" StrokeStartLineCap="Round" StrokeEndLineCap="Round" StrokeDashCap="Round" StrokeDashOffset="-2" StrokeDashArray="1 0" />
		<Path Data="F1 M 325.12,352.16 L 325.12,348.8"  Stroke="#ff000000" StrokeThickness="0.5" StrokeLineJoin="Round" StrokeStartLineCap="Round" StrokeEndLineCap="Round" StrokeDashCap="Round" StrokeDashOffset="-2" StrokeDashArray="1 0" />
		<Path Data="F1 M 325.76,350.88 L 325.76,348.8"  Stroke="#ff000000" StrokeThickness="0.5" StrokeLineJoin="Round" StrokeStartLineCap="Round" StrokeEndLineCap="Round" StrokeDashCap="Round" StrokeDashOffset="-2" StrokeDashArray="1 0" />
		<Path Data="F1 M 326.4,350.88 L 326.4,348.8"  Stroke="#ff000000" StrokeThickness="0.5" StrokeLineJoin="Round" StrokeStartLineCap="Round" StrokeEndLineCap="Round" StrokeDashCap="Round" StrokeDashOffset="-2" StrokeDashArray="1 0" />
		<Path Data="F1 M 327.04,350.88 L 327.04,348.8"  Stroke="#ff000000" StrokeThickness="0.5" StrokeLineJoin="Round" StrokeStartLineCap="Round" StrokeEndLineCap="Round" StrokeDashCap="Round" StrokeDashOffset="-2" StrokeDashArray="1 0" />
		<Path Data="F1 M 327.84,350.88 L 327.84,348.8"  Stroke="#ff000000" StrokeThickness="0.5" StrokeLineJoin="Round" StrokeStartLineCap="Round" StrokeEndLineCap="Round" StrokeDashCap="Round" StrokeDashOffset="-2" StrokeDashArray="1 0" />
		<Path Data="F1 M 328.48,353.92 L 328.48,348.8"  Stroke="#ff000000" StrokeThickness="0.5" StrokeLineJoin="Round" StrokeStartLineCap="Round" StrokeEndLineCap="Round" StrokeDashCap="Round" StrokeDashOffset="-2" StrokeDashArray="1 0" />
		<Path Data="F1 M 329.12,350.88 L 329.12,348.8"  Stroke="#ff000000" StrokeThickness="0.5" StrokeLineJoin="Round" StrokeStartLineCap="Round" StrokeEndLineCap="Round" StrokeDashCap="Round" StrokeDashOffset="-2" StrokeDashArray="1 0" />
		<Path Data="F1 M 329.92,350.88 L 329.92,348.8"  Stroke="#ff000000" StrokeThickness="0.5" StrokeLineJoin="Round" StrokeStartLineCap="Round" StrokeEndLineCap="Round" StrokeDashCap="Round" StrokeDashOffset="-2" StrokeDashArray="1 0" />
		<Path Data="F1 M 330.56,350.88 L 330.56,348.8"  Stroke="#ff000000" StrokeThickness="0.5" StrokeLineJoin="Round" StrokeStartLineCap="Round" StrokeEndLineCap="Round" StrokeDashCap="Round" StrokeDashOffset="-2" StrokeDashArray="1 0" />
		<Path Data="F1 M 331.2,350.88 L 331.2,348.8"  Stroke="#ff000000" StrokeThickness="0.5" StrokeLineJoin="Round" StrokeStartLineCap="Round" StrokeEndLineCap="Round" StrokeDashCap="Round" StrokeDashOffset="-2" StrokeDashArray="1 0" />
		<Path Data="F1 M 332,352.16 L 332,348.8"  Stroke="#ff000000" StrokeThickness="0.5" StrokeLineJoin="Round" StrokeStartLineCap="Round" StrokeEndLineCap="Round" StrokeDashCap="Round" StrokeDashOffset="-2" StrokeDashArray="1 0" />
		<Path Data="F1 M 332.64,350.88 L 332.64,348.8"  Stroke="#ff000000" StrokeThickness="0.5" StrokeLineJoin="Round" StrokeStartLineCap="Round" StrokeEndLineCap="Round" StrokeDashCap="Round" StrokeDashOffset="-2" StrokeDashArray="1 0" />
		<Path Data="F1 M 333.28,350.88 L 333.28,348.8"  Stroke="#ff000000" StrokeThickness="0.5" StrokeLineJoin="Round" StrokeStartLineCap="Round" StrokeEndLineCap="Round" StrokeDashCap="Round" StrokeDashOffset="-2" StrokeDashArray="1 0" />
		<Path Data="F1 M 334.08,350.88 L 334.08,348.8"  Stroke="#ff000000" StrokeThickness="0.5" StrokeLineJoin="Round" StrokeStartLineCap="Round" StrokeEndLineCap="Round" StrokeDashCap="Round" StrokeDashOffset="-2" StrokeDashArray="1 0" />
		<Path Data="F1 M 334.72,350.88 L 334.72,348.8"  Stroke="#ff000000" StrokeThickness="0.5" StrokeLineJoin="Round" StrokeStartLineCap="Round" StrokeEndLineCap="Round" StrokeDashCap="Round" StrokeDashOffset="-2" StrokeDashArray="1 0" />
		<Path Data="F1 M 335.36,353.92 L 335.36,348.8"  Stroke="#ff000000" StrokeThickness="0.5" StrokeLineJoin="Round" StrokeStartLineCap="Round" StrokeEndLineCap="Round" StrokeDashCap="Round" StrokeDashOffset="-2" StrokeDashArray="1 0" />
	</Canvas>
	<Glyphs Fill="#ff000000" FontUri="/Documents/1/Resources/Fonts/78B4EAC2-2B9E-4EA3-AC4B-66807428A141.odttf" FontRenderingEmSize="9.5176" StyleSimulations="None" OriginX="328.48" OriginY="362.08" Indices="22,49;22,49;19" UnicodeString="330" />
	<Canvas Clip="M 75.52,94.4 L 75.52,961.44 740.32,961.44 740.32,94.4 z" >
		<Path Data="F1 M 336.16,350.88 L 336.16,348.8"  Stroke="#ff000000" StrokeThickness="0.5" StrokeLineJoin="Round" StrokeStartLineCap="Round" StrokeEndLineCap="Round" StrokeDashCap="Round" StrokeDashOffset="-2" StrokeDashArray="1 0" />
		<Path Data="F1 M 336.8,350.88 L 336.8,348.8"  Stroke="#ff000000" StrokeThickness="0.5" StrokeLineJoin="Round" StrokeStartLineCap="Round" StrokeEndLineCap="Round" StrokeDashCap="Round" StrokeDashOffset="-2" StrokeDashArray="1 0" />
		<Path Data="F1 M 337.44,350.88 L 337.44,348.8"  Stroke="#ff000000" StrokeThickness="0.5" StrokeLineJoin="Round" StrokeStartLineCap="Round" StrokeEndLineCap="Round" StrokeDashCap="Round" StrokeDashOffset="-2" StrokeDashArray="1 0" />
		<Path Data="F1 M 338.24,350.88 L 338.24,348.8"  Stroke="#ff000000" StrokeThickness="0.5" StrokeLineJoin="Round" StrokeStartLineCap="Round" StrokeEndLineCap="Round" StrokeDashCap="Round" StrokeDashOffset="-2" StrokeDashArray="1 0" />
		<Path Data="F1 M 338.88,352.16 L 338.88,348.8"  Stroke="#ff000000" StrokeThickness="0.5" StrokeLineJoin="Round" StrokeStartLineCap="Round" StrokeEndLineCap="Round" StrokeDashCap="Round" StrokeDashOffset="-2" StrokeDashArray="1 0" />
		<Path Data="F1 M 339.52,350.88 L 339.52,348.8"  Stroke="#ff000000" StrokeThickness="0.5" StrokeLineJoin="Round" StrokeStartLineCap="Round" StrokeEndLineCap="Round" StrokeDashCap="Round" StrokeDashOffset="-2" StrokeDashArray="1 0" />
		<Path Data="F1 M 340.32,350.88 L 340.32,348.8"  Stroke="#ff000000" StrokeThickness="0.5" StrokeLineJoin="Round" StrokeStartLineCap="Round" StrokeEndLineCap="Round" StrokeDashCap="Round" StrokeDashOffset="-2" StrokeDashArray="1 0" />
		<Path Data="F1 M 340.96,350.88 L 340.96,348.8"  Stroke="#ff000000" StrokeThickness="0.5" StrokeLineJoin="Round" StrokeStartLineCap="Round" StrokeEndLineCap="Round" StrokeDashCap="Round" StrokeDashOffset="-2" StrokeDashArray="1 0" />
		<Path Data="F1 M 341.6,350.88 L 341.6,348.8"  Stroke="#ff000000" StrokeThickness="0.5" StrokeLineJoin="Round" StrokeStartLineCap="Round" StrokeEndLineCap="Round" StrokeDashCap="Round" StrokeDashOffset="-2" StrokeDashArray="1 0" />
		<Path Data="F1 M 342.4,353.92 L 342.4,348.8"  Stroke="#ff000000" StrokeThickness="0.5" StrokeLineJoin="Round" StrokeStartLineCap="Round" StrokeEndLineCap="Round" StrokeDashCap="Round" StrokeDashOffset="-2" StrokeDashArray="1 0" />
		<Path Data="F1 M 343.04,350.88 L 343.04,348.8"  Stroke="#ff000000" StrokeThickness="0.5" StrokeLineJoin="Round" StrokeStartLineCap="Round" StrokeEndLineCap="Round" StrokeDashCap="Round" StrokeDashOffset="-2" StrokeDashArray="1 0" />
		<Path Data="F1 M 343.68,350.88 L 343.68,348.8"  Stroke="#ff000000" StrokeThickness="0.5" StrokeLineJoin="Round" StrokeStartLineCap="Round" StrokeEndLineCap="Round" StrokeDashCap="Round" StrokeDashOffset="-2" StrokeDashArray="1 0" />
		<Path Data="F1 M 344.48,350.88 L 344.48,348.8"  Stroke="#ff000000" StrokeThickness="0.5" StrokeLineJoin="Round" StrokeStartLineCap="Round" StrokeEndLineCap="Round" StrokeDashCap="Round" StrokeDashOffset="-2" StrokeDashArray="1 0" />
		<Path Data="F1 M 345.12,350.88 L 345.12,348.8"  Stroke="#ff000000" StrokeThickness="0.5" StrokeLineJoin="Round" StrokeStartLineCap="Round" StrokeEndLineCap="Round" StrokeDashCap="Round" StrokeDashOffset="-2" StrokeDashArray="1 0" />
		<Path Data="F1 M 345.76,352.16 L 345.76,348.8"  Stroke="#ff000000" StrokeThickness="0.5" StrokeLineJoin="Round" StrokeStartLineCap="Round" StrokeEndLineCap="Round" StrokeDashCap="Round" StrokeDashOffset="-2" StrokeDashArray="1 0" />
		<Path Data="F1 M 346.56,350.88 L 346.56,348.8"  Stroke="#ff000000" StrokeThickness="0.5" StrokeLineJoin="Round" StrokeStartLineCap="Round" StrokeEndLineCap="Round" StrokeDashCap="Round" StrokeDashOffset="-2" StrokeDashArray="1 0" />
		<Path Data="F1 M 347.2,350.88 L 347.2,348.8"  Stroke="#ff000000" StrokeThickness="0.5" StrokeLineJoin="Round" StrokeStartLineCap="Round" StrokeEndLineCap="Round" StrokeDashCap="Round" StrokeDashOffset="-2" StrokeDashArray="1 0" />
		<Path Data="F1 M 347.84,350.88 L 347.84,348.8"  Stroke="#ff000000" StrokeThickness="0.5" StrokeLineJoin="Round" StrokeStartLineCap="Round" StrokeEndLineCap="Round" StrokeDashCap="Round" StrokeDashOffset="-2" StrokeDashArray="1 0" />
		<Path Data="F1 M 348.48,350.88 L 348.48,348.8"  Stroke="#ff000000" StrokeThickness="0.5" StrokeLineJoin="Round" StrokeStartLineCap="Round" StrokeEndLineCap="Round" StrokeDashCap="Round" StrokeDashOffset="-2" StrokeDashArray="1 0" />
		<Path Data="F1 M 349.28,353.92 L 349.28,348.8"  Stroke="#ff000000" StrokeThickness="0.5" StrokeLineJoin="Round" StrokeStartLineCap="Round" StrokeEndLineCap="Round" StrokeDashCap="Round" StrokeDashOffset="-2" StrokeDashArray="1 0" />
		<Path Data="F1 M 349.92,350.88 L 349.92,348.8"  Stroke="#ff000000" StrokeThickness="0.5" StrokeLineJoin="Round" StrokeStartLineCap="Round" StrokeEndLineCap="Round" StrokeDashCap="Round" StrokeDashOffset="-2" StrokeDashArray="1 0" />
		<Path Data="F1 M 350.56,350.88 L 350.56,348.8"  Stroke="#ff000000" StrokeThickness="0.5" StrokeLineJoin="Round" StrokeStartLineCap="Round" StrokeEndLineCap="Round" StrokeDashCap="Round" StrokeDashOffset="-2" StrokeDashArray="1 0" />
		<Path Data="F1 M 351.36,350.88 L 351.36,348.8"  Stroke="#ff000000" StrokeThickness="0.5" StrokeLineJoin="Round" StrokeStartLineCap="Round" StrokeEndLineCap="Round" StrokeDashCap="Round" StrokeDashOffset="-2" StrokeDashArray="1 0" />
		<Path Data="F1 M 352,350.88 L 352,348.8"  Stroke="#ff000000" StrokeThickness="0.5" StrokeLineJoin="Round" StrokeStartLineCap="Round" StrokeEndLineCap="Round" StrokeDashCap="Round" StrokeDashOffset="-2" StrokeDashArray="1 0" />
		<Path Data="F1 M 352.64,352.16 L 352.64,348.8"  Stroke="#ff000000" StrokeThickness="0.5" StrokeLineJoin="Round" StrokeStartLineCap="Round" StrokeEndLineCap="Round" StrokeDashCap="Round" StrokeDashOffset="-2" StrokeDashArray="1 0" />
		<Path Data="F1 M 353.44,350.88 L 353.44,348.8"  Stroke="#ff000000" StrokeThickness="0.5" StrokeLineJoin="Round" StrokeStartLineCap="Round" StrokeEndLineCap="Round" StrokeDashCap="Round" StrokeDashOffset="-2" StrokeDashArray="1 0" />
		<Path Data="F1 M 354.08,350.88 L 354.08,348.8"  Stroke="#ff000000" StrokeThickness="0.5" StrokeLineJoin="Round" StrokeStartLineCap="Round" StrokeEndLineCap="Round" StrokeDashCap="Round" StrokeDashOffset="-2" StrokeDashArray="1 0" />
		<Path Data="F1 M 354.72,350.88 L 354.72,348.8"  Stroke="#ff000000" StrokeThickness="0.5" StrokeLineJoin="Round" StrokeStartLineCap="Round" StrokeEndLineCap="Round" StrokeDashCap="Round" StrokeDashOffset="-2" StrokeDashArray="1 0" />
		<Path Data="F1 M 355.52,350.88 L 355.52,348.8"  Stroke="#ff000000" StrokeThickness="0.5" StrokeLineJoin="Round" StrokeStartLineCap="Round" StrokeEndLineCap="Round" StrokeDashCap="Round" StrokeDashOffset="-2" StrokeDashArray="1 0" />
		<Path Data="F1 M 356.16,353.92 L 356.16,348.8"  Stroke="#ff000000" StrokeThickness="0.5" StrokeLineJoin="Round" StrokeStartLineCap="Round" StrokeEndLineCap="Round" StrokeDashCap="Round" StrokeDashOffset="-2" StrokeDashArray="1 0" />
		<Path Data="F1 M 356.8,350.88 L 356.8,348.8"  Stroke="#ff000000" StrokeThickness="0.5" StrokeLineJoin="Round" StrokeStartLineCap="Round" StrokeEndLineCap="Round" StrokeDashCap="Round" StrokeDashOffset="-2" StrokeDashArray="1 0" />
		<Path Data="F1 M 357.6,350.88 L 357.6,348.8"  Stroke="#ff000000" StrokeThickness="0.5" StrokeLineJoin="Round" StrokeStartLineCap="Round" StrokeEndLineCap="Round" StrokeDashCap="Round" StrokeDashOffset="-2" StrokeDashArray="1 0" />
		<Path Data="F1 M 358.24,350.88 L 358.24,348.8"  Stroke="#ff000000" StrokeThickness="0.5" StrokeLineJoin="Round" StrokeStartLineCap="Round" StrokeEndLineCap="Round" StrokeDashCap="Round" StrokeDashOffset="-2" StrokeDashArray="1 0" />
		<Path Data="F1 M 358.88,350.88 L 358.88,348.8"  Stroke="#ff000000" StrokeThickness="0.5" StrokeLineJoin="Round" StrokeStartLineCap="Round" StrokeEndLineCap="Round" StrokeDashCap="Round" StrokeDashOffset="-2" StrokeDashArray="1 0" />
		<Path Data="F1 M 359.68,352.16 L 359.68,348.8"  Stroke="#ff000000" StrokeThickness="0.5" StrokeLineJoin="Round" StrokeStartLineCap="Round" StrokeEndLineCap="Round" StrokeDashCap="Round" StrokeDashOffset="-2" StrokeDashArray="1 0" />
		<Path Data="F1 M 360.32,350.88 L 360.32,348.8"  Stroke="#ff000000" StrokeThickness="0.5" StrokeLineJoin="Round" StrokeStartLineCap="Round" StrokeEndLineCap="Round" StrokeDashCap="Round" StrokeDashOffset="-2" StrokeDashArray="1 0" />
		<Path Data="F1 M 360.96,350.88 L 360.96,348.8"  Stroke="#ff000000" StrokeThickness="0.5" StrokeLineJoin="Round" StrokeStartLineCap="Round" StrokeEndLineCap="Round" StrokeDashCap="Round" StrokeDashOffset="-2" StrokeDashArray="1 0" />
		<Path Data="F1 M 361.76,350.88 L 361.76,348.8"  Stroke="#ff000000" StrokeThickness="0.5" StrokeLineJoin="Round" StrokeStartLineCap="Round" StrokeEndLineCap="Round" StrokeDashCap="Round" StrokeDashOffset="-2" StrokeDashArray="1 0" />
		<Path Data="F1 M 362.4,350.88 L 362.4,348.8"  Stroke="#ff000000" StrokeThickness="0.5" StrokeLineJoin="Round" StrokeStartLineCap="Round" StrokeEndLineCap="Round" StrokeDashCap="Round" StrokeDashOffset="-2" StrokeDashArray="1 0" />
		<Path Data="F1 M 363.04,353.92 L 363.04,348.8"  Stroke="#ff000000" StrokeThickness="0.5" StrokeLineJoin="Round" StrokeStartLineCap="Round" StrokeEndLineCap="Round" StrokeDashCap="Round" StrokeDashOffset="-2" StrokeDashArray="1 0" />
	</Canvas>
	<Glyphs Fill="#ff000000" FontUri="/Documents/1/Resources/Fonts/78B4EAC2-2B9E-4EA3-AC4B-66807428A141.odttf" FontRenderingEmSize="9.5176" StyleSimulations="None" OriginX="356.16" OriginY="362.08" Indices="22,49;26,49;19" UnicodeString="370" />
	<Canvas Clip="M 75.52,94.4 L 75.52,961.44 740.32,961.44 740.32,94.4 z" >
		<Path Data="F1 M 363.84,350.88 L 363.84,348.8"  Stroke="#ff000000" StrokeThickness="0.5" StrokeLineJoin="Round" StrokeStartLineCap="Round" StrokeEndLineCap="Round" StrokeDashCap="Round" StrokeDashOffset="-2" StrokeDashArray="1 0" />
		<Path Data="F1 M 364.48,350.88 L 364.48,348.8"  Stroke="#ff000000" StrokeThickness="0.5" StrokeLineJoin="Round" StrokeStartLineCap="Round" StrokeEndLineCap="Round" StrokeDashCap="Round" StrokeDashOffset="-2" StrokeDashArray="1 0" />
		<Path Data="F1 M 365.12,350.88 L 365.12,348.8"  Stroke="#ff000000" StrokeThickness="0.5" StrokeLineJoin="Round" StrokeStartLineCap="Round" StrokeEndLineCap="Round" StrokeDashCap="Round" StrokeDashOffset="-2" StrokeDashArray="1 0" />
		<Path Data="F1 M 365.92,350.88 L 365.92,348.8"  Stroke="#ff000000" StrokeThickness="0.5" StrokeLineJoin="Round" StrokeStartLineCap="Round" StrokeEndLineCap="Round" StrokeDashCap="Round" StrokeDashOffset="-2" StrokeDashArray="1 0" />
		<Path Data="F1 M 366.56,352.16 L 366.56,348.8"  Stroke="#ff000000" StrokeThickness="0.5" StrokeLineJoin="Round" StrokeStartLineCap="Round" StrokeEndLineCap="Round" StrokeDashCap="Round" StrokeDashOffset="-2" StrokeDashArray="1 0" />
		<Path Data="F1 M 367.2,350.88 L 367.2,348.8"  Stroke="#ff000000" StrokeThickness="0.5" StrokeLineJoin="Round" StrokeStartLineCap="Round" StrokeEndLineCap="Round" StrokeDashCap="Round" StrokeDashOffset="-2" StrokeDashArray="1 0" />
		<Path Data="F1 M 367.84,350.88 L 367.84,348.8"  Stroke="#ff000000" StrokeThickness="0.5" StrokeLineJoin="Round" StrokeStartLineCap="Round" StrokeEndLineCap="Round" StrokeDashCap="Round" StrokeDashOffset="-2" StrokeDashArray="1 0" />
		<Path Data="F1 M 368.64,350.88 L 368.64,348.8"  Stroke="#ff000000" StrokeThickness="0.5" StrokeLineJoin="Round" StrokeStartLineCap="Round" StrokeEndLineCap="Round" StrokeDashCap="Round" StrokeDashOffset="-2" StrokeDashArray="1 0" />
		<Path Data="F1 M 369.28,350.88 L 369.28,348.8"  Stroke="#ff000000" StrokeThickness="0.5" StrokeLineJoin="Round" StrokeStartLineCap="Round" StrokeEndLineCap="Round" StrokeDashCap="Round" StrokeDashOffset="-2" StrokeDashArray="1 0" />
		<Path Data="F1 M 369.92,353.92 L 369.92,348.8"  Stroke="#ff000000" StrokeThickness="0.5" StrokeLineJoin="Round" StrokeStartLineCap="Round" StrokeEndLineCap="Round" StrokeDashCap="Round" StrokeDashOffset="-2" StrokeDashArray="1 0" />
		<Path Data="F1 M 370.72,350.88 L 370.72,348.8"  Stroke="#ff000000" StrokeThickness="0.5" StrokeLineJoin="Round" StrokeStartLineCap="Round" StrokeEndLineCap="Round" StrokeDashCap="Round" StrokeDashOffset="-2" StrokeDashArray="1 0" />
		<Path Data="F1 M 371.36,350.88 L 371.36,348.8"  Stroke="#ff000000" StrokeThickness="0.5" StrokeLineJoin="Round" StrokeStartLineCap="Round" StrokeEndLineCap="Round" StrokeDashCap="Round" StrokeDashOffset="-2" StrokeDashArray="1 0" />
		<Path Data="F1 M 372,350.88 L 372,348.8"  Stroke="#ff000000" StrokeThickness="0.5" StrokeLineJoin="Round" StrokeStartLineCap="Round" StrokeEndLineCap="Round" StrokeDashCap="Round" StrokeDashOffset="-2" StrokeDashArray="1 0" />
		<Path Data="F1 M 372.8,350.88 L 372.8,348.8"  Stroke="#ff000000" StrokeThickness="0.5" StrokeLineJoin="Round" StrokeStartLineCap="Round" StrokeEndLineCap="Round" StrokeDashCap="Round" StrokeDashOffset="-2" StrokeDashArray="1 0" />
		<Path Data="F1 M 373.44,352.16 L 373.44,348.8"  Stroke="#ff000000" StrokeThickness="0.5" StrokeLineJoin="Round" StrokeStartLineCap="Round" StrokeEndLineCap="Round" StrokeDashCap="Round" StrokeDashOffset="-2" StrokeDashArray="1 0" />
		<Path Data="F1 M 374.08,350.88 L 374.08,348.8"  Stroke="#ff000000" StrokeThickness="0.5" StrokeLineJoin="Round" StrokeStartLineCap="Round" StrokeEndLineCap="Round" StrokeDashCap="Round" StrokeDashOffset="-2" StrokeDashArray="1 0" />
		<Path Data="F1 M 374.88,350.88 L 374.88,348.8"  Stroke="#ff000000" StrokeThickness="0.5" StrokeLineJoin="Round" StrokeStartLineCap="Round" StrokeEndLineCap="Round" StrokeDashCap="Round" StrokeDashOffset="-2" StrokeDashArray="1 0" />
		<Path Data="F1 M 375.52,350.88 L 375.52,348.8"  Stroke="#ff000000" StrokeThickness="0.5" StrokeLineJoin="Round" StrokeStartLineCap="Round" StrokeEndLineCap="Round" StrokeDashCap="Round" StrokeDashOffset="-2" StrokeDashArray="1 0" />
		<Path Data="F1 M 376.16,350.88 L 376.16,348.8"  Stroke="#ff000000" StrokeThickness="0.5" StrokeLineJoin="Round" StrokeStartLineCap="Round" StrokeEndLineCap="Round" StrokeDashCap="Round" StrokeDashOffset="-2" StrokeDashArray="1 0" />
		<Path Data="F1 M 376.96,353.92 L 376.96,348.8"  Stroke="#ff000000" StrokeThickness="0.5" StrokeLineJoin="Round" StrokeStartLineCap="Round" StrokeEndLineCap="Round" StrokeDashCap="Round" StrokeDashOffset="-2" StrokeDashArray="1 0" />
		<Path Data="F1 M 377.6,350.88 L 377.6,348.8"  Stroke="#ff000000" StrokeThickness="0.5" StrokeLineJoin="Round" StrokeStartLineCap="Round" StrokeEndLineCap="Round" StrokeDashCap="Round" StrokeDashOffset="-2" StrokeDashArray="1 0" />
		<Path Data="F1 M 378.24,350.88 L 378.24,348.8"  Stroke="#ff000000" StrokeThickness="0.5" StrokeLineJoin="Round" StrokeStartLineCap="Round" StrokeEndLineCap="Round" StrokeDashCap="Round" StrokeDashOffset="-2" StrokeDashArray="1 0" />
		<Path Data="F1 M 379.04,350.88 L 379.04,348.8"  Stroke="#ff000000" StrokeThickness="0.5" StrokeLineJoin="Round" StrokeStartLineCap="Round" StrokeEndLineCap="Round" StrokeDashCap="Round" StrokeDashOffset="-2" StrokeDashArray="1 0" />
		<Path Data="F1 M 379.68,350.88 L 379.68,348.8"  Stroke="#ff000000" StrokeThickness="0.5" StrokeLineJoin="Round" StrokeStartLineCap="Round" StrokeEndLineCap="Round" StrokeDashCap="Round" StrokeDashOffset="-2" StrokeDashArray="1 0" />
		<Path Data="F1 M 380.32,352.16 L 380.32,348.8"  Stroke="#ff000000" StrokeThickness="0.5" StrokeLineJoin="Round" StrokeStartLineCap="Round" StrokeEndLineCap="Round" StrokeDashCap="Round" StrokeDashOffset="-2" StrokeDashArray="1 0" />
		<Path Data="F1 M 381.12,350.88 L 381.12,348.8"  Stroke="#ff000000" StrokeThickness="0.5" StrokeLineJoin="Round" StrokeStartLineCap="Round" StrokeEndLineCap="Round" StrokeDashCap="Round" StrokeDashOffset="-2" StrokeDashArray="1 0" />
		<Path Data="F1 M 381.76,350.88 L 381.76,348.8"  Stroke="#ff000000" StrokeThickness="0.5" StrokeLineJoin="Round" StrokeStartLineCap="Round" StrokeEndLineCap="Round" StrokeDashCap="Round" StrokeDashOffset="-2" StrokeDashArray="1 0" />
		<Path Data="F1 M 382.4,350.88 L 382.4,348.8"  Stroke="#ff000000" StrokeThickness="0.5" StrokeLineJoin="Round" StrokeStartLineCap="Round" StrokeEndLineCap="Round" StrokeDashCap="Round" StrokeDashOffset="-2" StrokeDashArray="1 0" />
		<Path Data="F1 M 383.2,350.88 L 383.2,348.8"  Stroke="#ff000000" StrokeThickness="0.5" StrokeLineJoin="Round" StrokeStartLineCap="Round" StrokeEndLineCap="Round" StrokeDashCap="Round" StrokeDashOffset="-2" StrokeDashArray="1 0" />
[truncated: 962,737 more chars]
