# Supplementary material for: Green synthesised AuNps using Ajuga Bracteosa extract and AuNps-Free supernatant exhibited equivalent antibacterial and anticancerous efficacies
Source: PLoS One. 2023 Aug 7;18(8):e0282485. doi: 10.1371/journal.pone.0282485 (PMC10406282; doi:10.1371/journal.pone.0282485)
Supplement: S1 File — (XPS) [file pone.0282485.s001.xps › Documents/1/FixedDocument.fdoc]

<?xml version="1.0" encoding="utf-8"?>
<FixedDocument xmlns="http://schemas.microsoft.com/xps/2005/06">
<PageContent Source="/Documents/1/Pages/1.fpage"/>
<PageContent Source="/Documents/1/Pages/2.fpage"/>
<PageContent Source="/Documents/1/Pages/3.fpage"/>
<PageContent Source="/Documents/1/Pages/4.fpage"/>
<PageContent Source="/Documents/1/Pages/5.fpage"/>
<PageContent Source="/Documents/1/Pages/6.fpage"/>
</FixedDocument>
