# Supplementary material for: Green synthesised AuNps using Ajuga Bracteosa extract and AuNps-Free supernatant exhibited equivalent antibacterial and anticancerous efficacies
Source: PLoS One. 2023 Aug 7;18(8):e0282485. doi: 10.1371/journal.pone.0282485 (PMC10406282; doi:10.1371/journal.pone.0282485)
Supplement: S1 File — (XPS) [file pone.0282485.s001.xps › FixedDocumentSequence.fdseq]

<?xml version="1.0" encoding="utf-8"?>
<FixedDocumentSequence xmlns="http://schemas.microsoft.com/xps/2005/06">
<DocumentReference Source="/Documents/1/FixedDocument.fdoc"/>
</FixedDocumentSequence>
