# Supplementary material for: Green synthesised AuNps using Ajuga Bracteosa extract and AuNps-Free supernatant exhibited equivalent antibacterial and anticancerous efficacies
Source: PLoS One. 2023 Aug 7;18(8):e0282485. doi: 10.1371/journal.pone.0282485 (PMC10406282; doi:10.1371/journal.pone.0282485)
Supplement: S1 File — (XPS) [file pone.0282485.s001.xps › [Content_Types].xml]

<?xml version="1.0" encoding="utf-8"?>
<Types xmlns="http://schemas.openxmlformats.org/package/2006/content-types">
<Default Extension="rels" ContentType="application/vnd.openxmlformats-package.relationships+xml"/>
<Default Extension="fdseq" ContentType="application/vnd.ms-package.xps-fixeddocumentsequence+xml"/>
<Default Extension="fdoc" ContentType="application/vnd.ms-package.xps-fixeddocument+xml"/>
<Default Extension="fpage" ContentType="application/vnd.ms-package.xps-fixedpage+xml"/>
<Default Extension="odttf" ContentType="application/vnd.ms-package.obfuscated-opentype"/>
<Default Extension="xml" ContentType="application/vnd.ms-printing.printticket+xml"/>
<Default Extension="JPG" ContentType="image/jpeg"/>
</Types>
